# Supplementary material for: Phylogenetic evidence reveals early Kra-Dai divergence and dispersal in the late Holocene
Source: Nat Commun. 2023 Oct 30;14:6924. doi: 10.1038/s41467-023-42761-x (PMC10616200; doi:10.1038/s41467-023-42761-x)
Supplement: Supplementary file 4 — Supplementary Data 1 [file 41467_2023_42761_MOESM4_ESM.xlsx]

## Sheet: Lexical items
Number	Lexical No.	Word	TnSaek	TnLuodian	TnLibo	TnZhenfeng	TnHuishui	TnQianxi	TnZhenning	TnPanxian	TnShuicheng	TnWuming	TnHengxian	TnPingguo	TnLianshan	TnDuAn	TnLiujiang	TnDonglan	TnQiubei	TnFengshan	TnTiandong	TcYongning	TcLongAn	TcFusui	TcShangsi	TcQinzhou	TcDaxin	TcLongzhou	TcDebao	TcWenma	TcYanshan	TcCaoBanTai	TswMangshi	TswMenglian	TswJinghong	TswJinping	TswYuanyang	TswWuding	TswYuanjiang	TswMaguan	TswLuchun	TswJinsha	TswNgheAn	TswBangkok	TswKorat	TswSongkhla	TswChiangmai	TswThaiTrang	TswLao
N001	S002	ashes
N002	S002	ashes	thaw53	tɑu6	tɑu6	tɑu6	tɑu5	tɑu6	tɑu6	tɑu6	tɯ6	tau6	tau6	tau6	tau6	tau6	tau6	tau6	tau6	tau6	tau6	tau6	tau6	tau6	tau6	tau6	sau6	piau6	tau6	tau6	tau6	dəu1	tau6	tâu6	tau6	tau6	tau3	tâu6	tau6	tau6	tau4	tau6	taːu5	khi3thau3	khi4thau4	khi5thaːu5	khi5tau5	tau1	khiː5thaw3
N003	S004	belly	thuŋ6	tuŋ4	tuŋ4	tuŋ4	tuŋ4	tuŋ4	tuŋ4	tuŋ4	tuŋ3	tuŋ4	tuŋ4	tuŋ4	tuŋ4	tuŋ4	tuŋ4	tuŋ4	toŋ4	tuŋ4	tuŋ4	tuŋ4	tuŋ4	tuŋ3	toŋ4	tuŋ4	thoːŋ3	toːŋ4	toːŋ4	duŋ4	tɔːŋ4		tɔŋ4	tɔŋ4	tɔŋ4	tɔŋ4	tɔŋ4	tɔŋ4	tɔŋ4	tɔŋ4	toŋ4	naŋ1tuaŋ5		thɔːŋ4	thɔːŋ4				thɔːŋ4
N004	S004	belly	phuŋ55																																									phuŋ1		phuŋ3
N005	S004	belly																									moːk7	muk7	moːk7			mok5
N006	S004	belly																																									puːn1				khi5pum1	pum1
N007	S004	belly
N008	S004	belly
N009	S005	big	bɨk55									bɯk7			puk7	bɨk7	bɨk7		bək7					mɯːk9	baːk9	müːk7/muːk7
N010	S005	big
N011	S005	big																														kaːi5							ke5
N012	S005	big	luaŋ2									huŋ1	huŋ1	huŋ1							huŋ1		huŋ1				luːŋ1	luːŋ1	luːŋ1				loŋ1	loŋ1	loŋ1	loŋ1	luŋ1	loŋ1	luŋ1	loŋ1	loŋ1							loːŋ1
N013	S005	big
N014	S005	big		lau4	lau4	lau4	lau4		lo4	lo5	lau3	laːu4	laːu4			laːu4	laːu4	laːu4	laːu4	laːu4	laːu4	laːu4	laːu4	laːu3	laːu4	laːu4
N015	S005	big																															jaɨ5	jâ5	jai5	ȵaɯ5	jaɯ5	ȵɐi5		ȵaɯ5	zai5			jai2	jai3		ńai3		ńai3
N016	S005	big																																									təp1			təːp9
N017	S005	big																																				xɨ4				xə4
N018	S005	big																												du4	tɨ4
N019	S005	big
N020	S005	big
N021	S005	big
N022	S005	big
N023	S005	big
N024	S005	big
N025	S006	bird	nɔk33	zo2	nok8	zok8	zuɑʔ8	zuk8	joʔ8	juɑk8	zo6	ɣok8	ðok8	rok8	jok8	rok8	hjok8	lok8	θɔk8	lɔk2	lok8	nok8	nɔk8	nok8	nok8	nuk10	noːk8	nuk8	nɔːk8	na2	nɔk8	nok4	lok8	nok8	nok8	nok8	nuk10	noŋ8	nou4	nok8	nəu4	loŋ4	noːk4	nok4	nok4	nɔk4	nok6	noːk4	nok7
N026	S006	bird
N027	S006	bird
N028	S007	bite	ɣap33	ɦap8	hɑp8		ɣɑp8	ɣɑp8	ɣɑp8	hɑp8	hɯ6	hap8	hap8	hap8		hap8	hap8	hap8	ɣaːp8	hap2	hap8	hap8	hap8	hap8	hap8	hap8	khoːp7	khup7	khɔːp7	khɛ3	khap7	khop5											khoːp4			khɔp8	khop7	khop5
N029	S007	bite										kat7			kat7												kat7	kat7			kat7		kat7	kât7	xat7	kat8	kat7	kat7		kat7	ka2	kət5		kat2	kat5				kat6
N030	S007	bite																																					kiu4
N031	S007	bite
N032	S007	bite
N033	S007	bite
N034	S007	bite
N035	S007	bite
N036	S008	black	ram23									dam1	dam1	dam1	lam1	nam1	nam1				dam1	nam1'	nam1	nam1	dam1	nam1	dam1	ʔdam1	dam2	dã1	dam1	dʔam3	lam6	lâm6	dam1	lam1	lam1'	lân1	lam1	dam1'	lɛ2	lɛan6	lam1	dam1	dam1	dam2	dam2	dam1	si7dam2
N037	S008	black																	mei3
N038	S008	black		fon4		fɑn4	vaan4	vuan4	von4	vuɑn4	vuan3							foːn4		foːn4	foːn4
N039	S008	black
N040	S008	black
N041	S008	black
N042	S008	black
N043	S009	blood	luat53	liːt8	liːt8	liːt8	lɯːt8	lut8	lut8	lut8	lui6	lɯət8	ləːt10	lɨət8	läːt8	lɨːt10	lɨːt10	lɨːt8	lut8	lɨat6	liat10	liːt10	lɯːt8	lɯːt10	luːt10	lüːt10	lɨːt10	lɨːt8	luːt1	luɛ6	lɨt10	lɨət1	lət8	lət10	lət8	lət8	lət8	lət8	ljɨt10	lɨt10	lə2	liet5	lɨət5	lɨat3	lɨat4	lɨat4	lɨat4	ləːt4	lɨat4
N044	S009	blood
N045	S009	blood
N046	S010	bone	khok53rɔːk33	do6	dok7	do5	duak7	duak7	duə5	duə3	du5	doːk9	doːk9	doːk9	loːk9	doːk9	doːk9	doːk8	duə5	ʔdoːk6	doːk9	noːk10	nɔːk9'	moːk9	doːk9	noːk7	duk10	ʔduk7	doːk10	da5	duk7	dʔuːk1	luk7	luk9	duk9	lup9	luk9	luk9	lou5	dok9	hu1ləu5	ho1luk4	luːk6	kra2-duːk2	ka5duːk3	duːk4	ka7duːk3	dup5	ka7duːk4
N047	S010	bone
N048	S010	bone
N049	S011	breast																												mâ1												mie6
N050	S011	breast	cu21											ҫi3	ci3	ҫi3	ci4				ҫia3/će3
N051	S011	breast	nom4																								num2	num2				nom3			tau5num2									nom1	nom2				nom5
N052	S011	breast																											nin5
N053	S011	breast										naːu5	neːu1							nu5		neːu1														nu3												nu6
N054	S011	breast																													ʔu3		ʔu1tau3	tâu3ʔu4			ʔu3	ʔu3	cu3ʔu3	ʔu3	ʔo2ʔo2		ʔu4
N055	S011	breast																	pe6
N056	S011	breast										ne5					ne5	ʔne5						ne1		ni3
N057	S011	breast																															ʔu1tau3	tâu3ʔu4	tau5num2
N058	S011	breast
N059	S011	breast
N060	S011	breast
N061	S011	breast		ʔa5	ʔɑk7	ʔɑk7		ʔɑk7	ʔɑʔ7	ʔɑk7	ʔɯ5	ʔak7	ʔak7	ʔak7		ʔak7	ʔak7	ʔak7	ʔak7		ʔak7	ʔak7	ʔak7	ʔak7	ʔak7	ʔak7	ʔɯk7	ak7	ʔak7	ʔa4	ʔak7		ʔok9	na3ʔək10	na3ʔək7	na3ʔək7	na3ʔək7		na3ʔəɯ3	ho1ʔok7	nɒ3ʔə3			na3ʔɔk2	na3ʔok5	na5ʔɔk9	na3ʔok7		ək7
N062	S011	breast
N063	S011	breast
N064	S012	burn tr.
N065	S012	burn tr.
N066	S012	burn tr.	phraw212	pjɑu1	pjɑu1	pjɑu1	pjɑu1	pɑu1	pjɑu1	pɑu1	pɯ1		plau1		pjau1	pau1		pjau1				thau5	phlau3	thau3	phau3					phəu2				phɑu1	phau1	phau1	phau1	phɐu1	phiu1	phau1	phau1	pau1		phau2	phau1	phau1			phaw2mai4
N067	S012	burn tr.										ɕɯt7	tɕət7	ҫɨt7				ҫut7	ҫət7		ҫit7	tsət7	tsɯt7	tsot7	tsoːt9			tɕoːt7				cut5	sɔt9	tsot9		tɕut9							cuːt5
N068	S012	burn tr.																								ćuŋ5			cɔːŋ5
N069	S012	burn tr.																									pheːŋ6	puŋ1(provisional)
N070	S012	burn tr.		dɑŋ4		dɑŋ4	dɑŋ5	dɑŋ5	dɑŋ4	dɑŋ5	dɑŋ3								daŋ1		daŋ4				daŋ1	naŋ1		daŋ1	daŋ3		daŋ1
N071	S012	burn tr.												ɕom6						šɔm6	ɕom6
N072	S012	burn tr.														laːk10
N073	S012	burn tr.																																													mai5	het4mai6
N074	S012	burn tr.															co5
N075	S012	burn tr.
N076	S012	burn tr.
N077	S012	burn tr.
N078	S012	burn tr.
N079	S012	burn tr.
N080	S012	burn tr.
N081	S012	burn tr.
N082	S012	burn tr.
N083	S013	claw(nail)	liːp53	zip2	rip8	zip8		zɯp8	jip8	jep7	zə6		ðip8	rit8	jip8	rip8	hip8	lip8	θip8	lit2fɨŋ2	lit8				lip8	lip7	leːp8	liːp8mɨ2	lɔːp8	lɛ2	liap8		lep8	nep8	lep8	lep8			lɛt8	lit8			leːp4	lep4	lep4	lɛp4	lep6	lup4	lep7mɨə5
N084	S013	claw(nail)																					puːŋ2	puŋ2
N085	S013	claw(nail)																																			lin4	liŋ4
N086	S013	claw(nail)
N087	S013	claw(nail)
N088	S014	cloud	via3	vɯə3	hɯ3	vu3	vu3	vu3	vu3	fu3	fu3	fɯ3	fə3	fɨ3	hu3	hu3	hu3	wu3	ɣu3	vɨa3	fia3	phi5	phɯ3	phɯ3	phy3	phü3	pha3	pha3faʔ4	wən2pha3	muä5(?)	phat7fa4	pha5va4			fa3	fa3	fa3	fa3	fa3	fa3	fâ3	fa3	fa5					tɔn5xa3
N089	S014	cloud	meːk53																														mɔk9	mɔk9məi1										meːk3	meːk4	meːk4	meːk4		mek4
N090	S015	cold		nit7		nɑt7	nit7	nɯt7	nət7	nət7	nə5	nit7	nit7	nit7		nit7							nit7			nit7
N091	S015	cold	seːŋ212	ɕeŋ4		ɕeŋ4			ɕeŋ4	tɕiaŋ4	tɕiaŋ3									šeŋ4
N092	S015	cold	jen1																			jan1'								jin1		jeːn3			jin1				jen1				zen1	jen1		jen3	jen2		jen11
N093	S015	cold																									daːŋ3	daːŋ3	daːŋ3				laːŋ3							daŋ3
N094	S015	cold																					tsap7	tsip7	tsip7	ćip7
N095	S015	cold		tɕɔt7					tɕɑt7	kuɑt7		kjat7	kat7	kjot7	kjät7	kjat7	kwat7	kjot7	ćiat7		ćot7			kat7	toːt9		kat7	kat7	kat7	kɛ4	ćhit7		kat7	kât10	kat7		kat7	kat7	kat7	kat7	ka3
N096	S015	cold																																								nau1		naːu5	naːu1			naːu1	naːw1
N097	S015	cold																				jaːm2		haːm2	haːm2											xɨm2
N098	S015	cold
N099	S015	cold															haːm5
N100	S015	cold
N101	S015	cold
N102	S015	cold
N103	S015	cold
N104	S015	cold
N105	S015	cold
N106	S015	cold
N107	S015	cold
N108	S015	cold
N109	S016	come	tʰaŋ2	tɑŋ2	tɑŋ2	tɑŋ2	tɑŋ2	tɑŋ2	tɑŋ2	tɑŋ2	tɑŋ2	taŋ2	taŋ2	taŋ2	taŋ2	taŋ2	taŋ2	taŋ2	taŋ2		taŋ2	taŋ2	taŋ2				thɯŋ1	thəŋ1	thaŋ2	thɛ̃2	thaŋ1	thəŋ2
N110	S016	come	ma212									ma1	ma1			ma1	ma1		ma1	ma1		ma1	ma1	ma2/mɯ2	ma2	ma1	ma2	ma2	ma2	mo2	ma2		ma2	ma2	ma2	ma2	ma2	ma2	ma2	ma2	mâ2	ma2	ma2	ma1	ma2	ma3	ma2	ma4	ma4
N111	S016	come		tɑu3	tɑu3	tɑu3	tɑu3	tɑu3	tɑu3	thɑu3	thɯ3	tau3	tau3	tau3	tau3	tau3	tau3	tau3	tau3	tau3	tau3	tou3	tau3			tou3
N112	S016	come
N113	S016	come
N114	S016	come
N115	S016	come
N116	S017	die
N117	S017	die	praːj23	tai1	tai1	tai1	tai1	tai1	te1	te1	tai1	ɣaːi1	taːi1	taːi1	taːi1	taːi1	taːi1	taːi1	taːi1	taːi1	taːi1	thaːi1	thaːi1	thaːi1	thaːi1	thaːi1	haːi1	haːi1	thaːi2	thâ2	thaːi1	thai2	taːi6	tai6	taːi1	taːi1	taːi1	tai1'	haːi1	taːi1'	tâi2	tai6	taːi1	taːi1	taːi1	taːi2	taːi1	taːi1	taːi4
N118	S017	die
N119	S017	die
N120	S017	die
N121	S017	die
N122	S018	dog	ma212	ma1	ma1	ma1	ma1	ma1	ma1	ma1	ma1	ma1	ma1	ma1	ma1	ma1	ma1	ma1	ma1	ma1	ma1	ma1	ma1	ma1	ma1	ma1	ma1	ma1	ma1	mo1	ma1	ma2	ma1	ma1	ma1	ma1	ma1	ma1	ma1	ma1	mâ1	ma1	ma1	ma5	ma1	ma1	ma1	ma1	ma1
N123	S018	dog
N124	S018	dog
N125	S020	dry	hɯː6	ɦɯ5	hɯ5	ɦɯ5	ɣɯ5	ɣɯ5	ɣə5	hə5		haɯ5	hə5	həɨ5	hä5	həɨ5	hə5	həɨ5	ɣəɨ5		hɨ5		hɯi5'	hɯi5	hoːy5		khaɨ5	khaɨ5	haːu3	chəu3	khaɨ5	haːu5				xaɨ5			xaɨ5	xaɨ5								khaɨ5
N126	S020	dry	hɛːŋ3																														hɛŋ3	hɛŋ3	hɛŋ3			hɛŋ3			heŋ3	hɛaŋ3		hɛːŋ3	hɛːŋ3	hɛːŋ5	hɛːŋ5		hɛːŋ5
N127	S020	dry	kho212	zo2	ro2	zo2	zo2	zo2	juə2	juə2	zu2	kjo1	ðu2	ro2		ro1	hjo2	lo2	ðuə2	lo2	lo2	ho1'				ho4
N128	S021	ear	rua55	zie2	ɣɯ2	zi2	zɯ2	zɯ2	ji2	ji2	(provisional)	ɣɯ2	ðə2	rɨ2	jä2	rɨ2	hjɨ2	lɨ2	θɨ2	lɨa2	lia2	hli2	hlɯ2	lɯ2	ly2	lü2	hu1	pi1hu1	khjou2	khu2	ćhu1	su2	min3hu1	vɔŋ3hu1	bin3hu1	vaɨ1hu1	hu1	hu1	chu1	hu1	haɨ1	hu2hu1	hu5	hu5	hu1	hu1	hu1	hu1	hu1
N129	S021	ear
N130	S021	ear
N131	S021	ear
N132	S022	earth		nam6	nam6	nam6	nam6	nam6	nam6	nam6	naŋ6		naːm6	naːm6	naːm6	naːm6	naːm6	naːm6	naːm6	naːm6	naːm6								naːm6		naːm6
N133	S022	earth										tom1										tam1	tom1	tum1	tom1	tum1	tum1	tum1				tom2
N134	S022	earth	din1																											dən1			lin6	lin6	din1	lin1	lin1'	lin1'	lin1'	din1'	liŋ1	lin6	lin1	din1	din1	din2	khi5din2	din1	din4
N135	S022	earth
N136	S022	earth
N137	S022	earth
N138	S022	earth
N139	S022	earth
N140	S022	earth	bal24
N141	S022	earth
N142	S022	earth
N143	S023	eat	kin23	kɯn1	kɯn1	kɯn1	kɯn1	kɯn1	kən1	kən1	kən1	kɯ1	kən1	kɨn1	kən1	kɨn1	kɨn1	kɨn1	kən1	kɨn1	kɨn1	kun1	kɯn1	kin1	ken1	kin1	kin1	kin1	kjən1	chɨ4	ćin1	kiːn2	kin6	cin6	kin1	ćin1	kin1'	ćin1'	ci1	kin1'	ciŋ2	cin6	kiːn1	kin1	kin1	kin2	kin1	kin1	kin5
N144	S023	eat
N145	S023	eat
N146	S023	eat
N147	S023	eat
N148	S023	eat
N149	S023	eat
N150	S024	egg	khai6	tɕɑi5	tɕɑi5	tɕɑi5	tɕɑi5	kɑi5	tɕɑi5	kɑi5	ki5	ɣai5	klai5	kjai5	kjai5	kjai5	kjai5	kjai5	kai5	cai5	ćai5	hlai6	hlai5'	lai5	lai5	lai5	sai5	khiai5	khjai6	khai5	ćhai5	khai5	xai5	xâi5	xai5	ćhai5	khai5	khâi5	khai5	khai5	khai5	khəai6	sai1	khai3	khai3	khai1	khai3	shai5	khai3
N151	S024	egg	tlɔːŋ55
N152	S024	egg
N153	S024	egg
N154	S025	eye	praː1	ta1	pja1	ta1	ta1	ta1	ta1	ta1	ta1	ɣa1	ta1	ta.1		lɨk.8.ta.1	pja.1	ta.1	lə.6 ta.1	ta.1	ma:k.9 ta.1	tha1'	tha1	tha1	/tha1	tha.1	ma:k.7 ha.1	ma:k.7 ha.1	ma:k.7 tha.2	tho.2	tha.1	tha.2	hoi.5 ta.6	ta.6	ta.1	ta.1	ta.1'	ta.1'	ha.1	ta.1'	tâ.2	vu.2 ta.6	ta.1	ta.1	ta.1	ta.2	ta.1	ta.1	ta.4
N155	S025	eye													phat.8
N156	S026	fat n.	mal55														man2		man2														man2	mân2	man2		man2		mɛn2	man2	mɛ2		man1	man1	man2	man3			man3
N157	S026	fat n.												ha3		ha3	ha3	ha3	ɣa3		ha3	ha5	ha3		ha3	ha3
N158	S026	fat n.										laːu2	laːu2									laːu2	laːu2	laːu2	laːu2	laːu2	laːu2	laːu2	laːu2
N159	S026	fat n.
N160	S026	fat n.																												chei2								xâi1				xəai1					khai1
N161	S026	fat n.
N162	S026	fat n.
N163	S026	fat n.
N164	S027	feather
N165	S027	feather	pul23	pɯn1	pun1	pɯn1	pɯn1	pɯn1	pən1	pən1	pən1	fɯn1	pən1	pɨn1	pən1	pun1	pun1	pun1	pən1	pɨn1	pɨn1	phən1'	phɯn1	phɯn1	phom1	phun1	khun1	khun1	khɔːn2	khun2	khɔːn1	khoːn2bʔuok1	xon1	xon1								xuen1	khoːn1noːk4	khon5	khon1	khon1	khon1		khon1
N166	S027	feather
N167	S027	feather
N168	S027	feather
N169	S027	feather
N170	S028	fire	vi55	fi2	fei2	fi2	vi2	vi2	vei2	vei2	vi2	fai2	fei2	fəi2	fi2	fei2	fi2	fei2	wei2	fi2	fi2	fei2	fɯi2	fɯi2	foːy2	fui2	fai2	fai2	fai2	vei2	fai2	vəi3	fai2	phai2	fai2	fai2	fai2	fâi2	fai2	fai2	fai2	fəai2	faːi2	fai1	fai2	khwai3	fai2	fai4	fai5
N171	S028	fire
N172	S029	fish
N173	S029	fish	pla23	pja1	pja1	pja1	pja1	pa1	pja1	pa1	pa1	pla1	pla1	pla1	pja1	pa1	pja1	pja1	pa1	pja1	ća1	pla1	pla1	pa1	pa1	pa1	pja1	pja1	pja1	mei6po1	pa1	pja2	pa6	pa6	pa1	pa1	pa1'	pa1'	pja1	pa1'	pâ2	pa6	pa3	pla1	pa1	pa2	pa1	pa1	pla2
N174	S029	fish
N175	S029	fish
N176	S030	fly v.	bɨl23	bin1	bin1	bin1	bin1	bɯn1	bən1	bən1	bin1	bin1	bin1	bin1	pen1	in1	bin1	bin1	bən1	ʔbin1	bin1	mən1’	min1	min1	ben1	min1	bin1	ʔbian1	ban2	bən1	ban1	bʔeːn3	men6	ven6	bin1	vin1	vin1'	vin1'	vɛn1	ɓɛn1'	vi2	vin6	biːn1	bin1	bin1	bin2	bin2	bin1	bin4
N177	S030	fly v.
N178	S030	fly v.
N179	S030	fly v.
N180	S031	foot	tiːn1	tin1	tin1	tin1	tin1	tɯn1	tən1	tən1	tən1	tin1	tin1	tin1	ten1	tin1	tin1	tin1	tən1	tin1	tin1	tən1	tin1	tin1	ten1	tin1					tin1		tin6	tin6	tin1	tin1	tin1'	tin1'	tin1	tin1'	tiŋ2	tin6	fa1tiːn1	tiːnA1	tiːn1	tiːn2	tiːn1	pa5tin1	tiːn2
N181	S031	foot	kwaː1/kua1	ka1	ka1	ka1	ka1	ka1	ka1	ka1	ka1	ha1	ka1	ka1	ka1	ka1	ka1	ka1	ka1		ka1	ha1'	ha1	ha1	ha1	ha1	kha1	kha1	kha2	kho2	kha1	pha5kha2	xa1	xa1	xa1	xa1	xa1	xa1	xa1	phɛn5xa1	xâ1			kʰa1’			kʰa1		kʰa1'
N182	S031	foot
N183	S031	foot
N184	S031	foot
N185	S032	full
N186	S032	full	rim212	zim1	jim1	zim1	zim1	zɯn1	jim1	ɕəŋ1	səŋ1	ɣim1	ðim1	rim1	jim1	rim1	him1	him1	jəm1	lim1	lim1	thim1'	thim1	lim1	lem1	thim1	tim1	tiam1	tam1	tən1	tiam1	teːm2	tem6	tem6	tim1	tim1	tim1'	tin1'	tɛm1	tɛm1'	ti2	tiŋ6	teːm1	tem1	tem1	tem2	tem1	tim1	tem5
N187	S032	full
N188	S032	full
N189	S033	give	hə21	ɦɑɯ3	hɑɯ3	ɦɑi3	ɣɑɯ3	ɣɑɯ3	ɣɑ3	hɑ3	hɯ3	haɯ3	hai3	haɨ3		həɨ3	haŋ3(?)	hai3	ɣaɨ3	haɨ3	hai3	hai6	hai3	hɯi3	hoːy3	hai3	hɨ3	hɨ3	hɔːi3	jâ4	xaɨ3	həɨ5	haɨ3	hâ3	hɨ3	haɨ3	haɨ3	hâi3	haɨ3	haɨ3	hai3	hai5	hə5	hai3	hai3	haːi5	hɨ5	haɨ6	hai5
N190	S033	give													pan1
N191	S033	give
N192	S033	give
N193	S033	give
N194	S033	give
N195	S033	give
N196	S033	give
N197	S034	good
N198	S034	good	di23	di1	dei1	di1	di1	di1	dei1	dei1	dei1	dai1	dei1	dəi1	li1	dei1	di1	dei1	di1	ʔdi1	di1	nei1'	nɯi1	nɯi1	doːy1	nui1	dai1	ʔdai1	dai2	dɛi1	dai1	dʔəi3	li6	li6	di1	li1	li1'	li1'	lai1	di1'	li2	li6	di1	di1	di1	di2	di2	di1	di2
N199	S034	good
N200	S034	good
N201	S034	good
N202	S034	good
N203	S034	good
N204	S034	good
N205	S035	green	heːw212	jiu1	heu1	jiu1	jiau1	jiau1	jiu1	ɕiau1	ɕiau1	heːu1	heːu1	heːu1	heːu1	heːu1	heːu1	heːu1	jiau1	heu1	heːu1			heːu1	heːu1	heːu1	kheːu1	kheːu1	khiːu2	chɤu2	ćhiu1	khɛːu2	xeu1	xeu1	xeu1	xɛu1	xiu1	siu1	ҫiu1	xiu1	siu1	ҫiu1	khɛːu1	khiau5	khiau1	khiau1	khiau1	khɛːu1	si7khiew1
N206	S035	green
N207	S035	green
N208	S035	green
N209	S035	green
N210	S035	green
N211	S035	green
N212	S035	green
N213	S036	hair	phram212	pjɔm1	pjɑm1	pjɑm1	pjuɑm1		pjɑm1			plom1		plom1	kjau3pjam1	pom1	pjom1kjau3	pjom1		pjɔm1	ćom1		phlam1	phɯn1	phom1		sum1	phjum1	phjɔːm2	phiŋ2thu2	pham1	phjoːm2			phum1	phum1	phum1	phun1	phjam1	phɨn1	phu1	phən1	foːm1	phom5	phom1	phom1	phom1	fum1	phom1
N214	S036	hair
N215	S036	hair
N216	S036	hair
N217	S036	hair
N218	S036	hair
N219	S036	hair
N220	S037	hand	mɨ55	fɯŋ2	mɯŋ1	fɯŋ2	vɯŋ2	vɯŋ2	voŋ2	vuɑŋ2	vəŋ2	faɯ2	fuŋ2	fa3fɨːŋ2	fuŋ2	fɨŋ2	fɨŋ2	fɨŋ2	wəŋ2	fɨŋ2	fɨŋ2	mei2	mɯi2	mɯi2	moːy2	mui2	mɨ2	mɨ2	moŋ2	mu2	muŋ2	pha5mɨ3	mɨ2	mɨ2	mɨ2	mɨ2	mɨ2	mɨ2	mɨ2	mɨ2	mɨ2	mɨ2	mɨ2	mɨ1	mɨ2	mɨ3	mɨ2	fa5mɨ4	mɨa5
N221	S037	hand
N222	S037	hand
N223	S037	hand
N224	S038	head	thraw21	tɕɑu3	tɕɑu3	tɕɑu3	tɕɑu3	kɑu3	tɕɑu3	thɑu3	khɯ3	ɣau3	klau3	kjau3	kjau3	kjau3	kjau3	kjau3	kau3	cau3	ćau3	hlau5	hlau3	lau3	lau3	lau3
N225	S038	head
N226	S038	head																									wuə1	hu1	thu2	thu2	thu1	thuo2	ho1	ho1	ho1	ho1	ho1	ho1	vo1	ho1	hu1	ho1	hɨə1	hua5	hua1	hua1	hua1	ho1	hua1
N227	S038	head
N228	S038	head
N229	S038	head
N230	S038	head
N231	S039	hear
N232	S039	hear																										hin1	ȵən6	nin2	pak8ńin2	dʔai5ńiːn2			jin4			ńin2				lai3ńiŋ2	zin2	dai3jin1	dai4jin2	daːi6jin3	dai5ńin2		dai5jin4
N233	S039	hear																																phâŋ2	fɔŋ2	faŋ2	faŋ2		faŋ2									faŋ4dai6
N234	S039	hear	ɲia2	ȵe1	ȵi1	ȵi1	ȵi1	ȵe1	ȵi1	ȵi1	ȵi1	ŋi1		ȵi1		ȵi1	ȵi1	ȵi1	ńi1	lo4ńiɛ1	jia1	ŋi1	hi1	ŋi1	hi1	ŋi1	ji1													ńe1'
N235	S039	hear																																							te5haɨ2
N236	S039	hear
N237	S039	hear
N238	S039	hear
N239	S039	hear
N240	S039	hear
N241	S039	hear
N242	S039	hear
N243	S039	hear
N244	S040	heart
N245	S040	heart
N246	S040	heart
N247	S040	heart
N248	S040	heart		tom5	tom5	tom5	tuam5	tuam5	tom5	tuɑm5	tuaŋ5								tam5ҫəɨ1
N249	S040	heart	cɨ23																tam5ҫəɨ1											cə1	ćaɨ1	thuo2cəɨ2	caɨ6	câ6	cai1	ćaɨ1	caɨ1'	ćâi1'	caɨ1	caɨ1'	cai2	cəai6	huə5cə1	hua5cai1	hua1cai1	hua1cai2	hua1cai1	hɔ1caɨ1	hua1dɛi4
N250	S041	horn	kaw23	kɑu1	kɑu1	kɑu1	kɑu1	kɑu1	kɑu1	kɑu1	kɯ1		kau1	kau1	kau1	kau1	kau1	kau1	kau1	kau1	kau1									khəu2	khau1		xau1	xâu1	xau1	xau1	xau1	xâu1	xau1	xau1	xau1	xəu1vu2	khau1	khau5	khau1	khau1	khau1		khaw1
N251	S041	horn																																														hɔn1
N252	S041	horn
N253	S041	horn
N254	S041	horn
N255	S042	I
N256	S042	I	phaːn33
N257	S042	I	kuː1	ku1	kəu1	ku1	ku1	ku1	kəu1	kəu1	kə1	kau1	kou1	kou1	ku1	kou1	ku1	ku1	kəu1	ku5	ku1	kou1'	ku5	ku2	kau1	kou1	kau1	kau1		kau1	ku4	kəu2	kau6	kâ6	ku1	ku1	kau1'	kâu1'	kau1	kau1'	kau2	kau6		ku2	ku1				ku11
N258	S042	I																																														khəːi1	khɔːj5
N259	S042	I																																tu66xâ3	to1xɔi3	xɔi3											ha2
N260	S042	I																																									kan1	chan5/chan4		chaːn1
N261	S043	kill	ka21	ka3	ka3	ka3	ka3	ka3	kha3	kha3	kha3	ka3	ka3	ka3	ka3	ka3	ka3	ka3	ka3	ka3	ka3		ka3		ka3	ka3	kha3	kha3	kha3	kho3	kha3	kha5	xa3		xa3	xa3	xa3		xa3	xa3	xâ3		kha5	kha3	kha3	kha5	kha4	kha6	kha5
N262	S043	kill																																hɛm1	hɛm1
N263	S043	kill																																				pat9				pɛat4
N264	S043	kill
N265	S043	kill																															fan2
N266	S043	kill
N267	S043	kill
N268	S043	kill
N269	S043	kill
N270	S044	knee	ko33	ɦo5	ho5	ɦo5	ɣo5	vo5	vo5	fuə5	hu5	ho5	hu5	kjau3ho3	kjau3ho5	kjau3ho5	kjau3ho5	kjau3ho5	ɣuə5	cau3ho5	ćau3ho5	ho6	hɔ5	ho5	hø5	lau3ho5	wuə1khau5	pau1khau5	thu2khau6	thu2khau5	thu2khau5	thuo2khau1	ho1xau5	ho1xâu5	ho1xau5	ho1xau5	ho1xau5	ho1xâu5	vo1xau5	ho1xau5	hu1xau5	ho1xau6	huə1khaːu1	khau2	khau3	khau1	khau3	ho1khau5	khu1khəw3
N271	S044	knee
N272	S044	knee
N273	S045	know	rɔ33	zo4	ro4	zo4	zo4	zo4	juə4	juə4	zu3	ɣo4	ðu4	ro4	jo4	ro4	hjo4	lo4	θuə4diə5	lo4ʔde6	lo4	hlo4	hlɔ4	lo3	lø4	la4na3	łu3na3	łuʔ4	rou4na3	zu6di6	ru4de5		hu4	hu4	hu4	hu4ćak7	hu4	hu4ćak7	hu4	hu4	haɨ4	hu5ciak3	hu4	ru4-cak2	ru4cak5	lu7cak9	hu6cak7	hu4	hu4rak6
N274	S045	know
N275	S045	know																														cak5
N276	S045	know
N277	S045	know
N278	S045	know
N279	S045	know
N280	S046	leaf
N281	S046	leaf	bə23maj33	bɑɯ1	bɑɯ1	bɑi1	bɑɯ1	bɑɯ1	bɑ1	bɑ1	bɯ1	baɯ1	bai1	baɨ1	pau1	baɨ1	bə1	baɨ1	baɨ1	ʔbaɨ1	bai1	mai1'	mai1	mɯi1	boːy1	mai1	baɨ1	ʔbaɨ1	bɔːi2	bəɤ1	baɨ1	bʔəɨ3	maɨ6	vo6	bai1	vaɨ1	vaɨ1'	vâi1'	vaɨ1	baɨ1	vai2	vai6mai4	bə5	bai1maːi4	bai1mai4	bai2maːi7	bai2mai6	naɨ1	bai7mai4
N282	S046	leaf
N283	S046	leaf
N284	S046	leaf
N285	S046	leaf
N286	S048	liver	tap5	tap7	tɑp7	tɑp7	tɑp7	tɑp7	tɑp7	tɑp7	tɯ5	tap7	tap7	tap7	tap7	tap7	tap7	tap7	tap7	tap5	tap7	tap7	tap7	tap7	tap7	tap7	tap7	tap7	tɔːp7	ta4	tap7	tap5	tap7	tâp7	tap7	tap7	tap7	tat7	tat7	tap7	ta3	tiet3		tap2	tap5	tap9	tap7	tap5	tap6
N287	S048	liver																																									ɣaːn1(provisional)
N288	S048	liver
N289	S048	liver
N290	S048	liver
N291	S049	long	raj55	zɑi2	zɑi2	zɑi2	zɑi2		jɑi2	jɑi2	zi2	ɣai2	ðai2	rai2	jai2	rai2	hjai2	lai2	θai2	lai1	lai2	hlai2	hlai2	lai2	loːy2	lai2	łi2	łi2	rei2	zi2	ri2	ri3				hi2	si2	hi2	hi2	hi2	hi2	ҫi2							hi2
N292	S049	long																															jaːu2	jau2	jaːu2								zaːu2	jaːu1	jaːu2	jaːu3	ńaːu2		ńaːw2
N293	S049	long																																														bɨ4
N294	S049	long
N295	S049	long
N296	S049	long
N297	S049	long
N298	S050	louse	thua55raw212	zɑu1	jɑu1	zɑu1	zɑu1	zɑu1	jɑu1		sɑu1	ɣau1	ðau1	rau1	me6jau1	rau2	hjau1	jau1	θau1	lau1	lau1	thau1'	thau1	thau1	thau1	thau1	hau1	hau1	thau1	mei6thəu2	thau1	thəu2	hau1	hâu1	hau1	hau1	hau1	hâu1	hau1	hau1	hau1	hau1		hau5	hau1	hau1	hau1	hau1	to1hau1
N299	S050	louse
N300	S050	louse
N301	S051	man	saːj212	sai1	sai1	sai1	sai1	sai1	se1	se1	sai1	saːi1	θaːi1	wɨn2ðaːi1	pu4ðaːi1	po6ðaːi1	pu4ðaːi1	pu4ðaːi1	lək8ðaːi1	pu4saːi1	pu4łaːi1	ɬaːi1	ɬaːi1						phou3caːi2	la6bu6dzâ	phu3ćaːi2	phu2zaːi3	kon2caːi2	kon2cai2	kun2caːi2	kun2ćaːi2	kun2caːi2	kun2ćai2	phə3caːi2	kun2caːi1'	ku2câi2	phə3cai2		phu3-chaːi1	phu3chaːi2	khon3chaːi3	pɔ4caːi2	kun4caːi4	phuː5saːj3
N302	S051	man																							pø6		thoːi6pho6	ti6po6															pɔ5kɛ1
N303	S051	man																						tshaːu2ʔuŋ1		ҫaːu2ʔuŋ1
N304	S051	man
N305	S051	man
N306	S051	man
N307	S051	man
N308	S051	man
N309	S051	man
N310	S051	man
N311	S051	man
N312	S052	many
N313	S052	many	laːi212	lai1	lai1	lai1	lai1	lai1	le1	le1	lai1	laːi1	laːi1	laːi1	laːi1	laːi1	laːi1	laːi1	laːi1	laːi1	laːi1	laːi1	laːi1	laːi1	laːi1	laːi1	laːi1	laːi1	laːi1	lâ1	laːi1	lai2	laːi1	lai1	laːi1	laːi1	laːi1	lai1	laːi1	laːi1	lâi1	lai1		laːi1	(provisional)	lui3	laːi1	laːi1	laːi1
N314	S052	many																																										maːk3	maːk4		nak6(provisional)		maːkDL1
N315	S052	many
N316	S052	many
N317	S052	many
N318	S052	many																																									ʔe5
N319	S052	many
N320	S052	many
N321	S052	many
N322	S053	meat
N323	S053	meat
N324	S053	meat	mlɔ53	no6	no6	no6	no6	no6	nuo6	nuə6	nu6	no6	nu6	no6	no6	no6	no6	no6	nuə6	no6	no6	no6	nɔ6			na6		nɨʔ4	ni4		nɨ4	nɨə4	lə4	nə4	nə4		nɨ4	nə4	ńɨ4	nɨ4	nɨ4	nə4		nɨa4sat2	nɨa4	nɨa7sat8			nɨa4sat6
N325	S053	meat																						maːi5	baːi5		baːi6
N326	S053	meat																												po1
N327	S053	meat																																		ńam3												ńam6
N328	S053	meat																																									ciːn4				ciːn6
N329	S053	meat
N330	S053	meat
N331	S053	meat
N332	S053	meat
N333	S053	meat
N334	S054	moon	blian23	diːn1	diːn1	diːn1	dɯːn1	dun1	dun1	dun1	dian1	dɯən1	dəːn1	roːŋ6dɨən1	joːŋ6loeːn1	roːŋ6dɨːn1	hjoːŋ6dɨːn1	loːŋ6dɨːn1	dan1dun1	loːŋ6ʔdɨan1	loːŋ6dian1	mliːn1	nɯːn1	mɯːn1	buːn1	myːn1	bɯːn1'	bəːn1	duːn1	dun1zən6	dɯn1	bɯənA1	lən6	lən6	dən1	vən1	lən1'	lən1	vən1	dɨn1'lɛŋ2	leŋ2leŋ2	lɛan6		dɯənA1	dɨan1caːu4	duaŋ3can2	dɨan2	bəːn1	dɯən11
N335	S054	moon																					meːŋ2haːi1	haːi1	haːi1haːi1paːu3	haːi1laːŋ6	haːi1fa2	haːi1(paːu3)	haːi1		xaːi1	haːi2												ŋaːjA1
N336	S054	moon																																										phraʔ4-can1					pha3can2
N337	S054	moon																																									ʔoːŋ2ʔaːŋ5
N338	S054	moon
N339	S054	moon
N340	S054	moon
N341	S055	mountain
N342	S055	mountain
N343	S055	mountain
N344	S055	mountain
N345	S055	mountain
N346	S055	mountain
N347	S055	mountain
N348	S055	mountain	phra212									pla1	pla1	pla1rin1		pa1	pja1	pja1	puə1pa1	pja1	po1ća1	phla1'	phla1	pha1			phja1	phja1	phja2		po1pha1	phja2											fa1
N349	S055	mountain
N350	S055	mountain	rɔːi23	doi1		doi1	duai1	dui1	doi1	duɑi1		doːi1	doːi1	doːi1		doːi1	doːi1				doːi1	noːi1'	noːi1	noːi1	døːy1	noːi1			doːi2				lɔi6	lɔi6	dɔi1		lɔi1'	lɔi1'		dɔi1'	lâi2	luai6					dɔːi2
N351	S055	mountain																												duã1thən2
N352	S055	mountain													naːu4
N353	S055	mountain
N354	S055	mountain																																										khau5	phu2khau1	khau1			khaw1
N355	S055	mountain																	puə1pa1		po1ća1										po1pha1					pu2			vo1pi2									pu5
N356	S056	mouth	paːk33	pa5	pak7	pa3	paʔ7	pak7	pa5	pa3	pa5	paːk9	paːk9	paːk9	paːk9	paːk9	paːk9	paːk9	pa5	paːk5	paːk9	paːk9	paːk9	paːk9	paːk7/9	paːk7	paːk10	paːk7	paːk7	pe5	pak9	paːk1			paːk9									paːk2	paːk3	paːk4	paːk3		paːk5
N357	S056	mouth																															sop9	sop9	sop7	sop7	sup7	sut7	łɔp7	sɨp7	suɨ3	suet5	soːp4					sop5
N358	S056	mouth
N359	S056	mouth
N360	S056	mouth
N361	S056	mouth
N362	S056	mouth
N363	S056	mouth
N364	S056	mouth
N365	S056	mouth
N366	S056	mouth
N367	S056	mouth
N368	S057	name
N369	S057	name	sɔ53	ɕo6	tso6	s̆o6	tso6	tso2	tsuə6	tsuə6	tso6									šo6													cɨ6	cɨ6	cɨ6	ćɨ6	cɨ3	ćɨ6	cɨ6	cɨ6	cɨ4	cə5		chɨ3	chɨ4	chɨ4	cɨ4	cɨ1	sɨː3
N370	S057	name																																									teːn1hiək5
N371	S057	name
N372	S057	name
N373	S057	name
N374	S058	neck
N375	S058	neck
N376	S058	neck
N377	S058	neck
N378	S058	neck
N379	S058	neck
N380	S058	neck
N381	S058	neck	ɣɔ55	ɦo2	ho2	ɦo2	ɣo2	ɣo2	vo2	vuə2	ɦo2	ho2	hu2	ho2	ho2	ho2	ho2jiːu1	ho2jiːu1	ɣuə2		ho2	ho2	ho2	ho2	hø2	ho2	ho2	kam3ko2	wo2	gã2ɣɤu2	kɔk8xo2	gɔ3	xo2	xɔ2	xɔ2	xɔ2	xo2	xo2	xo2	xo2	lɛ2xo2	xo2	khɔ2	khɔ1	khɔ2	khɔ3	khɔ2	khɔ4	khɔ4
N382	S058	neck
N383	S059	new	mɔ33	mo5	mo5	mo5	mo5	mo5	muə5	muə5	mu5	mo5	mu5	mo5	mo5	mo5	mo5	mo5	muə5	mo5	mo5	mo5	mɔ5	mo5	mø5	mo5	maɨ5	maɨ1	mɔːi5	məɤ5	maɨ5	məɨ1	maɨ5	mâ5	mai5	maɨ5	maɨ5	mâi5	maɨ5	maɨ5	mai5	mai6	mə1	mai2	mai3	mai1	mai3	maɨ5	mai3
N384	S059	new
N385	S059	new
N386	S059	new
N387	S059	new
N388	S059	new
N389	S059	new
N390	S060	night
N391	S060	night	ɣɨn55	ɦɯn2	hɯn2	ɦmn2			ɣə2	ɦən2	jən2	ŋɯn2	hən2	paːn1hɨn2	kjaːŋ1hən2	kjaːŋ1hɨn2	hɨn2	kjaːŋ1hɨn2	ku1ɣən2		ćaːŋ1hɨŋ2	hun2	hɯn2	hɯn2	han2	hyn2	caːŋ1hɨn2	kən2	jøn2	kɛ̃1ɣuã6	ćaːŋ1xɨn2	gɨːn3	kaːŋ6xɨn2	kaŋ6xɨn2	kaːŋ1xɨn2		kaːŋ1'xən2	kaːŋ1'xɨn2	cɨ6xɨn2			kaŋ6xən2	khɨːn2	klaːŋ1khɨːn1	kaːŋ1khɨːn2	klaːŋ2khɨːn3	mɨa4khɨːn2		klaːŋ7khɨːn4
N392	S060	night
N393	S060	night
N394	S060	night	xam6	hɑm6	hɑm6	ɦɑm6	ɣɑm6	ɣɑm6	ɣɑm6	ɦɑm6	ɦɑŋ6	ham6	ham6	ham6	ham6	ham6	ham6	ham6	ɣam6	caːŋ1ham6	ham6	ham6	ham6	ham6	ham6	ʔan1ham6	ham6	taŋ2kam6	ʔan2jam6	ɣã6	xam6					kaːŋ1xam6				ho1xam2	hu1xɛ4			kham3				kham1	kham5
N395	S060	night
N396	S060	night
N397	S060	night
N398	S060	night
N399	S060	night
N400	S060	night
N401	S060	night
N402	S061	nose	daŋ23	dɑŋ1	dɑŋ1	dɑŋ1	dɑŋ1	dɑŋ1	dɑŋ1	dɑŋ1	dɑŋ1	daŋ1	naŋ1	daŋ1	laŋ1	daŋ1	naŋ1	daŋ1	daŋ1	ʔdaŋ1	daŋ1	naŋ1'	naŋ1	nɯŋ1	daŋ1	naŋ1	daŋ1	maːk7ʔdaŋ1	daŋ2	ɗɛ̃A1	daŋ1	dʔaŋ3	hu2laŋ6	lâŋ6	daŋ1	laŋ1	laŋ1'	lâŋ1'	laŋ1	daŋ1'	laŋ2	hu1laŋ6	laŋ1	daŋ2			hu2daŋ2	daŋ1	daŋ4
N403	S061	nose
N404	S062	not											di1			dɨːi1														di5/di6
N405	S062	not		mi2	mei2	mi2	mi2	mi2	mei2	mei2		mi3			mi2				mi6		m̩4	mei1	mɯi2	mi1'	mi3'	mai3	mi2	mi5ćɨ6	mei2				m1	mâ5					m5		mə4			mia2/mai3	mai4	maːi4
N406	S062	not	bo33									bau3/bɯ3		bu6		bau5	bau5	bau6		ʔbau6tiu2							mo6	bo5	pɔ6		bo5	bʔəu1			bau5	vau5		vu5	vu5	pu2		vu1chəai5	bɔ4	boːB1/B2			bɔ3cai4	bau5	bɔː33
N407	S062	not																																															pa7ti7seːt
N408	S062	not																																			va1'
N409	S062	not
N410	S062	not																															jaŋ6
N411	S062	not
N412	S062	not
N413	S062	not
N414	S062	not
N415	S062	not
N416	S062	not
N417	S062	not
N418	S062	not
N419	S062	not
N420	S062	not
N421	S062	not
N422	S063	one																									nɨŋ6/nɨːŋ6	nəŋ1/niŋ1		nəŋ2			ləŋ6	nəŋ6	nɨŋ6	nɨŋ6	nəŋ1'	ləŋ6	nɨŋ6	lɨŋ1'	ləŋ2	ləaŋ5		nɨŋ2	nɨŋ3	nɨŋ1	nɨŋ3	nɨŋ1	nɨŋ3
N423	S063	one	diaw1	deu1	deu1	deu1	diau1	diau1	diu1	diau1	diau1	deːu1		deːu1		deːu1	deːu1	deːu1	diau1	ʔdeu1	deːu1							deːu5	deːu2		deːu1	dʔɛːu3												diəu2					diəu11
N424	S063	one
N426	S063	one
N427	S063	one
N428	S063	one
N429	S064	person	hun55	vɯn2	vun2	vɯn2	vɯn2	vɯn2	vən2	vən2	vun2	wun2	wən2	wɨn2	wun2	wun2	wun2	hun2	wən2	hun2	hun2	hun2	hun2	hɯn2	hon2	hun2	khɨn2	kɨn2	kɔːn2	gun2	kɔːn2	gən3	kon2	kon2	kun2	kun2	kən2	kun2	kɔn2	kun2	ku2	kon2	koːn2	khon2	khon2	khon3	khon2	kun4	khon4
N430	S064	person																																										ma1-nut4
N431	S064	person
N432	S064	person
N433	S064	person
N434	S064	person
N435	S064	person
N436	S064	person
N437	S065	rain	vɨn212	vɯn1	vun1	vɯn1	vɯn1	vɯn1	vən1	fən1	hun1	fɯn1	wən1	wɨn1	wun1	wun1	hun1	hun1	wən1	hun1	hun1	phən1'	phɯn1	phɯn1	phon1	phan1	phɨn1	phɨn1/phan1	phɔːn2	phən2	phan1	phən2	fon1	phon1	fun1	fɨn1	fən1	fen1	fɛn1	fɨn1	fə1	fən1	fəːn3	fon5	fon1	khwon1	fon1	fa4fun1	fon1
N438	S065	rain
N439	S065	rain
N440	S066	red
N441	S066	red	riːŋ23	diŋ1	diŋ1	diŋ1	diŋ1	dɯŋ1	dəŋ1	dəŋ1	dəŋ1	diŋ1		diŋ1	liŋ1		diŋ1	diŋ1	diŋ1	ʔdiːŋ1	diŋ1	niŋ1'	niŋ1	niŋ1	deŋ1	laːŋ4	deːŋ1	ʔdeːŋ1	deːŋ2	diã2	diaŋ1	dʔɛːŋ3	lɛŋ6	lɛŋ6	dɛŋ1	lɛŋ1	lɛŋ1'	lɛŋ1'	lɛŋ1	dɛŋ1'	lɛŋ2	liaŋ6	laːń1	dɛːŋ1	dɛːŋ1	dɛːŋ2	dɛːŋ2	dɛːŋ1	si7dɛːŋ2
N442	S066	red
N443	S066	red
N444	S066	red
N445	S066	red
N446	S066	red
N447	S066	red
N448	S066	red
N449	S067	road	thaːŋ55																													daːŋ3	xon1taːŋ2	taŋ2	xun1taːŋ2	taːŋ2	xun1taːŋ2	taŋ2	xa1taːŋ2	taŋ2	xuɛŋ1taːŋ2	taŋ2	taːŋ2	thaːŋ1			hon1taːŋ2	taːŋ4	thaːŋ45
N450	S067	road		zɔn1	vɑn1	zɑn1	zuɑn1	zɑn1	jɑn1	ɕɑn1	sian1	ɣon1		ron1	jän1		hjvan1	jon1	θan1	lɔn1	hon1	hlon1'	hlen1			lün1							xon1taːŋ2		xun1taːŋ2		xun1taːŋ2				xuɛŋ1taːŋ2			hon1			hon1taːŋ2		hon1
N451	S067	road
N452	S067	road
N453	S067	road																																										tha1-non5<K	tha5non1	non1			tha7non1
N454	S068	root
N455	S068	root	raːk33	za6	rak8	za6	zaʔ8	zak8	ja6	ja3	za6	ɣaːk8	ðaːk10	raːk10	jaːk8	raːk10	kjaːk10	laːk8	θa6		laːk10	hlaːk10	hlaːk8	laːk10		laːk10	laːk10	laːk8	laːk10	le6	lak10	laːk1	haːk8	hak10	haːk8	ha2	haːk8	hak7	haːɨ6	hak10	haɨ2	hak3	haːk5	raːk3	laːk4	laːk4	haːk4		haːk4mai4
N456	S068	root																							ɬaːi1
N457	S068	root																		sɛn3
N458	S068	root																																														koːk5
N459	S068	root
N460	S068	root
N461	S068	root
N462	S068	root
N463	S068	root
N464	S068	root
N465	S068	root
N466	S069	round
N467	S069	round
N468	S069	round
N469	S069	round
N470	S069	round										luən2	kloːn2		luːn1	duːn1	duːn1	duːn1		ʔduan1				loːn2
N471	S069	round											tuːn2
N472	S069	round	mɔn4											mɨn2					man2		mɨn2	mən2	mɯn2		mon2	mun2	mɨn2	mɨn2	mɔːn2	mən2	man2	mən3	mon2	mon2	mun2									mon2			mon2		mon2
N473	S069	round	tlum23																																		lɔm3	lɔn4		lɔm3				klom1	kom1	klom2			klom4
N474	S069	round																																							luɛ4	lue5
N475	S069	round																																		pɔm3			pum3				pɔːm5					pɔːn6
N476	S069	round
N477	S072	see	rɛn212	zɑn1	jɑn1	zɑn1	zɑn1		jɑn1	ɕɑn1		ɣan1	ðan1	han1	jan.1	ran1	hjan1	jiːn1	θan1	lɛn1	han1	than1'	then1	thin1	then1	thin1	han1	ŋoːi2han1	than2	thã2	than1	han2						hen2		hɛn1		lai5hɛan1	hen5	hen5	hen1	hen1	han1	hin1	hen1
N478	S072	see																																	tɔŋ2		tɔŋ2				toŋ2
N479	S072	see																																					thɨm5
N480	S072	see																										duː1							du1	lu1								duː1
N481	S072	see
N482	S072	see
N483	S072	see
N484	S072	see
N485	S072	see
N486	S072	see
N487	S072	see										kau3				kau3		kau3			kau3							kau4			ŋau4
N488	S072	see
N489	S072	see
N490	S072	see																															jem3/toi2
N491	S073	seed	van2	vɑn1	van1	vɑn1	vɑn1	vɑn1	vɑn1	fan1	fian1			fan2			wan1	hon1	wan1	hɔn1	fan2	phan1'	phan1	phan1	phan1	phan1	fan2	fan2	fan2	vã2	fan2	vɛ1van3	fan2	phân2	fan2	fan2	fan2	fân2	fɛn2	fan2	fɛ2	fɛan2		phan2					phan2
N492	S073	seed
N493	S073	seed	mlɛk33																																									ma1-let4	met4	mɛt9	met6
N494	S073	seed										ɕe6	tɕi6		θœ3	ҫe6
N495	S073	seed																																									kɛːn1nɛːu2					kɛːn4	kɛːn3phak7
N496	S073	seed																																											phak5		phak7		phak7
N497	S074	sit
N498	S074	sit	naŋ53	nɑŋ6	nɑŋ6	nɑŋ6	zɑŋ6	zɑŋ6	nɑŋ6	jɑŋ6	nɑŋ5	naŋ6	naŋ6	naŋ6	naŋ6	naŋ6	naŋ6	laŋ6	naŋ6	naŋ6	naŋ6	naŋ6	naŋ6	naŋ6	naŋ6	naŋ6	naŋ6	naŋ6	naŋ6	nɛ̃6	naŋ6	naŋ1	laŋ6	nâŋ6	naŋ6	naŋ6	naŋ3	nâŋ6	naŋ6	naŋ3	naŋ4	naŋ5	naŋ5	naŋ3	naŋ4	naŋ4	naŋ4	naŋ1	naŋ3
N499	S074	sit
N500	S074	sit
N501	S074	sit
N502	S074	sit
N503	S074	sit
N504	S074	sit
N505	S075	skin
N506	S075	skin	naŋ212	nɑŋ1	nɑŋ1	nɑŋ1	nɑŋ1	nɑŋ1	nɑŋ1	nɑŋ1	nɑŋ1	naŋ1	naŋ1	naŋ1	naŋ1	naŋ1	naŋ1	naŋ1	naŋ1	naŋ1	naŋ1	naŋ1	naŋ1	naŋ1	naŋ1	naŋ1	naŋ1	naŋ1	naŋ1	nɛ̃1	naŋ1	naŋ2	laŋ1	nâŋ1	naŋ1	naŋ1	naŋ1	nâŋ1	naŋ1	naŋ1	naŋ1	naŋ5	naŋ1	naŋ5	naŋ1	naŋ1	naŋ1	naŋ1	naŋ1
N507	S075	skin
N508	S075	skin
N509	S075	skin
N510	S075	skin
N511	S076	sleep	nuːn55dak55	nin2	nin2	nin2	nɯn2	nɯn2	nən2	nən2	ȵi2	nin2	nən2	nin2	nen2	nin2	nin2	nɨn2	nən2	nin2	nin2	nən2	nin2	nin2	nøːn2	nün2	noːn2	noːn2	noːn2	nuã2	noːn2	nɔːn3	lɔn2	nɔn2	nɔn2	nɔn2	nɔn2	nɔn2	nɨn2	nɔn2	nuɛ2	nuen2	nɔːn2	nɔːn1lap2	nɔːn2lap5	nɔːn3lap8		nɔn4	nɔːn3lap6
N512	S076	sleep																																										lap2	lap5	lap8	lap7		lap6
N513	S076	sleep
N514	S076	sleep
N515	S076	sleep
N516	S076	sleep
N517	S076	sleep
N518	S076	sleep
N519	S077	small	nɔːj33																									noːj3							nɔi4	nɔi4				nɔi4	nâi4		nɔːi4	nɔːj4/nɔj2			nɔːi6	nɔːi4	nɔːi4
N520	S077	small																																										lek4	lek4
N521	S077	small																														ʔɛːŋ3
N522	S077	small										ʔi5		ʔi5		ʔei5					ʔi3			ʔi5	ʔi5	ʔi3			ʔi1		ʔe4						ʔe3
N523	S077	small											ni5				nɛ3		ni3	nai3/nai5										nei3								ńe5				ńi2
N524	S077	small													niŋ5			ʔniŋ5
N525	S077	small	ʔuːn5																														ʔɛn1	ʔɔn5
N526	S077	small																																												hiːt8
N527	S077	small
N528	S077	small																								nit9
N529	S077	small
N530	S077	small
N531	S077	small
N532	S077	small
N533	S077	small
N534	S077	small
N535	S078	smoke	ɣɔn55	vɑn2	vɑn2	vɑn2	vɑn2	vɑn2	vɑn2	vɑn2		hon2	hoːn2	ʔon5	wan2fi2	hon2	wan2	hon2	ʔwan5	hɔn2	ʔwon5	hoːn2		wan2	wan2	wan2	wan2	van2fai2	wɔːn2			wan3vəi3	xɔn2	kân2phai2	xɔn2	xɔn2	xaːn2				xɛ2		khuan2	khwan1	khuan2	khwan3	khwan2	khɔn4	khuan2
N536	S078	smoke
N537	S078	smoke
N538	S078	smoke
N539	S079	stand
N540	S079	stand		dun1		dɯn1		dɯn1	dən1	dən1	dun1	dɯn1	dən1	dɨn1					dən1	ʔdun1	dɨn1	nən1'	nɯn1	jɯn1	jon1	jün1	jɨn1	jin1	ʔjón2	jin1	ʔin1					jin1	jin1	hɛn1	ʔin1	jin1	jiŋ1	hɛan1	zɨːn1	jɨːn1	jɨːn1	jɨːn9	jɨːn2	zin1	jɨːn2
N541	S079	stand	luk33
N542	S079	stand																														jaŋ4
N543	S079	stand	jɔŋ2												ðoŋ2	ðoŋ2	ðoŋ2	ðoŋ2		sɔŋ2							łuŋ2	łuŋ2						soŋ2
N544	S079	stand																															cuk7
N545	S079	stand
N546	S079	stand
N547	S079	stand
N548	S079	stand
N549	S079	stand
N550	S079	stand
N551	S080	star
N552	S080	star	traːw23	daːu1			daːu1					daːu1dai5		daːu1dəi5	ləːu1li5	daːu1dei5	laːu1di5	daːu1dei6	dau1dei5	ʔdaːo1ʔdi6	daːu1di5	naːu1'nei6	naːu1nɯi5'	naːu1nɯi5	daːu1doːy5	naːu1nui5	dau1'di6	ʔdaːu1ʔdi5	daːu1ðəŋ1	dau1	daːu1di3	dʔaːu3dʔi1	laːu6	lau6	daːu1	laːu1	laːu1'	lau1'lau1'	laːu1'	daːu1'	lau2lau2	lau6	laːu3	daːu1	daːu1	daːu3	daːu2		daːw4
N552	S080	star										daːu1dai5	lək8dei5	daːu1dəi5	ləːu1li5	daːu1dei5	laːu1di5	daːu1dei6	dau1dei5	ʔdaːo1ʔdi6	daːu1di5	naːu1'nei6	naːu1nɯi5'	naːu1nɯi5	daːu1doːy5	naːu1nui5	dau1'di6	ʔdaːu1ʔdi5	daːu1ðəŋ1		daːu1di3	dʔaːu3dʔi1
N553	S080	star																																														doːŋ1səːn1
N554	S080	star
N555	S080	star
N556	S080	star
N557	S080	star
N558	S080	star
N559	S081	stone
N560	S081	stone	ril212	zin1	jin1	zin1	ziŋ1	zɯn1	jin1	sən1	sən1	ɣin1	ðin1	rin1	kjau3jin1	rin1	hin1	hin1	θən1	hin1	lin1	thən1'	thin1	thin1	then1	thin1	hin1	hin1	thən2	thən2		thiːn2	maːk9hin1	hin1	hin1	hin1	hin1	hin1	hin1	hin1	hiŋ1	kue3hiŋ1	hiːn1	hin5	hin1	hin1	ba7hin1		hin1
N561	S081	stone																																														kɔn6dan5
N562	S081	stone
N563	S081	stone																													pha1
N564	S081	stone
N565	S081	stone
N566	S081	stone
N567	S082	sun	taŋ33ńɛn55	ŋɔn2	ŋon2	vɑn2	ŋuɑŋ2	ŋuaŋ2	vɑn2	ŋuɑŋ2	ŋuɑŋ2	ŋon2	ŋon2	kjaːŋ6ŋon2	taŋ1wan2	taŋ1ŋon2	taŋ1ŋwaːn2	taːŋ1ŋon2	taːŋ5wan2	ta1ŋɔn2	ćaːŋ3ŋon2	ŋon2	tha1ŋon2	thaːŋ1ŋin2	thaŋ1ȵen2	thaːk7ŋin2	haːuwan2	ha1van2	tha2wɔːn2	thu2ruã2	thaŋ1wan2	tha2wan3	van2	ta6vân2	ta1van2	ta1vin2	ta1'van2	vân2	ha1vɛn2	van2	vɛ2	vɛan2	ta1ŋeːn2	wan2	ta5wan2	wan3	ta7wan2	ta1vin4	van2
N568	S082	sun
N569	S082	sun
N570	S082	sun
N571	S084	tail
N572	S084	tail	ruaŋ212	ziːŋ1	hɯːŋ1	ziŋ1	zɯːŋ1	ziŋ1	jiŋ1	jiŋ1	ɕiŋ1	ɣiəŋ1	ðəːŋ1	rɨəŋ1	hüːŋ1	rɨːŋ1	hjɨːŋ1	jɨːŋ1	θiŋ1	lɨaŋ1	liaŋ1	thuːŋ1'	thɯːŋ1	thɯːŋ1	thyːŋ1	thüːŋ1	haːŋ1	haːŋ1	thaːŋ2	thɛ2̃	thaːŋ1	thaːŋ2	haːŋ1	haŋ1	haːŋ1	haːŋ1	haːŋ1	haŋ1	haːŋ1	haŋ1	haŋ1	haŋ1	haːŋ1	haːŋ5	haːŋ1	haːŋ1	haːŋ1	haːŋ1	haːŋ1
N573	S084	tail
N574	S086	this	niː3/niː6/riː3	ni4	nei4	ni4	ni4	ni4	nei4	nei4	nei3	nai4	nei4	nəi4	ni3	nei4	ni4	nei4	nei4	ni4	ni4	nei3	nɯi4	ne0	noːy4	nui3/noːi3	nai5/4	nai3		nɛi4	ni6	nəi5	lai4	nâi4	ni3	ni3	nai4	nâi4	nai4	nai4	nai3	nai3	hə3	ni4	ʔan1ni4	ni3	ni6	ni4	ni4
N575	S086	this																											tən4
N576	S086	this
N577	S087	thou	mɯŋ4	mɯŋ2	mɯŋ2	mɯŋ2	mɯŋ2	mɯŋ2	məŋ2	məŋ2	məŋ2	mɯŋ2	məŋ2	mɨŋ2	maŋ2	mɨŋ2	mɨŋ2	mɨŋ2	məŋ2	mɨŋ2	mɨŋ2	muŋ2	mɯŋ5	mɯŋ2	maŋ1	muŋ1		maɯ2		məɤ2	maɨ2	məɨ3	maɨ2	mâ2	mɨŋ2	mɨŋ2	maɨ2	mâi2	mə2	maɨ2	mai2	məai2		mɯŋ2	mɨŋ2			mɨŋ4	mɯŋ2
N578	S087	thou																									ni6		ni6
N579	S087	thou																																									thaːu2	thə1		thə3			daw4
N580	S087	thou																																													kiŋ2
N581	S087	thou																																su1câu3	to1cau3
N582	S088	tongue
N583	S088	tongue	liːn33	lin4	lin4	lin4	lin4	lɯn4	lən4	lən4	lin3	lin4	lin4	lin4	lən4	lin4	lin4	lin4	lən4	lin4	lin4	lən4	lin4	lin3	len4	lün4	lin3	linʔ4	lən4	lən4	lin4	liːn4	lin4	lin4	lin4	lin4	lin4	lin4	lin4	lin4	liŋ4	li4	liːn1	lin4	lin4	lin9	lin6	lin4	liːn4
N584	S088	tongue
N585	S089	tooth		jiu3	heu3	jeu3	jiau3	jiau3	jiu3	ɕiau3	ɕiu3		heːu3	heːu3	heːu3	heːu3	heːu3	heːu3	jiau3	leu3	heːu3		heːu3	heːu3	heːu3	heːu3	kheːu3	kheu3	kheːu3			khɛːu5	xeu3	xeu3	xeu3	xɛu3	xiu3	siu3	ҫiu3	xiu3	siu3	ҫiu3	khɛːu5	khiəu3			khiau5	khɛːu6	khiaw5
N586	S089	tooth	nɛːŋ23
N587	S089	tooth										fan2	fan2									fan2	fan2					fan4		vã2	fan2													fan1	fan2	fan3			fan2
N588	S089	tooth
N589	S089	tooth
N590	S090	tree	kho33mai33	fɑi4	mɑi3	fɑi4	vɑi4	vɑi4	vɑi4	vɑi4		fai4	fai4	mai4	fai4	fai4	fai4	fai4	wai3	fai4	mai4	mai4	mai4	mai3	mai4	mui4	mai3	maiʔ4	mai4	mai4	mai4	mai4	ton3mai4	mâi4	kɔ1mai4	mai4	ko1'mai4	tun3mâi4	mai4	mai4	tu3mai4	ton3mai4	maːi4	ton3maːi4	ton4mai4	ton6maːi7	ton5mai6	mai4	ton3mai4
N591	S090	tree
N592	S090	tree
N593	S090	tree
N594	S090	tree
N595	S091	two	sɔːŋ212	soŋ1	soŋ1		suaŋ1	suŋ1	soŋ1	suɑŋ1	suaŋ1	θoːŋ1		ðoːŋ1	ðoːŋ1	ðoːŋ1	ðoːŋ1	ðoːŋ1	ðuŋ1	soŋ1	łoːŋ1	ɬoŋ1		ɬuŋ1	ɬøːŋ1	łoːŋ1	łoːŋ1	łoːŋ1	ðoːŋ1	səŋ1/suŋ1	soːŋ1	łɔːŋ2	sɔŋ1	sɔŋ1	sɔŋ1	sɔŋ1	sɔŋ1	sɔŋ1	łoŋ1	sɔŋ1	sɔŋ1	suaŋ1	sɔːŋ5	sɔːŋ5	sɔːŋ1	sɔːŋ1	sɔːŋ1	sɔːŋ1	sɔːŋ1
N596	S091	two
N597	S091	two
N598	S092	walk(go)																															ka5	ka5	ka5	ka5	ka5	ka5		ka5	kâ5	ka6
N599	S092	walk(go)
N600	S092	walk(go)	paj23	pɑi1	pɑi1	pɑi1	pɑi1	pɑi1	pɑi1	pɑi1	pe1	pai1	pai1	pai1	pai1	pai1	pai1	pai1	pai1	pai1	pai1	pai1'	pɯi1	pai1	poːy1	pui1	pai1	pai1	pai1	pɛi1	pai1	pəi2			pai1	pai1	pai1		pai1				pai1	pai1	pai1	pai2	pai2	pai1	pai2
N601	S092	walk(go)		pjai3	pjai3	pjai3	pjai3	pai3	pje3	phe3	phai3	plaːi3	plaːi3	plaːi3	pjaːi3	paːi3	pjaːi3	pjaːi3	paːi3		tɕaːi3	phlaːi5	phlaːi3	phaːi3	phaːi3	phaːi3	saːi3	phjaːi3	phjaːi3	phɒ3		phjaːjC1			phaːj3									phaːjC1
N602	S092	walk(go)
N603	S092	walk(go)
N604	S093	warm	daːt6	dat7		dat7	dat7	dɯt7	dat7	dat7	da5	daːt9	daːt9	daːt9	lœːt9	daːt9	daːt9		daːt7		daːt9	naːt10/niːt10	nɯːt9'	neːt9/nɯːt9	deːt7	nyt7	dɯːt10	dəːt7	duːt10	duɛ5	dat9	dɯətDL1			dɤːt2									dɯət9			nɯːt2		dɯət9
N605	S093	warm	raw21	zɑu3	jɑu3	zɑu3	zɑu3	zɑu3	jɑu3	ɕɑu3	sɯ3	ɣau3	ðau3	rau3	jau3	rau3	hjau3	jau3	θau3	lou3	lau3	thau5	thau3	thau3	thau3	thau3	hau3	hau3(joːm5)	thau3			thəɨ5
N606	S093	warm																									ʔoːn1			ʔun5	ʔun5rum6		ʔun5	ʔun5	ʔun5	ʔun5	ʔun5	ʔun5	ʔun5	ʔun5	ʔuɛŋ5	ʔuen6	ʔuːn1	ʔun2	ʔun3	ʔun2	ʔun3	ʔun5	ʔun3
N607	S093	warm
N608	S093	warm	ruːl6/ruːn6
N609	S093	warm
N610	S093	warm
N611	S093	warm
N612	S093	warm
N613	S094	water	nam33	zɑm4	nɑm4	zɑm4	zɑm4	zɑm4	jɑm4	jɑm4	zɑŋ3	ɣam4	ðam4	ram4	jam4	ram4	hjam4	lam4	θam4	lam4	lam4	nam4	nam4	nam3	nam4	num4	nam3	namʔ4	nɔːm4	nã4	nam4	naːm4	lam4	nâm4	nam4	nam4	nam4	nâm4	nam4	nam4	nɛ4	lan4	naːm4	naːm4	naːm4	naːm7	naːm6	nam4	nam4
N614	S094	water
N615	S095	we	ro55	zɑu2	rɑu2	zɑu2	zɑu2	zɑu2	jɑu2	jɑu2	zɯ2	ɣau2	ðau2	rau2	jau2wun2	rau2	hjau2	lau2	ðau2		lau2	hlau2	hlou5'	lau2	lau2	lou2	mo3łau2	lau2	rau2	zɤu2	rau2					mə3hau2	hau2		hau2			hau2tə6məŋ	hau2	phuak3rau1		mo1lau3	mu3hau2	hau4	phuak5haw5
N616	S095	we		tu1		tu1	tu1		təu1	təu1	tɯ1		tou1	tou1		tou1	tu1	tou1	təu1	tu1													tu6	tu6	tu1		tu1'	tu1'		tu1'	taɨ2
N617	S095	we																						hoːŋ1
N618	S095	we
N619	S095	we
N620	S095	we
N621	S095	we
N622	S095	we
N623	S097	white
N624	S097	white
N625	S097	white	haːw212	ɦau1	hau1	ɦau1	ɣau1	ɣau1	vo1	ho1	hau1	haːu1	haːu1	haːu1	haːu1	haːu1	haːu1	haːu1	ɣaːu1	haːu1	haːu1							khaːu1	khaːu2	khau2	khaːu1	khaːu2		xau1	xaːu1	xaːu1	xaːu1	xau1	xaːu1	xaːu1	xau1	xau1	(provisional)	khaːu5	khaːu1	khaːu1	khaːu1	(provisional)	si7khaːw1
N626	S097	white																																		lɔn5							lɔːn1					dɔːn5
N627	S097	white
N629	S099	woman																										niŋ1	me6ńiŋ2	la6bu6ńiŋ	phu3ńiŋ2	mɛ1ńiːń3	kon2jiŋ2	kon2jiŋ2	kun2jiŋ2	kun2ńiŋ2	kən2ńiŋ2	kun2ńiŋ2	phə3ńiŋ2	kun2ńiŋ2	ku2zeŋ2	phə3ńiŋ2		phu3-jiŋ5	phu3jiŋ1	khon3jiŋ1	mɛ4[ńiŋ1]	kun4ńiń4	phu5ńiŋ3
N630	S099	woman																	ҫu3ja6		ҫau2ja6		ja6	tshaːu2ja6	soːy2ja6	ҫaːu2ja6
N631	S099	woman	me55bɨk55	bɯ5	bɯk7	bɯk7	bɯʔ7	bɯk7	bəʔ7	bək7	bɯ5		bək7	me6bɨk7	puk7	me6bɨk7	me6bɨk7	me6bɨk7	bək7	ʔbɨk5	bɯk7	muk7	hun2mɯk8
N632	S099	woman	me55bɨk55	me6	me6	me6	me6	me6	mie6	mie6	mi6	me6	me6	me6bɨk7	me6	me6bɨk7	me6bɨk7	me6bɨk7	miə6		me6	me6	me6	me6laːu3	laːk10mei6	ʔa1me3	thoːi6me6	ti6me6	me6ńiŋ2	mei6	me6	mɛ1ńiːń3											mɛ5kɛ1				mɛ4[ńiŋ1]
N633	S099	woman													toːi5mai5
N634	S099	woman
N635	S099	woman
N636	S099	woman
N637	S099	woman
N638	S099	woman
N639	S099	woman
N640	S099	woman
N641	S100	yellow
N642	S100	yellow																				luːŋ1	lɯŋ1	lɯːŋ1	lyːŋ1	lyːŋ1	cɨŋ1(?)	lɨːŋ1		liŋ1		lɨəŋ2	ləŋ1	ləŋ1	ləŋ1	ləŋ1	ləŋ1	ləŋ1	ljɨŋ1	lɨŋ1	ləŋ1	ləŋ1	lɨəŋ1	lɨaŋ5	lɨaŋ1	lɨaŋ1	lɨaŋ1	lɨəŋ1	si7lɨaŋ1
N643	S100	yellow	ŋiːl6	ɦen3	hen3	ɦen3	jian3	jian3	jin3		ɕian3	heːn3	heːn3	heːn3	heːn3	heːn3	heːn3	heːn3	jian3	hen3	heːn3								heːn3		xeːn3
N644	S100	yellow
N645	S100	yellow
N646	S100	yellow
N647	S100	yellow
[truncated: 53 more columns]

## Sheet: Binary coded sets
Number	Lexical No.	Word	TnSaek	TnLuodian	TnLibo	TnZhenfeng	TnHuishui	TnQianxi	TnZhenning	TnPanxian	TnShuicheng	TnWuming	TnHengxian	TnPingguo	TnLianshan	TnDuAn	TnLiujiang	TnDonglan	TnQiubei	TnFengshan	TnTiandong	TcYongning	TcLongAn	TcFusui	TcShangsi	TcQinzhou	TcDaxin	TcLongzhou	TcDebao	TcWenma	TcYanshan	TcCaoBanTai	TswMangshi	TswMenglian	TswJinghong	TswJinping	TswYuanyang	TswWuding	TswYuanjiang	TswMaguan	TswLuchun	TswJinsha	TswNgheAn	TswBangkok	TswKorat	TswSongkhla	TswChiangmai	TswThaiTrang	TswLao
N001	S002	ashes	0	0	0	0	0	0	0	0	0	0	0	0	0	0	0	0	0	0	0	0	0	0	0	0	0	0	0	0	0	0	0	0	0	0	0	0	0	0	0	0	0	0	0	0	0	0	0
N002	S002	ashes	1	1	1	1	1	1	1	1	1	1	1	1	1	1	1	1	1	1	1	1	1	1	1	1	1	1	1	1	1	1	1	1	1	1	1	1	1	1	1	1	1	1	1	1	1	1	1
N003	S004	belly	1	1	1	1	1	1	1	1	1	1	1	1	1	1	1	1	1	1	1	1	1	1	1	1	1	1	1	1	1	0	1	1	1	1	1	1	1	1	1	1	0	1	1	0	0	0	1
N004	S004	belly	1	0	0	0	0	0	0	0	0	0	0	0	0	0	0	0	0	0	0	0	0	0	0	0	0	0	0	0	0	0	0	0	0	0	0	0	0	0	0	0	0	1	0	1	0	0	0
N005	S004	belly	0	0	0	0	0	0	0	0	0	0	0	0	0	0	0	0	0	0	0	0	0	0	0	0	1	1	1	0	0	1	0	0	0	0	0	0	0	0	0	0	0	0	0	0	0	0	0
N006	S004	belly	0	0	0	0	0	0	0	0	0	0	0	0	0	0	0	0	0	0	0	0	0	0	0	0	0	0	0	0	0	0	0	0	0	0	0	0	0	0	0	0	1	0	0	0	1	1	0
N007	S004	belly	0	0	0	0	0	0	0	0	0	0	0	0	0	0	0	0	0	0	0	0	0	0	0	0	0	0	0	0	0	0	0	0	0	0	0	0	0	0	0	0	0	0	0	0	0	0	0
N008	S004	belly	0	0	0	0	0	0	0	0	0	0	0	0	0	0	0	0	0	0	0	0	0	0	0	0	0	0	0	0	0	0	0	0	0	0	0	0	0	0	0	0	0	0	0	0	0	0	0
N009	S005	big	1	0	0	0	0	0	0	0	0	1	0	0	1	1	1	0	1	0	0	0	0	1	1	1	0	0	0	0	0	0	0	0	0	0	0	0	0	0	0	0	0	0	0	0	0	0	0
N010	S005	big	0	0	0	0	0	0	0	0	0	0	0	0	0	0	0	0	0	0	0	0	0	0	0	0	0	0	0	0	0	0	0	0	0	0	0	0	0	0	0	0	0	0	0	0	0	0	0
N011	S005	big	0	0	0	0	0	0	0	0	0	0	0	0	0	0	0	0	0	0	0	0	0	0	0	0	0	0	0	0	0	1	0	0	0	0	0	0	1	0	0	0	0	0	0	0	0	0	0
N012	S005	big	1	0	0	0	0	0	0	0	0	1	1	1	0	0	0	0	0	0	1	0	1	0	0	0	1	1	1	0	0	0	1	1	1	1	1	1	1	1	1	0	0	0	0	0	0	1	0
N013	S005	big	0	0	0	0	0	0	0	0	0	0	0	0	0	0	0	0	0	0	0	0	0	0	0	0	0	0	0	0	0	0	0	0	0	0	0	0	0	0	0	0	0	0	0	0	0	0	0
N014	S005	big	0	1	1	1	1	0	1	1	1	1	1	0	0	1	1	1	1	1	1	1	1	1	1	1	0	0	0	0	0	0	0	0	0	0	0	0	0	0	0	0	0	0	0	0	0	0	0
N015	S005	big	0	0	0	0	0	0	0	0	0	0	0	0	0	0	0	0	0	0	0	0	0	0	0	0	0	0	0	0	0	0	1	1	1	1	1	1	0	1	1	0	0	1	1	0	1	0	1
N016	S005	big	0	0	0	0	0	0	0	0	0	0	0	0	0	0	0	0	0	0	0	0	0	0	0	0	0	0	0	0	0	0	0	0	0	0	0	0	0	0	0	0	1	0	0	1	0	0	0
N017	S005	big	0	0	0	0	0	0	0	0	0	0	0	0	0	0	0	0	0	0	0	0	0	0	0	0	0	0	0	0	0	0	0	0	0	0	0	1	0	0	0	1	0	0	0	0	0	0	0
N018	S005	big	0	0	0	0	0	0	0	0	0	0	0	0	0	0	0	0	0	0	0	0	0	0	0	0	0	0	0	1	1	0	0	0	0	0	0	0	0	0	0	0	0	0	0	0	0	0	0
N019	S005	big	0	0	0	0	0	0	0	0	0	0	0	0	0	0	0	0	0	0	0	0	0	0	0	0	0	0	0	0	0	0	0	0	0	0	0	0	0	0	0	0	0	0	0	0	0	0	0
N020	S005	big	0	0	0	0	0	0	0	0	0	0	0	0	0	0	0	0	0	0	0	0	0	0	0	0	0	0	0	0	0	0	0	0	0	0	0	0	0	0	0	0	0	0	0	0	0	0	0
N021	S005	big	0	0	0	0	0	0	0	0	0	0	0	0	0	0	0	0	0	0	0	0	0	0	0	0	0	0	0	0	0	0	0	0	0	0	0	0	0	0	0	0	0	0	0	0	0	0	0
N022	S005	big	0	0	0	0	0	0	0	0	0	0	0	0	0	0	0	0	0	0	0	0	0	0	0	0	0	0	0	0	0	0	0	0	0	0	0	0	0	0	0	0	0	0	0	0	0	0	0
N023	S005	big	0	0	0	0	0	0	0	0	0	0	0	0	0	0	0	0	0	0	0	0	0	0	0	0	0	0	0	0	0	0	0	0	0	0	0	0	0	0	0	0	0	0	0	0	0	0	0
N024	S005	big	0	0	0	0	0	0	0	0	0	0	0	0	0	0	0	0	0	0	0	0	0	0	0	0	0	0	0	0	0	0	0	0	0	0	0	0	0	0	0	0	0	0	0	0	0	0	0
N025	S006	bird	1	1	1	1	1	1	1	1	1	1	1	1	1	1	1	1	1	1	1	1	1	1	1	1	1	1	1	1	1	1	1	1	1	1	1	1	1	1	1	1	1	1	1	1	1	1	1
N026	S006	bird	0	0	0	0	0	0	0	0	0	0	0	0	0	0	0	0	0	0	0	0	0	0	0	0	0	0	0	0	0	0	0	0	0	0	0	0	0	0	0	0	0	0	0	0	0	0	0
N027	S006	bird	0	0	0	0	0	0	0	0	0	0	0	0	0	0	0	0	0	0	0	0	0	0	0	0	0	0	0	0	0	0	0	0	0	0	0	0	0	0	0	0	0	0	0	0	0	0	0
N028	S007	bite	1	1	1	0	1	1	1	1	1	1	1	1	0	1	1	1	1	1	1	1	1	1	1	1	1	1	1	1	1	1	0	0	0	0	0	0	0	0	0	0	1	0	0	1	1	1	0
N029	S007	bite	0	0	0	0	0	0	0	0	0	1	0	0	1	0	0	0	0	0	0	0	0	0	0	0	1	1	0	0	1	0	1	1	1	1	1	1	0	1	1	1	0	1	1	0	0	0	1
N030	S007	bite	0	0	0	0	0	0	0	0	0	0	0	0	0	0	0	0	0	0	0	0	0	0	0	0	0	0	0	0	0	0	0	0	0	0	0	0	1	0	0	0	0	0	0	0	0	0	0
N031	S007	bite	0	0	0	0	0	0	0	0	0	0	0	0	0	0	0	0	0	0	0	0	0	0	0	0	0	0	0	0	0	0	0	0	0	0	0	0	0	0	0	0	0	0	0	0	0	0	0
N032	S007	bite	0	0	0	0	0	0	0	0	0	0	0	0	0	0	0	0	0	0	0	0	0	0	0	0	0	0	0	0	0	0	0	0	0	0	0	0	0	0	0	0	0	0	0	0	0	0	0
N033	S007	bite	0	0	0	0	0	0	0	0	0	0	0	0	0	0	0	0	0	0	0	0	0	0	0	0	0	0	0	0	0	0	0	0	0	0	0	0	0	0	0	0	0	0	0	0	0	0	0
N034	S007	bite	0	0	0	0	0	0	0	0	0	0	0	0	0	0	0	0	0	0	0	0	0	0	0	0	0	0	0	0	0	0	0	0	0	0	0	0	0	0	0	0	0	0	0	0	0	0	0
N035	S007	bite	0	0	0	0	0	0	0	0	0	0	0	0	0	0	0	0	0	0	0	0	0	0	0	0	0	0	0	0	0	0	0	0	0	0	0	0	0	0	0	0	0	0	0	0	0	0	0
N036	S008	black	1	0	0	0	0	0	0	0	0	1	1	1	1	1	1	0	0	0	1	1	1	1	1	1	1	1	1	1	1	1	1	1	1	1	1	1	1	1	1	1	1	1	1	1	1	1	1
N037	S008	black	0	0	0	0	0	0	0	0	0	0	0	0	0	0	0	0	1	0	0	0	0	0	0	0	0	0	0	0	0	0	0	0	0	0	0	0	0	0	0	0	0	0	0	0	0	0	0
N038	S008	black	0	1	0	1	1	1	1	1	1	0	0	0	0	0	0	1	0	1	1	0	0	0	0	0	0	0	0	0	0	0	0	0	0	0	0	0	0	0	0	0	0	0	0	0	0	0	0
N039	S008	black	0	0	0	0	0	0	0	0	0	0	0	0	0	0	0	0	0	0	0	0	0	0	0	0	0	0	0	0	0	0	0	0	0	0	0	0	0	0	0	0	0	0	0	0	0	0	0
N040	S008	black	0	0	0	0	0	0	0	0	0	0	0	0	0	0	0	0	0	0	0	0	0	0	0	0	0	0	0	0	0	0	0	0	0	0	0	0	0	0	0	0	0	0	0	0	0	0	0
N041	S008	black	0	0	0	0	0	0	0	0	0	0	0	0	0	0	0	0	0	0	0	0	0	0	0	0	0	0	0	0	0	0	0	0	0	0	0	0	0	0	0	0	0	0	0	0	0	0	0
N042	S008	black	0	0	0	0	0	0	0	0	0	0	0	0	0	0	0	0	0	0	0	0	0	0	0	0	0	0	0	0	0	0	0	0	0	0	0	0	0	0	0	0	0	0	0	0	0	0	0
N043	S009	blood	1	1	1	1	1	1	1	1	1	1	1	1	1	1	1	1	1	1	1	1	1	1	1	1	1	1	1	1	1	1	1	1	1	1	1	1	1	1	1	1	1	1	1	1	1	1	1
N044	S009	blood	0	0	0	0	0	0	0	0	0	0	0	0	0	0	0	0	0	0	0	0	0	0	0	0	0	0	0	0	0	0	0	0	0	0	0	0	0	0	0	0	0	0	0	0	0	0	0
N045	S009	blood	0	0	0	0	0	0	0	0	0	0	0	0	0	0	0	0	0	0	0	0	0	0	0	0	0	0	0	0	0	0	0	0	0	0	0	0	0	0	0	0	0	0	0	0	0	0	0
N046	S010	bone	1	1	1	1	1	1	1	1	1	1	1	1	1	1	1	1	1	1	1	1	1	1	1	1	1	1	1	1	1	1	1	1	1	1	1	1	1	1	1	1	1	1	1	1	1	1	1
N047	S010	bone	0	0	0	0	0	0	0	0	0	0	0	0	0	0	0	0	0	0	0	0	0	0	0	0	0	0	0	0	0	0	0	0	0	0	0	0	0	0	0	0	0	0	0	0	0	0	0
N048	S010	bone	0	0	0	0	0	0	0	0	0	0	0	0	0	0	0	0	0	0	0	0	0	0	0	0	0	0	0	0	0	0	0	0	0	0	0	0	0	0	0	0	0	0	0	0	0	0	0
N049	S011	breast	0	0	0	0	0	0	0	0	0	0	0	0	0	0	0	0	0	0	0	0	0	0	0	0	0	0	0	1	0	0	0	0	0	0	0	0	0	0	0	1	0	0	0	0	0	0	0
N050	S011	breast	1	0	0	0	0	0	0	0	0	0	0	1	1	1	1	0	0	0	1	0	0	0	0	0	0	0	0	0	0	0	0	0	0	0	0	0	0	0	0	0	0	0	0	0	0	0	0
N051	S011	breast	1	0	0	0	0	0	0	0	0	0	0	0	0	0	0	0	0	0	0	0	0	0	0	0	1	1	0	0	0	1	0	0	1	0	0	0	0	0	0	0	0	1	1	0	0	0	1
N052	S011	breast	0	0	0	0	0	0	0	0	0	0	0	0	0	0	0	0	0	0	0	0	0	0	0	0	0	0	1	0	0	0	0	0	0	0	0	0	0	0	0	0	0	0	0	0	0	0	0
N053	S011	breast	0	0	0	0	0	0	0	0	0	1	1	0	0	0	0	0	0	1	0	1	0	0	0	0	0	0	0	0	0	0	0	0	0	1	0	0	0	0	0	0	0	0	0	0	0	1	0
N054	S011	breast	0	0	0	0	0	0	0	0	0	0	0	0	0	0	0	0	0	0	0	0	0	0	0	0	0	0	0	0	1	0	1	1	0	0	1	1	1	1	1	0	1	0	0	0	0	0	0
N055	S011	breast	0	0	0	0	0	0	0	0	0	0	0	0	0	0	0	0	1	0	0	0	0	0	0	0	0	0	0	0	0	0	0	0	0	0	0	0	0	0	0	0	0	0	0	0	0	0	0
N056	S011	breast	0	0	0	0	0	0	0	0	0	1	0	0	0	0	1	1	0	0	0	0	0	1	0	1	0	0	0	0	0	0	0	0	0	0	0	0	0	0	0	0	0	0	0	0	0	0	0
N057	S011	breast	0	0	0	0	0	0	0	0	0	0	0	0	0	0	0	0	0	0	0	0	0	0	0	0	0	0	0	0	0	0	1	1	1	0	0	0	0	0	0	0	0	0	0	0	0	0	0
N058	S011	breast	0	0	0	0	0	0	0	0	0	0	0	0	0	0	0	0	0	0	0	0	0	0	0	0	0	0	0	0	0	0	0	0	0	0	0	0	0	0	0	0	0	0	0	0	0	0	0
N059	S011	breast	0	0	0	0	0	0	0	0	0	0	0	0	0	0	0	0	0	0	0	0	0	0	0	0	0	0	0	0	0	0	0	0	0	0	0	0	0	0	0	0	0	0	0	0	0	0	0
N060	S011	breast	0	0	0	0	0	0	0	0	0	0	0	0	0	0	0	0	0	0	0	0	0	0	0	0	0	0	0	0	0	0	0	0	0	0	0	0	0	0	0	0	0	0	0	0	0	0	0
N061	S011	breast	0	1	1	1	0	1	1	1	1	1	1	1	0	1	1	1	1	0	1	1	1	1	1	1	1	1	1	1	1	0	1	1	1	1	1	0	1	1	1	0	0	1	1	1	1	0	1
N062	S011	breast	0	0	0	0	0	0	0	0	0	0	0	0	0	0	0	0	0	0	0	0	0	0	0	0	0	0	0	0	0	0	0	0	0	0	0	0	0	0	0	0	0	0	0	0	0	0	0
N063	S011	breast	0	0	0	0	0	0	0	0	0	0	0	0	0	0	0	0	0	0	0	0	0	0	0	0	0	0	0	0	0	0	0	0	0	0	0	0	0	0	0	0	0	0	0	0	0	0	0
N064	S012	burn tr.	0	0	0	0	0	0	0	0	0	0	0	0	0	0	0	0	0	0	0	0	0	0	0	0	0	0	0	0	0	0	0	0	0	0	0	0	0	0	0	0	0	0	0	0	0	0	0
N065	S012	burn tr.	0	0	0	0	0	0	0	0	0	0	0	0	0	0	0	0	0	0	0	0	0	0	0	0	0	0	0	0	0	0	0	0	0	0	0	0	0	0	0	0	0	0	0	0	0	0	0
N066	S012	burn tr.	1	1	1	1	1	1	1	1	1	0	1	0	1	1	0	1	0	0	0	1	1	1	1	0	0	0	0	1	0	0	0	1	1	1	1	1	1	1	1	1	0	1	1	1	0	0	1
N067	S012	burn tr.	0	0	0	0	0	0	0	0	0	1	1	1	0	0	0	1	1	0	1	1	1	1	1	0	0	1	0	0	0	1	1	1	0	1	0	0	0	0	0	0	1	0	0	0	0	0	0
N068	S012	burn tr.	0	0	0	0	0	0	0	0	0	0	0	0	0	0	0	0	0	0	0	0	0	0	0	1	0	0	1	0	0	0	0	0	0	0	0	0	0	0	0	0	0	0	0	0	0	0	0
N069	S012	burn tr.	0	0	0	0	0	0	0	0	0	0	0	0	0	0	0	0	0	0	0	0	0	0	0	0	1	?	0	0	0	0	0	0	0	0	0	0	0	0	0	0	0	0	0	0	0	0	0
N070	S012	burn tr.	0	1	0	1	1	1	1	1	1	0	0	0	0	0	0	0	1	0	1	0	0	0	1	1	0	1	1	0	1	0	0	0	0	0	0	0	0	0	0	0	0	0	0	0	0	0	0
N071	S012	burn tr.	0	0	0	0	0	0	0	0	0	0	0	1	0	0	0	0	0	1	1	0	0	0	0	0	0	0	0	0	0	0	0	0	0	0	0	0	0	0	0	0	0	0	0	0	0	0	0
N072	S012	burn tr.	0	0	0	0	0	0	0	0	0	0	0	0	0	1	0	0	0	0	0	0	0	0	0	0	0	0	0	0	0	0	0	0	0	0	0	0	0	0	0	0	0	0	0	0	0	0	0
N073	S012	burn tr.	0	0	0	0	0	0	0	0	0	0	0	0	0	0	0	0	0	0	0	0	0	0	0	0	0	0	0	0	0	0	0	0	0	0	0	0	0	0	0	0	0	0	0	0	1	1	0
N074	S012	burn tr.	0	0	0	0	0	0	0	0	0	0	0	0	0	0	1	0	0	0	0	0	0	0	0	0	0	0	0	0	0	0	0	0	0	0	0	0	0	0	0	0	0	0	0	0	0	0	0
N075	S012	burn tr.	0	0	0	0	0	0	0	0	0	0	0	0	0	0	0	0	0	0	0	0	0	0	0	0	0	0	0	0	0	0	0	0	0	0	0	0	0	0	0	0	0	0	0	0	0	0	0
N076	S012	burn tr.	0	0	0	0	0	0	0	0	0	0	0	0	0	0	0	0	0	0	0	0	0	0	0	0	0	0	0	0	0	0	0	0	0	0	0	0	0	0	0	0	0	0	0	0	0	0	0
N077	S012	burn tr.	0	0	0	0	0	0	0	0	0	0	0	0	0	0	0	0	0	0	0	0	0	0	0	0	0	0	0	0	0	0	0	0	0	0	0	0	0	0	0	0	0	0	0	0	0	0	0
N078	S012	burn tr.	0	0	0	0	0	0	0	0	0	0	0	0	0	0	0	0	0	0	0	0	0	0	0	0	0	0	0	0	0	0	0	0	0	0	0	0	0	0	0	0	0	0	0	0	0	0	0
N079	S012	burn tr.	0	0	0	0	0	0	0	0	0	0	0	0	0	0	0	0	0	0	0	0	0	0	0	0	0	0	0	0	0	0	0	0	0	0	0	0	0	0	0	0	0	0	0	0	0	0	0
N080	S012	burn tr.	0	0	0	0	0	0	0	0	0	0	0	0	0	0	0	0	0	0	0	0	0	0	0	0	0	0	0	0	0	0	0	0	0	0	0	0	0	0	0	0	0	0	0	0	0	0	0
N081	S012	burn tr.	0	0	0	0	0	0	0	0	0	0	0	0	0	0	0	0	0	0	0	0	0	0	0	0	0	0	0	0	0	0	0	0	0	0	0	0	0	0	0	0	0	0	0	0	0	0	0
N082	S012	burn tr.	0	0	0	0	0	0	0	0	0	0	0	0	0	0	0	0	0	0	0	0	0	0	0	0	0	0	0	0	0	0	0	0	0	0	0	0	0	0	0	0	0	0	0	0	0	0	0
N083	S013	claw(nail)	1	1	1	1	0	1	1	1	1	0	1	1	1	1	1	1	1	1	1	0	0	0	1	1	1	1	1	1	1	0	1	1	1	1	0	0	1	1	0	0	1	1	1	1	1	1	1
N084	S013	claw(nail)	0	0	0	0	0	0	0	0	0	0	0	0	0	0	0	0	0	0	0	0	1	1	0	0	0	0	0	0	0	0	0	0	0	0	0	0	0	0	0	0	0	0	0	0	0	0	0
N085	S013	claw(nail)	0	0	0	0	0	0	0	0	0	0	0	0	0	0	0	0	0	0	0	0	0	0	0	0	0	0	0	0	0	0	0	0	0	0	1	1	0	0	0	0	0	0	0	0	0	0	0
N086	S013	claw(nail)	0	0	0	0	0	0	0	0	0	0	0	0	0	0	0	0	0	0	0	0	0	0	0	0	0	0	0	0	0	0	0	0	0	0	0	0	0	0	0	0	0	0	0	0	0	0	0
N087	S013	claw(nail)	0	0	0	0	0	0	0	0	0	0	0	0	0	0	0	0	0	0	0	0	0	0	0	0	0	0	0	0	0	0	0	0	0	0	0	0	0	0	0	0	0	0	0	0	0	0	0
N088	S014	cloud	1	1	1	1	1	1	1	1	1	1	1	1	1	1	1	1	1	1	1	1	1	1	1	1	1	1	1	1	1	1	0	0	1	1	1	1	1	1	1	1	1	0	0	0	0	1	0
N089	S014	cloud	1	0	0	0	0	0	0	0	0	0	0	0	0	0	0	0	0	0	0	0	0	0	0	0	0	0	0	0	0	0	1	1	0	0	0	0	0	0	0	0	0	1	1	1	1	0	1
N090	S015	cold	0	1	0	1	1	1	1	1	1	1	1	1	0	1	0	0	0	0	0	0	1	0	0	1	0	0	0	0	0	0	0	0	0	0	0	0	0	0	0	0	0	0	0	0	0	0	0
N091	S015	cold	1	1	0	1	0	0	1	1	1	0	0	0	0	0	0	0	0	1	0	0	0	0	0	0	0	0	0	0	0	0	0	0	0	0	0	0	0	0	0	0	0	0	0	0	0	0	0
N092	S015	cold	1	0	0	0	0	0	0	0	0	0	0	0	0	0	0	0	0	0	0	1	0	0	0	0	0	0	0	1	0	1	0	0	1	0	0	0	1	0	0	0	1	1	0	1	1	0	1
N093	S015	cold	0	0	0	0	0	0	0	0	0	0	0	0	0	0	0	0	0	0	0	0	0	0	0	0	1	1	1	0	0	0	1	0	0	0	0	0	0	1	0	0	0	0	0	0	0	0	0
N094	S015	cold	0	0	0	0	0	0	0	0	0	0	0	0	0	0	0	0	0	0	0	0	1	1	1	1	0	0	0	0	0	0	0	0	0	0	0	0	0	0	0	0	0	0	0	0	0	0	0
N095	S015	cold	0	1	0	0	0	0	1	1	0	1	1	1	1	1	1	1	1	0	1	0	0	1	1	0	1	1	1	1	1	0	1	1	1	0	1	1	1	1	1	0	0	0	0	0	0	0	0
N096	S015	cold	0	0	0	0	0	0	0	0	0	0	0	0	0	0	0	0	0	0	0	0	0	0	0	0	0	0	0	0	0	0	0	0	0	0	0	0	0	0	0	1	0	1	1	0	0	1	1
N097	S015	cold	0	0	0	0	0	0	0	0	0	0	0	0	0	0	0	0	0	0	0	1	0	1	1	0	0	0	0	0	0	0	0	0	0	1	0	0	0	0	0	0	0	0	0	0	0	0	0
N098	S015	cold	0	0	0	0	0	0	0	0	0	0	0	0	0	0	0	0	0	0	0	0	0	0	0	0	0	0	0	0	0	0	0	0	0	0	0	0	0	0	0	0	0	0	0	0	0	0	0
N099	S015	cold	0	0	0	0	0	0	0	0	0	0	0	0	0	0	1	0	0	0	0	0	0	0	0	0	0	0	0	0	0	0	0	0	0	0	0	0	0	0	0	0	0	0	0	0	0	0	0
N100	S015	cold	0	0	0	0	0	0	0	0	0	0	0	0	0	0	0	0	0	0	0	0	0	0	0	0	0	0	0	0	0	0	0	0	0	0	0	0	0	0	0	0	0	0	0	0	0	0	0
N101	S015	cold	0	0	0	0	0	0	0	0	0	0	0	0	0	0	0	0	0	0	0	0	0	0	0	0	0	0	0	0	0	0	0	0	0	0	0	0	0	0	0	0	0	0	0	0	0	0	0
N102	S015	cold	0	0	0	0	0	0	0	0	0	0	0	0	0	0	0	0	0	0	0	0	0	0	0	0	0	0	0	0	0	0	0	0	0	0	0	0	0	0	0	0	0	0	0	0	0	0	0
N103	S015	cold	0	0	0	0	0	0	0	0	0	0	0	0	0	0	0	0	0	0	0	0	0	0	0	0	0	0	0	0	0	0	0	0	0	0	0	0	0	0	0	0	0	0	0	0	0	0	0
N104	S015	cold	0	0	0	0	0	0	0	0	0	0	0	0	0	0	0	0	0	0	0	0	0	0	0	0	0	0	0	0	0	0	0	0	0	0	0	0	0	0	0	0	0	0	0	0	0	0	0
N105	S015	cold	0	0	0	0	0	0	0	0	0	0	0	0	0	0	0	0	0	0	0	0	0	0	0	0	0	0	0	0	0	0	0	0	0	0	0	0	0	0	0	0	0	0	0	0	0	0	0
N106	S015	cold	0	0	0	0	0	0	0	0	0	0	0	0	0	0	0	0	0	0	0	0	0	0	0	0	0	0	0	0	0	0	0	0	0	0	0	0	0	0	0	0	0	0	0	0	0	0	0
N107	S015	cold	0	0	0	0	0	0	0	0	0	0	0	0	0	0	0	0	0	0	0	0	0	0	0	0	0	0	0	0	0	0	0	0	0	0	0	0	0	0	0	0	0	0	0	0	0	0	0
N108	S015	cold	0	0	0	0	0	0	0	0	0	0	0	0	0	0	0	0	0	0	0	0	0	0	0	0	0	0	0	0	0	0	0	0	0	0	0	0	0	0	0	0	0	0	0	0	0	0	0
N109	S016	come	1	1	1	1	1	1	1	1	1	1	1	1	1	1	1	1	1	0	1	1	1	0	0	0	1	1	1	1	1	1	0	0	0	0	0	0	0	0	0	0	0	0	0	0	0	0	0
N110	S016	come	1	0	0	0	0	0	0	0	0	1	1	0	0	1	1	0	1	1	0	1	1	1	1	1	1	1	1	1	1	0	1	1	1	1	1	1	1	1	1	1	1	1	1	1	1	1	1
N111	S016	come	0	1	1	1	1	1	1	1	1	1	1	1	1	1	1	1	1	1	1	1	1	0	0	1	0	0	0	0	0	0	0	0	0	0	0	0	0	0	0	0	0	0	0	0	0	0	0
N112	S016	come	0	0	0	0	0	0	0	0	0	0	0	0	0	0	0	0	0	0	0	0	0	0	0	0	0	0	0	0	0	0	0	0	0	0	0	0	0	0	0	0	0	0	0	0	0	0	0
N113	S016	come	0	0	0	0	0	0	0	0	0	0	0	0	0	0	0	0	0	0	0	0	0	0	0	0	0	0	0	0	0	0	0	0	0	0	0	0	0	0	0	0	0	0	0	0	0	0	0
N114	S016	come	0	0	0	0	0	0	0	0	0	0	0	0	0	0	0	0	0	0	0	0	0	0	0	0	0	0	0	0	0	0	0	0	0	0	0	0	0	0	0	0	0	0	0	0	0	0	0
N115	S016	come	0	0	0	0	0	0	0	0	0	0	0	0	0	0	0	0	0	0	0	0	0	0	0	0	0	0	0	0	0	0	0	0	0	0	0	0	0	0	0	0	0	0	0	0	0	0	0
N116	S017	die	0	0	0	0	0	0	0	0	0	0	0	0	0	0	0	0	0	0	0	0	0	0	0	0	0	0	0	0	0	0	0	0	0	0	0	0	0	0	0	0	0	0	0	0	0	0	0
N117	S017	die	1	1	1	1	1	1	1	1	1	1	1	1	1	1	1	1	1	1	1	1	1	1	1	1	1	1	1	1	1	1	1	1	1	1	1	1	1	1	1	1	1	1	1	1	1	1	1
N118	S017	die	0	0	0	0	0	0	0	0	0	0	0	0	0	0	0	0	0	0	0	0	0	0	0	0	0	0	0	0	0	0	0	0	0	0	0	0	0	0	0	0	0	0	0	0	0	0	0
N119	S017	die	0	0	0	0	0	0	0	0	0	0	0	0	0	0	0	0	0	0	0	0	0	0	0	0	0	0	0	0	0	0	0	0	0	0	0	0	0	0	0	0	0	0	0	0	0	0	0
N120	S017	die	0	0	0	0	0	0	0	0	0	0	0	0	0	0	0	0	0	0	0	0	0	0	0	0	0	0	0	0	0	0	0	0	0	0	0	0	0	0	0	0	0	0	0	0	0	0	0
N121	S017	die	0	0	0	0	0	0	0	0	0	0	0	0	0	0	0	0	0	0	0	0	0	0	0	0	0	0	0	0	0	0	0	0	0	0	0	0	0	0	0	0	0	0	0	0	0	0	0
N122	S018	dog	1	1	1	1	1	1	1	1	1	1	1	1	1	1	1	1	1	1	1	1	1	1	1	1	1	1	1	1	1	1	1	1	1	1	1	1	1	1	1	1	1	1	1	1	1	1	1
N123	S018	dog	0	0	0	0	0	0	0	0	0	0	0	0	0	0	0	0	0	0	0	0	0	0	0	0	0	0	0	0	0	0	0	0	0	0	0	0	0	0	0	0	0	0	0	0	0	0	0
N124	S018	dog	0	0	0	0	0	0	0	0	0	0	0	0	0	0	0	0	0	0	0	0	0	0	0	0	0	0	0	0	0	0	0	0	0	0	0	0	0	0	0	0	0	0	0	0	0	0	0
N125	S020	dry	1	1	1	1	1	1	1	1	0	1	1	1	1	1	1	1	1	0	1	0	1	1	1	0	1	1	1	1	1	1	0	0	0	1	0	0	1	1	0	0	0	0	0	0	0	1	0
N126	S020	dry	1	0	0	0	0	0	0	0	0	0	0	0	0	0	0	0	0	0	0	0	0	0	0	0	0	0	0	0	0	0	1	1	1	0	0	1	0	0	1	1	0	1	1	1	1	0	1
N127	S020	dry	1	1	1	1	1	1	1	1	1	1	1	1	0	1	1	1	1	1	1	1	0	0	0	1	0	0	0	0	0	0	0	0	0	0	0	0	0	0	0	0	0	0	0	0	0	0	0
N128	S021	ear	1	1	1	1	1	1	1	1	?	1	1	1	1	1	1	1	1	1	1	1	1	1	1	1	1	1	1	1	1	1	1	1	1	1	1	1	1	1	1	1	1	1	1	1	1	1	1
N129	S021	ear	0	0	0	0	0	0	0	0	0	0	0	0	0	0	0	0	0	0	0	0	0	0	0	0	0	0	0	0	0	0	0	0	0	0	0	0	0	0	0	0	0	0	0	0	0	0	0
N130	S021	ear	0	0	0	0	0	0	0	0	0	0	0	0	0	0	0	0	0	0	0	0	0	0	0	0	0	0	0	0	0	0	0	0	0	0	0	0	0	0	0	0	0	0	0	0	0	0	0
N131	S021	ear	0	0	0	0	0	0	0	0	0	0	0	0	0	0	0	0	0	0	0	0	0	0	0	0	0	0	0	0	0	0	0	0	0	0	0	0	0	0	0	0	0	0	0	0	0	0	0
N132	S022	earth	0	1	1	1	1	1	1	1	1	0	1	1	1	1	1	1	1	1	1	0	0	0	0	0	0	0	1	0	1	0	0	0	0	0	0	0	0	0	0	0	0	0	0	0	0	0	0
N133	S022	earth	0	0	0	0	0	0	0	0	0	1	0	0	0	0	0	0	0	0	0	1	1	1	1	1	1	1	0	0	0	1	0	0	0	0	0	0	0	0	0	0	0	0	0	0	0	0	0
N134	S022	earth	1	0	0	0	0	0	0	0	0	0	0	0	0	0	0	0	0	0	0	0	0	0	0	0	0	0	0	1	0	0	1	1	1	1	1	1	1	1	1	1	1	1	1	1	1	1	1
N135	S022	earth	0	0	0	0	0	0	0	0	0	0	0	0	0	0	0	0	0	0	0	0	0	0	0	0	0	0	0	0	0	0	0	0	0	0	0	0	0	0	0	0	0	0	0	0	0	0	0
N136	S022	earth	0	0	0	0	0	0	0	0	0	0	0	0	0	0	0	0	0	0	0	0	0	0	0	0	0	0	0	0	0	0	0	0	0	0	0	0	0	0	0	0	0	0	0	0	0	0	0
N137	S022	earth	0	0	0	0	0	0	0	0	0	0	0	0	0	0	0	0	0	0	0	0	0	0	0	0	0	0	0	0	0	0	0	0	0	0	0	0	0	0	0	0	0	0	0	0	0	0	0
N138	S022	earth	0	0	0	0	0	0	0	0	0	0	0	0	0	0	0	0	0	0	0	0	0	0	0	0	0	0	0	0	0	0	0	0	0	0	0	0	0	0	0	0	0	0	0	0	0	0	0
N139	S022	earth	0	0	0	0	0	0	0	0	0	0	0	0	0	0	0	0	0	0	0	0	0	0	0	0	0	0	0	0	0	0	0	0	0	0	0	0	0	0	0	0	0	0	0	0	0	0	0
N140	S022	earth	1	0	0	0	0	0	0	0	0	0	0	0	0	0	0	0	0	0	0	0	0	0	0	0	0	0	0	0	0	0	0	0	0	0	0	0	0	0	0	0	0	0	0	0	0	0	0
N141	S022	earth	0	0	0	0	0	0	0	0	0	0	0	0	0	0	0	0	0	0	0	0	0	0	0	0	0	0	0	0	0	0	0	0	0	0	0	0	0	0	0	0	0	0	0	0	0	0	0
N142	S022	earth	0	0	0	0	0	0	0	0	0	0	0	0	0	0	0	0	0	0	0	0	0	0	0	0	0	0	0	0	0	0	0	0	0	0	0	0	0	0	0	0	0	0	0	0	0	0	0
N143	S023	eat	1	1	1	1	1	1	1	1	1	1	1	1	1	1	1	1	1	1	1	1	1	1	1	1	1	1	1	1	1	1	1	1	1	1	1	1	1	1	1	1	1	1	1	1	1	1	1
N144	S023	eat	0	0	0	0	0	0	0	0	0	0	0	0	0	0	0	0	0	0	0	0	0	0	0	0	0	0	0	0	0	0	0	0	0	0	0	0	0	0	0	0	0	0	0	0	0	0	0
N145	S023	eat	0	0	0	0	0	0	0	0	0	0	0	0	0	0	0	0	0	0	0	0	0	0	0	0	0	0	0	0	0	0	0	0	0	0	0	0	0	0	0	0	0	0	0	0	0	0	0
N146	S023	eat	0	0	0	0	0	0	0	0	0	0	0	0	0	0	0	0	0	0	0	0	0	0	0	0	0	0	0	0	0	0	0	0	0	0	0	0	0	0	0	0	0	0	0	0	0	0	0
N147	S023	eat	0	0	0	0	0	0	0	0	0	0	0	0	0	0	0	0	0	0	0	0	0	0	0	0	0	0	0	0	0	0	0	0	0	0	0	0	0	0	0	0	0	0	0	0	0	0	0
N148	S023	eat	0	0	0	0	0	0	0	0	0	0	0	0	0	0	0	0	0	0	0	0	0	0	0	0	0	0	0	0	0	0	0	0	0	0	0	0	0	0	0	0	0	0	0	0	0	0	0
N149	S023	eat	0	0	0	0	0	0	0	0	0	0	0	0	0	0	0	0	0	0	0	0	0	0	0	0	0	0	0	0	0	0	0	0	0	0	0	0	0	0	0	0	0	0	0	0	0	0	0
N150	S024	egg	1	1	1	1	1	1	1	1	1	1	1	1	1	1	1	1	1	1	1	1	1	1	1	1	1	1	1	1	1	1	1	1	1	1	1	1	1	1	1	1	1	1	1	1	1	1	1
N151	S024	egg	1	0	0	0	0	0	0	0	0	0	0	0	0	0	0	0	0	0	0	0	0	0	0	0	0	0	0	0	0	0	0	0	0	0	0	0	0	0	0	0	0	0	0	0	0	0	0
N152	S024	egg	0	0	0	0	0	0	0	0	0	0	0	0	0	0	0	0	0	0	0	0	0	0	0	0	0	0	0	0	0	0	0	0	0	0	0	0	0	0	0	0	0	0	0	0	0	0	0
N153	S024	egg	0	0	0	0	0	0	0	0	0	0	0	0	0	0	0	0	0	0	0	0	0	0	0	0	0	0	0	0	0	0	0	0	0	0	0	0	0	0	0	0	0	0	0	0	0	0	0
N154	S025	eye	1	1	1	1	1	1	1	1	1	1	1	1	0	1	1	1	1	1	1	1	1	1	1	1	1	1	1	1	1	1	1	1	1	1	1	1	1	1	1	1	1	1	1	1	1	1	1
N155	S025	eye	0	0	0	0	0	0	0	0	0	0	0	0	1	0	0	0	0	0	0	0	0	0	0	0	0	0	0	0	0	0	0	0	0	0	0	0	0	0	0	0	0	0	0	0	0	0	0
N156	S026	fat n.	1	0	0	0	0	0	0	0	0	0	0	0	0	0	1	0	1	0	0	0	0	0	0	0	0	0	0	0	0	0	1	1	1	0	1	0	1	1	1	0	1	1	1	1	0	0	1
N157	S026	fat n.	0	0	0	0	0	0	0	0	0	0	0	1	0	1	1	1	1	0	1	1	1	0	1	1	0	0	0	0	0	0	0	0	0	0	0	0	0	0	0	0	0	0	0	0	0	0	0
N158	S026	fat n.	0	0	0	0	0	0	0	0	0	1	1	0	0	0	0	0	0	0	0	1	1	1	1	1	1	1	1	0	0	0	0	0	0	0	0	0	0	0	0	0	0	0	0	0	0	0	0
N159	S026	fat n.	0	0	0	0	0	0	0	0	0	0	0	0	0	0	0	0	0	0	0	0	0	0	0	0	0	0	0	0	0	0	0	0	0	0	0	0	0	0	0	0	0	0	0	0	0	0	0
N160	S026	fat n.	0	0	0	0	0	0	0	0	0	0	0	0	0	0	0	0	0	0	0	0	0	0	0	0	0	0	0	1	0	0	0	0	0	0	0	1	0	0	0	1	0	0	0	0	1	0	0
N161	S026	fat n.	0	0	0	0	0	0	0	0	0	0	0	0	0	0	0	0	0	0	0	0	0	0	0	0	0	0	0	0	0	0	0	0	0	0	0	0	0	0	0	0	0	0	0	0	0	0	0
N162	S026	fat n.	0	0	0	0	0	0	0	0	0	0	0	0	0	0	0	0	0	0	0	0	0	0	0	0	0	0	0	0	0	0	0	0	0	0	0	0	0	0	0	0	0	0	0	0	0	0	0
N163	S026	fat n.	0	0	0	0	0	0	0	0	0	0	0	0	0	0	0	0	0	0	0	0	0	0	0	0	0	0	0	0	0	0	0	0	0	0	0	0	0	0	0	0	0	0	0	0	0	0	0
N164	S027	feather	0	0	0	0	0	0	0	0	0	0	0	0	0	0	0	0	0	0	0	0	0	0	0	0	0	0	0	0	0	0	0	0	0	0	0	0	0	0	0	0	0	0	0	0	0	0	0
N165	S027	feather	1	1	1	1	1	1	1	1	1	1	1	1	1	1	1	1	1	1	1	1	1	1	1	1	1	1	1	1	1	1	1	1	0	0	0	0	0	0	0	1	1	1	1	1	1	0	1
N166	S027	feather	0	0	0	0	0	0	0	0	0	0	0	0	0	0	0	0	0	0	0	0	0	0	0	0	0	0	0	0	0	0	0	0	0	0	0	0	0	0	0	0	0	0	0	0	0	0	0
N167	S027	feather	0	0	0	0	0	0	0	0	0	0	0	0	0	0	0	0	0	0	0	0	0	0	0	0	0	0	0	0	0	0	0	0	0	0	0	0	0	0	0	0	0	0	0	0	0	0	0
N168	S027	feather	0	0	0	0	0	0	0	0	0	0	0	0	0	0	0	0	0	0	0	0	0	0	0	0	0	0	0	0	0	0	0	0	0	0	0	0	0	0	0	0	0	0	0	0	0	0	0
N169	S027	feather	0	0	0	0	0	0	0	0	0	0	0	0	0	0	0	0	0	0	0	0	0	0	0	0	0	0	0	0	0	0	0	0	0	0	0	0	0	0	0	0	0	0	0	0	0	0	0
N170	S028	fire	1	1	1	1	1	1	1	1	1	1	1	1	1	1	1	1	1	1	1	1	1	1	1	1	1	1	1	1	1	1	1	1	1	1	1	1	1	1	1	1	1	1	1	1	1	1	1
N171	S028	fire	0	0	0	0	0	0	0	0	0	0	0	0	0	0	0	0	0	0	0	0	0	0	0	0	0	0	0	0	0	0	0	0	0	0	0	0	0	0	0	0	0	0	0	0	0	0	0
N172	S029	fish	0	0	0	0	0	0	0	0	0	0	0	0	0	0	0	0	0	0	0	0	0	0	0	0	0	0	0	0	0	0	0	0	0	0	0	0	0	0	0	0	0	0	0	0	0	0	0
N173	S029	fish	1	1	1	1	1	1	1	1	1	1	1	1	1	1	1	1	1	1	1	1	1	1	1	1	1	1	1	1	1	1	1	1	1	1	1	1	1	1	1	1	1	1	1	1	1	1	1
N174	S029	fish	0	0	0	0	0	0	0	0	0	0	0	0	0	0	0	0	0	0	0	0	0	0	0	0	0	0	0	0	0	0	0	0	0	0	0	0	0	0	0	0	0	0	0	0	0	0	0
N175	S029	fish	0	0	0	0	0	0	0	0	0	0	0	0	0	0	0	0	0	0	0	0	0	0	0	0	0	0	0	0	0	0	0	0	0	0	0	0	0	0	0	0	0	0	0	0	0	0	0
N176	S030	fly v.	1	1	1	1	1	1	1	1	1	1	1	1	1	1	1	1	1	1	1	1	1	1	1	1	1	1	1	1	1	1	1	1	1	1	1	1	1	1	1	1	1	1	1	1	1	1	1
N177	S030	fly v.	0	0	0	0	0	0	0	0	0	0	0	0	0	0	0	0	0	0	0	0	0	0	0	0	0	0	0	0	0	0	0	0	0	0	0	0	0	0	0	0	0	0	0	0	0	0	0
N178	S030	fly v.	0	0	0	0	0	0	0	0	0	0	0	0	0	0	0	0	0	0	0	0	0	0	0	0	0	0	0	0	0	0	0	0	0	0	0	0	0	0	0	0	0	0	0	0	0	0	0
N179	S030	fly v.	0	0	0	0	0	0	0	0	0	0	0	0	0	0	0	0	0	0	0	0	0	0	0	0	0	0	0	0	0	0	0	0	0	0	0	0	0	0	0	0	0	0	0	0	0	0	0
N180	S031	foot	1	1	1	1	1	1	1	1	1	1	1	1	1	1	1	1	1	1	1	1	1	1	1	1	0	0	0	0	1	0	1	1	1	1	1	1	1	1	1	1	1	1	1	1	1	1	1
N181	S031	foot	1	1	1	1	1	1	1	1	1	1	1	1	1	1	1	1	1	0	1	1	1	1	1	1	1	1	1	1	1	1	1	1	1	1	1	1	1	1	1	0	0	1	0	0	1	0	1
N182	S031	foot	0	0	0	0	0	0	0	0	0	0	0	0	0	0	0	0	0	0	0	0	0	0	0	0	0	0	0	0	0	0	0	0	0	0	0	0	0	0	0	0	0	0	0	0	0	0	0
N183	S031	foot	0	0	0	0	0	0	0	0	0	0	0	0	0	0	0	0	0	0	0	0	0	0	0	0	0	0	0	0	0	0	0	0	0	0	0	0	0	0	0	0	0	0	0	0	0	0	0
N184	S031	foot	0	0	0	0	0	0	0	0	0	0	0	0	0	0	0	0	0	0	0	0	0	0	0	0	0	0	0	0	0	0	0	0	0	0	0	0	0	0	0	0	0	0	0	0	0	0	0
N185	S032	full	0	0	0	0	0	0	0	0	0	0	0	0	0	0	0	0	0	0	0	0	0	0	0	0	0	0	0	0	0	0	0	0	0	0	0	0	0	0	0	0	0	0	0	0	0	0	0
N186	S032	full	1	1	1	1	1	1	1	1	1	1	1	1	1	1	1	1	1	1	1	1	1	1	1	1	1	1	1	1	1	1	1	1	1	1	1	1	1	1	1	1	1	1	1	1	1	1	1
N187	S032	full	0	0	0	0	0	0	0	0	0	0	0	0	0	0	0	0	0	0	0	0	0	0	0	0	0	0	0	0	0	0	0	0	0	0	0	0	0	0	0	0	0	0	0	0	0	0	0
N188	S032	full	0	0	0	0	0	0	0	0	0	0	0	0	0	0	0	0	0	0	0	0	0	0	0	0	0	0	0	0	0	0	0	0	0	0	0	0	0	0	0	0	0	0	0	0	0	0	0
N189	S033	give	1	1	1	1	1	1	1	1	1	1	1	1	0	1	1	1	1	1	1	1	1	1	1	1	1	1	1	1	1	1	1	1	1	1	1	1	1	1	1	1	1	1	1	1	1	1	1
N190	S033	give	0	0	0	0	0	0	0	0	0	0	0	0	1	0	0	0	0	0	0	0	0	0	0	0	0	0	0	0	0	0	0	0	0	0	0	0	0	0	0	0	0	0	0	0	0	0	0
N191	S033	give	0	0	0	0	0	0	0	0	0	0	0	0	0	0	0	0	0	0	0	0	0	0	0	0	0	0	0	0	0	0	0	0	0	0	0	0	0	0	0	0	0	0	0	0	0	0	0
N192	S033	give	0	0	0	0	0	0	0	0	0	0	0	0	0	0	0	0	0	0	0	0	0	0	0	0	0	0	0	0	0	0	0	0	0	0	0	0	0	0	0	0	0	0	0	0	0	0	0
N193	S033	give	0	0	0	0	0	0	0	0	0	0	0	0	0	0	0	0	0	0	0	0	0	0	0	0	0	0	0	0	0	0	0	0	0	0	0	0	0	0	0	0	0	0	0	0	0	0	0
N194	S033	give	0	0	0	0	0	0	0	0	0	0	0	0	0	0	0	0	0	0	0	0	0	0	0	0	0	0	0	0	0	0	0	0	0	0	0	0	0	0	0	0	0	0	0	0	0	0	0
N195	S033	give	0	0	0	0	0	0	0	0	0	0	0	0	0	0	0	0	0	0	0	0	0	0	0	0	0	0	0	0	0	0	0	0	0	0	0	0	0	0	0	0	0	0	0	0	0	0	0
N196	S033	give	0	0	0	0	0	0	0	0	0	0	0	0	0	0	0	0	0	0	0	0	0	0	0	0	0	0	0	0	0	0	0	0	0	0	0	0	0	0	0	0	0	0	0	0	0	0	0
N197	S034	good	0	0	0	0	0	0	0	0	0	0	0	0	0	0	0	0	0	0	0	0	0	0	0	0	0	0	0	0	0	0	0	0	0	0	0	0	0	0	0	0	0	0	0	0	0	0	0
N198	S034	good	1	1	1	1	1	1	1	1	1	1	1	1	1	1	1	1	1	1	1	1	1	1	1	1	1	1	1	1	1	1	1	1	1	1	1	1	1	1	1	1	1	1	1	1	1	1	1
N199	S034	good	0	0	0	0	0	0	0	0	0	0	0	0	0	0	0	0	0	0	0	0	0	0	0	0	0	0	0	0	0	0	0	0	0	0	0	0	0	0	0	0	0	0	0	0	0	0	0
N200	S034	good	0	0	0	0	0	0	0	0	0	0	0	0	0	0	0	0	0	0	0	0	0	0	0	0	0	0	0	0	0	0	0	0	0	0	0	0	0	0	0	0	0	0	0	0	0	0	0
N201	S034	good	0	0	0	0	0	0	0	0	0	0	0	0	0	0	0	0	0	0	0	0	0	0	0	0	0	0	0	0	0	0	0	0	0	0	0	0	0	0	0	0	0	0	0	0	0	0	0
N202	S034	good	0	0	0	0	0	0	0	0	0	0	0	0	0	0	0	0	0	0	0	0	0	0	0	0	0	0	0	0	0	0	0	0	0	0	0	0	0	0	0	0	0	0	0	0	0	0	0
N203	S034	good	0	0	0	0	0	0	0	0	0	0	0	0	0	0	0	0	0	0	0	0	0	0	0	0	0	0	0	0	0	0	0	0	0	0	0	0	0	0	0	0	0	0	0	0	0	0	0
N204	S034	good	0	0	0	0	0	0	0	0	0	0	0	0	0	0	0	0	0	0	0	0	0	0	0	0	0	0	0	0	0	0	0	0	0	0	0	0	0	0	0	0	0	0	0	0	0	0	0
N205	S035	green	1	1	1	1	1	1	1	1	1	1	1	1	1	1	1	1	1	1	1	0	0	1	1	1	1	1	1	1	1	1	1	1	1	1	1	1	1	1	1	1	1	1	1	1	1	1	1
N206	S035	green	0	0	0	0	0	0	0	0	0	0	0	0	0	0	0	0	0	0	0	0	0	0	0	0	0	0	0	0	0	0	0	0	0	0	0	0	0	0	0	0	0	0	0	0	0	0	0
N207	S035	green	0	0	0	0	0	0	0	0	0	0	0	0	0	0	0	0	0	0	0	0	0	0	0	0	0	0	0	0	0	0	0	0	0	0	0	0	0	0	0	0	0	0	0	0	0	0	0
N208	S035	green	0	0	0	0	0	0	0	0	0	0	0	0	0	0	0	0	0	0	0	0	0	0	0	0	0	0	0	0	0	0	0	0	0	0	0	0	0	0	0	0	0	0	0	0	0	0	0
N209	S035	green	0	0	0	0	0	0	0	0	0	0	0	0	0	0	0	0	0	0	0	0	0	0	0	0	0	0	0	0	0	0	0	0	0	0	0	0	0	0	0	0	0	0	0	0	0	0	0
N210	S035	green	0	0	0	0	0	0	0	0	0	0	0	0	0	0	0	0	0	0	0	0	0	0	0	0	0	0	0	0	0	0	0	0	0	0	0	0	0	0	0	0	0	0	0	0	0	0	0
N211	S035	green	0	0	0	0	0	0	0	0	0	0	0	0	0	0	0	0	0	0	0	0	0	0	0	0	0	0	0	0	0	0	0	0	0	0	0	0	0	0	0	0	0	0	0	0	0	0	0
N212	S035	green	0	0	0	0	0	0	0	0	0	0	0	0	0	0	0	0	0	0	0	0	0	0	0	0	0	0	0	0	0	0	0	0	0	0	0	0	0	0	0	0	0	0	0	0	0	0	0
N213	S036	hair	1	1	1	1	1	0	1	0	0	1	0	1	1	1	1	1	0	1	1	0	1	1	1	0	1	1	1	1	1	1	0	0	1	1	1	1	1	1	1	1	1	1	1	1	1	1	1
N214	S036	hair	0	0	0	0	0	0	0	0	0	0	0	0	0	0	0	0	0	0	0	0	0	0	0	0	0	0	0	0	0	0	0	0	0	0	0	0	0	0	0	0	0	0	0	0	0	0	0
N215	S036	hair	0	0	0	0	0	0	0	0	0	0	0	0	0	0	0	0	0	0	0	0	0	0	0	0	0	0	0	0	0	0	0	0	0	0	0	0	0	0	0	0	0	0	0	0	0	0	0
N216	S036	hair	0	0	0	0	0	0	0	0	0	0	0	0	0	0	0	0	0	0	0	0	0	0	0	0	0	0	0	0	0	0	0	0	0	0	0	0	0	0	0	0	0	0	0	0	0	0	0
N217	S036	hair	0	0	0	0	0	0	0	0	0	0	0	0	0	0	0	0	0	0	0	0	0	0	0	0	0	0	0	0	0	0	0	0	0	0	0	0	0	0	0	0	0	0	0	0	0	0	0
N218	S036	hair	0	0	0	0	0	0	0	0	0	0	0	0	0	0	0	0	0	0	0	0	0	0	0	0	0	0	0	0	0	0	0	0	0	0	0	0	0	0	0	0	0	0	0	0	0	0	0
N219	S036	hair	0	0	0	0	0	0	0	0	0	0	0	0	0	0	0	0	0	0	0	0	0	0	0	0	0	0	0	0	0	0	0	0	0	0	0	0	0	0	0	0	0	0	0	0	0	0	0
N220	S037	hand	1	1	1	1	1	1	1	1	1	1	1	1	1	1	1	1	1	1	1	1	1	1	1	1	1	1	1	1	1	1	1	1	1	1	1	1	1	1	1	1	1	1	1	1	1	1	1
N221	S037	hand	0	0	0	0	0	0	0	0	0	0	0	0	0	0	0	0	0	0	0	0	0	0	0	0	0	0	0	0	0	0	0	0	0	0	0	0	0	0	0	0	0	0	0	0	0	0	0
N222	S037	hand	0	0	0	0	0	0	0	0	0	0	0	0	0	0	0	0	0	0	0	0	0	0	0	0	0	0	0	0	0	0	0	0	0	0	0	0	0	0	0	0	0	0	0	0	0	0	0
N223	S037	hand	0	0	0	0	0	0	0	0	0	0	0	0	0	0	0	0	0	0	0	0	0	0	0	0	0	0	0	0	0	0	0	0	0	0	0	0	0	0	0	0	0	0	0	0	0	0	0
N224	S038	head	1	1	1	1	1	1	1	1	1	1	1	1	1	1	1	1	1	1	1	1	1	1	1	1	0	0	0	0	0	0	0	0	0	0	0	0	0	0	0	0	0	0	0	0	0	0	0
N225	S038	head	0	0	0	0	0	0	0	0	0	0	0	0	0	0	0	0	0	0	0	0	0	0	0	0	0	0	0	0	0	0	0	0	0	0	0	0	0	0	0	0	0	0	0	0	0	0	0
N226	S038	head	0	0	0	0	0	0	0	0	0	0	0	0	0	0	0	0	0	0	0	0	0	0	0	0	1	1	1	1	1	1	1	1	1	1	1	1	1	1	1	1	1	1	1	1	1	1	1
N227	S038	head	0	0	0	0	0	0	0	0	0	0	0	0	0	0	0	0	0	0	0	0	0	0	0	0	0	0	0	0	0	0	0	0	0	0	0	0	0	0	0	0	0	0	0	0	0	0	0
N228	S038	head	0	0	0	0	0	0	0	0	0	0	0	0	0	0	0	0	0	0	0	0	0	0	0	0	0	0	0	0	0	0	0	0	0	0	0	0	0	0	0	0	0	0	0	0	0	0	0
N229	S038	head	0	0	0	0	0	0	0	0	0	0	0	0	0	0	0	0	0	0	0	0	0	0	0	0	0	0	0	0	0	0	0	0	0	0	0	0	0	0	0	0	0	0	0	0	0	0	0
N230	S038	head	0	0	0	0	0	0	0	0	0	0	0	0	0	0	0	0	0	0	0	0	0	0	0	0	0	0	0	0	0	0	0	0	0	0	0	0	0	0	0	0	0	0	0	0	0	0	0
N231	S039	hear	0	0	0	0	0	0	0	0	0	0	0	0	0	0	0	0	0	0	0	0	0	0	0	0	0	0	0	0	0	0	0	0	0	0	0	0	0	0	0	0	0	0	0	0	0	0	0
N232	S039	hear	0	0	0	0	0	0	0	0	0	0	0	0	0	0	0	0	0	0	0	0	0	0	0	0	0	1	1	1	1	1	0	0	1	0	0	1	0	0	0	1	1	1	1	1	1	0	1
N233	S039	hear	0	0	0	0	0	0	0	0	0	0	0	0	0	0	0	0	0	0	0	0	0	0	0	0	0	0	0	0	0	0	0	1	1	1	1	0	1	0	0	0	0	0	0	0	0	1	0
N234	S039	hear	1	1	1	1	1	1	1	1	1	1	0	1	0	1	1	1	1	1	1	1	1	1	1	1	1	0	0	0	0	0	0	0	0	0	0	0	0	1	0	0	0	0	0	0	0	0	0
N235	S039	hear	0	0	0	0	0	0	0	0	0	0	0	0	0	0	0	0	0	0	0	0	0	0	0	0	0	0	0	0	0	0	0	0	0	0	0	0	0	0	1	0	0	0	0	0	0	0	0
N236	S039	hear	0	0	0	0	0	0	0	0	0	0	0	0	0	0	0	0	0	0	0	0	0	0	0	0	0	0	0	0	0	0	0	0	0	0	0	0	0	0	0	0	0	0	0	0	0	0	0
N237	S039	hear	0	0	0	0	0	0	0	0	0	0	0	0	0	0	0	0	0	0	0	0	0	0	0	0	0	0	0	0	0	0	0	0	0	0	0	0	0	0	0	0	0	0	0	0	0	0	0
N238	S039	hear	0	0	0	0	0	0	0	0	0	0	0	0	0	0	0	0	0	0	0	0	0	0	0	0	0	0	0	0	0	0	0	0	0	0	0	0	0	0	0	0	0	0	0	0	0	0	0
N239	S039	hear	0	0	0	0	0	0	0	0	0	0	0	0	0	0	0	0	0	0	0	0	0	0	0	0	0	0	0	0	0	0	0	0	0	0	0	0	0	0	0	0	0	0	0	0	0	0	0
N240	S039	hear	0	0	0	0	0	0	0	0	0	0	0	0	0	0	0	0	0	0	0	0	0	0	0	0	0	0	0	0	0	0	0	0	0	0	0	0	0	0	0	0	0	0	0	0	0	0	0
N241	S039	hear	0	0	0	0	0	0	0	0	0	0	0	0	0	0	0	0	0	0	0	0	0	0	0	0	0	0	0	0	0	0	0	0	0	0	0	0	0	0	0	0	0	0	0	0	0	0	0
N242	S039	hear	0	0	0	0	0	0	0	0	0	0	0	0	0	0	0	0	0	0	0	0	0	0	0	0	0	0	0	0	0	0	0	0	0	0	0	0	0	0	0	0	0	0	0	0	0	0	0
N243	S039	hear	0	0	0	0	0	0	0	0	0	0	0	0	0	0	0	0	0	0	0	0	0	0	0	0	0	0	0	0	0	0	0	0	0	0	0	0	0	0	0	0	0	0	0	0	0	0	0
N244	S040	heart	0	0	0	0	0	0	0	0	0	0	0	0	0	0	0	0	0	0	0	0	0	0	0	0	0	0	0	0	0	0	0	0	0	0	0	0	0	0	0	0	0	0	0	0	0	0	0
N245	S040	heart	0	0	0	0	0	0	0	0	0	0	0	0	0	0	0	0	0	0	0	0	0	0	0	0	0	0	0	0	0	0	0	0	0	0	0	0	0	0	0	0	0	0	0	0	0	0	0
N246	S040	heart	0	0	0	0	0	0	0	0	0	0	0	0	0	0	0	0	0	0	0	0	0	0	0	0	0	0	0	0	0	0	0	0	0	0	0	0	0	0	0	0	0	0	0	0	0	0	0
N247	S040	heart	0	0	0	0	0	0	0	0	0	0	0	0	0	0	0	0	0	0	0	0	0	0	0	0	0	0	0	0	0	0	0	0	0	0	0	0	0	0	0	0	0	0	0	0	0	0	0
N248	S040	heart	0	1	1	1	1	1	1	1	1	0	0	0	0	0	0	0	1	0	0	0	0	0	0	0	0	0	0	0	0	0	0	0	0	0	0	0	0	0	0	0	0	0	0	0	0	0	0
N249	S040	heart	1	0	0	0	0	0	0	0	0	0	0	0	0	0	0	0	1	0	0	0	0	0	0	0	0	0	0	1	1	1	1	1	1	1	1	1	1	1	1	1	1	1	1	1	1	1	1
N250	S041	horn	1	1	1	1	1	1	1	1	1	0	1	1	1	1	1	1	1	1	1	0	0	0	0	0	0	0	0	1	1	0	1	1	1	1	1	1	1	1	1	1	1	1	1	1	1	0	1
N251	S041	horn	0	0	0	0	0	0	0	0	0	0	0	0	0	0	0	0	0	0	0	0	0	0	0	0	0	0	0	0	0	0	0	0	0	0	0	0	0	0	0	0	0	0	0	0	0	1	0
N252	S041	horn	0	0	0	0	0	0	0	0	0	0	0	0	0	0	0	0	0	0	0	0	0	0	0	0	0	0	0	0	0	0	0	0	0	0	0	0	0	0	0	0	0	0	0	0	0	0	0
N253	S041	horn	0	0	0	0	0	0	0	0	0	0	0	0	0	0	0	0	0	0	0	0	0	0	0	0	0	0	0	0	0	0	0	0	0	0	0	0	0	0	0	0	0	0	0	0	0	0	0
N254	S041	horn	0	0	0	0	0	0	0	0	0	0	0	0	0	0	0	0	0	0	0	0	0	0	0	0	0	0	0	0	0	0	0	0	0	0	0	0	0	0	0	0	0	0	0	0	0	0	0
N255	S042	I	0	0	0	0	0	0	0	0	0	0	0	0	0	0	0	0	0	0	0	0	0	0	0	0	0	0	0	0	0	0	0	0	0	0	0	0	0	0	0	0	0	0	0	0	0	0	0
N256	S042	I	1	0	0	0	0	0	0	0	0	0	0	0	0	0	0	0	0	0	0	0	0	0	0	0	0	0	0	0	0	0	0	0	0	0	0	0	0	0	0	0	0	0	0	0	0	0	0
N257	S042	I	1	1	1	1	1	1	1	1	1	1	1	1	1	1	1	1	1	1	1	1	1	1	1	1	1	1	0	1	1	1	1	1	1	1	1	1	1	1	1	1	0	1	1	0	0	0	1
N258	S042	I	0	0	0	0	0	0	0	0	0	0	0	0	0	0	0	0	0	0	0	0	0	0	0	0	0	0	0	0	0	0	0	0	0	0	0	0	0	0	0	0	0	0	0	0	0	1	1
N259	S042	I	0	0	0	0	0	0	0	0	0	0	0	0	0	0	0	0	0	0	0	0	0	0	0	0	0	0	0	0	0	0	0	1	1	1	0	0	0	0	0	0	0	0	0	0	1	0	0
N260	S042	I	0	0	0	0	0	0	0	0	0	0	0	0	0	0	0	0	0	0	0	0	0	0	0	0	0	0	0	0	0	0	0	0	0	0	0	0	0	0	0	0	1	1	0	1	0	0	0
N261	S043	kill	1	1	1	1	1	1	1	1	1	1	1	1	1	1	1	1	1	1	1	0	1	0	1	1	1	1	1	1	1	1	1	0	1	1	1	0	1	1	1	0	1	1	1	1	1	1	1
N262	S043	kill	0	0	0	0	0	0	0	0	0	0	0	0	0	0	0	0	0	0	0	0	0	0	0	0	0	0	0	0	0	0	0	1	1	0	0	0	0	0	0	0	0	0	0	0	0	0	0
N263	S043	kill	0	0	0	0	0	0	0	0	0	0	0	0	0	0	0	0	0	0	0	0	0	0	0	0	0	0	0	0	0	0	0	0	0	0	0	1	0	0	0	1	0	0	0	0	0	0	0
N264	S043	kill	0	0	0	0	0	0	0	0	0	0	0	0	0	0	0	0	0	0	0	0	0	0	0	0	0	0	0	0	0	0	0	0	0	0	0	0	0	0	0	0	0	0	0	0	0	0	0
N265	S043	kill	0	0	0	0	0	0	0	0	0	0	0	0	0	0	0	0	0	0	0	0	0	0	0	0	0	0	0	0	0	0	1	0	0	0	0	0	0	0	0	0	0	0	0	0	0	0	0
N266	S043	kill	0	0	0	0	0	0	0	0	0	0	0	0	0	0	0	0	0	0	0	0	0	0	0	0	0	0	0	0	0	0	0	0	0	0	0	0	0	0	0	0	0	0	0	0	0	0	0
N267	S043	kill	0	0	0	0	0	0	0	0	0	0	0	0	0	0	0	0	0	0	0	0	0	0	0	0	0	0	0	0	0	0	0	0	0	0	0	0	0	0	0	0	0	0	0	0	0	0	0
N268	S043	kill	0	0	0	0	0	0	0	0	0	0	0	0	0	0	0	0	0	0	0	0	0	0	0	0	0	0	0	0	0	0	0	0	0	0	0	0	0	0	0	0	0	0	0	0	0	0	0
N269	S043	kill	0	0	0	0	0	0	0	0	0	0	0	0	0	0	0	0	0	0	0	0	0	0	0	0	0	0	0	0	0	0	0	0	0	0	0	0	0	0	0	0	0	0	0	0	0	0	0
N270	S044	knee	1	1	1	1	1	1	1	1	1	1	1	1	1	1	1	1	1	1	1	1	1	1	1	1	1	1	1	1	1	1	1	1	1	1	1	1	1	1	1	1	1	1	1	1	1	1	1
N271	S044	knee	0	0	0	0	0	0	0	0	0	0	0	0	0	0	0	0	0	0	0	0	0	0	0	0	0	0	0	0	0	0	0	0	0	0	0	0	0	0	0	0	0	0	0	0	0	0	0
N272	S044	knee	0	0	0	0	0	0	0	0	0	0	0	0	0	0	0	0	0	0	0	0	0	0	0	0	0	0	0	0	0	0	0	0	0	0	0	0	0	0	0	0	0	0	0	0	0	0	0
N273	S045	know	1	1	1	1	1	1	1	1	1	1	1	1	1	1	1	1	1	1	1	1	1	1	1	1	1	1	1	1	1	0	1	1	1	1	1	1	1	1	1	1	1	1	1	1	1	1	1
N274	S045	know	0	0	0	0	0	0	0	0	0	0	0	0	0	0	0	0	0	0	0	0	0	0	0	0	0	0	0	0	0	0	0	0	0	0	0	0	0	0	0	0	0	0	0	0	0	0	0
N275	S045	know	0	0	0	0	0	0	0	0	0	0	0	0	0	0	0	0	0	0	0	0	0	0	0	0	0	0	0	0	0	1	0	0	0	0	0	0	0	0	0	0	0	0	0	0	0	0	0
N276	S045	know	0	0	0	0	0	0	0	0	0	0	0	0	0	0	0	0	0	0	0	0	0	0	0	0	0	0	0	0	0	0	0	0	0	0	0	0	0	0	0	0	0	0	0	0	0	0	0
N277	S045	know	0	0	0	0	0	0	0	0	0	0	0	0	0	0	0	0	0	0	0	0	0	0	0	0	0	0	0	0	0	0	0	0	0	0	0	0	0	0	0	0	0	0	0	0	0	0	0
N278	S045	know	0	0	0	0	0	0	0	0	0	0	0	0	0	0	0	0	0	0	0	0	0	0	0	0	0	0	0	0	0	0	0	0	0	0	0	0	0	0	0	0	0	0	0	0	0	0	0
N279	S045	know	0	0	0	0	0	0	0	0	0	0	0	0	0	0	0	0	0	0	0	0	0	0	0	0	0	0	0	0	0	0	0	0	0	0	0	0	0	0	0	0	0	0	0	0	0	0	0
N280	S046	leaf	0	0	0	0	0	0	0	0	0	0	0	0	0	0	0	0	0	0	0	0	0	0	0	0	0	0	0	0	0	0	0	0	0	0	0	0	0	0	0	0	0	0	0	0	0	0	0
N281	S046	leaf	1	1	1	1	1	1	1	1	1	1	1	1	1	1	1	1	1	1	1	1	1	1	1	1	1	1	1	1	1	1	1	1	1	1	1	1	1	1	1	1	1	1	1	1	1	1	1
N282	S046	leaf	0	0	0	0	0	0	0	0	0	0	0	0	0	0	0	0	0	0	0	0	0	0	0	0	0	0	0	0	0	0	0	0	0	0	0	0	0	0	0	0	0	0	0	0	0	0	0
N283	S046	leaf	0	0	0	0	0	0	0	0	0	0	0	0	0	0	0	0	0	0	0	0	0	0	0	0	0	0	0	0	0	0	0	0	0	0	0	0	0	0	0	0	0	0	0	0	0	0	0
N284	S046	leaf	0	0	0	0	0	0	0	0	0	0	0	0	0	0	0	0	0	0	0	0	0	0	0	0	0	0	0	0	0	0	0	0	0	0	0	0	0	0	0	0	0	0	0	0	0	0	0
N285	S046	leaf	0	0	0	0	0	0	0	0	0	0	0	0	0	0	0	0	0	0	0	0	0	0	0	0	0	0	0	0	0	0	0	0	0	0	0	0	0	0	0	0	0	0	0	0	0	0	0
N286	S048	liver	1	1	1	1	1	1	1	1	1	1	1	1	1	1	1	1	1	1	1	1	1	1	1	1	1	1	1	1	1	1	1	1	1	1	1	1	1	1	1	1	0	1	1	1	1	1	1
N287	S048	liver	0	0	0	0	0	0	0	0	0	0	0	0	0	0	0	0	0	0	0	0	0	0	0	0	0	0	0	0	0	0	0	0	0	0	0	0	0	0	0	0	?	0	0	0	0	0	0
N288	S048	liver	0	0	0	0	0	0	0	0	0	0	0	0	0	0	0	0	0	0	0	0	0	0	0	0	0	0	0	0	0	0	0	0	0	0	0	0	0	0	0	0	0	0	0	0	0	0	0
N289	S048	liver	0	0	0	0	0	0	0	0	0	0	0	0	0	0	0	0	0	0	0	0	0	0	0	0	0	0	0	0	0	0	0	0	0	0	0	0	0	0	0	0	0	0	0	0	0	0	0
N290	S048	liver	0	0	0	0	0	0	0	0	0	0	0	0	0	0	0	0	0	0	0	0	0	0	0	0	0	0	0	0	0	0	0	0	0	0	0	0	0	0	0	0	0	0	0	0	0	0	0
N291	S049	long	1	1	1	1	1	0	1	1	1	1	1	1	1	1	1	1	1	1	1	1	1	1	1	1	1	1	1	1	1	1	0	0	0	1	1	1	1	1	1	1	0	0	0	0	0	0	1
N292	S049	long	0	0	0	0	0	0	0	0	0	0	0	0	0	0	0	0	0	0	0	0	0	0	0	0	0	0	0	0	0	0	1	1	1	0	0	0	0	0	0	0	1	1	1	1	1	0	1
N293	S049	long	0	0	0	0	0	0	0	0	0	0	0	0	0	0	0	0	0	0	0	0	0	0	0	0	0	0	0	0	0	0	0	0	0	0	0	0	0	0	0	0	0	0	0	0	0	1	0
N294	S049	long	0	0	0	0	0	0	0	0	0	0	0	0	0	0	0	0	0	0	0	0	0	0	0	0	0	0	0	0	0	0	0	0	0	0	0	0	0	0	0	0	0	0	0	0	0	0	0
N295	S049	long	0	0	0	0	0	0	0	0	0	0	0	0	0	0	0	0	0	0	0	0	0	0	0	0	0	0	0	0	0	0	0	0	0	0	0	0	0	0	0	0	0	0	0	0	0	0	0
N296	S049	long	0	0	0	0	0	0	0	0	0	0	0	0	0	0	0	0	0	0	0	0	0	0	0	0	0	0	0	0	0	0	0	0	0	0	0	0	0	0	0	0	0	0	0	0	0	0	0
N297	S049	long	0	0	0	0	0	0	0	0	0	0	0	0	0	0	0	0	0	0	0	0	0	0	0	0	0	0	0	0	0	0	0	0	0	0	0	0	0	0	0	0	0	0	0	0	0	0	0
N298	S050	louse	1	1	1	1	1	1	1	0	1	1	1	1	1	1	1	1	1	1	1	1	1	1	1	1	1	1	1	1	1	1	1	1	1	1	1	1	1	1	1	1	0	1	1	1	1	1	1
N299	S050	louse	0	0	0	0	0	0	0	0	0	0	0	0	0	0	0	0	0	0	0	0	0	0	0	0	0	0	0	0	0	0	0	0	0	0	0	0	0	0	0	0	0	0	0	0	0	0	0
N300	S050	louse	0	0	0	0	0	0	0	0	0	0	0	0	0	0	0	0	0	0	0	0	0	0	0	0	0	0	0	0	0	0	0	0	0	0	0	0	0	0	0	0	0	0	0	0	0	0	0
N301	S051	man	1	1	1	1	1	1	1	1	1	1	1	1	1	1	1	1	1	1	1	1	1	0	0	0	0	0	1	1	1	1	1	1	1	1	1	1	1	1	1	1	0	1	1	1	1	1	1
N302	S051	man	0	0	0	0	0	0	0	0	0	0	0	0	0	0	0	0	0	0	0	0	0	0	1	0	1	1	0	0	0	0	0	0	0	0	0	0	0	0	0	0	1	0	0	0	0	0	0
N303	S051	man	0	0	0	0	0	0	0	0	0	0	0	0	0	0	0	0	0	0	0	0	0	1	0	1	0	0	0	0	0	0	0	0	0	0	0	0	0	0	0	0	0	0	0	0	0	0	0
N304	S051	man	0	0	0	0	0	0	0	0	0	0	0	0	0	0	0	0	0	0	0	0	0	0	0	0	0	0	0	0	0	0	0	0	0	0	0	0	0	0	0	0	0	0	0	0	0	0	0
N305	S051	man	0	0	0	0	0	0	0	0	0	0	0	0	0	0	0	0	0	0	0	0	0	0	0	0	0	0	0	0	0	0	0	0	0	0	0	0	0	0	0	0	0	0	0	0	0	0	0
N306	S051	man	0	0	0	0	0	0	0	0	0	0	0	0	0	0	0	0	0	0	0	0	0	0	0	0	0	0	0	0	0	0	0	0	0	0	0	0	0	0	0	0	0	0	0	0	0	0	0
N307	S051	man	0	0	0	0	0	0	0	0	0	0	0	0	0	0	0	0	0	0	0	0	0	0	0	0	0	0	0	0	0	0	0	0	0	0	0	0	0	0	0	0	0	0	0	0	0	0	0
N308	S051	man	0	0	0	0	0	0	0	0	0	0	0	0	0	0	0	0	0	0	0	0	0	0	0	0	0	0	0	0	0	0	0	0	0	0	0	0	0	0	0	0	0	0	0	0	0	0	0
N309	S051	man	0	0	0	0	0	0	0	0	0	0	0	0	0	0	0	0	0	0	0	0	0	0	0	0	0	0	0	0	0	0	0	0	0	0	0	0	0	0	0	0	0	0	0	0	0	0	0
N310	S051	man	0	0	0	0	0	0	0	0	0	0	0	0	0	0	0	0	0	0	0	0	0	0	0	0	0	0	0	0	0	0	0	0	0	0	0	0	0	0	0	0	0	0	0	0	0	0	0
N311	S051	man	0	0	0	0	0	0	0	0	0	0	0	0	0	0	0	0	0	0	0	0	0	0	0	0	0	0	0	0	0	0	0	0	0	0	0	0	0	0	0	0	0	0	0	0	0	0	0
N312	S052	many	0	0	0	0	0	0	0	0	0	0	0	0	0	0	0	0	0	0	0	0	0	0	0	0	0	0	0	0	0	0	0	0	0	0	0	0	0	0	0	0	0	0	0	0	0	0	0
N313	S052	many	1	1	1	1	1	1	1	1	1	1	1	1	1	1	1	1	1	1	1	1	1	1	1	1	1	1	1	1	1	1	1	1	1	1	1	1	1	1	1	1	0	1	?	1	1	1	1
N314	S052	many	0	0	0	0	0	0	0	0	0	0	0	0	0	0	0	0	0	0	0	0	0	0	0	0	0	0	0	0	0	0	0	0	0	0	0	0	0	0	0	0	0	1	1	0	?	0	1
N315	S052	many	0	0	0	0	0	0	0	0	0	0	0	0	0	0	0	0	0	0	0	0	0	0	0	0	0	0	0	0	0	0	0	0	0	0	0	0	0	0	0	0	0	0	0	0	0	0	0
N316	S052	many	0	0	0	0	0	0	0	0	0	0	0	0	0	0	0	0	0	0	0	0	0	0	0	0	0	0	0	0	0	0	0	0	0	0	0	0	0	0	0	0	0	0	0	0	0	0	0
N317	S052	many	0	0	0	0	0	0	0	0	0	0	0	0	0	0	0	0	0	0	0	0	0	0	0	0	0	0	0	0	0	0	0	0	0	0	0	0	0	0	0	0	0	0	0	0	0	0	0
N318	S052	many	0	0	0	0	0	0	0	0	0	0	0	0	0	0	0	0	0	0	0	0	0	0	0	0	0	0	0	0	0	0	0	0	0	0	0	0	0	0	0	0	1	0	0	0	0	0	0
N319	S052	many	0	0	0	0	0	0	0	0	0	0	0	0	0	0	0	0	0	0	0	0	0	0	0	0	0	0	0	0	0	0	0	0	0	0	0	0	0	0	0	0	0	0	0	0	0	0	0
N320	S052	many	0	0	0	0	0	0	0	0	0	0	0	0	0	0	0	0	0	0	0	0	0	0	0	0	0	0	0	0	0	0	0	0	0	0	0	0	0	0	0	0	0	0	0	0	0	0	0
N321	S052	many	0	0	0	0	0	0	0	0	0	0	0	0	0	0	0	0	0	0	0	0	0	0	0	0	0	0	0	0	0	0	0	0	0	0	0	0	0	0	0	0	0	0	0	0	0	0	0
N322	S053	meat	0	0	0	0	0	0	0	0	0	0	0	0	0	0	0	0	0	0	0	0	0	0	0	0	0	0	0	0	0	0	0	0	0	0	0	0	0	0	0	0	0	0	0	0	0	0	0
N323	S053	meat	0	0	0	0	0	0	0	0	0	0	0	0	0	0	0	0	0	0	0	0	0	0	0	0	0	0	0	0	0	0	0	0	0	0	0	0	0	0	0	0	0	0	0	0	0	0	0
N324	S053	meat	1	1	1	1	1	1	1	1	1	1	1	1	1	1	1	1	1	1	1	1	1	0	0	1	0	1	1	0	1	1	1	1	1	0	1	1	1	1	1	1	0	1	1	1	0	0	1
N325	S053	meat	0	0	0	0	0	0	0	0	0	0	0	0	0	0	0	0	0	0	0	0	0	1	1	0	1	0	0	0	0	0	0	0	0	0	0	0	0	0	0	0	0	0	0	0	0	0	0
N326	S053	meat	0	0	0	0	0	0	0	0	0	0	0	0	0	0	0	0	0	0	0	0	0	0	0	0	0	0	0	1	0	0	0	0	0	0	0	0	0	0	0	0	0	0	0	0	0	0	0
N327	S053	meat	0	0	0	0	0	0	0	0	0	0	0	0	0	0	0	0	0	0	0	0	0	0	0	0	0	0	0	0	0	0	0	0	0	1	0	0	0	0	0	0	0	0	0	0	0	1	0
N328	S053	meat	0	0	0	0	0	0	0	0	0	0	0	0	0	0	0	0	0	0	0	0	0	0	0	0	0	0	0	0	0	0	0	0	0	0	0	0	0	0	0	0	1	0	0	0	1	0	0
N329	S053	meat	0	0	0	0	0	0	0	0	0	0	0	0	0	0	0	0	0	0	0	0	0	0	0	0	0	0	0	0	0	0	0	0	0	0	0	0	0	0	0	0	0	0	0	0	0	0	0
N330	S053	meat	0	0	0	0	0	0	0	0	0	0	0	0	0	0	0	0	0	0	0	0	0	0	0	0	0	0	0	0	0	0	0	0	0	0	0	0	0	0	0	0	0	0	0	0	0	0	0
N331	S053	meat	0	0	0	0	0	0	0	0	0	0	0	0	0	0	0	0	0	0	0	0	0	0	0	0	0	0	0	0	0	0	0	0	0	0	0	0	0	0	0	0	0	0	0	0	0	0	0
N332	S053	meat	0	0	0	0	0	0	0	0	0	0	0	0	0	0	0	0	0	0	0	0	0	0	0	0	0	0	0	0	0	0	0	0	0	0	0	0	0	0	0	0	0	0	0	0	0	0	0
N333	S053	meat	0	0	0	0	0	0	0	0	0	0	0	0	0	0	0	0	0	0	0	0	0	0	0	0	0	0	0	0	0	0	0	0	0	0	0	0	0	0	0	0	0	0	0	0	0	0	0
N334	S054	moon	1	1	1	1	1	1	1	1	1	1	1	1	1	1	1	1	1	1	1	1	1	1	1	1	1	1	1	1	1	1	1	1	1	1	1	1	1	1	1	1	0	1	1	1	1	1	1
N335	S054	moon	0	0	0	0	0	0	0	0	0	0	0	0	0	0	0	0	0	0	0	0	1	1	1	1	1	1	1	0	1	1	0	0	0	0	0	0	0	0	0	0	0	1	0	0	0	0	0
N336	S054	moon	0	0	0	0	0	0	0	0	0	0	0	0	0	0	0	0	0	0	0	0	0	0	0	0	0	0	0	0	0	0	0	0	0	0	0	0	0	0	0	0	0	1	0	0	0	0	1
N337	S054	moon	0	0	0	0	0	0	0	0	0	0	0	0	0	0	0	0	0	0	0	0	0	0	0	0	0	0	0	0	0	0	0	0	0	0	0	0	0	0	0	0	1	0	0	0	0	0	0
N338	S054	moon	0	0	0	0	0	0	0	0	0	0	0	0	0	0	0	0	0	0	0	0	0	0	0	0	0	0	0	0	0	0	0	0	0	0	0	0	0	0	0	0	0	0	0	0	0	0	0
N339	S054	moon	0	0	0	0	0	0	0	0	0	0	0	0	0	0	0	0	0	0	0	0	0	0	0	0	0	0	0	0	0	0	0	0	0	0	0	0	0	0	0	0	0	0	0	0	0	0	0
N340	S054	moon	0	0	0	0	0	0	0	0	0	0	0	0	0	0	0	0	0	0	0	0	0	0	0	0	0	0	0	0	0	0	0	0	0	0	0	0	0	0	0	0	0	0	0	0	0	0	0
N341	S055	mountain	0	0	0	0	0	0	0	0	0	0	0	0	0	0	0	0	0	0	0	0	0	0	0	0	0	0	0	0	0	0	0	0	0	0	0	0	0	0	0	0	0	0	0	0	0	0	0
N342	S055	mountain	0	0	0	0	0	0	0	0	0	0	0	0	0	0	0	0	0	0	0	0	0	0	0	0	0	0	0	0	0	0	0	0	0	0	0	0	0	0	0	0	0	0	0	0	0	0	0
N343	S055	mountain	0	0	0	0	0	0	0	0	0	0	0	0	0	0	0	0	0	0	0	0	0	0	0	0	0	0	0	0	0	0	0	0	0	0	0	0	0	0	0	0	0	0	0	0	0	0	0
N344	S055	mountain	0	0	0	0	0	0	0	0	0	0	0	0	0	0	0	0	0	0	0	0	0	0	0	0	0	0	0	0	0	0	0	0	0	0	0	0	0	0	0	0	0	0	0	0	0	0	0
N345	S055	mountain	0	0	0	0	0	0	0	0	0	0	0	0	0	0	0	0	0	0	0	0	0	0	0	0	0	0	0	0	0	0	0	0	0	0	0	0	0	0	0	0	0	0	0	0	0	0	0
N346	S055	mountain	0	0	0	0	0	0	0	0	0	0	0	0	0	0	0	0	0	0	0	0	0	0	0	0	0	0	0	0	0	0	0	0	0	0	0	0	0	0	0	0	0	0	0	0	0	0	0
N347	S055	mountain	0	0	0	0	0	0	0	0	0	0	0	0	0	0	0	0	0	0	0	0	0	0	0	0	0	0	0	0	0	0	0	0	0	0	0	0	0	0	0	0	0	0	0	0	0	0	0
N348	S055	mountain	1	0	0	0	0	0	0	0	0	1	1	1	0	1	1	1	1	1	1	1	1	1	0	0	1	1	1	0	1	1	0	0	0	0	0	0	0	0	0	0	1	0	0	0	0	0	0
N349	S055	mountain	0	0	0	0	0	0	0	0	0	0	0	0	0	0	0	0	0	0	0	0	0	0	0	0	0	0	0	0	0	0	0	0	0	0	0	0	0	0	0	0	0	0	0	0	0	0	0
N350	S055	mountain	1	1	0	1	1	1	1	1	0	1	1	1	0	1	1	0	0	0	1	1	1	1	1	1	0	0	1	0	0	0	1	1	1	0	1	1	0	1	1	1	0	0	0	0	1	0	0
N351	S055	mountain	0	0	0	0	0	0	0	0	0	0	0	0	0	0	0	0	0	0	0	0	0	0	0	0	0	0	0	1	0	0	0	0	0	0	0	0	0	0	0	0	0	0	0	0	0	0	0
N352	S055	mountain	0	0	0	0	0	0	0	0	0	0	0	0	1	0	0	0	0	0	0	0	0	0	0	0	0	0	0	0	0	0	0	0	0	0	0	0	0	0	0	0	0	0	0	0	0	0	0
N353	S055	mountain	0	0	0	0	0	0	0	0	0	0	0	0	0	0	0	0	0	0	0	0	0	0	0	0	0	0	0	0	0	0	0	0	0	0	0	0	0	0	0	0	0	0	0	0	0	0	0
N354	S055	mountain	0	0	0	0	0	0	0	0	0	0	0	0	0	0	0	0	0	0	0	0	0	0	0	0	0	0	0	0	0	0	0	0	0	0	0	0	0	0	0	0	0	1	1	1	0	0	1
N355	S055	mountain	0	0	0	0	0	0	0	0	0	0	0	0	0	0	0	0	1	0	1	0	0	0	0	0	0	0	0	0	1	0	0	0	0	1	0	0	1	0	0	0	0	0	0	0	0	1	0
N356	S056	mouth	1	1	1	1	1	1	1	1	1	1	1	1	1	1	1	1	1	1	1	1	1	1	1	1	1	1	1	1	1	1	0	0	1	0	0	0	0	0	0	0	0	1	1	1	1	0	1
N357	S056	mouth	0	0	0	0	0	0	0	0	0	0	0	0	0	0	0	0	0	0	0	0	0	0	0	0	0	0	0	0	0	0	1	1	1	1	1	1	1	1	1	1	1	0	0	0	0	1	0
N358	S056	mouth	0	0	0	0	0	0	0	0	0	0	0	0	0	0	0	0	0	0	0	0	0	0	0	0	0	0	0	0	0	0	0	0	0	0	0	0	0	0	0	0	0	0	0	0	0	0	0
N359	S056	mouth	0	0	0	0	0	0	0	0	0	0	0	0	0	0	0	0	0	0	0	0	0	0	0	0	0	0	0	0	0	0	0	0	0	0	0	0	0	0	0	0	0	0	0	0	0	0	0
N360	S056	mouth	0	0	0	0	0	0	0	0	0	0	0	0	0	0	0	0	0	0	0	0	0	0	0	0	0	0	0	0	0	0	0	0	0	0	0	0	0	0	0	0	0	0	0	0	0	0	0
N361	S056	mouth	0	0	0	0	0	0	0	0	0	0	0	0	0	0	0	0	0	0	0	0	0	0	0	0	0	0	0	0	0	0	0	0	0	0	0	0	0	0	0	0	0	0	0	0	0	0	0
N362	S056	mouth	0	0	0	0	0	0	0	0	0	0	0	0	0	0	0	0	0	0	0	0	0	0	0	0	0	0	0	0	0	0	0	0	0	0	0	0	0	0	0	0	0	0	0	0	0	0	0
N363	S056	mouth	0	0	0	0	0	0	0	0	0	0	0	0	0	0	0	0	0	0	0	0	0	0	0	0	0	0	0	0	0	0	0	0	0	0	0	0	0	0	0	0	0	0	0	0	0	0	0
N364	S056	mouth	0	0	0	0	0	0	0	0	0	0	0	0	0	0	0	0	0	0	0	0	0	0	0	0	0	0	0	0	0	0	0	0	0	0	0	0	0	0	0	0	0	0	0	0	0	0	0
N365	S056	mouth	0	0	0	0	0	0	0	0	0	0	0	0	0	0	0	0	0	0	0	0	0	0	0	0	0	0	0	0	0	0	0	0	0	0	0	0	0	0	0	0	0	0	0	0	0	0	0
N366	S056	mouth	0	0	0	0	0	0	0	0	0	0	0	0	0	0	0	0	0	0	0	0	0	0	0	0	0	0	0	0	0	0	0	0	0	0	0	0	0	0	0	0	0	0	0	0	0	0	0
N367	S056	mouth	0	0	0	0	0	0	0	0	0	0	0	0	0	0	0	0	0	0	0	0	0	0	0	0	0	0	0	0	0	0	0	0	0	0	0	0	0	0	0	0	0	0	0	0	0	0	0
N368	S057	name	0	0	0	0	0	0	0	0	0	0	0	0	0	0	0	0	0	0	0	0	0	0	0	0	0	0	0	0	0	0	0	0	0	0	0	0	0	0	0	0	0	0	0	0	0	0	0
N369	S057	name	1	1	1	1	1	1	1	1	1	0	0	0	0	0	0	0	0	1	0	0	0	0	0	0	0	0	0	0	0	0	1	1	1	1	1	1	1	1	1	1	0	1	1	1	1	1	1
N370	S057	name	0	0	0	0	0	0	0	0	0	0	0	0	0	0	0	0	0	0	0	0	0	0	0	0	0	0	0	0	0	0	0	0	0	0	0	0	0	0	0	0	1	0	0	0	0	0	0
N371	S057	name	0	0	0	0	0	0	0	0	0	0	0	0	0	0	0	0	0	0	0	0	0	0	0	0	0	0	0	0	0	0	0	0	0	0	0	0	0	0	0	0	0	0	0	0	0	0	0
N372	S057	name	0	0	0	0	0	0	0	0	0	0	0	0	0	0	0	0	0	0	0	0	0	0	0	0	0	0	0	0	0	0	0	0	0	0	0	0	0	0	0	0	0	0	0	0	0	0	0
N373	S057	name	0	0	0	0	0	0	0	0	0	0	0	0	0	0	0	0	0	0	0	0	0	0	0	0	0	0	0	0	0	0	0	0	0	0	0	0	0	0	0	0	0	0	0	0	0	0	0
N374	S058	neck	0	0	0	0	0	0	0	0	0	0	0	0	0	0	0	0	0	0	0	0	0	0	0	0	0	0	0	0	0	0	0	0	0	0	0	0	0	0	0	0	0	0	0	0	0	0	0
N375	S058	neck	0	0	0	0	0	0	0	0	0	0	0	0	0	0	0	0	0	0	0	0	0	0	0	0	0	0	0	0	0	0	0	0	0	0	0	0	0	0	0	0	0	0	0	0	0	0	0
N376	S058	neck	0	0	0	0	0	0	0	0	0	0	0	0	0	0	0	0	0	0	0	0	0	0	0	0	0	0	0	0	0	0	0	0	0	0	0	0	0	0	0	0	0	0	0	0	0	0	0
N377	S058	neck	0	0	0	0	0	0	0	0	0	0	0	0	0	0	0	0	0	0	0	0	0	0	0	0	0	0	0	0	0	0	0	0	0	0	0	0	0	0	0	0	0	0	0	0	0	0	0
N378	S058	neck	0	0	0	0	0	0	0	0	0	0	0	0	0	0	0	0	0	0	0	0	0	0	0	0	0	0	0	0	0	0	0	0	0	0	0	0	0	0	0	0	0	0	0	0	0	0	0
N379	S058	neck	0	0	0	0	0	0	0	0	0	0	0	0	0	0	0	0	0	0	0	0	0	0	0	0	0	0	0	0	0	0	0	0	0	0	0	0	0	0	0	0	0	0	0	0	0	0	0
N380	S058	neck	0	0	0	0	0	0	0	0	0	0	0	0	0	0	0	0	0	0	0	0	0	0	0	0	0	0	0	0	0	0	0	0	0	0	0	0	0	0	0	0	0	0	0	0	0	0	0
N381	S058	neck	1	1	1	1	1	1	1	1	1	1	1	1	1	1	1	1	1	0	1	1	1	1	1	1	1	1	1	1	1	1	1	1	1	1	1	1	1	1	1	1	1	1	1	1	1	1	1
N382	S058	neck	0	0	0	0	0	0	0	0	0	0	0	0	0	0	0	0	0	0	0	0	0	0	0	0	0	0	0	0	0	0	0	0	0	0	0	0	0	0	0	0	0	0	0	0	0	0	0
N383	S059	new	1	1	1	1	1	1	1	1	1	1	1	1	1	1	1	1	1	1	1	1	1	1	1	1	1	1	1	1	1	1	1	1	1	1	1	1	1	1	1	1	1	1	1	1	1	1	1
N384	S059	new	0	0	0	0	0	0	0	0	0	0	0	0	0	0	0	0	0	0	0	0	0	0	0	0	0	0	0	0	0	0	0	0	0	0	0	0	0	0	0	0	0	0	0	0	0	0	0
N385	S059	new	0	0	0	0	0	0	0	0	0	0	0	0	0	0	0	0	0	0	0	0	0	0	0	0	0	0	0	0	0	0	0	0	0	0	0	0	0	0	0	0	0	0	0	0	0	0	0
N386	S059	new	0	0	0	0	0	0	0	0	0	0	0	0	0	0	0	0	0	0	0	0	0	0	0	0	0	0	0	0	0	0	0	0	0	0	0	0	0	0	0	0	0	0	0	0	0	0	0
N387	S059	new	0	0	0	0	0	0	0	0	0	0	0	0	0	0	0	0	0	0	0	0	0	0	0	0	0	0	0	0	0	0	0	0	0	0	0	0	0	0	0	0	0	0	0	0	0	0	0
N388	S059	new	0	0	0	0	0	0	0	0	0	0	0	0	0	0	0	0	0	0	0	0	0	0	0	0	0	0	0	0	0	0	0	0	0	0	0	0	0	0	0	0	0	0	0	0	0	0	0
N389	S059	new	0	0	0	0	0	0	0	0	0	0	0	0	0	0	0	0	0	0	0	0	0	0	0	0	0	0	0	0	0	0	0	0	0	0	0	0	0	0	0	0	0	0	0	0	0	0	0
N390	S060	night	0	0	0	0	0	0	0	0	0	0	0	0	0	0	0	0	0	0	0	0	0	0	0	0	0	0	0	0	0	0	0	0	0	0	0	0	0	0	0	0	0	0	0	0	0	0	0
N391	S060	night	1	1	1	1	0	0	1	1	1	1	1	1	1	1	1	1	1	0	1	1	1	1	1	1	1	1	1	1	1	1	1	1	1	0	1	1	1	0	0	1	1	1	1	1	1	0	1
N392	S060	night	0	0	0	0	0	0	0	0	0	0	0	0	0	0	0	0	0	0	0	0	0	0	0	0	0	0	0	0	0	0	0	0	0	0	0	0	0	0	0	0	0	0	0	0	0	0	0
N393	S060	night	0	0	0	0	0	0	0	0	0	0	0	0	0	0	0	0	0	0	0	0	0	0	0	0	0	0	0	0	0	0	0	0	0	0	0	0	0	0	0	0	0	0	0	0	0	0	0
N394	S060	night	1	1	1	1	1	1	1	1	1	1	1	1	1	1	1	1	1	1	1	1	1	1	1	1	1	1	1	1	1	0	0	0	0	1	0	0	0	1	1	0	0	1	0	0	0	1	1
N395	S060	night	0	0	0	0	0	0	0	0	0	0	0	0	0	0	0	0	0	0	0	0	0	0	0	0	0	0	0	0	0	0	0	0	0	0	0	0	0	0	0	0	0	0	0	0	0	0	0
N396	S060	night	0	0	0	0	0	0	0	0	0	0	0	0	0	0	0	0	0	0	0	0	0	0	0	0	0	0	0	0	0	0	0	0	0	0	0	0	0	0	0	0	0	0	0	0	0	0	0
N397	S060	night	0	0	0	0	0	0	0	0	0	0	0	0	0	0	0	0	0	0	0	0	0	0	0	0	0	0	0	0	0	0	0	0	0	0	0	0	0	0	0	0	0	0	0	0	0	0	0
N398	S060	night	0	0	0	0	0	0	0	0	0	0	0	0	0	0	0	0	0	0	0	0	0	0	0	0	0	0	0	0	0	0	0	0	0	0	0	0	0	0	0	0	0	0	0	0	0	0	0
N399	S060	night	0	0	0	0	0	0	0	0	0	0	0	0	0	0	0	0	0	0	0	0	0	0	0	0	0	0	0	0	0	0	0	0	0	0	0	0	0	0	0	0	0	0	0	0	0	0	0
N400	S060	night	0	0	0	0	0	0	0	0	0	0	0	0	0	0	0	0	0	0	0	0	0	0	0	0	0	0	0	0	0	0	0	0	0	0	0	0	0	0	0	0	0	0	0	0	0	0	0
N401	S060	night	0	0	0	0	0	0	0	0	0	0	0	0	0	0	0	0	0	0	0	0	0	0	0	0	0	0	0	0	0	0	0	0	0	0	0	0	0	0	0	0	0	0	0	0	0	0	0
N402	S061	nose	1	1	1	1	1	1	1	1	1	1	1	1	1	1	1	1	1	1	1	1	1	1	1	1	1	1	1	1	1	1	1	1	1	1	1	1	1	1	1	1	1	1	0	0	1	1	1
N403	S061	nose	0	0	0	0	0	0	0	0	0	0	0	0	0	0	0	0	0	0	0	0	0	0	0	0	0	0	0	0	0	0	0	0	0	0	0	0	0	0	0	0	0	0	0	0	0	0	0
N404	S062	not	0	0	0	0	0	0	0	0	0	0	1	0	0	1	0	0	0	0	0	0	0	0	0	0	0	0	0	1	0	0	0	0	0	0	0	0	0	0	0	0	0	0	0	0	0	0	0
N405	S062	not	0	1	1	1	1	1	1	1	0	1	0	0	1	0	0	0	1	0	1	1	1	1	1	1	1	1	1	0	0	0	1	1	0	0	0	0	1	0	1	0	0	1	1	1	0	0	0
N406	S062	not	1	0	0	0	0	0	0	0	0	1	0	1	0	1	1	1	0	1	0	0	0	0	0	0	1	1	1	0	1	1	0	0	1	1	0	1	1	1	0	1	1	1	0	0	1	1	1
N407	S062	not	0	0	0	0	0	0	0	0	0	0	0	0	0	0	0	0	0	0	0	0	0	0	0	0	0	0	0	0	0	0	0	0	0	0	0	0	0	0	0	0	0	0	0	0	0	0	1
N408	S062	not	0	0	0	0	0	0	0	0	0	0	0	0	0	0	0	0	0	0	0	0	0	0	0	0	0	0	0	0	0	0	0	0	0	0	1	0	0	0	0	0	0	0	0	0	0	0	0
N409	S062	not	0	0	0	0	0	0	0	0	0	0	0	0	0	0	0	0	0	0	0	0	0	0	0	0	0	0	0	0	0	0	0	0	0	0	0	0	0	0	0	0	0	0	0	0	0	0	0
N410	S062	not	0	0	0	0	0	0	0	0	0	0	0	0	0	0	0	0	0	0	0	0	0	0	0	0	0	0	0	0	0	0	1	0	0	0	0	0	0	0	0	0	0	0	0	0	0	0	0
N411	S062	not	0	0	0	0	0	0	0	0	0	0	0	0	0	0	0	0	0	0	0	0	0	0	0	0	0	0	0	0	0	0	0	0	0	0	0	0	0	0	0	0	0	0	0	0	0	0	0
N412	S062	not	0	0	0	0	0	0	0	0	0	0	0	0	0	0	0	0	0	0	0	0	0	0	0	0	0	0	0	0	0	0	0	0	0	0	0	0	0	0	0	0	0	0	0	0	0	0	0
N413	S062	not	0	0	0	0	0	0	0	0	0	0	0	0	0	0	0	0	0	0	0	0	0	0	0	0	0	0	0	0	0	0	0	0	0	0	0	0	0	0	0	0	0	0	0	0	0	0	0
N414	S062	not	0	0	0	0	0	0	0	0	0	0	0	0	0	0	0	0	0	0	0	0	0	0	0	0	0	0	0	0	0	0	0	0	0	0	0	0	0	0	0	0	0	0	0	0	0	0	0
N415	S062	not	0	0	0	0	0	0	0	0	0	0	0	0	0	0	0	0	0	0	0	0	0	0	0	0	0	0	0	0	0	0	0	0	0	0	0	0	0	0	0	0	0	0	0	0	0	0	0
N416	S062	not	0	0	0	0	0	0	0	0	0	0	0	0	0	0	0	0	0	0	0	0	0	0	0	0	0	0	0	0	0	0	0	0	0	0	0	0	0	0	0	0	0	0	0	0	0	0	0
N417	S062	not	0	0	0	0	0	0	0	0	0	0	0	0	0	0	0	0	0	0	0	0	0	0	0	0	0	0	0	0	0	0	0	0	0	0	0	0	0	0	0	0	0	0	0	0	0	0	0
N418	S062	not	0	0	0	0	0	0	0	0	0	0	0	0	0	0	0	0	0	0	0	0	0	0	0	0	0	0	0	0	0	0	0	0	0	0	0	0	0	0	0	0	0	0	0	0	0	0	0
N419	S062	not	0	0	0	0	0	0	0	0	0	0	0	0	0	0	0	0	0	0	0	0	0	0	0	0	0	0	0	0	0	0	0	0	0	0	0	0	0	0	0	0	0	0	0	0	0	0	0
N420	S062	not	0	0	0	0	0	0	0	0	0	0	0	0	0	0	0	0	0	0	0	0	0	0	0	0	0	0	0	0	0	0	0	0	0	0	0	0	0	0	0	0	0	0	0	0	0	0	0
N421	S062	not	0	0	0	0	0	0	0	0	0	0	0	0	0	0	0	0	0	0	0	0	0	0	0	0	0	0	0	0	0	0	0	0	0	0	0	0	0	0	0	0	0	0	0	0	0	0	0
N422	S063	one	0	0	0	0	0	0	0	0	0	0	0	0	0	0	0	0	0	0	0	0	0	0	0	0	1	1	0	1	0	0	1	1	1	1	1	1	1	1	1	1	0	1	1	1	1	1	1
N423	S063	one	1	1	1	1	1	1	1	1	1	1	0	1	0	1	1	1	1	1	1	0	0	0	0	0	0	1	1	0	1	1	0	0	0	0	0	0	0	0	0	0	0	1	0	0	0	0	1
N424	S063	one	0	0	0	0	0	0	0	0	0	0	0	0	0	0	0	0	0	0	0	0	0	0	0	0	0	0	0	0	0	0	0	0	0	0	0	0	0	0	0	0	0	0	0	0	0	0	0
N425	S063	one	0	0	0	0	0	0	0	0	0	0	0	0	0	0	0	0	0	0	0	0	0	0	0	0	0	0	0	0	0	0	0	0	0	0	0	0	0	0	0	0	0	0	0	0	0	0	0
N426	S063	one	0	0	0	0	0	0	0	0	0	0	0	0	0	0	0	0	0	0	0	0	0	0	0	0	0	0	0	0	0	0	0	0	0	0	0	0	0	0	0	0	0	0	0	0	0	0	0
N427	S063	one	0	0	0	0	0	0	0	0	0	0	0	0	0	0	0	0	0	0	0	0	0	0	0	0	0	0	0	0	0	0	0	0	0	0	0	0	0	0	0	0	0	0	0	0	0	0	0
N428	S064	person	1	1	1	1	1	1	1	1	1	1	1	1	1	1	1	1	1	1	1	1	1	1	1	1	1	1	1	1	1	1	1	1	1	1	1	1	1	1	1	1	1	1	1	1	1	1	1
N429	S064	person	0	0	0	0	0	0	0	0	0	0	0	0	0	0	0	0	0	0	0	0	0	0	0	0	0	0	0	0	0	0	0	0	0	0	0	0	0	0	0	0	0	1	0	0	0	0	0
N430	S064	person	0	0	0	0	0	0	0	0	0	0	0	0	0	0	0	0	0	0	0	0	0	0	0	0	0	0	0	0	0	0	0	0	0	0	0	0	0	0	0	0	0	0	0	0	0	0	0
N431	S064	person	0	0	0	0	0	0	0	0	0	0	0	0	0	0	0	0	0	0	0	0	0	0	0	0	0	0	0	0	0	0	0	0	0	0	0	0	0	0	0	0	0	0	0	0	0	0	0
N432	S064	person	0	0	0	0	0	0	0	0	0	0	0	0	0	0	0	0	0	0	0	0	0	0	0	0	0	0	0	0	0	0	0	0	0	0	0	0	0	0	0	0	0	0	0	0	0	0	0
N433	S064	person	0	0	0	0	0	0	0	0	0	0	0	0	0	0	0	0	0	0	0	0	0	0	0	0	0	0	0	0	0	0	0	0	0	0	0	0	0	0	0	0	0	0	0	0	0	0	0
N434	S064	person	0	0	0	0	0	0	0	0	0	0	0	0	0	0	0	0	0	0	0	0	0	0	0	0	0	0	0	0	0	0	0	0	0	0	0	0	0	0	0	0	0	0	0	0	0	0	0
N435	S064	person	0	0	0	0	0	0	0	0	0	0	0	0	0	0	0	0	0	0	0	0	0	0	0	0	0	0	0	0	0	0	0	0	0	0	0	0	0	0	0	0	0	0	0	0	0	0	0
N436	S065	rain	1	1	1	1	1	1	1	1	1	1	1	1	1	1	1	1	1	1	1	1	1	1	1	1	1	1	1	1	1	1	1	1	1	1	1	1	1	1	1	1	1	1	1	1	1	1	1
N437	S065	rain	0	0	0	0	0	0	0	0	0	0	0	0	0	0	0	0	0	0	0	0	0	0	0	0	0	0	0	0	0	0	0	0	0	0	0	0	0	0	0	0	0	0	0	0	0	0	0
N438	S065	rain	0	0	0	0	0	0	0	0	0	0	0	0	0	0	0	0	0	0	0	0	0	0	0	0	0	0	0	0	0	0	0	0	0	0	0	0	0	0	0	0	0	0	0	0	0	0	0
N439	S066	red	0	0	0	0	0	0	0	0	0	0	0	0	0	0	0	0	0	0	0	0	0	0	0	0	0	0	0	0	0	0	0	0	0	0	0	0	0	0	0	0	0	0	0	0	0	0	0
N440	S066	red	1	1	1	1	1	1	1	1	1	1	0	1	1	0	1	1	1	1	1	1	1	1	1	1	1	1	1	1	1	1	1	1	1	1	1	1	1	1	1	1	1	1	1	1	1	1	1
N441	S066	red	0	0	0	0	0	0	0	0	0	0	0	0	0	0	0	0	0	0	0	0	0	0	0	0	0	0	0	0	0	0	0	0	0	0	0	0	0	0	0	0	0	0	0	0	0	0	0
N442	S066	red	0	0	0	0	0	0	0	0	0	0	0	0	0	0	0	0	0	0	0	0	0	0	0	0	0	0	0	0	0	0	0	0	0	0	0	0	0	0	0	0	0	0	0	0	0	0	0
N443	S066	red	0	0	0	0	0	0	0	0	0	0	0	0	0	0	0	0	0	0	0	0	0	0	0	0	0	0	0	0	0	0	0	0	0	0	0	0	0	0	0	0	0	0	0	0	0	0	0
N444	S066	red	0	0	0	0	0	0	0	0	0	0	0	0	0	0	0	0	0	0	0	0	0	0	0	0	0	0	0	0	0	0	0	0	0	0	0	0	0	0	0	0	0	0	0	0	0	0	0
N445	S066	red	0	0	0	0	0	0	0	0	0	0	0	0	0	0	0	0	0	0	0	0	0	0	0	0	0	0	0	0	0	0	0	0	0	0	0	0	0	0	0	0	0	0	0	0	0	0	0
N446	S066	red	0	0	0	0	0	0	0	0	0	0	0	0	0	0	0	0	0	0	0	0	0	0	0	0	0	0	0	0	0	0	0	0	0	0	0	0	0	0	0	0	0	0	0	0	0	0	0
N447	S066	red	0	0	0	0	0	0	0	0	0	0	0	0	0	0	0	0	0	0	0	0	0	0	0	0	0	0	0	0	0	0	0	0	0	0	0	0	0	0	0	0	0	0	0	0	0	0	0
N448	S067	road	1	0	0	0	0	0	0	0	0	0	0	0	0	0	0	0	0	0	0	0	0	0	0	0	0	0	0	0	0	1	1	1	1	1	1	1	1	1	1	1	1	1	0	0	1	1	1
N449	S067	road	0	1	1	1	1	1	1	1	1	1	0	1	1	0	1	1	1	1	1	1	1	0	0	1	0	0	0	0	0	0	1	0	1	0	1	0	0	0	1	0	0	1	0	0	1	0	1
N450	S067	road	0	0	0	0	0	0	0	0	0	0	0	0	0	0	0	0	0	0	0	0	0	0	0	0	0	0	0	0	0	0	0	0	0	0	0	0	0	0	0	0	0	0	0	0	0	0	0
N451	S067	road	0	0	0	0	0	0	0	0	0	0	0	0	0	0	0	0	0	0	0	0	0	0	0	0	0	0	0	0	0	0	0	0	0	0	0	0	0	0	0	0	0	0	0	0	0	0	0
N452	S067	road	0	0	0	0	0	0	0	0	0	0	0	0	0	0	0	0	0	0	0	0	0	0	0	0	0	0	0	0	0	0	0	0	0	0	0	0	0	0	0	0	0	1	1	1	0	0	1
N453	S068	root	0	0	0	0	0	0	0	0	0	0	0	0	0	0	0	0	0	0	0	0	0	0	0	0	0	0	0	0	0	0	0	0	0	0	0	0	0	0	0	0	0	0	0	0	0	0	0
N454	S068	root	1	1	1	1	1	1	1	1	1	1	1	1	1	1	1	1	1	0	1	1	1	1	0	1	1	1	1	1	1	1	1	1	1	1	1	1	1	1	1	1	1	1	1	1	1	0	1
N455	S068	root	0	0	0	0	0	0	0	0	0	0	0	0	0	0	0	0	0	0	0	0	0	0	1	0	0	0	0	0	0	0	0	0	0	0	0	0	0	0	0	0	0	0	0	0	0	0	0
N456	S068	root	0	0	0	0	0	0	0	0	0	0	0	0	0	0	0	0	0	1	0	0	0	0	0	0	0	0	0	0	0	0	0	0	0	0	0	0	0	0	0	0	0	0	0	0	0	0	0
N457	S068	root	0	0	0	0	0	0	0	0	0	0	0	0	0	0	0	0	0	0	0	0	0	0	0	0	0	0	0	0	0	0	0	0	0	0	0	0	0	0	0	0	0	0	0	0	0	1	0
N458	S068	root	0	0	0	0	0	0	0	0	0	0	0	0	0	0	0	0	0	0	0	0	0	0	0	0	0	0	0	0	0	0	0	0	0	0	0	0	0	0	0	0	0	0	0	0	0	0	0
N459	S068	root	0	0	0	0	0	0	0	0	0	0	0	0	0	0	0	0	0	0	0	0	0	0	0	0	0	0	0	0	0	0	0	0	0	0	0	0	0	0	0	0	0	0	0	0	0	0	0
N460	S068	root	0	0	0	0	0	0	0	0	0	0	0	0	0	0	0	0	0	0	0	0	0	0	0	0	0	0	0	0	0	0	0	0	0	0	0	0	0	0	0	0	0	0	0	0	0	0	0
N461	S068	root	0	0	0	0	0	0	0	0	0	0	0	0	0	0	0	0	0	0	0	0	0	0	0	0	0	0	0	0	0	0	0	0	0	0	0	0	0	0	0	0	0	0	0	0	0	0	0
N462	S068	root	0	0	0	0	0	0	0	0	0	0	0	0	0	0	0	0	0	0	0	0	0	0	0	0	0	0	0	0	0	0	0	0	0	0	0	0	0	0	0	0	0	0	0	0	0	0	0
N463	S068	root	0	0	0	0	0	0	0	0	0	0	0	0	0	0	0	0	0	0	0	0	0	0	0	0	0	0	0	0	0	0	0	0	0	0	0	0	0	0	0	0	0	0	0	0	0	0	0
N464	S068	root	0	0	0	0	0	0	0	0	0	0	0	0	0	0	0	0	0	0	0	0	0	0	0	0	0	0	0	0	0	0	0	0	0	0	0	0	0	0	0	0	0	0	0	0	0	0	0
N465	S069	round	0	0	0	0	0	0	0	0	0	0	0	0	0	0	0	0	0	0	0	0	0	0	0	0	0	0	0	0	0	0	0	0	0	0	0	0	0	0	0	0	0	0	0	0	0	0	0
N466	S069	round	0	0	0	0	0	0	0	0	0	0	0	0	0	0	0	0	0	0	0	0	0	0	0	0	0	0	0	0	0	0	0	0	0	0	0	0	0	0	0	0	0	0	0	0	0	0	0
N467	S069	round	0	0	0	0	0	0	0	0	0	0	0	0	0	0	0	0	0	0	0	0	0	0	0	0	0	0	0	0	0	0	0	0	0	0	0	0	0	0	0	0	0	0	0	0	0	0	0
N468	S069	round	0	0	0	0	0	0	0	0	0	0	0	0	0	0	0	0	0	0	0	0	0	0	0	0	0	0	0	0	0	0	0	0	0	0	0	0	0	0	0	0	0	0	0	0	0	0	0
N469	S069	round	0	0	0	0	0	0	0	0	0	1	1	0	1	1	1	1	0	1	0	0	0	1	0	0	0	0	0	0	0	0	0	0	0	0	0	0	0	0	0	0	0	0	0	0	0	0	0
N470	S069	round	0	0	0	0	0	0	0	0	0	0	1	0	0	0	0	0	0	0	0	0	0	0	0	0	0	0	0	0	0	0	0	0	0	0	0	0	0	0	0	0	0	0	0	0	0	0	0
N471	S069	round	1	0	0	0	0	0	0	0	0	0	0	1	0	0	0	0	1	0	1	1	1	0	1	1	1	1	1	1	1	1	1	1	1	0	0	0	0	0	0	0	0	1	0	0	1	0	1
N472	S069	round	1	0	0	0	0	0	0	0	0	0	0	0	0	0	0	0	0	0	0	0	0	0	0	0	0	0	0	0	0	0	0	0	0	0	1	1	0	1	0	0	0	1	1	1	0	0	1
N473	S069	round	0	0	0	0	0	0	0	0	0	0	0	0	0	0	0	0	0	0	0	0	0	0	0	0	0	0	0	0	0	0	0	0	0	0	0	0	0	0	1	1	0	0	0	0	0	0	0
N474	S069	round	0	0	0	0	0	0	0	0	0	0	0	0	0	0	0	0	0	0	0	0	0	0	0	0	0	0	0	0	0	0	0	0	0	1	0	0	1	0	0	0	1	0	0	0	0	1	0
N475	S069	round	0	0	0	0	0	0	0	0	0	0	0	0	0	0	0	0	0	0	0	0	0	0	0	0	0	0	0	0	0	0	0	0	0	0	0	0	0	0	0	0	0	0	0	0	0	0	0
N476	S072	see	1	1	1	1	1	0	1	1	0	1	1	1	1	1	1	1	1	1	1	1	1	1	1	1	1	1	1	1	1	1	0	0	0	0	0	1	0	1	0	1	1	1	1	1	1	1	1
N477	S072	see	0	0	0	0	0	0	0	0	0	0	0	0	0	0	0	0	0	0	0	0	0	0	0	0	0	0	0	0	0	0	0	0	1	0	1	0	0	0	1	0	0	0	0	0	0	0	0
N478	S072	see	0	0	0	0	0	0	0	0	0	0	0	0	0	0	0	0	0	0	0	0	0	0	0	0	0	0	0	0	0	0	0	0	0	0	0	0	1	0	0	0	0	0	0	0	0	0	0
N479	S072	see	0	0	0	0	0	0	0	0	0	0	0	0	0	0	0	0	0	0	0	0	0	0	0	0	0	1	0	0	0	0	0	0	1	1	0	0	0	0	0	0	0	1	0	0	0	0	0
N480	S072	see	0	0	0	0	0	0	0	0	0	0	0	0	0	0	0	0	0	0	0	0	0	0	0	0	0	0	0	0	0	0	0	0	0	0	0	0	0	0	0	0	0	0	0	0	0	0	0
N481	S072	see	0	0	0	0	0	0	0	0	0	0	0	0	0	0	0	0	0	0	0	0	0	0	0	0	0	0	0	0	0	0	0	0	0	0	0	0	0	0	0	0	0	0	0	0	0	0	0
N482	S072	see	0	0	0	0	0	0	0	0	0	0	0	0	0	0	0	0	0	0	0	0	0	0	0	0	0	0	0	0	0	0	0	0	0	0	0	0	0	0	0	0	0	0	0	0	0	0	0
N483	S072	see	0	0	0	0	0	0	0	0	0	0	0	0	0	0	0	0	0	0	0	0	0	0	0	0	0	0	0	0	0	0	0	0	0	0	0	0	0	0	0	0	0	0	0	0	0	0	0
N484	S072	see	0	0	0	0	0	0	0	0	0	0	0	0	0	0	0	0	0	0	0	0	0	0	0	0	0	0	0	0	0	0	0	0	0	0	0	0	0	0	0	0	0	0	0	0	0	0	0
N485	S072	see	0	0	0	0	0	0	0	0	0	0	0	0	0	0	0	0	0	0	0	0	0	0	0	0	0	0	0	0	0	0	0	0	0	0	0	0	0	0	0	0	0	0	0	0	0	0	0
N486	S072	see	0	0	0	0	0	0	0	0	0	1	0	0	0	1	0	1	0	0	1	0	0	0	0	0	0	1	0	0	1	0	0	0	0	0	0	0	0	0	0	0	0	0	0	0	0	0	0
N487	S072	see	0	0	0	0	0	0	0	0	0	0	0	0	0	0	0	0	0	0	0	0	0	0	0	0	0	0	0	0	0	0	0	0	0	0	0	0	0	0	0	0	0	0	0	0	0	0	0
N488	S072	see	0	0	0	0	0	0	0	0	0	0	0	0	0	0	0	0	0	0	0	0	0	0	0	0	0	0	0	0	0	0	0	0	0	0	0	0	0	0	0	0	0	0	0	0	0	0	0
N489	S072	see	0	0	0	0	0	0	0	0	0	0	0	0	0	0	0	0	0	0	0	0	0	0	0	0	0	0	0	0	0	0	1	0	0	0	0	0	0	0	0	0	0	0	0	0	0	0	0
N490	S073	seed	1	1	1	1	1	1	1	1	1	0	0	1	0	0	1	1	1	1	1	1	1	1	1	1	1	1	1	1	1	1	1	1	1	1	1	1	1	1	1	1	0	1	0	0	0	0	1
N491	S073	seed	0	0	0	0	0	0	0	0	0	0	0	0	0	0	0	0	0	0	0	0	0	0	0	0	0	0	0	0	0	0	0	0	0	0	0	0	0	0	0	0	0	0	0	0	0	0	0
N492	S073	seed	1	0	0	0	0	0	0	0	0	0	0	0	0	0	0	0	0	0	0	0	0	0	0	0	0	0	0	0	0	0	0	0	0	0	0	0	0	0	0	0	0	1	1	1	1	0	0
N493	S073	seed	0	0	0	0	0	0	0	0	0	1	1	0	1	1	0	0	0	0	0	0	0	0	0	0	0	0	0	0	0	0	0	0	0	0	0	0	0	0	0	0	0	0	0	0	0	0	0
N494	S073	seed	0	0	0	0	0	0	0	0	0	0	0	0	0	0	0	0	0	0	0	0	0	0	0	0	0	0	0	0	0	0	0	0	0	0	0	0	0	0	0	0	1	0	0	0	0	1	1
N495	S073	seed	0	0	0	0	0	0	0	0	0	0	0	0	0	0	0	0	0	0	0	0	0	0	0	0	0	0	0	0	0	0	0	0	0	0	0	0	0	0	0	0	0	0	1	0	1	0	1
N496	S074	sit	0	0	0	0	0	0	0	0	0	0	0	0	0	0	0	0	0	0	0	0	0	0	0	0	0	0	0	0	0	0	0	0	0	0	0	0	0	0	0	0	0	0	0	0	0	0	0
N497	S074	sit	1	1	1	1	1	1	1	1	1	1	1	1	1	1	1	1	1	1	1	1	1	1	1	1	1	1	1	1	1	1	1	1	1	1	1	1	1	1	1	1	1	1	1	1	1	1	1
N498	S074	sit	0	0	0	0	0	0	0	0	0	0	0	0	0	0	0	0	0	0	0	0	0	0	0	0	0	0	0	0	0	0	0	0	0	0	0	0	0	0	0	0	0	0	0	0	0	0	0
N499	S074	sit	0	0	0	0	0	0	0	0	0	0	0	0	0	0	0	0	0	0	0	0	0	0	0	0	0	0	0	0	0	0	0	0	0	0	0	0	0	0	0	0	0	0	0	0	0	0	0
N500	S074	sit	0	0	0	0	0	0	0	0	0	0	0	0	0	0	0	0	0	0	0	0	0	0	0	0	0	0	0	0	0	0	0	0	0	0	0	0	0	0	0	0	0	0	0	0	0	0	0
N501	S074	sit	0	0	0	0	0	0	0	0	0	0	0	0	0	0	0	0	0	0	0	0	0	0	0	0	0	0	0	0	0	0	0	0	0	0	0	0	0	0	0	0	0	0	0	0	0	0	0
N502	S074	sit	0	0	0	0	0	0	0	0	0	0	0	0	0	0	0	0	0	0	0	0	0	0	0	0	0	0	0	0	0	0	0	0	0	0	0	0	0	0	0	0	0	0	0	0	0	0	0
N503	S074	sit	0	0	0	0	0	0	0	0	0	0	0	0	0	0	0	0	0	0	0	0	0	0	0	0	0	0	0	0	0	0	0	0	0	0	0	0	0	0	0	0	0	0	0	0	0	0	0
N504	S075	skin	0	0	0	0	0	0	0	0	0	0	0	0	0	0	0	0	0	0	0	0	0	0	0	0	0	0	0	0	0	0	0	0	0	0	0	0	0	0	0	0	0	0	0	0	0	0	0
N505	S075	skin	1	1	1	1	1	1	1	1	1	1	1	1	1	1	1	1	1	1	1	1	1	1	1	1	1	1	1	1	1	1	1	1	1	1	1	1	1	1	1	1	1	1	1	1	1	1	1
N506	S075	skin	0	0	0	0	0	0	0	0	0	0	0	0	0	0	0	0	0	0	0	0	0	0	0	0	0	0	0	0	0	0	0	0	0	0	0	0	0	0	0	0	0	0	0	0	0	0	0
N507	S075	skin	0	0	0	0	0	0	0	0	0	0	0	0	0	0	0	0	0	0	0	0	0	0	0	0	0	0	0	0	0	0	0	0	0	0	0	0	0	0	0	0	0	0	0	0	0	0	0
N508	S075	skin	0	0	0	0	0	0	0	0	0	0	0	0	0	0	0	0	0	0	0	0	0	0	0	0	0	0	0	0	0	0	0	0	0	0	0	0	0	0	0	0	0	0	0	0	0	0	0
N509	S075	skin	0	0	0	0	0	0	0	0	0	0	0	0	0	0	0	0	0	0	0	0	0	0	0	0	0	0	0	0	0	0	0	0	0	0	0	0	0	0	0	0	0	0	0	0	0	0	0
N510	S076	sleep	1	1	1	1	1	1	1	1	1	1	1	1	1	1	1	1	1	1	1	1	1	1	1	1	1	1	1	1	1	1	1	1	1	1	1	1	1	1	1	1	1	1	1	1	0	1	1
N511	S076	sleep	0	0	0	0	0	0	0	0	0	0	0	0	0	0	0	0	0	0	0	0	0	0	0	0	0	0	0	0	0	0	0	0	0	0	0	0	0	0	0	0	0	1	1	1	1	0	1
N512	S076	sleep	0	0	0	0	0	0	0	0	0	0	0	0	0	0	0	0	0	0	0	0	0	0	0	0	0	0	0	0	0	0	0	0	0	0	0	0	0	0	0	0	0	0	0	0	0	0	0
N513	S076	sleep	0	0	0	0	0	0	0	0	0	0	0	0	0	0	0	0	0	0	0	0	0	0	0	0	0	0	0	0	0	0	0	0	0	0	0	0	0	0	0	0	0	0	0	0	0	0	0
N514	S076	sleep	0	0	0	0	0	0	0	0	0	0	0	0	0	0	0	0	0	0	0	0	0	0	0	0	0	0	0	0	0	0	0	0	0	0	0	0	0	0	0	0	0	0	0	0	0	0	0
N515	S076	sleep	0	0	0	0	0	0	0	0	0	0	0	0	0	0	0	0	0	0	0	0	0	0	0	0	0	0	0	0	0	0	0	0	0	0	0	0	0	0	0	0	0	0	0	0	0	0	0
N516	S076	sleep	0	0	0	0	0	0	0	0	0	0	0	0	0	0	0	0	0	0	0	0	0	0	0	0	0	0	0	0	0	0	0	0	0	0	0	0	0	0	0	0	0	0	0	0	0	0	0
N517	S076	sleep	0	0	0	0	0	0	0	0	0	0	0	0	0	0	0	0	0	0	0	0	0	0	0	0	0	0	0	0	0	0	0	0	0	0	0	0	0	0	0	0	0	0	0	0	0	0	0
N518	S077	small	1	0	0	0	0	0	0	0	0	0	0	0	0	0	0	0	0	0	0	0	0	0	0	0	0	1	0	0	0	0	0	0	1	1	0	0	0	1	1	0	1	1	0	0	1	1	1
N519	S077	small	0	0	0	0	0	0	0	0	0	0	0	0	0	0	0	0	0	0	0	0	0	0	0	0	0	0	0	0	0	0	0	0	0	0	0	0	0	0	0	0	0	1	1	0	0	0	0
N520	S077	small	0	0	0	0	0	0	0	0	0	0	0	0	0	0	0	0	0	0	0	0	0	0	0	0	0	0	0	0	0	1	0	0	0	0	0	0	0	0	0	0	0	0	0	0	0	0	0
N521	S077	small	0	0	0	0	0	0	0	0	0	1	0	1	0	1	0	0	0	0	1	0	0	1	1	1	0	0	1	0	1	0	0	0	0	0	1	0	0	0	0	0	0	0	0	0	0	0	0
N522	S077	small	0	0	0	0	0	0	0	0	0	0	1	0	0	0	1	0	1	1	0	0	0	0	0	0	0	0	0	1	0	0	0	0	0	0	0	1	0	0	0	1	0	0	0	0	0	0	0
N523	S077	small	0	0	0	0	0	0	0	0	0	0	0	0	1	0	0	1	0	0	0	0	0	0	0	0	0	0	0	0	0	0	0	0	0	0	0	0	0	0	0	0	0	0	0	0	0	0	0
N524	S077	small	1	0	0	0	0	0	0	0	0	0	0	0	0	0	0	0	0	0	0	0	0	0	0	0	0	0	0	0	0	0	1	1	0	0	0	0	0	0	0	0	0	0	0	0	0	0	0
N525	S077	small	0	0	0	0	0	0	0	0	0	0	0	0	0	0	0	0	0	0	0	0	0	0	0	0	0	0	0	0	0	0	0	0	0	0	0	0	0	0	0	0	0	0	0	1	0	0	0
N526	S077	small	0	0	0	0	0	0	0	0	0	0	0	0	0	0	0	0	0	0	0	0	0	0	0	0	0	0	0	0	0	0	0	0	0	0	0	0	0	0	0	0	0	0	0	0	0	0	0
N527	S077	small	0	0	0	0	0	0	0	0	0	0	0	0	0	0	0	0	0	0	0	0	0	0	0	1	0	0	0	0	0	0	0	0	0	0	0	0	0	0	0	0	0	0	0	0	0	0	0
N528	S077	small	0	0	0	0	0	0	0	0	0	0	0	0	0	0	0	0	0	0	0	0	0	0	0	0	0	0	0	0	0	0	0	0	0	0	0	0	0	0	0	0	0	0	0	0	0	0	0
N529	S077	small	0	0	0	0	0	0	0	0	0	0	0	0	0	0	0	0	0	0	0	0	0	0	0	0	0	0	0	0	0	0	0	0	0	0	0	0	0	0	0	0	0	0	0	0	0	0	0
N530	S077	small	0	0	0	0	0	0	0	0	0	0	0	0	0	0	0	0	0	0	0	0	0	0	0	0	0	0	0	0	0	0	0	0	0	0	0	0	0	0	0	0	0	0	0	0	0	0	0
N531	S077	small	0	0	0	0	0	0	0	0	0	0	0	0	0	0	0	0	0	0	0	0	0	0	0	0	0	0	0	0	0	0	0	0	0	0	0	0	0	0	0	0	0	0	0	0	0	0	0
N532	S077	small	0	0	0	0	0	0	0	0	0	0	0	0	0	0	0	0	0	0	0	0	0	0	0	0	0	0	0	0	0	0	0	0	0	0	0	0	0	0	0	0	0	0	0	0	0	0	0
N533	S077	small	0	0	0	0	0	0	0	0	0	0	0	0	0	0	0	0	0	0	0	0	0	0	0	0	0	0	0	0	0	0	0	0	0	0	0	0	0	0	0	0	0	0	0	0	0	0	0
N534	S078	smoke	1	1	1	1	1	1	1	1	0	1	1	1	1	1	1	1	1	1	1	1	0	1	1	1	1	1	1	0	0	1	1	1	1	1	1	0	0	0	1	0	1	1	1	1	1	1	1
N535	S078	smoke	0	0	0	0	0	0	0	0	0	0	0	0	0	0	0	0	0	0	0	0	0	0	0	0	0	0	0	0	0	0	0	0	0	0	0	0	0	0	0	0	0	0	0	0	0	0	0
N536	S078	smoke	0	0	0	0	0	0	0	0	0	0	0	0	0	0	0	0	0	0	0	0	0	0	0	0	0	0	0	0	0	0	0	0	0	0	0	0	0	0	0	0	0	0	0	0	0	0	0
N537	S078	smoke	0	0	0	0	0	0	0	0	0	0	0	0	0	0	0	0	0	0	0	0	0	0	0	0	0	0	0	0	0	0	0	0	0	0	0	0	0	0	0	0	0	0	0	0	0	0	0
N538	S079	stand	0	0	0	0	0	0	0	0	0	0	0	0	0	0	0	0	0	0	0	0	0	0	0	0	0	0	0	0	0	0	0	0	0	0	0	0	0	0	0	0	0	0	0	0	0	0	0
N539	S079	stand	0	1	0	1	0	1	1	1	1	1	1	1	0	0	0	0	1	1	1	1	1	1	1	1	1	1	1	1	1	0	0	0	0	1	1	1	1	1	1	1	1	1	1	1	1	1	1
N540	S079	stand	1	0	0	0	0	0	0	0	0	0	0	0	0	0	0	0	0	0	0	0	0	0	0	0	0	0	0	0	0	0	0	0	0	0	0	0	0	0	0	0	0	0	0	0	0	0	0
N541	S079	stand	0	0	0	0	0	0	0	0	0	0	0	0	0	0	0	0	0	0	0	0	0	0	0	0	0	0	0	0	0	1	0	0	0	0	0	0	0	0	0	0	0	0	0	0	0	0	0
N542	S079	stand	1	0	0	0	0	0	0	0	0	0	0	0	1	1	1	1	0	1	0	0	0	0	0	0	1	1	0	0	0	0	0	1	0	0	0	0	0	0	0	0	0	0	0	0	0	0	0
N543	S079	stand	0	0	0	0	0	0	0	0	0	0	0	0	0	0	0	0	0	0	0	0	0	0	0	0	0	0	0	0	0	0	1	0	0	0	0	0	0	0	0	0	0	0	0	0	0	0	0
N544	S079	stand	0	0	0	0	0	0	0	0	0	0	0	0	0	0	0	0	0	0	0	0	0	0	0	0	0	0	0	0	0	0	0	0	0	0	0	0	0	0	0	0	0	0	0	0	0	0	0
N545	S079	stand	0	0	0	0	0	0	0	0	0	0	0	0	0	0	0	0	0	0	0	0	0	0	0	0	0	0	0	0	0	0	0	0	0	0	0	0	0	0	0	0	0	0	0	0	0	0	0
N546	S079	stand	0	0	0	0	0	0	0	0	0	0	0	0	0	0	0	0	0	0	0	0	0	0	0	0	0	0	0	0	0	0	0	0	0	0	0	0	0	0	0	0	0	0	0	0	0	0	0
N547	S079	stand	0	0	0	0	0	0	0	0	0	0	0	0	0	0	0	0	0	0	0	0	0	0	0	0	0	0	0	0	0	0	0	0	0	0	0	0	0	0	0	0	0	0	0	0	0	0	0
N548	S079	stand	0	0	0	0	0	0	0	0	0	0	0	0	0	0	0	0	0	0	0	0	0	0	0	0	0	0	0	0	0	0	0	0	0	0	0	0	0	0	0	0	0	0	0	0	0	0	0
N549	S079	stand	0	0	0	0	0	0	0	0	0	0	0	0	0	0	0	0	0	0	0	0	0	0	0	0	0	0	0	0	0	0	0	0	0	0	0	0	0	0	0	0	0	0	0	0	0	0	0
N550	S080	star	0	0	0	0	0	0	0	0	0	0	0	0	0	0	0	0	0	0	0	0	0	0	0	0	0	0	0	0	0	0	0	0	0	0	0	0	0	0	0	0	0	0	0	0	0	0	0
N551	S080	star	1	1	0	0	1	0	0	0	0	1	0	1	1	1	1	1	1	1	1	1	1	1	1	1	1	1	1	1	1	1	1	1	1	1	1	1	1	1	1	1	1	1	1	1	1	0	1
N552	S080	star	0	0	0	0	0	0	0	0	0	1	1	1	1	1	1	1	1	1	1	1	1	1	1	1	1	1	1	0	1	1	0	0	0	0	0	0	0	0	0	0	0	0	0	0	0	0	0
N553	S080	star	0	0	0	0	0	0	0	0	0	0	0	0	0	0	0	0	0	0	0	0	0	0	0	0	0	0	0	0	0	0	0	0	0	0	0	0	0	0	0	0	0	0	0	0	0	1	0
N554	S080	star	0	0	0	0	0	0	0	0	0	0	0	0	0	0	0	0	0	0	0	0	0	0	0	0	0	0	0	0	0	0	0	0	0	0	0	0	0	0	0	0	0	0	0	0	0	0	0
N555	S080	star	0	0	0	0	0	0	0	0	0	0	0	0	0	0	0	0	0	0	0	0	0	0	0	0	0	0	0	0	0	0	0	0	0	0	0	0	0	0	0	0	0	0	0	0	0	0	0
N556	S080	star	0	0	0	0	0	0	0	0	0	0	0	0	0	0	0	0	0	0	0	0	0	0	0	0	0	0	0	0	0	0	0	0	0	0	0	0	0	0	0	0	0	0	0	0	0	0	0
N557	S080	star	0	0	0	0	0	0	0	0	0	0	0	0	0	0	0	0	0	0	0	0	0	0	0	0	0	0	0	0	0	0	0	0	0	0	0	0	0	0	0	0	0	0	0	0	0	0	0
N558	S080	star	0	0	0	0	0	0	0	0	0	0	0	0	0	0	0	0	0	0	0	0	0	0	0	0	0	0	0	0	0	0	0	0	0	0	0	0	0	0	0	0	0	0	0	0	0	0	0
N559	S081	stone	0	0	0	0	0	0	0	0	0	0	0	0	0	0	0	0	0	0	0	0	0	0	0	0	0	0	0	0	0	0	0	0	0	0	0	0	0	0	0	0	0	0	0	0	0	0	0
N560	S081	stone	1	1	1	1	1	1	1	1	1	1	1	1	1	1	1	1	1	1	1	1	1	1	1	1	1	1	1	1	0	1	1	1	1	1	1	1	1	1	1	1	1	1	1	1	1	0	1
N561	S081	stone	0	0	0	0	0	0	0	0	0	0	0	0	0	0	0	0	0	0	0	0	0	0	0	0	0	0	0	0	0	0	0	0	0	0	0	0	0	0	0	0	0	0	0	0	0	1	0
N562	S081	stone	0	0	0	0	0	0	0	0	0	0	0	0	0	0	0	0	0	0	0	0	0	0	0	0	0	0	0	0	0	0	0	0	0	0	0	0	0	0	0	0	0	0	0	0	0	0	0
N563	S081	stone	0	0	0	0	0	0	0	0	0	0	0	0	0	0	0	0	0	0	0	0	0	0	0	0	0	0	0	0	1	0	0	0	0	0	0	0	0	0	0	0	0	0	0	0	0	0	0
N564	S081	stone	0	0	0	0	0	0	0	0	0	0	0	0	0	0	0	0	0	0	0	0	0	0	0	0	0	0	0	0	0	0	0	0	0	0	0	0	0	0	0	0	0	0	0	0	0	0	0
N565	S081	stone	0	0	0	0	0	0	0	0	0	0	0	0	0	0	0	0	0	0	0	0	0	0	0	0	0	0	0	0	0	0	0	0	0	0	0	0	0	0	0	0	0	0	0	0	0	0	0
N566	S081	stone	0	0	0	0	0	0	0	0	0	0	0	0	0	0	0	0	0	0	0	0	0	0	0	0	0	0	0	0	0	0	0	0	0	0	0	0	0	0	0	0	0	0	0	0	0	0	0
N567	S082	sun	1	1	1	1	1	1	1	1	1	1	1	1	1	1	1	1	1	1	1	1	1	1	1	1	1	1	1	1	1	1	1	1	1	1	1	1	1	1	1	1	1	1	1	1	1	1	1
N568	S082	sun	0	0	0	0	0	0	0	0	0	0	0	0	0	0	0	0	0	0	0	0	0	0	0	0	0	0	0	0	0	0	0	0	0	0	0	0	0	0	0	0	0	0	0	0	0	0	0
N569	S082	sun	0	0	0	0	0	0	0	0	0	0	0	0	0	0	0	0	0	0	0	0	0	0	0	0	0	0	0	0	0	0	0	0	0	0	0	0	0	0	0	0	0	0	0	0	0	0	0
N570	S082	sun	0	0	0	0	0	0	0	0	0	0	0	0	0	0	0	0	0	0	0	0	0	0	0	0	0	0	0	0	0	0	0	0	0	0	0	0	0	0	0	0	0	0	0	0	0	0	0
N571	S084	tail	0	0	0	0	0	0	0	0	0	0	0	0	0	0	0	0	0	0	0	0	0	0	0	0	0	0	0	0	0	0	0	0	0	0	0	0	0	0	0	0	0	0	0	0	0	0	0
N572	S084	tail	1	1	1	1	1	1	1	1	1	1	1	1	1	1	1	1	1	1	1	1	1	1	1	1	1	1	1	1	1	1	1	1	1	1	1	1	1	1	1	1	1	1	1	1	1	1	1
N573	S084	tail	0	0	0	0	0	0	0	0	0	0	0	0	0	0	0	0	0	0	0	0	0	0	0	0	0	0	0	0	0	0	0	0	0	0	0	0	0	0	0	0	0	0	0	0	0	0	0
N574	S086	this	1	1	1	1	1	1	1	1	1	1	1	1	1	1	1	1	1	1	1	1	1	1	1	1	1	1	0	1	1	1	1	1	1	1	1	1	1	1	1	1	1	1	1	1	1	1	1
N575	S086	this	0	0	0	0	0	0	0	0	0	0	0	0	0	0	0	0	0	0	0	0	0	0	0	0	0	0	1	0	0	0	0	0	0	0	0	0	0	0	0	0	0	0	0	0	0	0	0
N576	S086	this	0	0	0	0	0	0	0	0	0	0	0	0	0	0	0	0	0	0	0	0	0	0	0	0	0	0	0	0	0	0	0	0	0	0	0	0	0	0	0	0	0	0	0	0	0	0	0
N577	S087	thou	1	1	1	1	1	1	1	1	1	1	1	1	1	1	1	1	1	1	1	1	1	1	1	1	0	1	0	1	1	1	1	1	1	1	1	1	1	1	1	1	0	1	1	0	0	1	1
N578	S087	thou	0	0	0	0	0	0	0	0	0	0	0	0	0	0	0	0	0	0	0	0	0	0	0	0	1	0	1	0	0	0	0	0	0	0	0	0	0	0	0	0	0	0	0	0	0	0	0
N579	S087	thou	0	0	0	0	0	0	0	0	0	0	0	0	0	0	0	0	0	0	0	0	0	0	0	0	0	0	0	0	0	0	0	0	0	0	0	0	0	0	0	0	1	1	0	1	0	0	1
N580	S087	thou	0	0	0	0	0	0	0	0	0	0	0	0	0	0	0	0	0	0	0	0	0	0	0	0	0	0	0	0	0	0	0	0	0	0	0	0	0	0	0	0	0	0	0	0	1	0	0
N581	S087	thou	0	0	0	0	0	0	0	0	0	0	0	0	0	0	0	0	0	0	0	0	0	0	0	0	0	0	0	0	0	0	0	1	1	0	0	0	0	0	0	0	0	0	0	0	0	0	0
N582	S088	tongue	0	0	0	0	0	0	0	0	0	0	0	0	0	0	0	0	0	0	0	0	0	0	0	0	0	0	0	0	0	0	0	0	0	0	0	0	0	0	0	0	0	0	0	0	0	0	0
N583	S088	tongue	1	1	1	1	1	1	1	1	1	1	1	1	1	1	1	1	1	1	1	1	1	1	1	1	1	1	1	1	1	1	1	1	1	1	1	1	1	1	1	1	1	1	1	1	1	1	1
N584	S088	tongue	0	0	0	0	0	0	0	0	0	0	0	0	0	0	0	0	0	0	0	0	0	0	0	0	0	0	0	0	0	0	0	0	0	0	0	0	0	0	0	0	0	0	0	0	0	0	0
N585	S089	tooth	0	1	1	1	1	1	1	1	1	0	1	1	1	1	1	1	1	1	1	0	1	1	1	1	1	1	1	0	0	1	1	1	1	1	1	1	1	1	1	1	1	1	0	0	1	1	1
N586	S089	tooth	1	0	0	0	0	0	0	0	0	0	0	0	0	0	0	0	0	0	0	0	0	0	0	0	0	0	0	0	0	0	0	0	0	0	0	0	0	0	0	0	0	0	0	0	0	0	0
N587	S089	tooth	0	0	0	0	0	0	0	0	0	1	1	0	0	0	0	0	0	0	0	1	1	0	0	0	0	1	0	1	1	0	0	0	0	0	0	0	0	0	0	0	0	1	1	1	0	0	1
N588	S089	tooth	0	0	0	0	0	0	0	0	0	0	0	0	0	0	0	0	0	0	0	0	0	0	0	0	0	0	0	0	0	0	0	0	0	0	0	0	0	0	0	0	0	0	0	0	0	0	0
N589	S089	tooth	0	0	0	0	0	0	0	0	0	0	0	0	0	0	0	0	0	0	0	0	0	0	0	0	0	0	0	0	0	0	0	0	0	0	0	0	0	0	0	0	0	0	0	0	0	0	0
N590	S090	tree	1	1	1	1	1	1	1	1	0	1	1	1	1	1	1	1	1	1	1	1	1	1	1	1	1	1	1	1	1	1	1	1	1	1	1	1	1	1	1	1	1	1	1	1	1	1	1
N591	S090	tree	0	0	0	0	0	0	0	0	0	0	0	0	0	0	0	0	0	0	0	0	0	0	0	0	0	0	0	0	0	0	0	0	0	0	0	0	0	0	0	0	0	0	0	0	0	0	0
N592	S090	tree	0	0	0	0	0	0	0	0	0	0	0	0	0	0	0	0	0	0	0	0	0	0	0	0	0	0	0	0	0	0	0	0	0	0	0	0	0	0	0	0	0	0	0	0	0	0	0
N593	S090	tree	0	0	0	0	0	0	0	0	0	0	0	0	0	0	0	0	0	0	0	0	0	0	0	0	0	0	0	0	0	0	0	0	0	0	0	0	0	0	0	0	0	0	0	0	0	0	0
N594	S090	tree	0	0	0	0	0	0	0	0	0	0	0	0	0	0	0	0	0	0	0	0	0	0	0	0	0	0	0	0	0	0	0	0	0	0	0	0	0	0	0	0	0	0	0	0	0	0	0
N595	S091	two	1	1	1	0	1	1	1	1	1	1	0	1	1	1	1	1	1	1	1	1	0	1	1	1	1	1	1	1	1	1	1	1	1	1	1	1	1	1	1	1	1	1	1	1	1	1	1
N596	S091	two	0	0	0	0	0	0	0	0	0	0	0	0	0	0	0	0	0	0	0	0	0	0	0	0	0	0	0	0	0	0	0	0	0	0	0	0	0	0	0	0	0	0	0	0	0	0	0
N597	S091	two	0	0	0	0	0	0	0	0	0	0	0	0	0	0	0	0	0	0	0	0	0	0	0	0	0	0	0	0	0	0	0	0	0	0	0	0	0	0	0	0	0	0	0	0	0	0	0
N598	S092	walk(go)	0	0	0	0	0	0	0	0	0	0	0	0	0	0	0	0	0	0	0	0	0	0	0	0	0	0	0	0	0	0	1	1	1	1	1	1	0	1	1	1	0	0	0	0	0	0	0
N599	S092	walk(go)	0	0	0	0	0	0	0	0	0	0	0	0	0	0	0	0	0	0	0	0	0	0	0	0	0	0	0	0	0	0	0	0	0	0	0	0	0	0	0	0	0	0	0	0	0	0	0
N600	S092	walk(go)	1	1	1	1	1	1	1	1	1	1	1	1	1	1	1	1	1	1	1	1	1	1	1	1	1	1	1	1	1	1	0	0	1	1	1	0	1	0	0	0	1	1	1	1	1	1	1
N601	S092	walk(go)	0	1	1	1	1	1	1	1	1	1	1	1	1	1	1	1	1	0	1	1	1	1	1	1	1	1	1	1	0	1	0	0	1	0	0	0	0	0	0	0	0	1	0	0	0	0	0
N602	S092	walk(go)	0	0	0	0	0	0	0	0	0	0	0	0	0	0	0	0	0	0	0	0	0	0	0	0	0	0	0	0	0	0	0	0	0	0	0	0	0	0	0	0	0	0	0	0	0	0	0
N603	S092	walk(go)	0	0	0	0	0	0	0	0	0	0	0	0	0	0	0	0	0	0	0	0	0	0	0	0	0	0	0	0	0	0	0	0	0	0	0	0	0	0	0	0	0	0	0	0	0	0	0
N604	S093	warm	1	1	0	1	1	1	1	1	1	1	1	1	1	1	1	0	1	0	1	1	1	1	1	1	1	1	1	1	1	1	0	0	1	0	0	0	0	0	0	0	0	1	0	0	1	0	1
N605	S093	warm	1	1	1	1	1	1	1	1	1	1	1	1	1	1	1	1	1	1	1	1	1	1	1	1	1	1	1	0	0	1	0	0	0	0	0	0	0	0	0	0	0	0	0	0	0	0	0
N606	S093	warm	0	0	0	0	0	0	0	0	0	0	0	0	0	0	0	0	0	0	0	0	0	0	0	0	1	0	0	1	1	0	1	1	1	1	1	1	1	1	1	1	1	1	1	1	1	1	1
N607	S093	warm	0	0	0	0	0	0	0	0	0	0	0	0	0	0	0	0	0	0	0	0	0	0	0	0	0	0	0	0	0	0	0	0	0	0	0	0	0	0	0	0	0	0	0	0	0	0	0
N608	S093	warm	1	0	0	0	0	0	0	0	0	0	0	0	0	0	0	0	0	0	0	0	0	0	0	0	0	0	0	0	0	0	0	0	0	0	0	0	0	0	0	0	0	0	0	0	0	0	0
N609	S093	warm	0	0	0	0	0	0	0	0	0	0	0	0	0	0	0	0	0	0	0	0	0	0	0	0	0	0	0	0	0	0	0	0	0	0	0	0	0	0	0	0	0	0	0	0	0	0	0
N610	S093	warm	0	0	0	0	0	0	0	0	0	0	0	0	0	0	0	0	0	0	0	0	0	0	0	0	0	0	0	0	0	0	0	0	0	0	0	0	0	0	0	0	0	0	0	0	0	0	0
N611	S093	warm	0	0	0	0	0	0	0	0	0	0	0	0	0	0	0	0	0	0	0	0	0	0	0	0	0	0	0	0	0	0	0	0	0	0	0	0	0	0	0	0	0	0	0	0	0	0	0
N612	S093	warm	0	0	0	0	0	0	0	0	0	0	0	0	0	0	0	0	0	0	0	0	0	0	0	0	0	0	0	0	0	0	0	0	0	0	0	0	0	0	0	0	0	0	0	0	0	0	0
N613	S094	water	1	1	1	1	1	1	1	1	1	1	1	1	1	1	1	1	1	1	1	1	1	1	1	1	1	1	1	1	1	1	1	1	1	1	1	1	1	1	1	1	1	1	1	1	1	1	1
N614	S094	water	0	0	0	0	0	0	0	0	0	0	0	0	0	0	0	0	0	0	0	0	0	0	0	0	0	0	0	0	0	0	0	0	0	0	0	0	0	0	0	0	0	0	0	0	0	0	0
N615	S095	we	1	1	1	1	1	1	1	1	1	1	1	1	1	1	1	1	1	0	1	1	1	1	1	1	1	1	1	1	1	0	0	0	0	1	1	0	1	0	0	1	1	1	0	1	1	1	1
N616	S095	we	0	1	0	1	1	0	1	1	1	0	1	1	0	1	1	1	1	1	0	0	0	0	0	0	0	0	0	0	0	0	1	1	1	0	1	1	0	1	1	0	0	0	0	0	0	0	0
N617	S095	we	0	0	0	0	0	0	0	0	0	0	0	0	0	0	0	0	0	0	0	0	0	1	0	0	0	0	0	0	0	0	0	0	0	0	0	0	0	0	0	0	0	0	0	0	0	0	0
N618	S095	we	0	0	0	0	0	0	0	0	0	0	0	0	0	0	0	0	0	0	0	0	0	0	0	0	0	0	0	0	0	0	0	0	0	0	0	0	0	0	0	0	0	0	0	0	0	0	0
N619	S095	we	0	0	0	0	0	0	0	0	0	0	0	0	0	0	0	0	0	0	0	0	0	0	0	0	0	0	0	0	0	0	0	0	0	0	0	0	0	0	0	0	0	0	0	0	0	0	0
N620	S095	we	0	0	0	0	0	0	0	0	0	0	0	0	0	0	0	0	0	0	0	0	0	0	0	0	0	0	0	0	0	0	0	0	0	0	0	0	0	0	0	0	0	0	0	0	0	0	0
N621	S095	we	0	0	0	0	0	0	0	0	0	0	0	0	0	0	0	0	0	0	0	0	0	0	0	0	0	0	0	0	0	0	0	0	0	0	0	0	0	0	0	0	0	0	0	0	0	0	0
N622	S095	we	0	0	0	0	0	0	0	0	0	0	0	0	0	0	0	0	0	0	0	0	0	0	0	0	0	0	0	0	0	0	0	0	0	0	0	0	0	0	0	0	0	0	0	0	0	0	0
N623	S097	white	0	0	0	0	0	0	0	0	0	0	0	0	0	0	0	0	0	0	0	0	0	0	0	0	0	0	0	0	0	0	0	0	0	0	0	0	0	0	0	0	0	0	0	0	0	0	0
N624	S097	white	0	0	0	0	0	0	0	0	0	0	0	0	0	0	0	0	0	0	0	0	0	0	0	0	0	0	0	0	0	0	0	0	0	0	0	0	0	0	0	0	0	0	0	0	0	0	0
N625	S097	white	1	1	1	1	1	1	1	1	1	1	1	1	1	1	1	1	1	1	1	0	0	0	0	0	0	1	1	1	1	1	0	1	1	1	1	1	1	1	1	1	?	1	1	1	1	?	1
N626	S097	white	0	0	0	0	0	0	0	0	0	0	0	0	0	0	0	0	0	0	0	0	0	0	0	0	0	0	0	0	0	0	0	0	0	1	0	0	0	0	0	0	1	0	0	0	0	1	0
N627	S097	white	0	0	0	0	0	0	0	0	0	0	0	0	0	0	0	0	0	0	0	0	0	0	0	0	0	0	0	0	0	0	0	0	0	0	0	0	0	0	0	0	0	0	0	0	0	0	0
N628	S099	woman	0	0	0	0	0	0	0	0	0	0	0	0	0	0	0	0	0	0	0	0	0	0	0	0	0	1	1	1	1	1	1	1	1	1	1	1	1	1	1	1	0	1	1	1	1	1	1
N629	S099	woman	0	0	0	0	0	0	0	0	0	0	0	0	0	0	0	0	1	0	1	0	1	1	1	1	0	0	0	0	0	0	0	0	0	0	0	0	0	0	0	0	0	0	0	0	0	0	0
N630	S099	woman	1	1	1	1	1	1	1	1	1	0	1	1	1	1	1	1	1	1	1	1	1	0	0	0	0	0	0	0	0	0	0	0	0	0	0	0	0	0	0	0	0	0	0	0	0	0	0
N631	S099	woman	1	1	1	1	1	1	1	1	1	1	1	1	1	1	1	1	1	0	1	1	1	1	1	1	1	1	1	1	1	1	0	0	0	0	0	0	0	0	0	0	1	0	0	0	1	0	0
N632	S099	woman	0	0	0	0	0	0	0	0	0	0	0	0	1	0	0	0	0	0	0	0	0	0	0	0	0	0	0	0	0	0	0	0	0	0	0	0	0	0	0	0	0	0	0	0	0	0	0
N633	S099	woman	0	0	0	0	0	0	0	0	0	0	0	0	0	0	0	0	0	0	0	0	0	0	0	0	0	0	0	0	0	0	0	0	0	0	0	0	0	0	0	0	0	0	0	0	0	0	0
N634	S099	woman	0	0	0	0	0	0	0	0	0	0	0	0	0	0	0	0	0	0	0	0	0	0	0	0	0	0	0	0	0	0	0	0	0	0	0	0	0	0	0	0	0	0	0	0	0	0	0
N635	S099	woman	0	0	0	0	0	0	0	0	0	0	0	0	0	0	0	0	0	0	0	0	0	0	0	0	0	0	0	0	0	0	0	0	0	0	0	0	0	0	0	0	0	0	0	0	0	0	0
N636	S099	woman	0	0	0	0	0	0	0	0	0	0	0	0	0	0	0	0	0	0	0	0	0	0	0	0	0	0	0	0	0	0	0	0	0	0	0	0	0	0	0	0	0	0	0	0	0	0	0
N637	S099	woman	0	0	0	0	0	0	0	0	0	0	0	0	0	0	0	0	0	0	0	0	0	0	0	0	0	0	0	0	0	0	0	0	0	0	0	0	0	0	0	0	0	0	0	0	0	0	0
N638	S099	woman	0	0	0	0	0	0	0	0	0	0	0	0	0	0	0	0	0	0	0	0	0	0	0	0	0	0	0	0	0	0	0	0	0	0	0	0	0	0	0	0	0	0	0	0	0	0	0
N639	S099	woman	0	0	0	0	0	0	0	0	0	0	0	0	0	0	0	0	0	0	0	0	0	0	0	0	0	0	0	0	0	0	0	0	0	0	0	0	0	0	0	0	0	0	0	0	0	0	0
N640	S100	yellow	0	0	0	0	0	0	0	0	0	0	0	0	0	0	0	0	0	0	0	0	0	0	0	0	0	0	0	0	0	0	0	0	0	0	0	0	0	0	0	0	0	0	0	0	0	0	0
N641	S100	yellow	0	0	0	0	0	0	0	0	0	0	0	0	0	0	0	0	0	0	0	1	1	1	1	1	1	1	0	1	0	1	1	1	1	1	1	1	1	1	1	1	1	1	1	1	1	1	1
N642	S100	yellow	1	1	1	1	1	1	1	0	1	1	1	1	1	1	1	1	1	1	1	0	0	0	0	0	0	0	1	0	1	0	0	0	0	0	0	0	0	0	0	0	0	0	0	0	0	0	0
N643	S100	yellow	0	0	0	0	0	0	0	0	0	0	0	0	0	0	0	0	0	0	0	0	0	0	0	0	0	0	0	0	0	0	0	0	0	0	0	0	0	0	0	0	0	0	0	0	0	0	0
N644	S100	yellow	0	0	0	0	0	0	0	0	0	0	0	0	0	0	0	0	0	0	0	0	0	0	0	0	0	0	0	0	0	0	0	0	0	0	0	0	0	0	0	0	0	0	0	0	0	0	0
N645	S100	yellow	0	0	0	0	0	0	0	0	0	0	0	0	0	0	0	0	0	0	0	0	0	0	0	0	0	0	0	0	0	0	0	0	0	0	0	0	0	0	0	0	0	0	0	0	0	0	0
N646	S100	yellow	0	0	0	0	0	0	0	0	0	0	0	0	0	0	0	0	0	0	0	0	0	0	0	0	0	0	0	0	0	0	0	0	0	0	0	0	0	0	0	0	0	0	0	0	0	0	0
[truncated: 53 more columns]

## Sheet: Note
Deleted lexical No.	Deleted lexical items	Reasons
S001	all	absent in Buyi languages
S003	bark	same lexical item as 'skin'
S019	drink	same lexical item as 'eat'
S047	lie	same lexical item as 'sleep'
S070	sand	mainly borrowing words
S071	swim	absent in Buyi languages
S083	say	unresolved
S085	that	absent in Buyi languages
S096	what	overlapped with 'who'
S098	who	same lexical item as 'what' and 'where' in Buyi languages
Sheet 1 “Lexical items” shows the language entries and lexical items of 100 Kra-Dai languages. Sheet 2 “Binary coded sets” shows the binary coded form based on Sheet 1.
Descriptions for columns in sheets "Lexical items" and "Binary coded sets"
Column 1: No. of cognate sets.
Column 2: No. of lexical item in Swadesh 100-word list.
Column 3: the lexical item (word) in Swadesh 100-word list.
Columns 4-103: the International Phonetic Alphabet (IPA) transcriptions or binary-coded forms for each cognate set of each language sample.
The IPA transcriptions consisted of consonant, vowel, coda, and tone.
Due to the heterogeneity of lexical materials, the tone was annoated by number which represented tone category or tone value, respectively.
