# Supplementary material for: Phylogenetic evidence reveals early Kra-Dai divergence and dispersal in the late Holocene
Source: Nat Commun. 2023 Oct 30;14:6924. doi: 10.1038/s41467-023-42761-x (PMC10616200; doi:10.1038/s41467-023-42761-x)
Supplement: Supplementary file 5 — Supplementary Data 2 [file 41467_2023_42761_MOESM5_ESM.xlsx]

## Sheet: Feuil1
Node constraints used to calibrate the divergence time calculations, based on known historical information.
	Language	Calibration in BEAST	The languages in our study	Historical Information	Source
	Kra	Normally distributed with mean 2500.0 and 250.0 standard deviation	KraBuyangBH, KraLachi, KraLaha, KraGelaoAS, KraGelaoMJ, KraGelaoZF, KraGelaoDF, KraBuyangEC, KraBuyangLJ, KraBuyangYR, KraPubiao	The splits of Kra languages occurred from the Shang Dynasty to Han Dynasty	Han-Zangyu tongyuanci yanjiu, vol. 1: Han-Zangyu yanjiu de lishi huigu [Cognate words in Sino-Tibetan languages, vol. 1: Historical outlook on Sino-Tibetan research], Ed. by TING PANG-HSIN and SUN HONGKAI. Nanning: Guangxi Minzu Chubanshe, 2000, P413-141,
	Hlai	Truncated between 0 and 3000	HlaiBaisha, HlaiYuanmen, HlaiBaoting, HlaiQiandui, HlaiTongza, HlaiBaoding, HlaiChangjiang, HlaiXifang, HlaiCun, HlaiNadou, HlaiHeitu, HlaiZhongsha, HlaiJiamao	The ancestry of Hlai people started the migration to Hainan Island at roughly 4000-5000 years BP, and further migrated into the Wuzhishan mountain region of present Hainan province after the ancestry of Ong-Be people migrated into Northern Hainan Island at approximately 2500 years BP.	Liang Min & Zhang Junru. 1996. An introduction to the Kam-Tai languages. Beijing: China Social Sciences Academy Press. P19 Liang Min & Zhang Junru. 2006.The Relationship of the Kam-Tai(侗台) Languages and the Original Dwelling Areas and the Migration of Their Peoples. Studies in Language and Linguistics, Vol 26 (4): 8-26
	Hlai_Originate	Using originate option, and truncated between 0 and 5000;	HlaiBaisha, HlaiYuanmen, HlaiBaoting, HlaiQiandui, HlaiTongza, HlaiBaoding, HlaiChangjiang, HlaiXifang, HlaiCun, HlaiNadou, HlaiHeitu, HlaiZhongsha, HlaiJiamao	The ancestry of Hlai languages started the migration to Hainan Island at roughly 4000-5000 years BP, and further migrated into the Wuzhishan mountain region of present Hainan province after the ancestry of Ong-Be languages migrated into Northern Hainan Island at approximately 2500 years BP.	Liang Min & Zhang Junru. 1996. An introduction to the Kam-Tai languages. Beijing: China Social Sciences Academy Press. P19 Liang Min & Zhang Junru. 2006.The Relationship of the Kam-Tai(侗台) Languages and the Original Dwelling Areas and the Migration of Their Peoples. Studies in Language and Linguistics, Vol 26 (4): 8-26
	Ong-Be	Normally distributed with mean 2000.0 and 250.0 standard deviation	BeChengmaiMY, BeLinGaoLC, BeLinGaoXY, BeChengmaiYL, BeHaikouCL, BeHaikouRS, BeQiongshanLQ, BeQiongshanLT, BeJizhao	The ancestry of Ong-Be languages migrated into Northern Hainan Island at approximately 2500 years BP.	Liang Min & Zhang Junru. 1996. An introduction to the Kam-Tai languages. Beijing: China Social Sciences Academy Press. P21 Liang Min & Zhang Junru. 2006.The Relationship of the Kam-Tai(侗台) Languages and the Original Dwelling Areas and the Migration of Their Peoples. Studies in Language and Linguistics, Vol 26 (4): 8-26
	Kam-Sui	Normally distributed with mean 1200.0 and 100.0 standard deviation	KsBiao, KsLakkia, KsChadong, KsMaonan, KsJin, KsMak, KsSuiDS, KsSuiDY, KsSuiLB, KsSuiSD, KsThen, KsMulam, KsKamJP, KsKamTZ, KsKamLP, KsKamRJ	During the Sui and Tang dynasties, the ancestors of Dong and Mulam people started northwestward migration from Western Guangdong and Eastern Guangxi provinces to the Rongjiang county of Guizhou province, and further gradually dispersed to the border area of Hunan, Guizhou, Guangxi provinces.	Liang Min & Zhang Junru. 1996. An introduction to the Kam-Tai languages. Beijing: China Social Sciences Academy Press. P26, P29 Liang Min & Zhang Junru. 2006.The Relationship of the Kam-Tai(侗台) Languages and the Original Dwelling Areas and the Migration of Their Peoples. Studies in Language and Linguistics, Vol 26 (4): 8-26
	Biao+Lakkia	Normally distributed with mean 600.0 and 50.0 standard deviation	KsBiao, KsLakkia	The splits of Biao and Lakkia languages occurred at 600 - 700 years BP.	Liang Min & Zhang Junru. 1996. An introduction to the Kam-Tai languages. Beijing: China Social Sciences Academy Press. P26 - 27 Liang Min & Zhang Junru. 2006.The Relationship of the Kam-Tai(侗台) Languages and the Original Dwelling Areas and the Migration of Their Peoples. Studies in Language and Linguistics, Vol 26 (4): 8-26
	Tai	Truncated between 0 and 2200	TcDaxin, TcLongzhou, TcDebao, TcCaoBanTai, TcWenma, TcYanshan, TnSaek, TswAiton, TswHsipaw, TswTaunggyi, TswChiangmai, TswNgheAn, TswKhuen, TswJinghong, TswMangshi, TswMenglian, TswJinping, TswThaiTrang, TswYuanjiang, TswLuchun, TswMaguan, TswYuanyang, TswJinsha, TswWuding, TswBangkok, TswKorat, TswSongkhla, TswLao, TcFusui, TcShangsi, TcQinzhou, TcLongAn, TcYongning, TnTiandong, TnPingguo, TnHui…	The ancestry of southwest Tai languages (e.g. Shan, Dai, Thai) migrated westward after Qin unified six States (~2200 years BP). Thus, the divergence of proto-Tai languages occurred no more than 2200 years BP.	Liang Min & Zhang Junru. 1996. An introduction to the Kam-Tai languages. Beijing: China Social Sciences Academy Press. P29 - 30 Liang Min & Zhang Junru. 2006.The Relationship of the Kam-Tai(侗台) Languages and the Original Dwelling Areas and the Migration of Their Peoples. Studies in Language and Linguistics, Vol 26 (4): 8-26
