# Supplementary material for: Phylogenetic evidence reveals early Kra-Dai divergence and dispersal in the late Holocene
Source: Nat Commun. 2023 Oct 30;14:6924. doi: 10.1038/s41467-023-42761-x (PMC10616200; doi:10.1038/s41467-023-42761-x)
Supplement: Supplementary file 6 — Supplementary Data 3 [file 41467_2023_42761_MOESM6_ESM.xlsx]

## Sheet: HME
Statistical comparisons of models with different parametric combinations using Harmonic Mean Estimator.
	No.	Model	ln P (data|model)	S.E.	1	2	3	4	5	6
	1	Covarion_Relaxed_LogNormal_Clock	-8335.69	+/- 0.05	-	140.618	385.042	123.484	535.977	261.314
	2	Covarion_Strict_Clock	-8476.3	+/- 0.159	-140.618	-	244.424	-17.134	395.359	120.696
	3	CTMC_Relaxed_LogNormal_Clock_1Gamma	-8720.73	+/- 0.164	-385.042	-244.424	-	-261.558	150.935	-123.728
	4	CTMC_Relaxed_LogNormal_Clock_4Gamma	-8459.17	+/- 0.282	-123.484	17.134	261.558	-	412.493	137.831
	5	CTMC_Strict_Clock_1Gamma	-8871.66	+/- 0.071	-535.977	-395.359	-150.935	-412.493	-	-274.662
	6	CTMC_Strict_Clock_4Gamma	-8597	+/- 0.051	-261.314	-120.696	123.728	-137.831	274.662	-
Each model was run for 5,000,000 generations, in a sampling frequency of 5,000, with a burn-in of the first 10% samples.
Harmonic Mean Estimator is implemented in Tracer v1.6, in the Model Comparison option of the Analysis window.
The log Marginal likelihood estimated by the harmonic mean values were used to compare. Higher value indicated better model fit.
Marginal likelihood estimated using the smoothed harmonic mean estimator following Newton & Raftery (1994, J. Roy. Statist. Soc. B. 56: 3-48) with the modifications proprosed by Suchard et al. (2001, MBE 18: 1001-1013)
Standard error (S.E.) was estimated from 1000 bootstrap replicates.
Bayesian model selection is based on marginal likelihood. For two models M1, M2, and estimates of the (log) marginal likelihood, ML1 and ML2, we can calculate the Bayes factor, which is the fraction BF=ML1/ML2 (or in the log space, the difference log(BF) = log(ML1)-log(ML2)).
Ln Bayes factors (differences between ln marginal likelihoods) are reported in the last six columns. Positive values indicate better relative model fit of the row's model compared to the column's model.
References
1	Newton, M. A. & Raftery, A. E. Approximate Bayesian inference with the weighted likelihood bootstrap. Journal of the Royal Statistical Society: Series B (Methodological) 56, 3-26 (1994).
2	Suchard, M. A., Weiss, R. E. & Sinsheimer, J. S. Bayesian selection of continuous-time Markov chain evolutionary models. Molecular biology and evolution 18, 1001-1013 (2001).

## Sheet: Path Sampling
Statistical comparisons of models with different parametric combinations using Path Sampling approach.
	No.	Model	Log Marginal L estimate	sum(ESS)	1	2	3	4	5	6
	1	Covarion_Relaxed_LogNormal_Clock	-9117.84	343.7178	-	144.49	355.54	106.1	212.45	188.05
	2	Covarion_Strict_Clock	-9262.33	407.1323	-144.49	-	211.05	-38.39	67.96	43.56
	3	CTMC_Relaxed_LogNormal_Clock_1Gamma	-9473.38	247.4268	-355.54	-211.05	-	-249.44	-143.09	-167.49
	4	CTMC_Relaxed_LogNormal_Clock_4Gamma	-9223.94	253.0932	-106.1	38.39	249.44	-	106.35	81.95
	5	CTMC_Strict_Clock_1Gamma	-9330.29	370.5614	-212.45	-67.96	143.09	-106.35	-	-24.4
	6	CTMC_Strict_Clock_4Gamma	-9305.89	450.9309	-188.05	-43.56	167.49	-81.95	24.4	-
The Log Marginal likelihood estimated by the path sampling method were used to compare (2012, MBE 29: 2157-2167). Higher value indicated better model fit.
Path sampling was performed with the model-selection package (v1.5.3) implemented in the BEAST software.
The XML files used to perform path sampling were generated following the guideline (URL: http://www.beast2.org/2014/07/14/path-sampling-with-a-gui)
Specifically, we set the alpha to 0.3, the number of steps to 8, the chain length to 500,000, the pre-burn to 500,000, and the burn-in to 50% to ensure the sum of Effective Sample Size (sum(ESS)) > 200.
Bayesian model selection is based on marginal likelihood. For two models M1, M2, and estimates of the (log) marginal likelihood, ML1 and ML2, we can calculate the Bayes factor, which is the fraction BF=ML1/ML2 (or the difference log(BF) = log(ML1)-log(ML2)).
Log Bayes factors (differences between log marginal likelihoods) are reported in the last six columns. Positive values indicate better relative model fit of the row's model compared to the column's model.
References
1	Baele, G. et al. Improving the Accuracy of Demographic and Molecular Clock Model Comparison While Accommodating Phylogenetic Uncertainty. Molecular Biology and Evolution 29, 2157-2167 (2012).
