# Supplementary material for: Phylogenetic evidence reveals early Kra-Dai divergence and dispersal in the late Holocene
Source: Nat Commun. 2023 Oct 30;14:6924. doi: 10.1038/s41467-023-42761-x (PMC10616200; doi:10.1038/s41467-023-42761-x)
Supplement: Supplementary file 7 — Supplementary Data 4 [file 41467_2023_42761_MOESM7_ESM.xlsx]

## Sheet: sheet1
Possibilities of ancestral area
	Nodes	Area
		A	B	C	D	E
	Root	0.18615	0.182994	0.470475	0.0646975	0.0956835
	Proto-Hlai-OngBe-Kam-Tai	0.0947783	0.0806707	0.636167	0.114738	0.073646
	Proto-OngBe-Kam-Tai	0.0612122	0.0586536	0.806481	0.00749221	0.0661613
	Proto-Kam-Tai	0.11488	0.110693	0.630863	0.00709672	0.136468
	Proto-Kra	0.333688	0.403357	0.165954	0.0103997	0.0866017
	Proto-Hlai	0.00630217	0.00519353	0.00972743	0.972358	0.00641873
	Proto-OngBe	0	0	1	0	0
	Proto-Kam-Sui	0.325323	0.0197712	0.637471	0.00425563	0.0131789
	Proto-Tai	0.0210363	0.21108	0.460833	0.00261508	0.304435
Symbol	Geographical area
A	Guizhou
B	Yunnan
C	coastal area
D	Hainan Island
E	MSEA
The alphabetical symbols were consistent with that of Supplementary Data 11.
The possibilities of ancestral area were estimated by Discrete program for the multi-state model with RJMCMC method implemented in BayesTraits.
