# Supplementary material for: Phylogenetic evidence reveals early Kra-Dai divergence and dispersal in the late Holocene
Source: Nat Commun. 2023 Oct 30;14:6924. doi: 10.1038/s41467-023-42761-x (PMC10616200; doi:10.1038/s41467-023-42761-x)
Supplement: Supplementary file 8 — Supplementary Data 5 [file 41467_2023_42761_MOESM8_ESM.xlsx]

## Sheet: Sheet1
Comparison of time depth and root probability among versions of different settings.
	Version		version in main text	all subgroup constrained	Saek excluded	Shan varieties constrained
	Root age (years BP)		4041	4124	4014	4030
	Origination date of Hlai (years BP)		3179	3224	3178	3162
	Origination date of Ong-Be (years BP)		2599	2615	2613	2584
	Divergence of Kam-Tai (years BP)		1950	1958	1935	1936
	Divergence of Southwestern Tai (years BP)		824	871	792	812
	Root probability	Coastal area	0.470475	0.501643	0.552467	0.4643
		Guizhou	0.18615	0.168282	0.160485	0.188729
		Yunnan	0.182994	0.190809	0.168029	0.187794
		Hainan Island	0.0646975	0.0641475	0.0586253	0.055483
		MSEA	0.0956835	0.075118	0.0603936	0.103694
All the versions reached consensus for the divergence time of the high-level internal nodes and the dispersal center of Kra-Dai languages.
