# Supplementary material for: Phylogenetic evidence reveals early Kra-Dai divergence and dispersal in the late Holocene
Source: Nat Commun. 2023 Oct 30;14:6924. doi: 10.1038/s41467-023-42761-x (PMC10616200; doi:10.1038/s41467-023-42761-x)
Supplement: Supplementary file 9 — Supplementary Data 6 [file 41467_2023_42761_MOESM9_ESM.xlsx]

## Sheet: Sheet1
The comparisons of Delta Scores and Q-residual values among different language phyla.
	Language Phylum	Sample Size	Delta Score	Q-residual Score	Age (years)	Source
	Kra-Dai	100	0.22	0.009	4041	this study
	Indo-European	103	0.24	0.0017	~ 8,500	1
	Sino-Tibetan	109	0.35	0.0146	5871	2
	Polynesian	40	0.41	0.02	~ 3,000	3
	Bantu	424	0.28	0.0046	4847	4
	Pama–Nyungan	305	0.41	0.0029	5671	5
	Austroasiatic	122	0.26	0.0019	~ 5,000	6
	Dravidian	20	0.31	0.0074	4650	7
References
1	Bouckaert, R. et al. Mapping the origins and expansion of the Indo-European language family. Science 337, 957-960 (2012).
2	Zhang, M., Yan, S., Pan, W. & Jin, L. Phylogenetic evidence for Sino-Tibetan origin in northern China in the Late Neolithic. Nature 569, 112-115 (2019).
3	Gray, R. D., Bryant, D. & Greenhill, S. J. On the shape and fabric of human history. Philos Trans R Soc Lond B Biol Sci 365, 3923-3933 (2010).
4	Grollemund, R. et al. Bantu expansion shows that habitat alters the route and pace of human dispersals. Proceedings of the National Academy of Sciences 112, 13296-13301 (2015).
5	Bouckaert, R. R., Bowern, C. & Atkinson, Q. D. The origin and expansion of Pama–Nyungan languages across Australia. Nature ecology & evolution 2, 741-749 (2018).
6	Hammarström, H., Forkel, R. & Haspelmath, M. Glottolog 3.3. 2018. Jena: Max Planck Institute for the Science of Human History. https://glottolog.org/
7	Kolipakam, V. et al. A Bayesian phylogenetic study of the Dravidian language family. Royal Society open science 5, 171504 (2018).
