# Supplementary material for: Phylogenetic evidence reveals early Kra-Dai divergence and dispersal in the late Holocene
Source: Nat Commun. 2023 Oct 30;14:6924. doi: 10.1038/s41467-023-42761-x (PMC10616200; doi:10.1038/s41467-023-42761-x)
Supplement: Supplementary file 10 — Supplementary Data 7 [file 41467_2023_42761_MOESM10_ESM.xlsx]

## Sheet: archaelogical sites
ID	Longitude(°E)	Latitude(°N)	Province/Country	Site name	Earliest date (cal. BP)	Latest date (cal. BP)	Mean date (cal. BP)	Domestic plant		Note	Ref. cited
								millet (broomcorn/foxtail)	rice
1	97.18	31.138	Tibet Automonous Region	Karuo	5300	4300	4800	Y			Li Y (2007) Animal remains and subsistence pattern at the Karuo site: an observation of prehistoric agriculture in Henduanshan area. Sichuan Wenwu 5:50-56.
2	91.123	29.3322	Tibet Automonous Region	Changguogou	3500		3500	Y			Fu D (2001) Remains of crop at the Changguogou Neolithic site in Tibet. Kaogu 3:66-74.
3	91.129	29.6986	Tibet Automonous Region	Qugong	3700	3400	3550				Zhou B (1999) Animal remains at Qugong site. In: Insititute of Archaeology, CASS, Bureau of Cultural Heritage in Tibet Autonomous Region (eds) Lasa Qugong. Encyclopedia of China Publishing House, Beijing, 237-243.
4	101.67	26.052	Yunnan	Cayuanzi	3600	3260	3430			date calibrated by IntCal20; domestic animal unclear except for dog	Yunnan Institute of Cultural Heritage and Archaeology, Yunnan Team of Institute of Archaeology, CASS, et al (2003) Excavation of the Caiyuanzi and Mopandi sites in Yongren, Yunnan, in 2001. Acta Archaeologica Sinica 2:263-296.
5	101.67	26.052	Yunnan	Mopandi	3400		3400		Y		Yunnan Institute of Cultural Heritage and Archaeology, Yunnan Team of Institute of Archaeology, CASS, et al (2003) Excavation of the Caiyuanzi and Mopandi sites in Yongren, Yunnan, in 2001. Acta Archaeologica Sinica 2:263-296.
6	100.59	25.841	Yunnan	Baiyangcun	4100		4100		Y	domestic animal unclear except for dog	Kan Y (1981) The Baiyangcun site at Binchuan County, Yunnan Province. Acta Archaeologica Sinica 3:349-368.
7	101.864	25.705	Yunnan	Dadunzi	4000	3600	3800	Y	Y	cattle and goat possibly to be domestic	Jin H, Liu X, Min R, et al (2014) A study on flotation result of plant remains in the Dadunzi site of Yuanmou, Yunnan. Jianghan Kaogu 132:109-114. Zhang X (1985) Animal bones recovered from the Dadunzi Neolithic site in Yuanmou. Yunnan Wenwu 7:29-34
8	99.92	26.467	Yunnan	Haimenkou	3700	2350	3025	Y	Y	midden divided into 3 phases; domestic barley and buckwheat occur	Xue Y (2010) A preliminary study on the botanical remains from the Haimenkou site in Jianchuan, Yunnan. Unpublished MA thesis, Peking University. Yunnan Museum (1995) The early bronze-age Haimenkou site at Jianchuan, Yunnan Province. Kaogu 9:783.
9	99.39	23.467	Yunnan	Shifodong	3500	3000	3250	Y	Y		Zhao Z (2010) The analysis of plant remains from the Shifodong site. In: Yunnan Provincial Insititute of Cultural Heritage and Archaeology, Institute of Archaeology, CASS, Chengdu Institute of Cultural Heritage and Archaeology (eds) Gengma Shifodong. Cultural Relics Press, Beijing, 368-373. He K (2010) The analysis of animal remains from the Shifodong site. In: Yunnan Provincial Insititute of Cul…
10	98.86	25.824	Yunnan	Shilinggang	2500		2500	Y	Y		Li H, Zuo X, Kang L, et al (2016) Prehistoric agriculture development in the Yunnan-Guizhou Plateau, southwest China: Archaeobotanical evidence. Science China Earth Sciences 59:1562-1573.
11	102.863	24.4	Yunnan	Guangfentou	2800	2000	2400	Y	Y	no C14 dating; date is inferred according to artifacts	Li X, Liu X (2016) The botanical remains floated from the Guangfentou site at Jiangchuan, Yunnan. Nongye Kaogu 3:20-27.
12	102.94	24.6462	Yunnan	Xueshan	2500		2500	Y	Y	barley occur	Wang Q, Jiang Z, Yang W, Chen X (2019) Plant remains from the Xueshan site in Chengjiang County, Yunnan Province. Agricultural History of China 2:3-11.
13	103.174	26.063	Yunnan	Yubeidi		2200	2200	Y	Y	no C14 dating; date is inferred by artifacts to be no later than Warring State period	Yang W (2016) The analysis of charred plant remains at Hebosuo site and Yubeidi site in Yunnan Province. Unpublished MA thesis, Shangdong University.
14	103.809	27.218	Guizhou	Jigongshan	3300	2700	3000	Y	Y		Zhao Z (2006) A brief report of flotation at the Jigongshan site in Weining, Guizhou. In: Guizhou Provincial Institute of Cultural Heritage and Archaeology (eds) The sites from prehistory to Han Dynasty at Zhougshui Village, Weining, Guizhou.
15	103.809	27.218	Guizhou	Wujiadaping	3300	2700	3000		Y	the amount of charred rice is huge at this site	Zhao X, Zhang H, Luo E (2006) The Wujiadaping Shang-Zhou site at Weining County, Guizhou. Kaogu 8:28-39.
17	102.205	31.91	Sichuan	Haxiu	5500	4700	5100	Y		unclear whether pig and cattle is domestic due to scarcity of bone	He K (2015) The prehistoric culture and subsistence at the Haxiu site in Ma'erkang: The subsistence pattern of Majiayao typein the Upper reach of the Minjiang River. Kaogu 5:72-82.
18	103.815	31.517	Sichuan	Yingpanshan	5300	4600	4950	Y			Zhao Z, Chen J (2011) The results and analysis of flotation at the Yingpanshan site in Mao County, Sichuan. Nanfang Wenwu 3:60-67. He K, Jiang C, Chen J (2009) Two methods of evaluating meat mass in zooarchaeology: A case of the animal bones from the Yingpanshan site. Kaogu Yu Wenwu 5:95-99.
19	102.644	29.304	Sichuan	Maiping	4700	4500	4600		Y		Huang F, Guo F, Jin P (2011) The discovery of rice phytolith of late Neolithic at Maiping and its implication. Sichuan Wenwu 6:79-83.
20	102.652	29.289	Sichuan	Longwangmiao	4500		4500		Y		Gu F, Zeng J, Lin L (2013) A brief report of excavation of the Longwangmiao site at Hanyuan County, Sichuan, in 2008. Sichuan Wenwu 5: 14-30.
21	101.6	27.45	Sichuan	Guijiabao	4800	4300	4550	Y		midden divided into 2 phases; the early phase is dated to no later than 4800 BP	Yan X, Jiang M, Liu X, et al (2016) The botanical investigations of the Guijiabao and Daozuomiao sites at Yanyuan County in 2015. In: Chengdu Institute of Cultural Heritage and Archaeology (ed) Archaeological Discovery in Chengdu (2014). Science Press, Beijing, 147-154.
22	102.356	27.842	Sichuan	Henglanshan	4500	4200	4350	Y	Y		Jiang M, Yan X, Liu X, et al (2016) The result of flotation of the Henglanshan site in Xichang City in 2014. In: Chengdu Institute of Cultural Heritage and Archaeology (ed) Archaeological Discovery in Chengdu (2014). Science Press, Beijing, 115-134.
23	102.151	27.747	Sichuan	Shapingzhan	3000	2800	2900	Y	Y		Yan X, Jiang M, Zuo Z, et al (2016) The analysis of plant remains from the Shapingzhan site in Xichang City in 2014. In: Chengdu Institute of Cultural Heritage and Archaeology (ed) Archaeological Discovery in Chengdu (2014). Science Press, Beijing, 155-162.
24	102.178	28.467	Sichuan	Gaopo	3400	3000	3200	Y	Y		Jiang M, Geng P, Liu L, et al (2013) A brief report of the flotation at the Gaopo site at Mianning County in 2011. In: Chengdu Institute of Cultural Heritage and Archaeology (ed) Archaeological Discovery in Chengdu (2011). Science Press, Beijing, 331-337.
25	104.059	30.663	Sichuan	boat-shaped burials in downtown of Chengdu	2480		2480		Y	domestic chicken and horse occur	He K, Yan J, Chen Y (2006) The study of animal bones from the boat-shaped burials in downtown of Chengdu. Sichuan Wenwu 6:42-50. Cui H (2009) The identification of the plant remains from the boat-shaped burials in downtown of Chengdu. In: Chengdu Institute of Cultural Heritage and Archaeology (ed) The boat-shaped burials in downtown of Chengdu. Cultural Relics Press, Beijing, 168-169.
26	104.201	31.1077	Sichuan	Guiyuanqiao	5100	4000	4550	Y	Y	midden is divided into 3 phases; rice appeared no earlier than 4600 BP	Dai Y, Wan J (2015) The result and analysis of flotation at the Guiyuanqiao site in Shifang City, Sichuan. Sichuan Wenwu 5:81-87.
27	103.75	30.43	Sichuan	Baodun	4500	4000	4250	Y	Y		Jiang M, Dai Y, He K, Zhang Q (2011) A brief report of the flotation in the test excavation of the Baodun site at Xinjin in 2009. In: Chengdu Institute of Cultural Heritage and Archaeology (ed) , Archaeological Discovery in Chengdu (2009). Science Press, Beijing, 68-82. Shi T, He K, Zuo Z, et al (2015) The analysis of botanical remains from the Baodun site in Xinjin County in 2011-2012. In: Cheng…
28	104.021	30.702	Sichuan	Zhonghai International Community in Chengdu	4000	3300	3650	Y	Y	the Neolithic levels are attributed to Baodun Culture	Yan X, Zhou Z, Jiang M (2014) The result and analysis of the flotation at the Zhonghai International Neighbourhood site in Chengdu. In: Chengdu Institute of Cultural Heritage and Archaeology (ed) , Archaeological Discovery in Chengdu (2012). Science Press, Beijing, 240-252.
29	103.926	30.8548	Sichuan	Songjiaheba	3500	3000	3250	Y	Y		Rowan F, Horsley T, Guedes JA, et al (2015) Songjiaheba: Survey, excavation, and geophysical prospection conducted at a small bronze age site on the Chengdu Plain. In: Sichuan University Museum, Department of Archaeology, Sichuan University, Chengdu Institute of Cultural Heritage and Archaeology (eds) Nanfang Minzu Kaogu (Vol. 11). Science Press, Beijing, 231-245.
30	104.009	30.694	Sichuan	Jinsha	3900	2550	3225	Y	Y		Jiang M, Yan X, Zhou Z, Zhao Z (2013) The flotation of macro-plant remains from the sacrifice area of the Jinsha site. In: Chengdu Institute of Cultural Heritage and Archaeology (ed) , Archaeological Discovery in Chengdu (2015). Science Press, Beijing, 295-313.
31	103.88	30.816	Sichuan	Boluocun	3000		3000	Y	Y	no C14 dating; midden is dated to from late-Shang to early-Zhou, attributed to Shi'erqiao Culture	Jiang M, Liu Y, Yang Z (2014) The flotation at "Kuanjin" locality of the Boluocun site in Pi County. In: Chengdu Institute of Cultural Heritage and Archaeology (ed) , Chengdu Archaeological Research (Vol. 3). Science Press, Beijing,488-196.
32	103.905	30.538	Sichuan	Sanguantang	3000	2500	2750	Y	Y	no C14 dating; midden is dated to from late-Shang to early-Zhou period and late-Shu Culture	Jiang M, Yan X, Zhou Z, et al (2018) The plant remains floated from the Gaoshan Gucheng site at Dayi County in 2013. In:
33	105.947	31.618	Sichuan	Zhengjiaba	3430	3300	3365	Y	Y		Yan X, Guo F, Wang Y, Guo X (2013) The flotation at the Zhengjiaba site in Langzhong City, Sichuan: On charred plant remains of the Pre-Qin period in Sichuan. Sichuan Wenwu 4:74-85.
34	104.067	30.667	Sichuan	Zhihuijie	3200	2600	2900			no C14 dating; midden is attributed to Shi'erqiao Culture; domestic chicken and horse occur	Zhu C (1987) The identification of the animal bones from the Zhihuijie Zhou-Dynasty site in Chengdu. In: Sichuan University Museum, Department of Archaeology, Sichuan University, Chengdu Institute of Cultural Heritage and Archaeology (eds) Nanfang Minzu Kaogu (Vol. 1). Science Press, Beijing, 171-209.
35	104.045	30.6625	Sichuan	Shi'erqiao	3100	2500	2800			no C14 dating; date is inferred accroding to artifacts; domestic horse occur	He K (2007) The animal bones from the Shi'erqiao site and relevant issues. Sichuan Wenwu 4:41-46. He K, Zhou Z, Qiu Y, et al (2014) The report of the animal bones from the Xinyicun locality of the Shi'erqiao site in Chengdu. In: Chengdu Institute of Cultural Heritage and Archaeology (ed) , Archaeological Discovery in Chengdu (2012). Science Press, Beijing, 273-294.
36	103.58	30.453	Sichuan	Gaoshan	4500	4200	4350	Y	Y		Jiang M, Yan X, Zhou Z, et al (2018) The plant remains floated from the Gaoshan Gucheng site at Dayi County in 2013. In: Chengdu Institute of Cultural Heritage and Archaeology (ed) , Archaeological Discovery in Chengdu (2016). Science Press, Beijing, 390-402. He K, Liu X, Chen J, et al (2020) The animal remains from the Gaoshan Gucheng Neolithic site at Dayi County, Sichuan. Sichuan Wenwu 1:87-95.
37	107.861	30.037	Chongqing	Yuxi	7600	6200	6900				Zhao J, Yuan D (2012) The preliminary study of the animal bones from the Yuxi site. Jianghan Kaogu 3:103-112.
38	108.027	30.345	Chongqing	Zhongba	4500	2200	3350	Y	Y		Zhao Z, Flad R (2013) Report on flotation results from the Zhongba site in Chongqing. In: Li S, Falkenhausen LV (eds) Salt Archaeology in China: Volumn 3. Science Press, Bingjing, 394-419. Fu L, Yuan J (2006) The study of the animal remains from the Zhongba site at Zhong County, Chongqing. Kaogu 1:79-88.
39	109.754	31.039	Chongqing	Dashuitian	6000	5500	5750	Y	Y		Dai Y, Bai J (2017) The brief report of the Daxi Culture deposit of the Dashuitian site at Wushan County, Chongqing. Kaogu 1:41-60.
40	107.754	31.5318	Sichuan	Luojiaba	5300	4500	4900	Y	Y		Chen W, Zheng W, Zheng J, Yuan L (2018) The brief report of the excavation of the Neolithic remains of the Luojiaba site in Xuanhan County, Sichuan, in 2015-2016. Sichuan Wenwu 4:5-17.
41	108.382	28.809	Chongqing	Qingyuan	4800	4600	4700				He K (2009) The animal bones. In: Chongqing Municipal Institute of Cultural Heritage and Archaeology (ed) Youyang Qingyuan. Science Press, Beijing, 246-277.
42	108.047	30.3	Chongqing	Wazhadi	4600	2200	3400			no C14 dating; domestic chicken occur	Huang Y, Zhu P (2001) The preliminary investigation of the animal remains from T363 at the Wazhadi site in Zhong County. In: Chongqing Municipal Bureau of Cultural Heritage, Chongqing Municipal Bureau of Migration (eds) Chongqing 2001 Syposium of Cultural Heritage Conservation in the Three Gorges. Science Press, Beijing, 273-278.
43	109.806	31.276	Chongqing	Lanjiazhai	2800	2500	2650			no C14 dating; animal bone uncovered from a pit attributed to Spring and Autumn period; domestic chicken occur	Wu X, Zou H, Huang M (2015) The domestic animal bones from the Lanjiazhai site at Wushan. Acta Anthropoligica Sinica 3:353-366.
44	108.467	22.7257	Guangxi	Dingshishan	6000		6000		Y	no direct C14 dating	Zhao Z, Lv L, Fu X (2005) The research in the phytolith from the Dingshishan site at Yongning County, Guangxi. Kaogu 11:76-84.
45	110.7	26.0192	Guangxi	Xiaojin	6000	3500	4750		Y		He A, Peng C, Liu Z, Ning Y (2004) The brief report of the excavation of the Xiaojin Neolithic site at Ziyuan County, Guangxi. Kaogu 3:7-30.
46	106.576	23.8754	Guangxi	Gexinqiao	6000		6000			pig probably domestic but not determined	Song Y, Xie G (2010) The identification and analysis of the animal remains from the Gexinqiao site in Guangxi. In: Henan Provincial Institute of Cultural Heritage and Archaeology (ed) Zooarchaeology (Vol. 1). Cultural Relics Press, Beijing, 219-231.
47	105.86	23.415	Guangxi	Gantuoyan	3860	2830	3345	Y	Y	Oryza,Panicum and Setaria	Zhang, Chi and Hsiao-chun Hung (2010) The emergence of agriculture in southern China. Antiquity 84: 11–25.
48	113.548	23.304	Guangdong	Gancaoling	4500	4000	4250	Y	Y		Deng Z, Huang B, Zhang Q and Zhang M (2022) First Farmers in the South China Coast: New Evidence From the Gancaoling Site of Guangdong Province. Front. Earth Sci. 10, 858492.
49	113.583	24.35	Guangdong	Shixia	3810		3810		Y		Guangdong Provincial Museum, Qujiang Bureau of Culture, Excavation Team of Shixia (1978) The brief report of the Shixia Burials at Qujiang, Guangdong. Wenwu 7:1-15.
50	114.935	24.534	Guangdong	Laoyuan	5000	4100	4550		Y		Yang X, Chen Q, Ma Y, et al (2018) New radiocarbon and archaeobotanical evidence reveal the timing and route of southward dispersal of rice farming in south China. Science Bulletin, 63(22), 1495-1501.
51	113.544	23.3078	Guangdong	Chaling	4300	4100	4200		Y		Yang X, Chen Q, Ma Y, et al (2018) New radiocarbon and archaeobotanical evidence reveal the timing and route of southward dispersal of rice farming in south China. Science Bulletin, 63(22), 1495-1501.
52	117.218	26.3556	Fujian	Nanshan	5800	3500	4650	Y	Y	domestic barley, soybean, and green gram also occur	Zhou Z, Huang Y, Fan X, et al (2018) The Nanshan site at Mingxi County, Fujian. Kaogu 7: 15-27.
53	119.924	26.7973	Fujian	Huangguashan	4300	3500	3900	Y	Y		Deng Z, Hung H, Fan X, et al (2017) The ancient dispersal of millets in southern China: new archaeological evidence. Holocene 28(1):34-43.
54	119.996	26.8102	Fujian	Pingfengshan	3807	3450	3628.5	Y	Y		Deng Z, Hung H, Fan X, et al (2017) The ancient dispersal of millets in southern China: new archaeological evidence. Holocene 28(1):34-43.
55	119.077	26.2272	Fujian	Xitou	5500	4300	4900			dog also occurs	Fujian Provincial Museum (1984) The report of the second excavation of the Xitou site in Minhou. Acta Archaeologica Sinica 4: 500.
56	119.154	26.1428	Fujian	Tanshishan	5000	3500	4250			dog also occurs	Qi G (1977) The animal bones from the Tanshishan Neolithic site at Minhou, Fujian. Vertebrata Palasiatica 15(4):301-306.
57	110.41	18.7406	Hainan	Wanning	5655	5590	5622.5		Y		Wu Y, Mao LM, Wang C, et al. (2016) Phytolith evidence suggests early domesticated rice since 5600 cal a BP on Hainan Island of South China. Quaternary International, 426, 120-125.
58	120.268	23.118	Taiwan	Nanguanli	4870	4010	4440	Y	Y		Chi, Z., & Hung, H. C. (2010) The emergence of agriculture in southern China. Antiquity, 84(323), 11-25. Hung, H. C., & Carson, M. T. (2014). Foragers, fishers and farmers: origins of the Taiwanese Neolithic. Antiquity, 88(342), 1115-1131. Tsang, C. H., Li, K. T., Hsu, T. F., et al. (2017). Broomcorn and foxtail millet were cultivated in Taiwan about 5000 years ago. Botanical studies, 58(1), 1-10.
59	106.667	10.93	Vietnam	An Son	4250	3150	3700		Y		Barron A, Turner M, Beeching L, et al. (2017) MicroCT reveals domesticated rice (Oryza sativa) within pottery sherds from early Neolithic sites (4150–3265 cal BP) in Southeast Asia. Sci Rep, 7: 7410
60	105.51	21.14	Vietnam	Go Chien Vay	2600	2385	2492.5		Y	haphazard grain samples, presence noted, dated by C14	Cobo JM, Fort J, & Isern N (2019) The spread of domesticated rice in eastern and southeastern Asia was mainly demic. Journal of Archaeological Science, 101, 123-130.
61	105.63	21.22	Vietnam	Dong Dau	3770	3550	3660		Y	haphazard grain samples, presence noted, dated by C14	Cobo JM, Fort J, & Isern N (2019) The spread of domesticated rice in eastern and southeastern Asia was mainly demic. Journal of Archaeological Science, 101, 123-130.
62	109.988	20.1333	Vietnam	Man Bac	3850	3650	3750			lacks direct evidence for rice cultivation, but the people at Man Bac are thought to have farmed rice and raised pigs and dog	Oxenham MF, Matsumura H, & Dung NK. (Eds.). (2010) Man Bac: The Excavation of a Neolithic Site in Northern Vietnam (Vol. 33). ANU Press. http://www.jstor.org/stable/j.ctt24hcpx
63	104.85	12.34	Cambodia	Samrong Sen	3700	3400	3550		Y	presence noted from ceramic impressions, dated by C14	Cobo JM, Fort J, & Isern N (2019) The spread of domesticated rice in eastern and southeastern Asia was mainly demic. Journal of Archaeological Science, 101, 123-130.
64	101.167	13.5833	Thailand	Khok Phanom Di	4270	3450	3860		Y	hunter-gatherer but in contact with rice and millet farmers in adjacence.	Thompson GB, Higham C (1996) The Excavation of Khok Phanom Di: A Prehistoric Site in Central Thailand, Vol 4. Society of Antiquaries of London, London.
65	101.167	13.5	Thailand	Nong Nor	3100	2700	2900		Y	rice chaff present	Higham CFW, Thosarat R (1997) The Excavation of Nong Nor: A Prehistoric Site in Central Thailand. Oxbow Books Ltd, Oxford.
66	103.2	17.4	Thailand	Ban Chiang	3700	2500	3100		Y	the technology of bivalve mould casting can be traced in logical and progressively earlier steps back to Chinese early bronze traditions of the Shang Dynasty	White J (2008) Dating early bronze at Ban Chiang, Thailand. In: Pautreau JP, Coupey AS, Zeitoun V, Rambault E (eds) From Homo Erectus to the Living Traditions: Choice of Papers from the 11th International Conference of the European Association of Southeast Asian Archaeologists, Bougon. The 11th International Conference of the European Association of Southeast Asian Archaeologists, Chiang Mai, 91-…
67	102	15	Thailand	Ban Non Wat	3650	3050	3350		Y	these rice farmers can be traced in terms of their material culture, north into Lingnan and ultimately, the valley of the Yangtze River.	Higham C, Higham T (2009) A new chronological framework for prehistoric Southeast Asia, based on a Bayesian model from Ban Non Wat. Antiquity 83:125-144. Cobo JM, Fort J, & Isern N (2019) The spread of domesticated rice in eastern and southeastern Asia was mainly demic. Journal of Archaeological Science, 101, 123-130.
68	102.305	16.7992	Thailand	Non Nok Tha	3500	2500	3000		Y	rice farmer	Higham CFW, Higham TFG, Kouka K (2014) The chronology and status of Non Nok Tha, Northeast Thailand. Journal of Indo-Pacific Archaeology 34:61-75. Cobo JM, Fort J, & Isern N (2019) The spread of domesticated rice in eastern and southeastern Asia was mainly demic. Journal of Archaeological Science, 101, 123-130.
69	100.621	14.9906	Thailand	Phromthin Tai	2200	1450	1825	Y	Y	rice, foxtail millet present	Guedes JA, Hanson S, Higham C, et al (2019) The wet and the dry, the wild and the cultivated: subsistence and risk management in ancient Central Thailand. Archaeological and Anthropological Sciences 11:6473-6484.
70	100.68	14.97	Thailand	Non Pa Wai	4470	4200	4335	Y		C14 dating	Weber S, Lehman H, Barela T, et al. (2010) Rice or millets: early farming strategies in prehistoric central Thailand. Archaeological and Anthropological Sciences, 2(2), 79-88.
