# Supplementary material for: Phylogenetic evidence reveals early Kra-Dai divergence and dispersal in the late Holocene
Source: Nat Commun. 2023 Oct 30;14:6924. doi: 10.1038/s41467-023-42761-x (PMC10616200; doi:10.1038/s41467-023-42761-x)
Supplement: Supplementary file 11 — Supplementary Data 8 [file 41467_2023_42761_MOESM11_ESM.xlsx]

## Sheet: Resources
ID	Language	ISO 639-3	Glottocode	Classification	Location	Label	References
001	Saek	skb	saek1240	Tai(Northern)	Thailand	TnSaek	1,2,26
002	Luodian	pcc	qian1265	Tai(Northern)	Guizhou	TnLuodian	3
003	Libo	pcc	qian1265	Tai(Northern)	Guizhou	TnLibo	3
004	Zhenfeng	pcc	qian1265	Tai(Northern)	Guizhou	TnZhenfeng	3
005	Huishui	pcc	qian1266	Tai(Northern)	Guizhou	TnHuishui	3
006	Qianxi	pcc	qian1266	Tai(Northern)	Guizhou	TnQianxi	3
007	Zhenning	pcc	qian1260	Tai(Northern)	Guizhou	TnZhenning	3
008	Panxian	pcc	qian1260	Tai(Northern)	Guizhou	TnPanxian	3
009	Shuicheng	pcc	qian1260	Tai(Northern)	Guizhou	TnShuicheng	3
010	Wuming	zyb	yong1276	Tai(Northern)	Guangxi	TnWuming	4,25
011	Hengxian	zyb	yong1276	Tai(Northern)	Guangxi	TnHengxian	4,25
012	Pingguo	zyb	yong1276	Tai(Northern)	Guangxi	TnPingguo	1,4,25,26
013	Lianshan	zln	lian1252	Tai(Northern)	Guangdong	TnLianshan	1,4,26
014	Duan	zch	cent2009	Tai(Northern)	Guangxi	TnDuAn	1,4,26
015	Liujiang	zlj	liuj1238	Tai(Northern)	Guangxi	TnLiujiang	1,4,26
016	Donglan	zgb	guib1245	Tai(Northern)	Guangxi	TnDonglan	1,4,26
017	Qiubei	zqe	quib1238	Tai(Northern)	Yunnan	TnQiubei	1,4,26
018	Fengshan	zgn	guib1244	Tai(Northern)	Guangxi	TnFengshan	1,12,26
019	Tiandong	zyj	youj1238	Tai(Northern)	Guangxi	TnTiandong	1,4,25,26
020	Yongning	zyn	yong1275	Tai(Central)	Guangxi	TcYongning	4,13
021	Longan	zyn	yong1275	Tai(Central)	Guangxi	TcLongAn	4,13,25
022	Fusui	zyn	yong1275	Tai(Central)	Guangxi	TcFusui	4,13
023	Shangsi	zyn	yong1275	Tai(Central)	Guangxi	TcShangsi	4,13
024	Qinzhou	zyn	yong1275	Tai(Central)	Guangxi	TcQinzhou	1,4,13,26
025	Daxin	zzj	zuoj1238	Tai(Central)	Guangxi	TcDaxin	1,4,13,26
026	Longzhou	zzj	zuoj1239	Tai(Central)	Guangxi	TcLongzhou	1,4,13,26
027	Debao	zyg	yang1286	Tai(Central)	Guangxi	TcDebao	1,4,13,26
028	Wenma	zhd	daiz1235	Tai(Central)	Yunnan	TcWenma	1,4,13,26
029	Yanshan	zhn	nong1247	Tai(Central)	Yunnan	TcYanshan	1,4,13,26
030	Cao Ban Tai	-	-	Tai(Central)	Vietnam	TcCaoBanTai	1,13,26
031	Mangshi	tdd	deho1238	Tai(Southwestern)	Yunnan	TswMangshi	1,5,14,15,26
032	Menglian	tdd	deho1238	Tai(Southwestern)	Yunnan	TswMenglian	1,5,14,15,26
033	Jinghong	khb	luuu1242	Tai(Southwestern)	Yunnan	TswJinghong	1,5,14,15,26
034	Jinping	pdi	padi1241	Tai(Southwestern)	Yunnan	TswJinping	1,5,14,15,26
035	Yuanyang	tiz	taih1246	Tai(Southwestern)	Yunnan	TswYuanyang	1,5,14,15,26
036	Wuding	tiz	taih1246	Tai(Southwestern)	Yunnan	TswWuding	1,5,14,15,26
037	Yuanjiang	tiz	taih1246	Tai(Southwestern)	Yunnan	TswYuanjiang	1,5,14,15,26
038	Maguan	tiz	taih1246	Tai(Southwestern)	Yunnan	TswMaguan	1,5,14,15,26
039	Luchun	tiz	taih1246	Tai(Southwestern)	Yunnan	TswLuchun	1,5,14,15,26
040	Jinsha	-	-	Tai(Southwestern)	Yunnan	TswJinsha	1,14,15,26
041	Nghe An	-	-	Tai(Southwestern)	Vietnam	TswNgheAn	1,14,15,26
042	Bangkok	tha	thai1261	Tai(Southwestern)	Thailand	TswBangkok	1,2,14,15,26
043	Korat	tha	khor1272	Tai(Southwestern)	Thailand	TswKorat	1,14,15,26
044	Songkhla	-	-	Tai(Southwestern)	Thailand	TswSongkhla	1,14,15,26
045	Chiangmai	-	-	Tai(Southwestern)	Thailand	TswChiangmai	1,14,15,26
046	Thai Trang	-	-	Tai(Southwestern)	Thailand	TswThaiTrang	1,14,15,26
047	Lao	lao	laoo1244	Tai(Southwestern)	Laos	TswLao	1,2,14,15,26
048	Taunggyi	shn	-	Tai(Southwestern)	Myanmar	TswTaunggyi	1,14,15,26
049	Hsipaw	shn	-	Tai(Southwestern)	Myanmar	TswHsipaw	1,14,15,26
050	Khuen	kkh	khun1259	Tai(Southwestern)	Myanmar	TswKhuen	1,14,15,26
051	Aiton	aio	aito1238	Tai(Southwestern)	India	TswAiton	1,14,15,26
052	LingaoLC	onb	linc1241	Ong-Be	Hainan	BeLinGaoLC	6,19
053	LingaoXY	onb	xiny1235	Ong-Be	Hainan	BeLinGaoXY	6,19
054	ChengmaiMY	-	-	Ong-Be	Hainan	BeChengmaiMY	6,19
055	ChengmaiYL	-	-	Ong-Be	Hainan	BeChengmaiYL	6,19
056	HaikouCL	-	chan1238	Ong-Be	Hainan	BeHaikouCL	6,19
057	HaikouRS	-	chan1238	Ong-Be	Hainan	BeHaikouRS	6,19
058	QiongshanLT	-	long1419	Ong-Be	Hainan	BeQiongshanLT	6,19
059	QiongshanLQ	-	long1421	Ong-Be	Hainan	BeQiongshanLQ	6,19
060	Jizhao	-	jizh1234	Ong-Be	Guangdong	BeJizhao	6,19,20,21,22
061	Dong-Rongjiang	kmc	sout2741	Kam-Sui	Guizhou	KsKamRJ	7
062	Dong-Liping	kmc	sout2741	Kam-Sui	Guizhou	KsKamLP	8
063	Dong-Jinping	doc	nort2735	Kam-Sui	Guizhou	KsKamJP	7
064	Dong-Tianzhu	doc	nort2735	Kam-Sui	Guizhou	KsKamTZ	8
065	Jin	aih	aich1238	Kam-Sui	Guizhou	KsJin	7
066	Mak	mkg	makc1235	Kam-Sui	Guizhou	KsMak	7
067	Mulam	mlm	mula1253	Kam-Sui	Guangxi	KsMulam	1,7,26
068	Sui-Sandu	swi	sand1270	Kam-Sui	Guizhou	KsSuiSD	9
069	Sui-Libo	swi	sand1270	Kam-Sui	Guizhou	KsSuiLB	9,16,17
070	Sui-Duyun	swi	sand1270	Kam-Sui	Guizhou	KsSuiDY	9,17
071	Sui-Dushan	swi	sand1270	Kam-Sui	Guizhou	KsSuiDS	9,17
072	Maonan	mmd	maon1241	Kam-Sui	Guangxi	KsMaonan	1,7,26
073	Then	tct	tenn1245	Kam-Sui	Guizhou	KsThen	7
074	Chadong	cdy	chad1240	Kam-Sui	Guangxi	KsChadong	1,10,26
075	Biao	byk	biao1253	Kam-Sui	Guangdong	KsBiao	1,7,26
076	Lakkia	lbc	lakk1238	Kam-Sui	Guangxi	KsLakkia	1,7,18,26
077	Baoding/Lauhut	lic	haaa1237	Hlai	Hainan	HlaiBaoding	1,11,26
078	Ha Em	lic	haaa1237	Hlai	Hainan	HlaiZhongsha	11
079	Bouhin	lic	haaa1237	Hlai	Hainan	HlaiHeitu	11
080	Moyfaw	lic	meif1236	Hlai	Hainan	HlaiXifang	11
081	Changjiang	lic	meif1236	Hlai	Hainan	HlaiChangjiang	11
082	Baisha	lic	bend1238	Hlai	Hainan	HlaiBaisha	11
083	Yuanmen	lic	bend1238	Hlai	Hainan	HlaiYuanmen	11
084	TongZa	lic	qiii1237	Hlai	Hainan	HlaiTongza	11
085	Qiandui	lic	qiii1237	Hlai	Hainan	HlaiQiandui	11
086	Baoting	lic	qiii1237	Hlai	Hainan	HlaiBaoting	11
087	Jiamao	jio	jiam1236	Hlai	Hainan	HlaiJiamao	1,11,26
088	Cun/Ngan fon	cuq	cunn1236	Hlai	Hainan	HlaiCun	1,11,23,24,26
089	Nadou	-	-	Hlai	Hainan	HlaiNadou	11
090	Moji-Gelao	giw	whit1267	Kra	Guangxi	KraGelaoMJ	1,26
091	Dafang-Gelao	aou	aoua1234	Kra	Guizhou	KraGelaoDF	1,26
092	Anshun-Gelao	gqu	qaua1234	Kra	Guizhou	KraGelaoAS	1,26
093	Zhenfeng-Gelao	giq	zhen1240	Kra	Guizhou	KraGelaoZF	1,26
094	Langjia-Buyang	yln	lang1316	Kra	Yunnan	KraBuyangLJ	1,26
095	Yarong-Buyang	yrn	yero1238	Kra	Guangxi	KraBuyangYR	1,26
096	Ecun-Buyang	yzg	emab1235	Kra	Yunnan	KraBuyangEC	1,26
097	Baha-Buyang	yha	baha1256	Kra	Yunnan	KraBuyangBH	1,26
098	Laha	lha	laha1250	Kra	Vietnam	KraLaha	1,26
099	Lachi	lbt	lach1248	Kra	Vietnam	KraLachi	1,26
100	Pubiao (Qabiao)	laq	qabi1235	Kra	Yunnan	KraPubiao	1,26
References
1	Starostin's cognate database (https://starling.rinet.ru/cgi-bin/main.cgi?)
2	Thomas John Hudak. (2008). William J. Gedney's Comparative Tai Source Book.The University Press of Hawaii.
3	Yu, Shichang. (1959). Bùyīyŭ diàochá bàogào [Research reports on Bouyei languages]. Běijīng: Science Press.
4	Zhang, Junru, Liang, Min, Ouyang, Jueya, Zheng, Yiqing, Li, Xulian, & Xie, Jianyou. (1999). Zhuàngyŭ fāngyán yánjiū [Zhuang dialect research]. Chéngdū:Sichuan Nationalities Press.
5	Zhou, Yaowen, & Luo, Meizhen. (2001). Dăiyŭ fāngyán yánjiū [Dai dialect studies].Běijīng: Minorities Press.
6	Fieldwork of Wang, Wenmin from 2014 to 2019
7	Liang, Min, & Zhang, Junru. (1996). Dòng-Tái yŭzú gàilùn [An introduction to the Kam-Tai languages]. Běijīng: China Social Sciences Press.
8	Fieldwork of Wang, Wenmin and Bi, Qianqi in 2013
9	Castro, A. and Pan Xingwen. (2015). Sui Dialect Research. SIL International.
10	Li, Jinfang. (2006). Xī’nán dìqū bīnwēi yŭyán diàochá yánjiū [Studies on endangered languages in the southwest China]. Běijīng: Central University for Nationalities Press.
11	Norquest,P.K. (2007). A Phonological Reconstruction of Proto-Hlai (Doctoral dissertation, The University of Arizona).
12	Luo, Yongxian. (1997). The subgroup structure of the Tai languages: A historical-comparative study. Journal of Chinese Linguistics Monograph Series, (12), i-367.
13	Gedney, W. J. (1995). William J. Gedney's Central Tai Dialects: Glossaries, Texts, and Translations (No. 43). University of Michigan.
14	Gedney, W. J. (1994). William J. Gedney's Southwestern Tai Dialects: Glossaries, Texts and Translations (No. 42). University of Michigan.
15	Gedney, W. J. (1997). William J. Gedney's Tai Dialect Studies: Glossaries, Texts, and Translations (No. 45). University of Michigan.
16	Castro, A. (2011). Southern Sui: a fourth Sui dialect. Journal of the Southeast Asian Linguistics Society, 4(2), 1-31.
17	Kang Aide and Pan Xingwen. (2014). Shuĭyŭ diàochá yánjiū. Guìyáng: Guizhou People's Press.
18	Liu, Baoyuan. (1999). Hànyáo cídiăn (Lakkia Language). Chéngdū:Sichuan Nationalities Press.
19	Chen, Y. L. (2018). Proto-Ong-Be (Doctoral dissertation, University of Hawai'i at Manoa).
20	Shao Lanzhu. (2016). A Study of Jizhao Language in Guangdong (Master dissertation, GuangXi University for Nationalities).
21	Li, Jinfang & Wu, Yan. (2017). A Grammatical Sketch of the Jizhao Language Spoken in Wuchuan of Guangdong Province. Minority Languages of China, 77-96.
22	Wang, Wenmin, Fu, Changzhong, & Wei, Yuancheng. (2020). Revisiting the Family of Jizhaohai Dialect. Bulletin of Linguistic Studies, 391-404+447.
23	Fu, Changzhong. (1997). Hăinán cūnhuà. Shànghăi: South China University of Technology Press.
24	Ouyang, Jueya. (1998). Cūnyŭ yánjiū. Shànghăi: Shanghai Far East Publishers.
25	Pittayaporn, P. (2009). The phonology of proto-Tai (Doctoral dissertation, Cornell University).
26	Peiros, I. (1998). Comparative linguistics in Southeast Asia. Pacific Linguistics, Research School of Pacific and Asian Studies, The Australian National University.
