# Supplementary material for: Phylogenetic evidence reveals early Kra-Dai divergence and dispersal in the late Holocene
Source: Nat Commun. 2023 Oct 30;14:6924. doi: 10.1038/s41467-023-42761-x (PMC10616200; doi:10.1038/s41467-023-42761-x)
Supplement: Supplementary file 12 — Supplementary Data 9 [file 41467_2023_42761_MOESM12_ESM.zip]

Archive with 10 entries (10 files):
- 100TaiKadai.BEAST.736.nex
- 100TaiKadai.SplitsTree.736.nex
- KD_Covarion_Relaxed_LogNormal_Clock.MCC.trees
- KD_Covarion_Relaxed_LogNormal_Clock.log
- KD_Covarion_Relaxed.xml
- KD_Covarion_Strict.xml
- KD_CTMC_Relaxed_1Gamma.xml
- KD_CTMC_Relaxed_4Gamma.xml
- KD_CTMC_Strict_1Gamma.xml
- KD_CTMC_Strict_4Gamma.xml
