# Supplementary material for: Phylogenetic evidence reveals early Kra-Dai divergence and dispersal in the late Holocene
Source: Nat Commun. 2023 Oct 30;14:6924. doi: 10.1038/s41467-023-42761-x (PMC10616200; doi:10.1038/s41467-023-42761-x)
Supplement: Supplementary file 12 — Supplementary Data 9 [file 41467_2023_42761_MOESM12_ESM.zip › 100TaiKadai.BEAST.736.nex]

#NEXUS
BEGIN DATA;
DIMENSIONS NTAX=100 NCHAR=736;
FORMAT DATATYPE=STANDARD MISSING=? GAP=- SYMBOLS="01";
	CHARSTATELABELS
			1	I_0ascertainment,
			2	I_255,
			3	I_256,
			4	I_257,
			5	I_258,
			6	I_259,
			7	I_260,
			8	ashes_0ascertainment,
			9	ashes_1,
			10	ashes_2,
			11	belly_0ascertainment,
			12	belly_3,
			13	belly_4,
			14	belly_5,
			15	belly_6,
			16	belly_7,
			17	belly_8,
			18	big_0ascertainment,
			19	big_9,
			20	big_10,
			21	big_11,
			22	big_12,
			23	big_13,
			24	big_14,
			25	big_15,
			26	big_16,
			27	big_17,
			28	big_18,
			29	big_19,
			30	big_20,
			31	big_21,
			32	big_22,
			33	big_23,
			34	big_24,
			35	bird_0ascertainment,
			36	bird_25,
			37	bird_26,
			38	bird_27,
			39	bite_0ascertainment,
			40	bite_28,
			41	bite_29,
			42	bite_30,
			43	bite_31,
			44	bite_32,
			45	bite_33,
			46	bite_34,
			47	bite_35,
			48	black_0ascertainment,
			49	black_36,
			50	black_37,
			51	black_38,
			52	black_39,
			53	black_40,
			54	black_41,
			55	black_42,
			56	blood_0ascertainment,
			57	blood_43,
			58	blood_44,
			59	blood_45,
			60	bone_0ascertainment,
			61	bone_46,
			62	bone_47,
			63	bone_48,
			64	breast_0ascertainment,
			65	breast_49,
			66	breast_50,
			67	breast_51,
			68	breast_52,
			69	breast_53,
			70	breast_54,
			71	breast_55,
			72	breast_56,
			73	breast_57,
			74	breast_58,
			75	breast_59,
			76	breast_60,
			77	breast_61,
			78	breast_62,
			79	breast_63,
			80	burn(tr.)_0ascertainment,
			81	burn(tr.)_64,
			82	burn(tr.)_65,
			83	burn(tr.)_66,
			84	burn(tr.)_67,
			85	burn(tr.)_68,
			86	burn(tr.)_69,
			87	burn(tr.)_70,
			88	burn(tr.)_71,
			89	burn(tr.)_72,
			90	burn(tr.)_73,
			91	burn(tr.)_74,
			92	burn(tr.)_75,
			93	burn(tr.)_76,
			94	burn(tr.)_77,
			95	burn(tr.)_78,
			96	burn(tr.)_79,
			97	burn(tr.)_80,
			98	burn(tr.)_81,
			99	burn(tr.)_82,
			100	claw(nail)_0ascertainment,
			101	claw(nail)_83,
			102	claw(nail)_84,
			103	claw(nail)_85,
			104	claw(nail)_86,
			105	claw(nail)_87,
			106	cloud_0ascertainment,
			107	cloud_88,
			108	cloud_89,
			109	cold_0ascertainment,
			110	cold_90,
			111	cold_91,
			112	cold_92,
			113	cold_93,
			114	cold_94,
			115	cold_95,
			116	cold_96,
			117	cold_97,
			118	cold_98,
			119	cold_99,
			120	cold_100,
			121	cold_101,
			122	cold_102,
			123	cold_103,
			124	cold_104,
			125	cold_105,
			126	cold_106,
			127	cold_107,
			128	cold_108,
			129	come_0ascertainment,
			130	come_109,
			131	come_110,
			132	come_111,
			133	come_112,
			134	come_113,
			135	come_114,
			136	come_115,
			137	die_0ascertainment,
			138	die_116,
			139	die_117,
			140	die_118,
			141	die_119,
			142	die_120,
			143	die_121,
			144	dog_0ascertainment,
			145	dog_122,
			146	dog_123,
			147	dog_124,
			148	dry_0ascertainment,
			149	dry_125,
			150	dry_126,
			151	dry_127,
			152	ear_0ascertainment,
			153	ear_128,
			154	ear_129,
			155	ear_130,
			156	ear_131,
			157	earth_0ascertainment,
			158	earth_132,
			159	earth_133,
			160	earth_134,
			161	earth_135,
			162	earth_136,
			163	earth_137,
			164	earth_138,
			165	earth_139,
			166	earth_140,
			167	earth_141,
			168	earth_142,
			169	eat_0ascertainment,
			170	eat_143,
			171	eat_144,
			172	eat_145,
			173	eat_146,
			174	eat_147,
			175	eat_148,
			176	eat_149,
			177	egg_0ascertainment,
			178	egg_150,
			179	egg_151,
			180	egg_152,
			181	egg_153,
			182	eye_0ascertainment,
			183	eye_154,
			184	eye_155,
			185	fat(n.)_0ascertainment,
			186	fat(n.)_156,
			187	fat(n.)_157,
			188	fat(n.)_158,
			189	fat(n.)_159,
			190	fat(n.)_160,
			191	fat(n.)_161,
			192	fat(n.)_162,
			193	fat(n.)_163,
			194	feather_0ascertainment,
			195	feather_164,
			196	feather_165,
			197	feather_166,
			198	feather_167,
			199	feather_168,
			200	feather_169,
			201	fire_0ascertainment,
			202	fire_170,
			203	fire_171,
			204	fish_0ascertainment,
			205	fish_172,
			206	fish_173,
			207	fish_174,
			208	fish_175,
			209	fly(v.)_0ascertainment,
			210	fly(v.)_176,
			211	fly(v.)_177,
			212	fly(v.)_178,
			213	fly(v.)_179,
			214	foot_0ascertainment,
			215	foot_180,
			216	foot_181,
			217	foot_182,
			218	foot_183,
			219	foot_184,
			220	full_0ascertainment,
			221	full_185,
			222	full_186,
			223	full_187,
			224	full_188,
			225	give_0ascertainment,
			226	give_189,
			227	give_190,
			228	give_191,
			229	give_192,
			230	give_193,
			231	give_194,
			232	give_195,
			233	give_196,
			234	good_0ascertainment,
			235	good_197,
			236	good_198,
			237	good_199,
			238	good_200,
			239	good_201,
			240	good_202,
			241	good_203,
			242	good_204,
			243	green_0ascertainment,
			244	green_205,
			245	green_206,
			246	green_207,
			247	green_208,
			248	green_209,
			249	green_210,
			250	green_211,
			251	green_212,
			252	hair_0ascertainment,
			253	hair_213,
			254	hair_214,
			255	hair_215,
			256	hair_216,
			257	hair_217,
			258	hair_218,
			259	hair_219,
			260	hand_0ascertainment,
			261	hand_220,
			262	hand_221,
			263	hand_222,
			264	hand_223,
			265	head_0ascertainment,
			266	head_224,
			267	head_225,
			268	head_226,
			269	head_227,
			270	head_228,
			271	head_229,
			272	head_230,
			273	hear_0ascertainment,
			274	hear_231,
			275	hear_232,
			276	hear_233,
			277	hear_234,
			278	hear_235,
			279	hear_236,
			280	hear_237,
			281	hear_238,
			282	hear_239,
			283	hear_240,
			284	hear_241,
			285	hear_242,
			286	hear_243,
			287	heart_0ascertainment,
			288	heart_244,
			289	heart_245,
			290	heart_246,
			291	heart_247,
			292	heart_248,
			293	heart_249,
			294	horn_0ascertainment,
			295	horn_250,
			296	horn_251,
			297	horn_252,
			298	horn_253,
			299	horn_254,
			300	kill_0ascertainment,
			301	kill_261,
			302	kill_262,
			303	kill_263,
			304	kill_264,
			305	kill_265,
			306	kill_266,
			307	kill_267,
			308	kill_268,
			309	kill_269,
			310	knee_0ascertainment,
			311	knee_270,
			312	knee_271,
			313	knee_272,
			314	know_0ascertainment,
			315	know_273,
			316	know_274,
			317	know_275,
			318	know_276,
			319	know_277,
			320	know_278,
			321	know_279,
			322	leaf_0ascertainment,
			323	leaf_280,
			324	leaf_281,
			325	leaf_282,
			326	leaf_283,
			327	leaf_284,
			328	leaf_285,
			329	liver_0ascertainment,
			330	liver_286,
			331	liver_287,
			332	liver_288,
			333	liver_289,
			334	liver_290,
			335	long_0ascertainment,
			336	long_291,
			337	long_292,
			338	long_293,
			339	long_294,
			340	long_295,
			341	long_296,
			342	long_297,
			343	louse_0ascertainment,
			344	louse_298,
			345	louse_299,
			346	louse_300,
			347	man_0ascertainment,
			348	man_301,
			349	man_302,
			350	man_303,
			351	man_304,
			352	man_305,
			353	man_306,
			354	man_307,
			355	man_308,
			356	man_309,
			357	man_310,
			358	man_311,
			359	many_0ascertainment,
			360	many_312,
			361	many_313,
			362	many_314,
			363	many_315,
			364	many_316,
			365	many_317,
			366	many_318,
			367	many_319,
			368	many_320,
			369	many_321,
			370	meat_0ascertainment,
			371	meat_322,
			372	meat_323,
			373	meat_324,
			374	meat_325,
			375	meat_326,
			376	meat_327,
			377	meat_328,
			378	meat_329,
			379	meat_330,
			380	meat_331,
			381	meat_332,
			382	meat_333,
			383	moon_0ascertainment,
			384	moon_334,
			385	moon_335,
			386	moon_336,
			387	moon_337,
			388	moon_338,
			389	moon_339,
			390	moon_340,
			391	mountain_0ascertainment,
			392	mountain_341,
			393	mountain_342,
			394	mountain_343,
			395	mountain_344,
			396	mountain_345,
			397	mountain_346,
			398	mountain_347,
			399	mountain_348,
			400	mountain_349,
			401	mountain_350,
			402	mountain_351,
			403	mountain_352,
			404	mountain_353,
			405	mountain_354,
			406	mountain_355,
			407	mouth_0ascertainment,
			408	mouth_356,
			409	mouth_357,
			410	mouth_358,
			411	mouth_359,
			412	mouth_360,
			413	mouth_361,
			414	mouth_362,
			415	mouth_363,
			416	mouth_364,
			417	mouth_365,
			418	mouth_366,
			419	mouth_367,
			420	name_0ascertainment,
			421	name_368,
			422	name_369,
			423	name_370,
			424	name_371,
			425	name_372,
			426	name_373,
			427	neck_0ascertainment,
			428	neck_374,
			429	neck_375,
			430	neck_376,
			431	neck_377,
			432	neck_378,
			433	neck_379,
			434	neck_380,
			435	neck_381,
			436	neck_382,
			437	new_0ascertainment,
			438	new_383,
			439	new_384,
			440	new_385,
			441	new_386,
			442	new_387,
			443	new_388,
			444	new_389,
			445	night_0ascertainment,
			446	night_390,
			447	night_391,
			448	night_392,
			449	night_393,
			450	night_394,
			451	night_395,
			452	night_396,
			453	night_397,
			454	night_398,
			455	night_399,
			456	night_400,
			457	night_401,
			458	nose_0ascertainment,
			459	nose_402,
			460	nose_403,
			461	not_0ascertainment,
			462	not_404,
			463	not_405,
			464	not_406,
			465	not_407,
			466	not_408,
			467	not_409,
			468	not_410,
			469	not_411,
			470	not_412,
			471	not_413,
			472	not_414,
			473	not_415,
			474	not_416,
			475	not_417,
			476	not_418,
			477	not_419,
			478	not_420,
			479	not_421,
			480	one_0ascertainment,
			481	one_422,
			482	one_423,
			483	one_424,
			484	one_425,
			485	one_426,
			486	one_427,
			487	person_0ascertainment,
			488	person_428,
			489	person_429,
			490	person_430,
			491	person_431,
			492	person_432,
			493	person_433,
			494	person_434,
			495	person_435,
			496	rain_0ascertainment,
			497	rain_436,
			498	rain_437,
			499	rain_438,
			500	red_0ascertainment,
			501	red_439,
			502	red_440,
			503	red_441,
			504	red_442,
			505	red_443,
			506	red_444,
			507	red_445,
			508	red_446,
			509	red_447,
			510	road_0ascertainment,
			511	road_448,
			512	road_449,
			513	road_450,
			514	road_451,
			515	road_452,
			516	root_0ascertainment,
			517	root_453,
			518	root_454,
			519	root_455,
			520	root_456,
			521	root_457,
			522	root_458,
			523	root_459,
			524	root_460,
			525	root_461,
			526	root_462,
			527	root_463,
			528	root_464,
			529	round_0ascertainment,
			530	round_465,
			531	round_466,
			532	round_467,
			533	round_468,
			534	round_469,
			535	round_470,
			536	round_471,
			537	round_472,
			538	round_473,
			539	round_474,
			540	round_475,
			541	see_0ascertainment,
			542	see_476,
			543	see_477,
			544	see_478,
			545	see_479,
			546	see_480,
			547	see_481,
			548	see_482,
			549	see_483,
			550	see_484,
			551	see_485,
			552	see_486,
			553	see_487,
			554	see_488,
			555	see_489,
			556	seed_0ascertainment,
			557	seed_490,
			558	seed_491,
			559	seed_492,
			560	seed_493,
			561	seed_494,
			562	seed_495,
			563	sit_0ascertainment,
			564	sit_496,
			565	sit_497,
			566	sit_498,
			567	sit_499,
			568	sit_500,
			569	sit_501,
			570	sit_502,
			571	sit_503,
			572	skin_0ascertainment,
			573	skin_504,
			574	skin_505,
			575	skin_506,
			576	skin_507,
			577	skin_508,
			578	skin_509,
			579	sleep_0ascertainment,
			580	sleep_510,
			581	sleep_511,
			582	sleep_512,
			583	sleep_513,
			584	sleep_514,
			585	sleep_515,
			586	sleep_516,
			587	sleep_517,
			588	small_0ascertainment,
			589	small_518,
			590	small_519,
			591	small_520,
			592	small_521,
			593	small_522,
			594	small_523,
			595	small_524,
			596	small_525,
			597	small_526,
			598	small_527,
			599	small_528,
			600	small_529,
			601	small_530,
			602	small_531,
			603	small_532,
			604	small_533,
			605	smoke_0ascertainment,
			606	smoke_534,
			607	smoke_535,
			608	smoke_536,
			609	smoke_537,
			610	stand_0ascertainment,
			611	stand_538,
			612	stand_539,
			613	stand_540,
			614	stand_541,
			615	stand_542,
			616	stand_543,
			617	stand_544,
			618	stand_545,
			619	stand_546,
			620	stand_547,
			621	stand_548,
			622	stand_549,
			623	star_0ascertainment,
			624	star_550,
			625	star_551,
			626	star_552,
			627	star_553,
			628	star_554,
			629	star_555,
			630	star_556,
			631	star_557,
			632	star_558,
			633	stone_0ascertainment,
			634	stone_559,
			635	stone_560,
			636	stone_561,
			637	stone_562,
			638	stone_563,
			639	stone_564,
			640	stone_565,
			641	stone_566,
			642	sun_0ascertainment,
			643	sun_567,
			644	sun_568,
			645	sun_569,
			646	sun_570,
			647	tail_0ascertainment,
			648	tail_571,
			649	tail_572,
			650	tail_573,
			651	this_0ascertainment,
			652	this_574,
			653	this_575,
			654	this_576,
			655	thou_0ascertainment,
			656	thou_577,
			657	thou_578,
			658	thou_579,
			659	thou_580,
			660	thou_581,
			661	tongue_0ascertainment,
			662	tongue_582,
			663	tongue_583,
			664	tongue_584,
			665	tooth_0ascertainment,
			666	tooth_585,
			667	tooth_586,
			668	tooth_587,
			669	tooth_588,
			670	tooth_589,
			671	tree_0ascertainment,
			672	tree_590,
			673	tree_591,
			674	tree_592,
			675	tree_593,
			676	tree_594,
			677	two_0ascertainment,
			678	two_595,
			679	two_596,
			680	two_597,
			681	walk(go)_0ascertainment,
			682	walk(go)_598,
			683	walk(go)_599,
			684	walk(go)_600,
			685	walk(go)_601,
			686	walk(go)_602,
			687	walk(go)_603,
			688	warm_0ascertainment,
			689	warm_604,
			690	warm_605,
			691	warm_606,
			692	warm_607,
			693	warm_608,
			694	warm_609,
			695	warm_610,
			696	warm_611,
			697	warm_612,
			698	water_0ascertainment,
			699	water_613,
			700	water_614,
			701	we_0ascertainment,
			702	we_615,
			703	we_616,
			704	we_617,
			705	we_618,
			706	we_619,
			707	we_620,
			708	we_621,
			709	we_622,
			710	white_0ascertainment,
			711	white_623,
			712	white_624,
			713	white_625,
			714	white_626,
			715	white_627,
			716	woman_0ascertainment,
			717	woman_628,
			718	woman_629,
			719	woman_630,
			720	woman_631,
			721	woman_632,
			722	woman_633,
			723	woman_634,
			724	woman_635,
			725	woman_636,
			726	woman_637,
			727	woman_638,
			728	woman_639,
			729	yellow_0ascertainment,
			730	yellow_640,
			731	yellow_641,
			732	yellow_642,
			733	yellow_643,
			734	yellow_644,
			735	yellow_645,
			736	yellow_646
			;
MATRIX
TnSaek											001100000101100000100100000000000001000100000000100000001000100001100000000000000010000000000000000010000011001100000000000000000110000000100000100011101000000100000100010000000110001001000000000100000100010001000011000001000100000000010000000100000000100000001000010000000000100000000000000010100000100000000010001000000001000001000001000000010001000000000000100000000000100000000001000000000000001…
TnLuodian											000100000101000000000001000000000001000100000000001000001000100000000000000010000010001000000000000010000010011000100000000000000101000000100000100010101000010000000000010000000100001000000000000100000100010001000011000001000100000000010000000100000000100000001000010000000000100000000000000100100000100000000010001000000001000001000001000000010001000000000000100000000000100000000001000000000000000…
TnLibo											000100000101000000000001000000000001000100000000000000001000100000000000000010000010000000000000000010000010000000000000000000000101000000100000100010101000010000000000010000000100001000000000000100000100010001000011000001000100000000010000000100000000100000001000010000000000100000000000000100100000100000000010001000000001000001000001000000010001000000000000100000000000100000000001000000000000000…
TnZhenfeng											000100000101000000000001000000000001000000000000001000001000100000000000000010000010001000000000000010000010011000000000000000000101000000100000100010101000010000000000010000000100001000000000000100000100010001000011000001000100000000010000000100000000100000001000010000000000100000000000000100100000100000000010001000000001000001000001000000010001000000000000100000000000100000000001000000000000000…
TnHuishui											000100000101000000000001000000000001000100000000001000001000100000000000000000000010001000000000000000000010010000000000000000000101000000100000100010101000010000000000010000000100001000000000000100000100010001000011000001000100000000010000000100000000100000001000010000000000100000000000000100100000100000000010001000000001000001000001000000010001000000000000100000000000100000000001000000000000000…
TnQianxi											000100000101000000000000000000000001000100000000001000001000100000000000000010000010001000000000000010000010010000000000000000000101000000100000100010101000010000000000010000000100001000000000000100000100010001000011000001000100000000010000000100000000000000001000010000000000100000000000000100100000100000000010001000000001000001000000000000010001000000000000100000000000100000000001000000000000000…
TnZhenning											000100000101000000000001000000000001000100000000001000001000100000000000000010000010001000000000000010000010011000100000000000000101000000100000100010101000010000000000010000000100001000000000000100000100010001000011000001000100000000010000000100000000100000001000010000000000100000000000000100100000100000000010001000000001000001000001000000010001000000000000100000000000100000000001000000000000000…
TnPanxian											000100000101000000000001000000000001000100000000001000001000100000000000000010000010001000000000000010000010011000100000000000000101000000100000100010101000010000000000010000000100001000000000000100000100010001000011000001000100000000010000000100000000000000001000010000000000100000000000000100100000100000000010001000000001000001000001000000000001000000000000100000000000100000000001000000000000000…
TnShuicheng											00010000010100000000000100000000000100010000000000100000100010000000000000001000001000100000000000001000001001100000000000000000010100000010000010000010?000010000000000010000000100001000000000000100000100010001000011000001000100000000010000000100000000000000001000010000000000100000000000000100100000100000000010001000000001000001000001000000010001000000000000100000000000100000000001000000000000000…
TnWuming											000100000101000000100101000000000001000110000000100000001000100000001001000010000001000000000000000000000010010000100000000000000111000000100000100010101000001000000000010000000100001000010000000100000100010001000011000001000100000000010000000100000000100000001000010000000000100000000000000000000000100000000010001000000001000001000001000000010001000000000000100000000000100000000001000000000000001…
TnHengxian											000100000101000000000101000000000001000100000000100000001000100000001000000010000011000000000000000010000010010000100000000000000111000000100000100010101000010000000000010000000100001000010000000100000100010001000011000001000100000000010000000100000000000000001000010000000000000000000000000000100000100000000010001000000001000001000001000000010001000000000000100000000000100000000001000000000000001…
TnPingguo											000100000101000000000100000000000001000100000000100000001000100001000000000010000001000100000000000010000010010000100000000000000101000000100000100010101000010000000000010000000100001000100000000100000100010001000011000001000100000000010000000100000000100000001000010000000000100000000000000000100000100000000010001000000001000001000001000000010001000000000000100000000000100000000001000000000000001…
TnLianshan											000100000101000000100000000000000001000010000000100000001000100001000000000000000010000000000000000010000010000000100000000000000101000000100000100010001000010000000000010000000100000100000000000100000100010001000011000001000010000000010000000100000000100000001000010000000000000000000000000000100000100000000010001000000001000001000001000000010001000000000000100000000000100000000001000000000000000…
TnDuAn											000100000101000000100001000000000001000100000000100000001000100001000000000010000010000010000000000010000010010000100000000000000111000000100000100010101000010000000000010000000100001000100000000100000100010001000011000001000100000000010000000100000000100000001000010000000000100000000000000000100000100000000010001000000001000001000001000000010001000000000000100000000000100000000001000000000000001…
TnLiujiang											000100000101000000100001000000000001000100000000100000001000100001000001000010000000000000100000000010000010000000100010000000000111000000100000100010101000010000000000010000000100001001100000000100000100010001000011000001000100000000010000000100000000100000001000010000000000100000000000000000100000100000000010001000000001000001000001000000010001000000000000100000000000100000000001000000000000001…
TnDonglan											000100000101000000000001000000000001000100000000001000001000100000000001000010000011000000000000000010000010000000100000000000000101000000100000100010101000010000000000010000000100001000100000000100000100010001000011000001000100000000010000000100000000100000001000010000000000100000000000000000100000100000000010001000000001000001000001000000010001000000000000100000000000100000000001000000000000001…
TnQiubei											000100000101000000100001000000000001000100000000010000001000100000000010000010000001001000000000000010000010000000100000000000000111000000100000100010101000010000000000010000000100001001100000000100000100010001000011000001000100000000010000000100000000000000001000010000000000100000000000000110100000100000000010001000000001000001000001000000010001000000000000100000000000100000000001000000000000001…
TnFengshan											000100000101000000000001000000000001000100000000001000001000100000001000000000000000000100000000000010000010001000000000000000000011000000100000100000101000010000000000010000000100001000000000000100000100010001000010000001000100000000010000000100000000100000001000010000000000100000000000000000100000100000000010001000000001000001000001000000010001000000000000100000000000100000000001000000000000001…
TnTiandong											000100000101000000000101000000000001000100000000101000001000100001000000000010000001001100000000000010000010000000100000000000000101000000100000100010101000010000000000010000000100001000100000000100000100010001000011000001000100000000010000000100000000100000001000010000000000100000000000000000100000100000000010001000000001000001000001000000010001000000000000100000000000100000000001000000000000001…
TcYongning											000100000101000000000001000000000001000100000000100000001000100000001000000010000011000000000000000000000010000100001000000000000111000000100000100000101000001000000000010000000100001000110000000100000100010001000011000001000100000000010000000000000000000000001000010000000000100000000000000000000000000000000010001000000001000001000001000000010001000000000000100000000000100000000001000000000000001…
TcLongAn											000100000101000000000101000000000001000100000000100000001000100000000000000010000011000000000000000001000010010001000000000000000111000000100000100010001000001000000000010000000100001000110000000100000100010001000011000001000100000000010000000000000000100000001000010000000000100000000000000000000000100000000010001000000001000001000001000000010001000000000000100000000000100000000001100000000000001…
TcFusui											000100000101000000100001000000000001000100000000100000001000100000000001000010000011000000000000000001000010000001101000000000000010000000100000100010001000001000000000010000000100001000010000000100000100010001000011000001000100000000010000000100000000100000001000010000000000100000000000000000000000000000000010001000000001000001000001000000010000010000000000100000000000010000000001100000000000001…
TcShangsi											000100000101000000100001000000000001000100000000100000001000100000000000000010000011001000000000000010000010000001101000000000000010000000100000100010001000001000000000010000000100001000110000000100000100010001000011000001000100000000010000000100000000100000001000010000000000100000000000000000000000100000000010001000000001000001000001000000010000100000000000100000000000010000000001100000000000000…
TcQinzhou											000100000101000000100001000000000001000100000000100000001000100000000001000010000000101000000000000010000010010001000000000000000011000000100000100000101000001000000000010000000100001000110000000100000100010001000011000001000100000000010000000100000000000000001000010000000000100000000000000000000000100000000010001000000001000001000001000000010000010000000000100000000000100000000001100000000000000…
TcDaxin											000100000101010000000100000000000001000110000000100000001000100000100000000010000000010000000000000010000010000010100000000000000110000000100000100010001000001000000000010000000100001000010000000100000100010001000001000001000100000000010000000100000000100000001000000100000000100000000000000000000000100000000010001000000001000001000001000000010000100000000000100000000000010000000001100000000000001…
TcLongzhou											0001000001010100000001000000000000010001100000001000000010001000001000000000100000010?1000000000000010000010000010100000000000000110000000100000100010001000001000000000010000000100001000010000000100000100010001000001000001000100000000010000000100000000100000001000000100000010000000000000000000000000100000000010001000000001000001000001000000010000100000000000100000000000100000000001100000000000001…
TcDebao											000000000101010000000100000000000001000100000000100000001000100000010000000010000000101000000000000010000010000010100000000000000110000000100000100010001000010000000000010000000100001000010000000100000100010001000001000001000100000000010000000100000000100000001000000100000010000000000000000000000000100000000010001000000001000001000001000000010001000000000000100000000000100000000001100000000000001…
TcWenma											000100000101000000000000000100000001000100000000100000001000100010000000000010000010000000000000000010000010000100100000000000000110000000100000100010001000000100000000010000000100001000000100000100000100010001000001000001000100000000010000000100000000100000001000000100000010000000000000000010100000100000000010001000000001000001000001000000010001000000000000100000000000001000000001000000000000000…
TcYanshan											000100000101000000000000000100000001000110000000100000001000100000000100000010000000001000000000000010000010000000100000000000000110000000100000100010001000010000000000010000000100001000000000000100000100010001000011000001000100000000010000000100000000100000001000000100000010000000000000000010100000100000000010001000000001000001000001000000010001000000000000100000000000100000000001100000000000001…
TcCaoBanTai											000100000100010000001000000000000001000100000000100000001000100000100000000000000001000000000000000000000010000100000000000000000100000000100000100010001000001000000000010000000100001000000000000100000100010001000001000001000100000000010000000100000000100000001000000100000010000000000000000010000000100000000010000010000001000001000001000000010001000000000000100000000000100000000001100000000000001…
TswMangshi											000100000101000000000100100000000001000010000000100000001000100000000100100010000001000000000000000010000001000010100000000000000010000000100000100001001000000100000000010000000100001001000000000100000100010001000011000001000100000000010000000100000000000000001000000100000000000000000000000010100000100010000010001000000001000001000000100000010001000000000000100000000000100000000001000000000000000…
TswMenglian											000101000101000000000100100000000001000010000000100000001000100000000100100010000011000000000000000010000001000000100000000000000010000000100000100001001000000100000000010000000100001001000000000100000100010001000011000001000100000000010000000100000000000000001000000100000001000000000000000010100000010000000010001000000001000001000000100000010001000000000000100000000000100000000001000000000000000…
TswJinghong											000101000101000000000100100000000001000010000000100000001000100000100000100010000010000000000000000010000010000100100000000000000010000000100000100001001000000100000000010000000100001001000000000000000100010001000011000001000100000000010000000100000000100000001000000100000011000000000000000010100000110000000010001000000001000001000000100000010001000000000000100000000000100000000001000000000000000…
TswJinping											000101000101000000000100100000000001000010000000100000001000100000001000000010000011000000000000000010000010000000001000000000000010000000100000100010001000000100000000010000000100001000000000000000000100010001000011000001000100000000010000000100000000100000001000000100000001000000000000000010100000100000000010001000000001000001000001000000010001000000000000100000000000000100000001000000000000000…
TswYuanyang											000100000101000000000100100000000001000010000000100000001000100000000100000010000010000000000000000000100010000000100000000000000010000000100000100000001000000100000000010000000100001001000000000000000100010001000011000001000100000000010000000100000000100000001000000100000001000000000000000010100000100000000010001000000001000001000001000000010001000000000000100000000000100000000001000000000000000…
TswWuding											000100000101000000000100101000000001000010000000100000001000100000000100000000000010000000000000000000100010000000100000000000000010000000100000100001001000000100000000010000000100001000000100000000000100010001000011000001000100000000010000000100000000100000001000000100000010000000000000000010100000001000000010001000000001000001000001000000010001000000000000100000000000100000000001000000000000000…
TswYuanjiang											000100000101000000001100000000000001000001000000100000001000100000000100000010000010000000000000000010000010000100100000000000000010000000100000100010001000000100000000010000000100001001000000000000000100010001000011000001000100000000010000000100000000100000001000000100000001000000000000000010100000100000000010001000000001000001000001000000010001000000000000100000000000100000000001000000000000000…
TswMaguan											000100000101000000000100100000000001000010000000100000001000100000000100000010000010000000000000000010000010000010100000000000000010000000100000100010001000000100000000010000000100001001000000000000000100010001000011000001000100000000010000000100000000100000001000000100000000100000000000000010100000100000000010001000000001000001000001000000010001000000000000100000000000100000000001000000000000000…
TswLuchun											000100000101000000000100100000000001000010000000100000001000100000000100000010000010000000000000000000000010000000100000000000000010000000100000100001001000000100000000010000000100001001000000000000000100010001000011000001000100000000010000000100000000100000001000000100000000010000000000000010100000100000000010001000000001000001000001000000010001000000000000100000000000100000000001000000000000000…
TswJinsha											000100000101000000000000001000000001000010000000100000001000100010000000000000000010000000000000000000000010000000010000000000000010000000100000100001001000000100000000010000000100001000000100000100000100010001000010000001000100000000010000000100000000100000001000000100000010000000000000000010100000001000000010001000000001000001000001000000010001000000000000100000000000100000000001000000000000000…
TswNgheAn											000000100100001000000000010000000001000100000000100000001000100000000100000000000001000000000000000010000010000100000000000000000010000000100000100000001000000100000000010000000100001001000000000100000100010001000010000001000100000000010000000100000000100000001000000100000010000000000000000010100000100000000010001000000001000000?00000100000000000100000000000000001000000000010000000001000000000001…
TswBangkok											000100100101100000000000100000000001000010000000100000001000100000100000000010000010000000000000000010000001000100010000000000000010000000100000100001001000000100000000010000000100001001000000000100000100010001000011000001000100000000010000000100000000100000001000000100000010000000000000000010100000100000000010001000000001000001000000100000010001000000000000110000000000100000000001110000000000000…
TswKorat											000100000101000000000000100000000001000010000000100000001000100000100000000010000010000000000000000010000001000000010000000000000010000000100000100001001000000100000000010000000100001001000000000100000100010001000010000001000100000000010000000100000000100000001000000100000010000000000000000010100000100000000010001000000001000001000000100000010001000000000000?10000000000100000000001000000000000000…
TswSongkhla											000000100100100000000000010000000001000100000000100000001000100000000000000010000010000000000000000010000001000100000000000000000010000000100000100001001000000100000000010000000100001001000000000100000100010001000010000001000100000000010000000100000000100000001000000100000010000000000000000010100000100000000010001000000001000001000000100000010001000000000000100000000000100000000001000000000000000…
TswChiangmai											0000010001000010000000001000000000010001000000001000000010001000000000000000100000000000010000000000100000010001000000000000000000100000001000001000010010000001000000000100000001000010000001000001000001000100010000110000010001000000000100000001000000001000000010000001000000100000000000000000101000001000000000100010000000010000010000001000000100010000000000001?0000000000000010000001000000000000000…
TswThaiTrang											000010000100001000000100000000000001000100000000100000001000100000001000000000000000000001000000000010000010000000010000000000000010000000100000100010001000000100000000010000000100001000000000000000000100010001000010000001000100000000010000000100000000100000001000000100000001000000000000000010010000100000000010001000000001000001000000010000010001000000000000100000000000000100000001000000000000000…
TswLao											000110000101000000000000100000000001000010000000100000001000100000100000000010000010000000000000000010000001000100010000000000000010000000100000100001001000000100000000010000000100001001000000000100000100010001000011000001000100000000010000000100000000100000001000000100000010000000000000000010100000100000000010001000000001000001000001100000010001000000000000110000000000100000000001010000000000000…
TswTaunggyi											000001000100001000000000100000000001000100000000100000001000100000100000000010000010000000000000000010000010000000100000000000000010000000100000100001001000000100000000010000000100001001000100000100000100010001000011000001000100000000010000000100000000000000001000000100000010000000000000000010100000000100000010001000000001000001000000100000010001000000000000?1100000000010000000000?000000000000000…
TswHsipaw											000100000100001000000000100000000001000100000000100000001000100000100000100000000001000000000000000010000010000000100000000000000010000000100000100001001000000100000000010000000100001000000100000100000100010001000010000001000100000000010000000100000000000000001000000100000010000000000000000010100000000100000010001000000001000001000000100000010001000000000000111000000000100000000001000000000000000…
TswKhuen											000001000101001000000100000000000001000100000000100000001000100000000100000010000010000000000000000010000001000000100000000000000010000000100000100001001000000100000000010000000100001001000100000100000100010001000010000001000100000000010000000100000000100000001000000100000010000000000000000010100000100000000010001000000001000001000000100000010001000000000000100000000000100000000001000000000000000…
TswAiton											000100000100001000000000100000000001000100000000000000001000100000000000100000000001000000000000000010000010000000100000000000000010000000100000100001000000000100000000010000000100001001000000000000000100010000100010000001000100000000010000000010000000100000001000000100000010000000000000000010100000100000000000000001000001000001000000100000010000000000000000101000000000100000000001000000000000000…
BeLinGaoLC											010000000100010000000000000010000001000100000000100000001000100000001000000010000001000000000000000010000010010000001000000000000110000000100000100001101000000000100000010000000001001001000000000100000100010001000001001010000100000000000100000100000000001100001000010000000000000100000000000000100000100000000010001000000001000001000001000000001000000100000000100000000001000000000000100000001000000…
BeLinGaoXY											010000000100010000000000000010000001000100000000100000001000100000001000000010000001000000000000000010000010010000001000000000000110000000100000100001101000000000100000010000000001001001000000000100000100010001000001001010000100000000000100000100000000000100001000010000000000000100000000000000100000100000000010001000000001000001000001000000001000000100000000100000000001000000000000100000001000000…
BeChengmaiMY											010000000100010000000000000010000001000100000000100000001000100000001000000010000001000000000000000010000010010000000000000000000110000000100000100001101000000000100000010000000001001001000000000100000100010001000001001010000000000000000100000100000000001000001000010000000000000100000000000000100000100000000010001000000001000001000001000000001000000100000000100000000001000000000000100000011000000…
BeChengmaiYL											010000000100010000000000000010000001000100000000100000001000100000001000000010000001000000000000000010000010010000000000000000000110000000100000100001101000000000100000010000000001001001000000000100000100010001000001001010000100000000000100000100000000001000001000010000000000000100000000000000100000100000000010001000000001000001000001000000001000000110000000100000000001000000000000100000010000000…
BeHaikouCL											010000000101000000000000000011000001000100000000100000001000100000001000000010000001000000000000000010000010010000000000000000000110000000100000100001101000000000100000010000000001001000000000000100000100010001000001001010000100000000000110000100000000001000001000010000000000000100000000000000100000100000000010001000000001000000000001000000001000000010000000100000000001000000000000100000010000000…
BeHaikouRS											010000000101000000000000000010000001000100000000100000001000100000001000000010000001000000000000000010000010010000000000000000000110000000100000100001101000000000100000010000000001001000000000000100000100010001000001001010000100000000000100000100000000001000001000010000000000000100000000000000100000100000000010001000000001000000000001000000001000000110000000100000000001000000000000100000010000000…
BeQiongshanLT											010000000101000000000000000001000001000100000000100000001000100000001000000010000001000000000000000010000010010000000000000000000110000000100000100001101000000000100000010000000001001001000000000100000100010001000001001010000100000000000100000100000000001000001000010000000000000100000000000000100000100000000010001000000001000000000001000000001000000110000000100000000001000000000000100000010000000…
BeQiongshanLQ											010000000101000000000000000001000001000100000000100000001000100000001000000010000001000000000000000010000010010000000000000000000110000000100000100001001000000000100000010000000001001001000000000100000100010001000001001010000100000000000100000100000000001000001000010000000000000100000000000000100000100000000010001000000001000000000001000000001000000010000000100000000001000000000000100000010000000…
BeJizhao											000000000001000000000000000010000001000100000000100000001000100000010000000010000000000000100000000000000010000000000100000000000010000000100000100001001000000000100000010000000001001000000000000100000100010001000000001010000010000000000000000000000000000000101000010000000000000000000000000000000000100000000000001000000001000001000001000000001000000000000000100000000000?00000000000100000010000000…
KsKamRJ											010000001001000000000001000000000001000010000000100000001000100010000000000100001100000000000000000010000010000000000100000000000010000000100000100000101000010000000000010000000100001000010000000100000100010001000010000010000100000000010000000100000000100000001000010000000000000000000000000000100000100000000010001000000010000001000001000000010000001000000001000000000001000000000001000000000000000…
KsKamLP											010000001001000000100001000000000001000010000000100000001000100000?00000000100001100000000000000000010000010000000000100000000000010000000100000100000101000000000?0000001000000010000100000000000010000010000?001000010000010000100000000010000000100000000100000001000010000000000000000000000000000100000100000000010001000000010000001000001000000001000001000000001000000000001000000000001000000000000000…
KsKamJP											010000000100000000100000000000000001000010000000100000001000100010000000000100000100000000000000000010000010000000000100000000000010000000100000100000101000000000000000010000000100001000000000000000000100010001000010000000000100000000010000000100000000100000001000010000000010000000000000000000100000100000000010001000000010000000000001000000010000001000000001000000000001000000000001000000000000000…
KsKamTZ											01000000010000000010000100000000000000000000000010000000100010001000000000010000010000000000000000001000001000000000010000000000001000000010000010000010100000000000000001000000010000100000000000000000010001000100001000000000010000000001000000000000?000100000001000010000000000000000000000000000100000100000000010001000000010000000000001000000001000001000000001000000000001000000000001000000000000000…
KsJin											010000001001000000000001000000000001000000000100100000001000100000000000000100001000000000000000000010000010010000000000000000000010000000100000100010101000000010000000010000000100001001000000000100000100100001000010000010000100000000010000000100000000100000001000010000000000000000000000000000100000100000000010001000000010000001000001000000010000001000000001000000000001000000000001000000000000001…
KsMak											010000001001000000000001000000000001000000000100100000001000100000000000000100001000000000000000000010000010010000000000000000000010000000100000100010101000000010000000010000000100001001000000000100000100100001000010000010000100000000010000000100000000100000001000010000000100000000000000000?00100000100000000010001000000010000001000001000000010000001000000001000000000001000000000001000000000000001…
KsMulam											010000000101000000000001000000000001000010000000100000001000100010000001000000001000000000000000000010000010010000000000000000000110000000100000100000101000010000000000010000000100001001000000000100000100100001000010000010000100000000100000000100000000100000001000010000000100000000000000000000100000100000000010001000000010000001000001000000010000001000000001000000000010000000000001000000000000001…
KsSuiSD											010000001001000000000001000000000001000010000000100000001000100000000000001100001000000000000000000010000010010000000000000000010100000000100000100010001000000010000000010000000100001001000000000100000100100001000010000010000100000000010000000100000000100000001000001000000100000000000000000000100000100000000010001000000010000001000001000000010000001000000001000000000001000000000001000000000000000…
KsSuiLB											010000001001000000000001000000000001000010000000100000001000100000000000001100001000000000000000000010000010010000000000000000010100000000100000100010001000000010000000010000000100001001000000000100000100100001000010000010000100000000010000000100000000100000001000001000000100000000000000000000100000100000000010001000000010000001000001000000010000001000000001000000000001000000000001000000000000001…
KsSuiDY											0100000010010000000000?0000000000001000010000000100000001000100000000000001100001000000000000000000010000010010000000000000000010000000000100000100010001000000010000000010000000100001001000000000100000100100001000010000010000100000000010000000100000000100000001000010000000100000000000000000000100000100000000010001000000010000001000001000000010000001000000001000000000001000000000001000000000000001…
KsSuiDS											010000001001000000000001000000000001000010000000100000001000100000000000001100001000000000000000000010000010010000000000000000010100000000100000100010001000000010000000010000000100001001000000000100000100100001000010000010000100000000010000000100000000100000001000010000000000000000000000000000100000100000000010001000000010000000000001000000010000001000000001000000000001000000000001000000000000001…
KsMaonan											010000001001000000000001000000000001000010000000100000001000100001000000000100001000000000000000000010000010000000000010000000000110000000100000100010101000000010000000000100000100001001000000000100000100001001000010000010000010000000010000000100000000100000000100010000000100001000000000000000100000100000000010001000000010000001000001000000010000001000000001000000000001000000000001000000000000001…
KsThen											01000000100100000000000100000000000100001000000010000000100010000000000000000000100000000000000000001000000001000001000000000000010000000010000010001010100000001000000001000000010000100000000000010000010010000100001000001000010000000001000000010000000010000000100001000000010000100000000000000010000010000000001000100000001000000100000100000001000000100000000?000000000001000000000001000000000000001…
KsChadong											010000001001000000010000000000000001000010000000100000001000000000000010000100001000000000000000000000010010000000010000000000000110000000100000100001101000000010000000010000000100001001000000000100000100100001000010000010000100000000001000000100000000100000001000010000000000001000000000000000100000100000000010001000000010000001000001000000000000001000000001000000000001000000000001000000000000001…
KsBiao											000100000100000010000100000000000001000010000000000001000100100000010000000000000000000000100000000010000000000000000000000000010100000000100000100011001000000000000100010000000100001001000000000001000100001001000000010000010010000000010000000000000000100000001000010000000000000000000000000000000000000000000001000000100001000000000001000000010000000000100000000100000001000000000001000000000001000…
KsLakkia											00010000010000000010000000000000000100001000000010000000100000000001000000000000100000010000000000001000001000000010000000000000010000000010000010001010100000000100000001000000000100100001000000001000010011000100000001000010001000000001000000010000000010000000100001000000010000000000000000000010000010000000001000000010001000000100000100000001000000000100000?000000000001000000000001000100000000001…
HlaiBaoding											000100000100010000000100000000000000100000101000100000001000100001000000010000000000001000100000000010000010000000000001100000000010100001010000100010101000000000001100000010000001001000001100000100000100010001000000001010000001000000000001000100000000000010001000010000000000000110100001000000100000100000000010001000010001000000100000001000010000101000000000100000000000000000100001000000000010000…
HlaiZhongsha											000100000100010000000100000000000000100000101000100000001000100001000000010000000000001000100000000010000010000000000001100000000010100001000000100010101000000000011000000010000001001000001100000100000100010001000000001010000100000000000001000100000000100000001000010000000000000110100001000000100000100000000010001000010001000000100000001000010000101000000000100000000000000000100001000000000010000…
HlaiHeitu											000100000100010000000100000000000000100000101000100000001000100001000000010000000000001000100000000010000000000000000001100000000010100001000000100010001000000000010000000010000001001000000100000100000100010001000000001010000100000000000001000100000000100000001000010000000000000010000000000000100000100000000010001000010001000000100000001000010000101000000000100000000000000000100001000000000010000…
HlaiXifang											000100000100010000000100000000000000100000101000100000001000100001000000010000000000001000100000000010000010000000000001100000000010100000010000100010101000000000011000000010000001001000001100001000000100010001000000001010000001000000000001000100000000100000001000010000000000000110000001000000100000100000000010001000010001000000100000001000010000100000000000100000000000000000100001000000000010000…
HlaiChangjiang											000100000000010000000100000000000000100000101000100000001000100001000000010000000000000000100000000010000010000000000001100000000010100000010000100010001000000000001000000010000001001000000100001000000100010001000000001010000000100000000001000100000000000000000000010000000000000010000000000000100000100000000010001000010001000000100000001000010000100000000000100000000000000001000001000000000010000…
HlaiBaisha											000100000100010000000100000000000000100000101000100000001000100001000000010000000000000000100000000010000010000000000001100000000010100001100000100010101000000000001100001000000001001000001100001000000100010001000000001010000000100000000001000100000000100000001000010000000000000010100001000000100000100000000010001100000001000000100000001000010000101000000000100000000000000000100001000000000010000…
HlaiYuanmen											000100000100010000000100000000000000100100000000100000001000100001000000010000000000000000100000000010000010000000000001100000000010100000100000100010101000000000000100001000000001001000001100000100000100010001000000001010000000100000000001000100000000000000001000010000000000000110000001000000100000100000000010000100000001000000100000001000010000101000000000100000000000000000100001000000000010000…
HlaiTongza											000100000100010000000100000000000000100000101000100000001000100001000000010000000000001000100000000010000010000000000001100000000010100000100000100010101000000000001100000010000001001000001100000100000100010001000000001010000100000000000001000100000000000010001000010000000000000110100001000000100000100000000010001000010001000000100000001000010000100000000000100000000000000000100001000000000010000…
HlaiQiandui											000100000100010000000100000000000000100000101000100000001000100001000000000000000000001000100000000010000000000000000001100000000010100000100000100010101000000000001100010000000001001000000100000100000100010001000000001010000100000000000001000100000000000010001000010000000000000110000001000000100000100000000010001000010001000000100000001000010000101000000000100000000000000000100001000000000010000…
HlaiBaoting											000100000100010000000100000000000000100000101000100000001000100001000000010000000000000000100000000010000000000000000001100000000010100001100000100010101000000000001100010000000001001000001100000100000100010001000000001010000100000000000001000100000000000010001000010000000000000110000001000000100000100000000010001000010001000000100000001000010000101000000000100000000000000000100001000000000010000…
HlaiJiamao											000100000000000100000100000000000001000000011000000100001000100000010000010000000000001000100000000010000010000000000001000000000010100000000000100010000100000000011000000001000001001000000100000100000100010001000000001010000000010000000010000100000000100000001000010000000000000001000001000000100000000000000010000000000001000000100000001000010001100000000000100000000000000000100001000000000100000…
HlaiCun											000100000100010000000100000000000000100000001000000010001000100001000000010000000000000000100000000010000000000000000000100000000000100000010000010010001000000000000100000010000000101000000100001000000100000101000000001010000001000000000001000100000000000000001000010000000000000000100000000000100000100000000010000000010001000000100000001000010000100000000000100000000000000000010001000000000010000…
HlaiNadou											000100000000010000000100000000000000100000001000100000001000100001000000000000000000001000100000000010000000000000000001000000000010100000010000100010001000000000001100000010000001001000000100001000000100010001000000001010000101000000000001000100000000000000001000010000000000000100000000000000100000100000000010001000010001000000100000001000010000100000000000100000000000000000100001000000000010000…
KraGelaoMJ											000000100100000000000000000000000101000000000100000000101000100000000000000000100000000000010000000010000010000000000000000001000100000000001000100000100001000000010000010000000001001000000000100000000100010000010001000010000000001000000000010000001000010000001000000000100000000000001001000000100000000000001010000000100000001001000000000001010000000000010000100000000000000000000101000000000000100…
KraGelaoDF											000000100101000000000100000000000001000000000010000000101000001001000000000000000000000000010000000010000010000000000000000000100100000000000010100010001000000000010000010000000000001000000000100000010010010000001001000010000000001000000000100000100000010000001000000000100000000000001001000000000010000000001010001000000000100000001001000000000101000000010000000001000000000000000100000100000000100…
KraGelaoAS											000000100100000000000000000000000101000000000010000000101000100001000000000000000000000000000000001010000010000000000000000000100010000000001000100000101000000000000001000000010001001000000001000000100100010000010001000010000000001000000000100000000100010000001000000000100000000000010001000000100000000000001010000000100000000100010000000010000100000000001000000001000000000000000100000010000000100…
KraGelaoZF											000000100101000000000100000000000001000000000010000000101000100001000000000000000000000000001000000010000010000000000000000000100010000000001000100000101000000000000001010000000100001000000001000000100100010001000001000010000000000010000000100000000010000001001000000000100000000000010000001000100000000000001000101000000000000100000100000001000101000000000000000001000000000000001001000000000000100…
KraBuyangLJ											000100000101000000000100000000000001000000000100100000000010100000000000000101000000000000000001000010000001000000000000000100000010000000000100001000101000000000000010010000000001001000000001000000100100010001000000100010000010000000000000100000000000010000000001000010000000000000010000000000100000000000100010000000000000010001000001000000010001000000000000000010000000000000000101000000000000000…
KraBuyangYR											000100000100000000000100000000000001000000000100100000000010100001000000000000000000000000000000010010000001000000000000000010000100000000000100001010001000000000000010000000100001001000000010000000100100010001000000100010000010000000000000100000001000010000000001000010000000000000010000000000000100000001000010000000000000000101000001000000010001000000000000000010000000000000000101000000000000000…
KraBuyangEC											000100000100000000000000000000001000010000000100100000000010001000000000000101000000000000000000100010000001000000000000000100000100000000000100001010001000000000000010010000000001001000000001000000100100010000010000100010000000001000000000100000000000010000000001000010000000000000000100000000100000000000100010000000100000010001000001000000000001000000000000000000001000000000000101000000000000000…
KraBuyangBH											000100000100010000000000000000010001000000000010000000101000010001000000000100000000000000000010000010000001000000000000001000000000000100001000100010001000000000000010010000000001001000000001000000100100010000010000001010000000001000000000100000010000000000000010000000010000000000010001000000001000000000100010000000001000010001000001000000010000000000000100000000010000000000000100000001000000000…
KraLaha											000000100101000000000000000010000001000000000010000000101000100000100000000010000000000000001000000010000001000000000000001000000000010000001000100010001000000000000001000010000001001000000001000000100100010000010000001010000000001000000000100000100000010000001000000001000000000000001000010000100000000000100010000000100000100001000000100000010000000000001000000001000000000000000101000000000000000…
KraLachi											000100000101000000000000000000100001000000000010000000101000100001000000000000000000000000000100000010000001000000000000001000000000001000001000100010000010000000000010010000000001001000000001000000100100010000010001000010000000000100000000100000010000000000001000000000100000000000010001000000100000000000010010000000100000100001000001000000010000000000010000000000100000000000000101000000000000010…
KraPubiao											000100000101010000000000000000100001000000000100100000000010100000000100000100001000010000000000000000001001000000000000010000000010000000100000100010001000000000000010010000000100001000000000000100000100010001000000100010000010000000000000100001000000010000001000000010000000000000010000100000100000000001000010001000000001000001000000000100010000000000010000000010000000000000000101000000000000100…
;
END;
BEGIN ASSUMPTIONS;
charset I = 1-7;
charset ashes = 8-10;
charset belly = 11-17;
charset big = 18-34;
charset bird = 35-38;
charset bite = 39-47;
charset black = 48-55;
charset blood = 56-59;
charset bone = 60-63;
charset breast = 64-79;
charset burn(tr.) = 80-99;
charset claw(nail) = 100-105;
charset cloud = 106-108;
charset cold = 109-128;
charset come = 129-136;
charset die = 137-143;
charset dog = 144-147;
charset dry = 148-151;
charset ear = 152-156;
charset earth = 157-168;
charset eat = 169-176;
charset egg = 177-181;
charset eye = 182-184;
charset fat(n.) = 185-193;
charset feather = 194-200;
charset fire = 201-203;
charset fish = 204-208;
charset fly(v.) = 209-213;
charset foot = 214-219;
charset full = 220-224;
charset give = 225-233;
charset good = 234-242;
charset green = 243-251;
charset hair = 252-259;
charset hand = 260-264;
charset head = 265-272;
charset hear = 273-286;
charset heart = 287-293;
charset horn = 294-299;
charset kill = 300-309;
charset knee = 310-313;
charset know = 314-321;
charset leaf = 322-328;
charset liver = 329-334;
charset long = 335-342;
charset louse = 343-346;
charset man = 347-358;
charset many = 359-369;
charset meat = 370-382;
charset moon = 383-390;
charset mountain = 391-406;
charset mouth = 407-419;
charset name = 420-426;
charset neck = 427-436;
charset new = 437-444;
charset night = 445-457;
charset nose = 458-460;
charset not = 461-479;
charset one = 480-486;
charset person = 487-495;
charset rain = 496-499;
charset red = 500-509;
charset road = 510-515;
charset root = 516-528;
charset round = 529-540;
charset see = 541-555;
charset seed = 556-562;
charset sit = 563-571;
charset skin = 572-578;
charset sleep = 579-587;
charset small = 588-604;
charset smoke = 605-609;
charset stand = 610-622;
charset star = 623-632;
charset stone = 633-641;
charset sun = 642-646;
charset tail = 647-650;
charset this = 651-654;
charset thou = 655-660;
charset tongue = 661-664;
charset tooth = 665-670;
charset tree = 671-676;
charset two = 677-680;
charset walk(go) = 681-687;
charset warm = 688-697;
charset water = 698-700;
charset we = 701-709;
charset white = 710-715;
charset woman = 716-728;
charset yellow = 729-736;
END;
