# Supplementary material for: Phylogenetic evidence reveals early Kra-Dai divergence and dispersal in the late Holocene
Source: Nat Commun. 2023 Oct 30;14:6924. doi: 10.1038/s41467-023-42761-x (PMC10616200; doi:10.1038/s41467-023-42761-x)
Supplement: Supplementary file 12 — Supplementary Data 9 [file 41467_2023_42761_MOESM12_ESM.zip › 100TaiKadai.SplitsTree.736.nex]

#NEXUS
BEGIN DATA;
DIMENSIONS NTAX=100 NCHAR=736;
FORMAT DATATYPE=STANDARD MISSING=? GAP=- SYMBOLS="01";
MATRIX
TnSaek											001100000101100000100100000000000001000100000000100000001000100001100000000000000010000000000000000010000011001100000000000000000110000000100000100011101000000100000100010000000110001001000000000100000100010001000011000001000100000000010000000100000000100000001000010000000000100000000000000010100000100000000010001000000001000001000001000000010001000000000000100000000000100000000001000000000000001…
TnLuodian											000100000101000000000001000000000001000100000000001000001000100000000000000010000010001000000000000010000010011000100000000000000101000000100000100010101000010000000000010000000100001000000000000100000100010001000011000001000100000000010000000100000000100000001000010000000000100000000000000100100000100000000010001000000001000001000001000000010001000000000000100000000000100000000001000000000000000…
TnLibo											000100000101000000000001000000000001000100000000000000001000100000000000000010000010000000000000000010000010000000000000000000000101000000100000100010101000010000000000010000000100001000000000000100000100010001000011000001000100000000010000000100000000100000001000010000000000100000000000000100100000100000000010001000000001000001000001000000010001000000000000100000000000100000000001000000000000000…
TnZhenfeng											000100000101000000000001000000000001000000000000001000001000100000000000000010000010001000000000000010000010011000000000000000000101000000100000100010101000010000000000010000000100001000000000000100000100010001000011000001000100000000010000000100000000100000001000010000000000100000000000000100100000100000000010001000000001000001000001000000010001000000000000100000000000100000000001000000000000000…
TnHuishui											000100000101000000000001000000000001000100000000001000001000100000000000000000000010001000000000000000000010010000000000000000000101000000100000100010101000010000000000010000000100001000000000000100000100010001000011000001000100000000010000000100000000100000001000010000000000100000000000000100100000100000000010001000000001000001000001000000010001000000000000100000000000100000000001000000000000000…
TnQianxi											000100000101000000000000000000000001000100000000001000001000100000000000000010000010001000000000000010000010010000000000000000000101000000100000100010101000010000000000010000000100001000000000000100000100010001000011000001000100000000010000000100000000000000001000010000000000100000000000000100100000100000000010001000000001000001000000000000010001000000000000100000000000100000000001000000000000000…
TnZhenning											000100000101000000000001000000000001000100000000001000001000100000000000000010000010001000000000000010000010011000100000000000000101000000100000100010101000010000000000010000000100001000000000000100000100010001000011000001000100000000010000000100000000100000001000010000000000100000000000000100100000100000000010001000000001000001000001000000010001000000000000100000000000100000000001000000000000000…
TnPanxian											000100000101000000000001000000000001000100000000001000001000100000000000000010000010001000000000000010000010011000100000000000000101000000100000100010101000010000000000010000000100001000000000000100000100010001000011000001000100000000010000000100000000000000001000010000000000100000000000000100100000100000000010001000000001000001000001000000000001000000000000100000000000100000000001000000000000000…
TnShuicheng											00010000010100000000000100000000000100010000000000100000100010000000000000001000001000100000000000001000001001100000000000000000010100000010000010000010?000010000000000010000000100001000000000000100000100010001000011000001000100000000010000000100000000000000001000010000000000100000000000000100100000100000000010001000000001000001000001000000010001000000000000100000000000100000000001000000000000000…
TnWuming											000100000101000000100101000000000001000110000000100000001000100000001001000010000001000000000000000000000010010000100000000000000111000000100000100010101000001000000000010000000100001000010000000100000100010001000011000001000100000000010000000100000000100000001000010000000000100000000000000000000000100000000010001000000001000001000001000000010001000000000000100000000000100000000001000000000000001…
TnHengxian											000100000101000000000101000000000001000100000000100000001000100000001000000010000011000000000000000010000010010000100000000000000111000000100000100010101000010000000000010000000100001000010000000100000100010001000011000001000100000000010000000100000000000000001000010000000000000000000000000000100000100000000010001000000001000001000001000000010001000000000000100000000000100000000001000000000000001…
TnPingguo											000100000101000000000100000000000001000100000000100000001000100001000000000010000001000100000000000010000010010000100000000000000101000000100000100010101000010000000000010000000100001000100000000100000100010001000011000001000100000000010000000100000000100000001000010000000000100000000000000000100000100000000010001000000001000001000001000000010001000000000000100000000000100000000001000000000000001…
TnLianshan											000100000101000000100000000000000001000010000000100000001000100001000000000000000010000000000000000010000010000000100000000000000101000000100000100010001000010000000000010000000100000100000000000100000100010001000011000001000010000000010000000100000000100000001000010000000000000000000000000000100000100000000010001000000001000001000001000000010001000000000000100000000000100000000001000000000000000…
TnDuAn											000100000101000000100001000000000001000100000000100000001000100001000000000010000010000010000000000010000010010000100000000000000111000000100000100010101000010000000000010000000100001000100000000100000100010001000011000001000100000000010000000100000000100000001000010000000000100000000000000000100000100000000010001000000001000001000001000000010001000000000000100000000000100000000001000000000000001…
TnLiujiang											000100000101000000100001000000000001000100000000100000001000100001000001000010000000000000100000000010000010000000100010000000000111000000100000100010101000010000000000010000000100001001100000000100000100010001000011000001000100000000010000000100000000100000001000010000000000100000000000000000100000100000000010001000000001000001000001000000010001000000000000100000000000100000000001000000000000001…
TnDonglan											000100000101000000000001000000000001000100000000001000001000100000000001000010000011000000000000000010000010000000100000000000000101000000100000100010101000010000000000010000000100001000100000000100000100010001000011000001000100000000010000000100000000100000001000010000000000100000000000000000100000100000000010001000000001000001000001000000010001000000000000100000000000100000000001000000000000001…
TnQiubei											000100000101000000100001000000000001000100000000010000001000100000000010000010000001001000000000000010000010000000100000000000000111000000100000100010101000010000000000010000000100001001100000000100000100010001000011000001000100000000010000000100000000000000001000010000000000100000000000000110100000100000000010001000000001000001000001000000010001000000000000100000000000100000000001000000000000001…
TnFengshan											000100000101000000000001000000000001000100000000001000001000100000001000000000000000000100000000000010000010001000000000000000000011000000100000100000101000010000000000010000000100001000000000000100000100010001000010000001000100000000010000000100000000100000001000010000000000100000000000000000100000100000000010001000000001000001000001000000010001000000000000100000000000100000000001000000000000001…
TnTiandong											000100000101000000000101000000000001000100000000101000001000100001000000000010000001001100000000000010000010000000100000000000000101000000100000100010101000010000000000010000000100001000100000000100000100010001000011000001000100000000010000000100000000100000001000010000000000100000000000000000100000100000000010001000000001000001000001000000010001000000000000100000000000100000000001000000000000001…
TcYongning											000100000101000000000001000000000001000100000000100000001000100000001000000010000011000000000000000000000010000100001000000000000111000000100000100000101000001000000000010000000100001000110000000100000100010001000011000001000100000000010000000000000000000000001000010000000000100000000000000000000000000000000010001000000001000001000001000000010001000000000000100000000000100000000001000000000000001…
TcLongAn											000100000101000000000101000000000001000100000000100000001000100000000000000010000011000000000000000001000010010001000000000000000111000000100000100010001000001000000000010000000100001000110000000100000100010001000011000001000100000000010000000000000000100000001000010000000000100000000000000000000000100000000010001000000001000001000001000000010001000000000000100000000000100000000001100000000000001…
TcFusui											000100000101000000100001000000000001000100000000100000001000100000000001000010000011000000000000000001000010000001101000000000000010000000100000100010001000001000000000010000000100001000010000000100000100010001000011000001000100000000010000000100000000100000001000010000000000100000000000000000000000000000000010001000000001000001000001000000010000010000000000100000000000010000000001100000000000001…
TcShangsi											000100000101000000100001000000000001000100000000100000001000100000000000000010000011001000000000000010000010000001101000000000000010000000100000100010001000001000000000010000000100001000110000000100000100010001000011000001000100000000010000000100000000100000001000010000000000100000000000000000000000100000000010001000000001000001000001000000010000100000000000100000000000010000000001100000000000000…
TcQinzhou											000100000101000000100001000000000001000100000000100000001000100000000001000010000000101000000000000010000010010001000000000000000011000000100000100000101000001000000000010000000100001000110000000100000100010001000011000001000100000000010000000100000000000000001000010000000000100000000000000000000000100000000010001000000001000001000001000000010000010000000000100000000000100000000001100000000000000…
TcDaxin											000100000101010000000100000000000001000110000000100000001000100000100000000010000000010000000000000010000010000010100000000000000110000000100000100010001000001000000000010000000100001000010000000100000100010001000001000001000100000000010000000100000000100000001000000100000000100000000000000000000000100000000010001000000001000001000001000000010000100000000000100000000000010000000001100000000000001…
TcLongzhou											0001000001010100000001000000000000010001100000001000000010001000001000000000100000010?1000000000000010000010000010100000000000000110000000100000100010001000001000000000010000000100001000010000000100000100010001000001000001000100000000010000000100000000100000001000000100000010000000000000000000000000100000000010001000000001000001000001000000010000100000000000100000000000100000000001100000000000001…
TcDebao											000000000101010000000100000000000001000100000000100000001000100000010000000010000000101000000000000010000010000010100000000000000110000000100000100010001000010000000000010000000100001000010000000100000100010001000001000001000100000000010000000100000000100000001000000100000010000000000000000000000000100000000010001000000001000001000001000000010001000000000000100000000000100000000001100000000000001…
TcWenma											000100000101000000000000000100000001000100000000100000001000100010000000000010000010000000000000000010000010000100100000000000000110000000100000100010001000000100000000010000000100001000000100000100000100010001000001000001000100000000010000000100000000100000001000000100000010000000000000000010100000100000000010001000000001000001000001000000010001000000000000100000000000001000000001000000000000000…
TcYanshan											000100000101000000000000000100000001000110000000100000001000100000000100000010000000001000000000000010000010000000100000000000000110000000100000100010001000010000000000010000000100001000000000000100000100010001000011000001000100000000010000000100000000100000001000000100000010000000000000000010100000100000000010001000000001000001000001000000010001000000000000100000000000100000000001100000000000001…
TcCaoBanTai											000100000100010000001000000000000001000100000000100000001000100000100000000000000001000000000000000000000010000100000000000000000100000000100000100010001000001000000000010000000100001000000000000100000100010001000001000001000100000000010000000100000000100000001000000100000010000000000000000010000000100000000010000010000001000001000001000000010001000000000000100000000000100000000001100000000000001…
TswMangshi											000100000101000000000100100000000001000010000000100000001000100000000100100010000001000000000000000010000001000010100000000000000010000000100000100001001000000100000000010000000100001001000000000100000100010001000011000001000100000000010000000100000000000000001000000100000000000000000000000010100000100010000010001000000001000001000000100000010001000000000000100000000000100000000001000000000000000…
TswMenglian											000101000101000000000100100000000001000010000000100000001000100000000100100010000011000000000000000010000001000000100000000000000010000000100000100001001000000100000000010000000100001001000000000100000100010001000011000001000100000000010000000100000000000000001000000100000001000000000000000010100000010000000010001000000001000001000000100000010001000000000000100000000000100000000001000000000000000…
TswJinghong											000101000101000000000100100000000001000010000000100000001000100000100000100010000010000000000000000010000010000100100000000000000010000000100000100001001000000100000000010000000100001001000000000000000100010001000011000001000100000000010000000100000000100000001000000100000011000000000000000010100000110000000010001000000001000001000000100000010001000000000000100000000000100000000001000000000000000…
TswJinping											000101000101000000000100100000000001000010000000100000001000100000001000000010000011000000000000000010000010000000001000000000000010000000100000100010001000000100000000010000000100001000000000000000000100010001000011000001000100000000010000000100000000100000001000000100000001000000000000000010100000100000000010001000000001000001000001000000010001000000000000100000000000000100000001000000000000000…
TswYuanyang											000100000101000000000100100000000001000010000000100000001000100000000100000010000010000000000000000000100010000000100000000000000010000000100000100000001000000100000000010000000100001001000000000000000100010001000011000001000100000000010000000100000000100000001000000100000001000000000000000010100000100000000010001000000001000001000001000000010001000000000000100000000000100000000001000000000000000…
TswWuding											000100000101000000000100101000000001000010000000100000001000100000000100000000000010000000000000000000100010000000100000000000000010000000100000100001001000000100000000010000000100001000000100000000000100010001000011000001000100000000010000000100000000100000001000000100000010000000000000000010100000001000000010001000000001000001000001000000010001000000000000100000000000100000000001000000000000000…
TswYuanjiang											000100000101000000001100000000000001000001000000100000001000100000000100000010000010000000000000000010000010000100100000000000000010000000100000100010001000000100000000010000000100001001000000000000000100010001000011000001000100000000010000000100000000100000001000000100000001000000000000000010100000100000000010001000000001000001000001000000010001000000000000100000000000100000000001000000000000000…
TswMaguan											000100000101000000000100100000000001000010000000100000001000100000000100000010000010000000000000000010000010000010100000000000000010000000100000100010001000000100000000010000000100001001000000000000000100010001000011000001000100000000010000000100000000100000001000000100000000100000000000000010100000100000000010001000000001000001000001000000010001000000000000100000000000100000000001000000000000000…
TswLuchun											000100000101000000000100100000000001000010000000100000001000100000000100000010000010000000000000000000000010000000100000000000000010000000100000100001001000000100000000010000000100001001000000000000000100010001000011000001000100000000010000000100000000100000001000000100000000010000000000000010100000100000000010001000000001000001000001000000010001000000000000100000000000100000000001000000000000000…
TswJinsha											000100000101000000000000001000000001000010000000100000001000100010000000000000000010000000000000000000000010000000010000000000000010000000100000100001001000000100000000010000000100001000000100000100000100010001000010000001000100000000010000000100000000100000001000000100000010000000000000000010100000001000000010001000000001000001000001000000010001000000000000100000000000100000000001000000000000000…
TswNgheAn											000000100100001000000000010000000001000100000000100000001000100000000100000000000001000000000000000010000010000100000000000000000010000000100000100000001000000100000000010000000100001001000000000100000100010001000010000001000100000000010000000100000000100000001000000100000010000000000000000010100000100000000010001000000001000000?00000100000000000100000000000000001000000000010000000001000000000001…
TswBangkok											000100100101100000000000100000000001000010000000100000001000100000100000000010000010000000000000000010000001000100010000000000000010000000100000100001001000000100000000010000000100001001000000000100000100010001000011000001000100000000010000000100000000100000001000000100000010000000000000000010100000100000000010001000000001000001000000100000010001000000000000110000000000100000000001110000000000000…
TswKorat											000100000101000000000000100000000001000010000000100000001000100000100000000010000010000000000000000010000001000000010000000000000010000000100000100001001000000100000000010000000100001001000000000100000100010001000010000001000100000000010000000100000000100000001000000100000010000000000000000010100000100000000010001000000001000001000000100000010001000000000000?10000000000100000000001000000000000000…
TswSongkhla											000000100100100000000000010000000001000100000000100000001000100000000000000010000010000000000000000010000001000100000000000000000010000000100000100001001000000100000000010000000100001001000000000100000100010001000010000001000100000000010000000100000000100000001000000100000010000000000000000010100000100000000010001000000001000001000000100000010001000000000000100000000000100000000001000000000000000…
TswChiangmai											0000010001000010000000001000000000010001000000001000000010001000000000000000100000000000010000000000100000010001000000000000000000100000001000001000010010000001000000000100000001000010000001000001000001000100010000110000010001000000000100000001000000001000000010000001000000100000000000000000101000001000000000100010000000010000010000001000000100010000000000001?0000000000000010000001000000000000000…
TswThaiTrang											000010000100001000000100000000000001000100000000100000001000100000001000000000000000000001000000000010000010000000010000000000000010000000100000100010001000000100000000010000000100001000000000000000000100010001000010000001000100000000010000000100000000100000001000000100000001000000000000000010010000100000000010001000000001000001000000010000010001000000000000100000000000000100000001000000000000000…
TswLao											000110000101000000000000100000000001000010000000100000001000100000100000000010000010000000000000000010000001000100010000000000000010000000100000100001001000000100000000010000000100001001000000000100000100010001000011000001000100000000010000000100000000100000001000000100000010000000000000000010100000100000000010001000000001000001000001100000010001000000000000110000000000100000000001010000000000000…
TswTaunggyi											000001000100001000000000100000000001000100000000100000001000100000100000000010000010000000000000000010000010000000100000000000000010000000100000100001001000000100000000010000000100001001000100000100000100010001000011000001000100000000010000000100000000000000001000000100000010000000000000000010100000000100000010001000000001000001000000100000010001000000000000?1100000000010000000000?000000000000000…
TswHsipaw											000100000100001000000000100000000001000100000000100000001000100000100000100000000001000000000000000010000010000000100000000000000010000000100000100001001000000100000000010000000100001000000100000100000100010001000010000001000100000000010000000100000000000000001000000100000010000000000000000010100000000100000010001000000001000001000000100000010001000000000000111000000000100000000001000000000000000…
TswKhuen											000001000101001000000100000000000001000100000000100000001000100000000100000010000010000000000000000010000001000000100000000000000010000000100000100001001000000100000000010000000100001001000100000100000100010001000010000001000100000000010000000100000000100000001000000100000010000000000000000010100000100000000010001000000001000001000000100000010001000000000000100000000000100000000001000000000000000…
TswAiton											000100000100001000000000100000000001000100000000000000001000100000000000100000000001000000000000000010000010000000100000000000000010000000100000100001000000000100000000010000000100001001000000000000000100010000100010000001000100000000010000000010000000100000001000000100000010000000000000000010100000100000000000000001000001000001000000100000010000000000000000101000000000100000000001000000000000000…
BeLinGaoLC											010000000100010000000000000010000001000100000000100000001000100000001000000010000001000000000000000010000010010000001000000000000110000000100000100001101000000000100000010000000001001001000000000100000100010001000001001010000100000000000100000100000000001100001000010000000000000100000000000000100000100000000010001000000001000001000001000000001000000100000000100000000001000000000000100000001000000…
BeLinGaoXY											010000000100010000000000000010000001000100000000100000001000100000001000000010000001000000000000000010000010010000001000000000000110000000100000100001101000000000100000010000000001001001000000000100000100010001000001001010000100000000000100000100000000000100001000010000000000000100000000000000100000100000000010001000000001000001000001000000001000000100000000100000000001000000000000100000001000000…
BeChengmaiMY											010000000100010000000000000010000001000100000000100000001000100000001000000010000001000000000000000010000010010000000000000000000110000000100000100001101000000000100000010000000001001001000000000100000100010001000001001010000000000000000100000100000000001000001000010000000000000100000000000000100000100000000010001000000001000001000001000000001000000100000000100000000001000000000000100000011000000…
BeChengmaiYL											010000000100010000000000000010000001000100000000100000001000100000001000000010000001000000000000000010000010010000000000000000000110000000100000100001101000000000100000010000000001001001000000000100000100010001000001001010000100000000000100000100000000001000001000010000000000000100000000000000100000100000000010001000000001000001000001000000001000000110000000100000000001000000000000100000010000000…
BeHaikouCL											010000000101000000000000000011000001000100000000100000001000100000001000000010000001000000000000000010000010010000000000000000000110000000100000100001101000000000100000010000000001001000000000000100000100010001000001001010000100000000000110000100000000001000001000010000000000000100000000000000100000100000000010001000000001000000000001000000001000000010000000100000000001000000000000100000010000000…
BeHaikouRS											010000000101000000000000000010000001000100000000100000001000100000001000000010000001000000000000000010000010010000000000000000000110000000100000100001101000000000100000010000000001001000000000000100000100010001000001001010000100000000000100000100000000001000001000010000000000000100000000000000100000100000000010001000000001000000000001000000001000000110000000100000000001000000000000100000010000000…
BeQiongshanLT											010000000101000000000000000001000001000100000000100000001000100000001000000010000001000000000000000010000010010000000000000000000110000000100000100001101000000000100000010000000001001001000000000100000100010001000001001010000100000000000100000100000000001000001000010000000000000100000000000000100000100000000010001000000001000000000001000000001000000110000000100000000001000000000000100000010000000…
BeQiongshanLQ											010000000101000000000000000001000001000100000000100000001000100000001000000010000001000000000000000010000010010000000000000000000110000000100000100001001000000000100000010000000001001001000000000100000100010001000001001010000100000000000100000100000000001000001000010000000000000100000000000000100000100000000010001000000001000000000001000000001000000010000000100000000001000000000000100000010000000…
BeJizhao											000000000001000000000000000010000001000100000000100000001000100000010000000010000000000000100000000000000010000000000100000000000010000000100000100001001000000000100000010000000001001000000000000100000100010001000000001010000010000000000000000000000000000000101000010000000000000000000000000000000000100000000000001000000001000001000001000000001000000000000000100000000000?00000000000100000010000000…
KsKamRJ											010000001001000000000001000000000001000010000000100000001000100010000000000100001100000000000000000010000010000000000100000000000010000000100000100000101000010000000000010000000100001000010000000100000100010001000010000010000100000000010000000100000000100000001000010000000000000000000000000000100000100000000010001000000010000001000001000000010000001000000001000000000001000000000001000000000000000…
KsKamLP											010000001001000000100001000000000001000010000000100000001000100000?00000000100001100000000000000000010000010000000000100000000000010000000100000100000101000000000?0000001000000010000100000000000010000010000?001000010000010000100000000010000000100000000100000001000010000000000000000000000000000100000100000000010001000000010000001000001000000001000001000000001000000000001000000000001000000000000000…
KsKamJP											010000000100000000100000000000000001000010000000100000001000100010000000000100000100000000000000000010000010000000000100000000000010000000100000100000101000000000000000010000000100001000000000000000000100010001000010000000000100000000010000000100000000100000001000010000000010000000000000000000100000100000000010001000000010000000000001000000010000001000000001000000000001000000000001000000000000000…
KsKamTZ											01000000010000000010000100000000000000000000000010000000100010001000000000010000010000000000000000001000001000000000010000000000001000000010000010000010100000000000000001000000010000100000000000000000010001000100001000000000010000000001000000000000?000100000001000010000000000000000000000000000100000100000000010001000000010000000000001000000001000001000000001000000000001000000000001000000000000000…
KsJin											010000001001000000000001000000000001000000000100100000001000100000000000000100001000000000000000000010000010010000000000000000000010000000100000100010101000000010000000010000000100001001000000000100000100100001000010000010000100000000010000000100000000100000001000010000000000000000000000000000100000100000000010001000000010000001000001000000010000001000000001000000000001000000000001000000000000001…
KsMak											010000001001000000000001000000000001000000000100100000001000100000000000000100001000000000000000000010000010010000000000000000000010000000100000100010101000000010000000010000000100001001000000000100000100100001000010000010000100000000010000000100000000100000001000010000000100000000000000000?00100000100000000010001000000010000001000001000000010000001000000001000000000001000000000001000000000000001…
KsMulam											010000000101000000000001000000000001000010000000100000001000100010000001000000001000000000000000000010000010010000000000000000000110000000100000100000101000010000000000010000000100001001000000000100000100100001000010000010000100000000100000000100000000100000001000010000000100000000000000000000100000100000000010001000000010000001000001000000010000001000000001000000000010000000000001000000000000001…
KsSuiSD											010000001001000000000001000000000001000010000000100000001000100000000000001100001000000000000000000010000010010000000000000000010100000000100000100010001000000010000000010000000100001001000000000100000100100001000010000010000100000000010000000100000000100000001000001000000100000000000000000000100000100000000010001000000010000001000001000000010000001000000001000000000001000000000001000000000000000…
KsSuiLB											010000001001000000000001000000000001000010000000100000001000100000000000001100001000000000000000000010000010010000000000000000010100000000100000100010001000000010000000010000000100001001000000000100000100100001000010000010000100000000010000000100000000100000001000001000000100000000000000000000100000100000000010001000000010000001000001000000010000001000000001000000000001000000000001000000000000001…
KsSuiDY											0100000010010000000000?0000000000001000010000000100000001000100000000000001100001000000000000000000010000010010000000000000000010000000000100000100010001000000010000000010000000100001001000000000100000100100001000010000010000100000000010000000100000000100000001000010000000100000000000000000000100000100000000010001000000010000001000001000000010000001000000001000000000001000000000001000000000000001…
KsSuiDS											010000001001000000000001000000000001000010000000100000001000100000000000001100001000000000000000000010000010010000000000000000010100000000100000100010001000000010000000010000000100001001000000000100000100100001000010000010000100000000010000000100000000100000001000010000000000000000000000000000100000100000000010001000000010000000000001000000010000001000000001000000000001000000000001000000000000001…
KsMaonan											010000001001000000000001000000000001000010000000100000001000100001000000000100001000000000000000000010000010000000000010000000000110000000100000100010101000000010000000000100000100001001000000000100000100001001000010000010000010000000010000000100000000100000000100010000000100001000000000000000100000100000000010001000000010000001000001000000010000001000000001000000000001000000000001000000000000001…
KsThen											01000000100100000000000100000000000100001000000010000000100010000000000000000000100000000000000000001000000001000001000000000000010000000010000010001010100000001000000001000000010000100000000000010000010010000100001000001000010000000001000000010000000010000000100001000000010000100000000000000010000010000000001000100000001000000100000100000001000000100000000?000000000001000000000001000000000000001…
KsChadong											010000001001000000010000000000000001000010000000100000001000000000000010000100001000000000000000000000010010000000010000000000000110000000100000100001101000000010000000010000000100001001000000000100000100100001000010000010000100000000001000000100000000100000001000010000000000001000000000000000100000100000000010001000000010000001000001000000000000001000000001000000000001000000000001000000000000001…
KsBiao											000100000100000010000100000000000001000010000000000001000100100000010000000000000000000000100000000010000000000000000000000000010100000000100000100011001000000000000100010000000100001001000000000001000100001001000000010000010010000000010000000000000000100000001000010000000000000000000000000000000000000000000001000000100001000000000001000000010000000000100000000100000001000000000001000000000001000…
KsLakkia											00010000010000000010000000000000000100001000000010000000100000000001000000000000100000010000000000001000001000000010000000000000010000000010000010001010100000000100000001000000000100100001000000001000010011000100000001000010001000000001000000010000000010000000100001000000010000000000000000000010000010000000001000000010001000000100000100000001000000000100000?000000000001000000000001000100000000001…
HlaiBaoding											000100000100010000000100000000000000100000101000100000001000100001000000010000000000001000100000000010000010000000000001100000000010100001010000100010101000000000001100000010000001001000001100000100000100010001000000001010000001000000000001000100000000000010001000010000000000000110100001000000100000100000000010001000010001000000100000001000010000101000000000100000000000000000100001000000000010000…
HlaiZhongsha											000100000100010000000100000000000000100000101000100000001000100001000000010000000000001000100000000010000010000000000001100000000010100001000000100010101000000000011000000010000001001000001100000100000100010001000000001010000100000000000001000100000000100000001000010000000000000110100001000000100000100000000010001000010001000000100000001000010000101000000000100000000000000000100001000000000010000…
HlaiHeitu											000100000100010000000100000000000000100000101000100000001000100001000000010000000000001000100000000010000000000000000001100000000010100001000000100010001000000000010000000010000001001000000100000100000100010001000000001010000100000000000001000100000000100000001000010000000000000010000000000000100000100000000010001000010001000000100000001000010000101000000000100000000000000000100001000000000010000…
HlaiXifang											000100000100010000000100000000000000100000101000100000001000100001000000010000000000001000100000000010000010000000000001100000000010100000010000100010101000000000011000000010000001001000001100001000000100010001000000001010000001000000000001000100000000100000001000010000000000000110000001000000100000100000000010001000010001000000100000001000010000100000000000100000000000000000100001000000000010000…
HlaiChangjiang											000100000000010000000100000000000000100000101000100000001000100001000000010000000000000000100000000010000010000000000001100000000010100000010000100010001000000000001000000010000001001000000100001000000100010001000000001010000000100000000001000100000000000000000000010000000000000010000000000000100000100000000010001000010001000000100000001000010000100000000000100000000000000001000001000000000010000…
HlaiBaisha											000100000100010000000100000000000000100000101000100000001000100001000000010000000000000000100000000010000010000000000001100000000010100001100000100010101000000000001100001000000001001000001100001000000100010001000000001010000000100000000001000100000000100000001000010000000000000010100001000000100000100000000010001100000001000000100000001000010000101000000000100000000000000000100001000000000010000…
HlaiYuanmen											000100000100010000000100000000000000100100000000100000001000100001000000010000000000000000100000000010000010000000000001100000000010100000100000100010101000000000000100001000000001001000001100000100000100010001000000001010000000100000000001000100000000000000001000010000000000000110000001000000100000100000000010000100000001000000100000001000010000101000000000100000000000000000100001000000000010000…
HlaiTongza											000100000100010000000100000000000000100000101000100000001000100001000000010000000000001000100000000010000010000000000001100000000010100000100000100010101000000000001100000010000001001000001100000100000100010001000000001010000100000000000001000100000000000010001000010000000000000110100001000000100000100000000010001000010001000000100000001000010000100000000000100000000000000000100001000000000010000…
HlaiQiandui											000100000100010000000100000000000000100000101000100000001000100001000000000000000000001000100000000010000000000000000001100000000010100000100000100010101000000000001100010000000001001000000100000100000100010001000000001010000100000000000001000100000000000010001000010000000000000110000001000000100000100000000010001000010001000000100000001000010000101000000000100000000000000000100001000000000010000…
HlaiBaoting											000100000100010000000100000000000000100000101000100000001000100001000000010000000000000000100000000010000000000000000001100000000010100001100000100010101000000000001100010000000001001000001100000100000100010001000000001010000100000000000001000100000000000010001000010000000000000110000001000000100000100000000010001000010001000000100000001000010000101000000000100000000000000000100001000000000010000…
HlaiJiamao											000100000000000100000100000000000001000000011000000100001000100000010000010000000000001000100000000010000010000000000001000000000010100000000000100010000100000000011000000001000001001000000100000100000100010001000000001010000000010000000010000100000000100000001000010000000000000001000001000000100000000000000010000000000001000000100000001000010001100000000000100000000000000000100001000000000100000…
HlaiCun											000100000100010000000100000000000000100000001000000010001000100001000000010000000000000000100000000010000000000000000000100000000000100000010000010010001000000000000100000010000000101000000100001000000100000101000000001010000001000000000001000100000000000000001000010000000000000000100000000000100000100000000010000000010001000000100000001000010000100000000000100000000000000000010001000000000010000…
HlaiNadou											000100000000010000000100000000000000100000001000100000001000100001000000000000000000001000100000000010000000000000000001000000000010100000010000100010001000000000001100000010000001001000000100001000000100010001000000001010000101000000000001000100000000000000001000010000000000000100000000000000100000100000000010001000010001000000100000001000010000100000000000100000000000000000100001000000000010000…
KraGelaoMJ											000000100100000000000000000000000101000000000100000000101000100000000000000000100000000000010000000010000010000000000000000001000100000000001000100000100001000000010000010000000001001000000000100000000100010000010001000010000000001000000000010000001000010000001000000000100000000000001001000000100000000000001010000000100000001001000000000001010000000000010000100000000000000000000101000000000000100…
KraGelaoDF											000000100101000000000100000000000001000000000010000000101000001001000000000000000000000000010000000010000010000000000000000000100100000000000010100010001000000000010000010000000000001000000000100000010010010000001001000010000000001000000000100000100000010000001000000000100000000000001001000000000010000000001010001000000000100000001001000000000101000000010000000001000000000000000100000100000000100…
KraGelaoAS											000000100100000000000000000000000101000000000010000000101000100001000000000000000000000000000000001010000010000000000000000000100010000000001000100000101000000000000001000000010001001000000001000000100100010000010001000010000000001000000000100000000100010000001000000000100000000000010001000000100000000000001010000000100000000100010000000010000100000000001000000001000000000000000100000010000000100…
KraGelaoZF											000000100101000000000100000000000001000000000010000000101000100001000000000000000000000000001000000010000010000000000000000000100010000000001000100000101000000000000001010000000100001000000001000000100100010001000001000010000000000010000000100000000010000001001000000000100000000000010000001000100000000000001000101000000000000100000100000001000101000000000000000001000000000000001001000000000000100…
KraBuyangLJ											000100000101000000000100000000000001000000000100100000000010100000000000000101000000000000000001000010000001000000000000000100000010000000000100001000101000000000000010010000000001001000000001000000100100010001000000100010000010000000000000100000000000010000000001000010000000000000010000000000100000000000100010000000000000010001000001000000010001000000000000000010000000000000000101000000000000000…
KraBuyangYR											000100000100000000000100000000000001000000000100100000000010100001000000000000000000000000000000010010000001000000000000000010000100000000000100001010001000000000000010000000100001001000000010000000100100010001000000100010000010000000000000100000001000010000000001000010000000000000010000000000000100000001000010000000000000000101000001000000010001000000000000000010000000000000000101000000000000000…
KraBuyangEC											000100000100000000000000000000001000010000000100100000000010001000000000000101000000000000000000100010000001000000000000000100000100000000000100001010001000000000000010010000000001001000000001000000100100010000010000100010000000001000000000100000000000010000000001000010000000000000000100000000100000000000100010000000100000010001000001000000000001000000000000000000001000000000000101000000000000000…
KraBuyangBH											000100000100010000000000000000010001000000000010000000101000010001000000000100000000000000000010000010000001000000000000001000000000000100001000100010001000000000000010010000000001001000000001000000100100010000010000001010000000001000000000100000010000000000000010000000010000000000010001000000001000000000100010000000001000010001000001000000010000000000000100000000010000000000000100000001000000000…
KraLaha											000000100101000000000000000010000001000000000010000000101000100000100000000010000000000000001000000010000001000000000000001000000000010000001000100010001000000000000001000010000001001000000001000000100100010000010000001010000000001000000000100000100000010000001000000001000000000000001000010000100000000000100010000000100000100001000000100000010000000000001000000001000000000000000101000000000000000…
KraLachi											000100000101000000000000000000100001000000000010000000101000100001000000000000000000000000000100000010000001000000000000001000000000001000001000100010000010000000000010010000000001001000000001000000100100010000010001000010000000000100000000100000010000000000001000000000100000000000010001000000100000000000010010000000100000100001000001000000010000000000010000000000100000000000000101000000000000010…
KraPubiao											000100000101010000000000000000100001000000000100100000000010100000000100000100001000010000000000000000001001000000000000010000000010000000100000100010001000000000000010010000000100001000000000000100000100010001000000100010000010000000000000100001000000010000001000000010000000000000010000100000100000000001000010001000000001000001000000000100010000000000010000000010000000000000000101000000000000100…
;
END;
