# Supplementary material for: Phylogenetic evidence reveals early Kra-Dai divergence and dispersal in the late Holocene
Source: Nat Commun. 2023 Oct 30;14:6924. doi: 10.1038/s41467-023-42761-x (PMC10616200; doi:10.1038/s41467-023-42761-x)
Supplement: Supplementary file 12 — Supplementary Data 9 [file 41467_2023_42761_MOESM12_ESM.zip › KD_Covarion_Relaxed_LogNormal_Clock.MCC.trees]

#NEXUS
Begin taxa;
	Dimensions ntax=100;
		Taxlabels
			BeChengmaiMY
			BeChengmaiYL
			BeHaikouCL
			BeHaikouRS
			BeJizhao
			BeLinGaoLC
			BeLinGaoXY
			BeQiongshanLQ
			BeQiongshanLT
			HlaiBaisha
			HlaiBaoding
			HlaiBaoting
			HlaiChangjiang
			HlaiCun
			HlaiHeitu
			HlaiJiamao
			HlaiNadou
			HlaiQiandui
			HlaiTongza
			HlaiXifang
			HlaiYuanmen
			HlaiZhongsha
			KraBuyangBH
			KraBuyangEC
			KraBuyangLJ
			KraBuyangYR
			KraGelaoAS
			KraGelaoDF
			KraGelaoMJ
			KraGelaoZF
			KraLachi
			KraLaha
			KraPubiao
			KsBiao
			KsChadong
			KsJin
			KsKamJP
			KsKamLP
			KsKamRJ
			KsKamTZ
			KsLakkia
			KsMak
			KsMaonan
			KsMulam
			KsSuiDS
			KsSuiDY
			KsSuiLB
			KsSuiSD
			KsThen
			TcCaoBanTai
			TcDaxin
			TcDebao
			TcFusui
			TcLongAn
			TcLongzhou
			TcQinzhou
			TcShangsi
			TcWenma
			TcYanshan
			TcYongning
			TnDonglan
			TnDuAn
			TnFengshan
			TnHengxian
			TnHuishui
			TnLianshan
			TnLibo
			TnLiujiang
			TnLuodian
			TnPanxian
			TnPingguo
			TnQianxi
			TnQiubei
			TnSaek
			TnShuicheng
			TnTiandong
			TnWuming
			TnZhenfeng
			TnZhenning
			TswAiton
			TswBangkok
			TswChiangmai
			TswHsipaw
			TswJinghong
			TswJinping
			TswJinsha
			TswKhuen
			TswKorat
			TswLao
			TswLuchun
			TswMaguan
			TswMangshi
			TswMenglian
			TswNgheAn
			TswSongkhla
			TswTaunggyi
			TswThaiTrang
			TswWuding
			TswYuanjiang
			TswYuanyang
			;
End;
Begin trees;
	Translate
		1 BeChengmaiMY,
		2 BeChengmaiYL,
		3 BeHaikouCL,
		4 BeHaikouRS,
		5 BeJizhao,
		6 BeLinGaoLC,
		7 BeLinGaoXY,
		8 BeQiongshanLQ,
		9 BeQiongshanLT,
		10 HlaiBaisha,
		11 HlaiBaoding,
		12 HlaiBaoting,
		13 HlaiChangjiang,
		14 HlaiCun,
		15 HlaiHeitu,
		16 HlaiJiamao,
		17 HlaiNadou,
		18 HlaiQiandui,
		19 HlaiTongza,
		20 HlaiXifang,
		21 HlaiYuanmen,
		22 HlaiZhongsha,
		23 KraBuyangBH,
		24 KraBuyangEC,
		25 KraBuyangLJ,
		26 KraBuyangYR,
		27 KraGelaoAS,
		28 KraGelaoDF,
		29 KraGelaoMJ,
		30 KraGelaoZF,
		31 KraLachi,
		32 KraLaha,
		33 KraPubiao,
		34 KsBiao,
		35 KsChadong,
		36 KsJin,
		37 KsKamJP,
		38 KsKamLP,
		39 KsKamRJ,
		40 KsKamTZ,
		41 KsLakkia,
		42 KsMak,
		43 KsMaonan,
		44 KsMulam,
		45 KsSuiDS,
		46 KsSuiDY,
		47 KsSuiLB,
		48 KsSuiSD,
		49 KsThen,
		50 TcCaoBanTai,
		51 TcDaxin,
		52 TcDebao,
		53 TcFusui,
		54 TcLongAn,
		55 TcLongzhou,
		56 TcQinzhou,
		57 TcShangsi,
		58 TcWenma,
		59 TcYanshan,
		60 TcYongning,
		61 TnDonglan,
		62 TnDuAn,
		63 TnFengshan,
		64 TnHengxian,
		65 TnHuishui,
		66 TnLianshan,
		67 TnLibo,
		68 TnLiujiang,
		69 TnLuodian,
		70 TnPanxian,
		71 TnPingguo,
		72 TnQianxi,
		73 TnQiubei,
		74 TnSaek,
		75 TnShuicheng,
		76 TnTiandong,
		77 TnWuming,
		78 TnZhenfeng,
		79 TnZhenning,
		80 TswAiton,
		81 TswBangkok,
		82 TswChiangmai,
		83 TswHsipaw,
		84 TswJinghong,
		85 TswJinping,
		86 TswJinsha,
		87 TswKhuen,
		88 TswKorat,
		89 TswLao,
		90 TswLuchun,
		91 TswMaguan,
		92 TswMangshi,
		93 TswMenglian,
		94 TswNgheAn,
		95 TswSongkhla,
		96 TswTaunggyi,
		97 TswThaiTrang,
		98 TswWuding,
		99 TswYuanjiang,
		100 TswYuanyang
;
tree TREE1 = (((((((1[&height=8.123411459730538E-13,height_95%_HPD={0.0,1.8189894035458565E-12},height_median=9.094947017729282E-13,height_range={0.0,3.637978807091713E-12},length=112.5740794341624,length_95%_HPD={18.273889916115877,231.81895046480713},length_median=98.65111496366899,length_range={9.075927434679215,594.844946234316},rate=2.5285729967255363E-5,rate_95%_HPD={3.4207410974273523E-6,5…
End;
