# Supplementary material for: Phylogenetic evidence reveals early Kra-Dai divergence and dispersal in the late Holocene
Source: Nat Commun. 2023 Oct 30;14:6924. doi: 10.1038/s41467-023-42761-x (PMC10616200; doi:10.1038/s41467-023-42761-x)
Supplement: Supplementary file 12 — Supplementary Data 9 [file 41467_2023_42761_MOESM12_ESM.zip › KD_Covarion_Relaxed_LogNormal_Clock.log]

#
#model:
#
#<?xml version="1.0" encoding="UTF-8" standalone="no"?><input id="posterior" spec="beast.core.util.CompoundDistribution">
#    <distribution id="prior" spec="beast.core.util.CompoundDistribution">
#        <distribution conditionOnRoot="true" contemp="true" id="BirthDeathSkyContemporaryBDSParam.t:tree" spec="beast.evolution.speciation.BirthDeathSkylineModel">
#            <parameter id="birthRateBDS.t:tree" lower="0.0" name="birthRate" spec="beast.core.parameter.RealParameter" upper="1.0">0.01</parameter>
#            <parameter id="deathRateBDS.t:tree" lower="0.0" name="deathRate" spec="beast.core.parameter.RealParameter" upper="1.0">0.008</parameter>
#            <parameter id="samplingRateBDS.t:tree" name="samplingRate" spec="beast.core.parameter.RealParameter">0.0</parameter>
#            <parameter id="rhoBDS.t:tree" lower="0.0" name="rho" spec="beast.core.parameter.RealParameter" upper="1.0">0.8</parameter>
#            <tree id="Tree.t:tree" spec="beast.evolution.tree.Tree">
#                <taxonset id="TaxonSet.I" spec="beast.evolution.alignment.TaxonSet">
#                    <alignment filter="1-7" id="I" spec="beast.evolution.alignment.FilteredAlignment">
#                    </alignment>
#                </taxonset>
#            </tree>
#        </distribution>
#        <prior id="bcov_alpha_prior.s:I" name="distribution">
#            <parameter id="bcov_alpha.s:I" lower="1.0E-4" name="x" spec="beast.core.parameter.RealParameter" upper="1.0">0.5</parameter>
#            <Uniform id="Uniform.1" name="distr" upper="Infinity"/>
#        </prior>
#        <prior id="bcov_s_prior.s:I" name="distribution">
#            <parameter id="bcov_s.s:I" lower="1.0E-4" name="x" spec="beast.core.parameter.RealParameter" upper="Infinity">0.5</parameter>
#            <Gamma id="Gamma.0" name="distr">
#                <parameter id="RealParameter.0" lower="0.0" name="alpha" spec="beast.core.parameter.RealParameter" upper="0.0">0.05</parameter>
#                <parameter id="RealParameter.1" lower="0.0" name="beta" spec="beast.core.parameter.RealParameter" upper="0.0">10.0</parameter>
#            </Gamma>
#        </prior>
#        <prior id="birthRatePriorContempBDS.t:tree" name="distribution" x="@birthRateBDS.t:tree">
#            <Exponential id="Exponential.90" name="distr">
#                <parameter estimate="false" id="RealParameter.275" name="mean" spec="beast.core.parameter.RealParameter">0.01</parameter>
#            </Exponential>
#        </prior>
#        <prior id="deathRatePriorContempBDS.t:tree" name="distribution" x="@deathRateBDS.t:tree">
#            <Exponential id="Exponential.91" name="distr">
#                <parameter estimate="false" id="RealParameter.276" name="mean" spec="beast.core.parameter.RealParameter">0.01</parameter>
#            </Exponential>
#        </prior>
#        <prior id="rhoPriorContempBDS.t:tree" name="distribution" x="@rhoBDS.t:tree">
#            <Beta id="Beta.0" name="distr">
#                <parameter estimate="false" id="RealParameter.273" name="alpha" spec="beast.core.parameter.RealParameter">100.0</parameter>
#                <parameter estimate="false" id="RealParameter.274" name="beta" spec="beast.core.parameter.RealParameter">19.0</parameter>
#            </Beta>
#        </prior>
#        <prior id="MeanRatePrior.c:clock" name="distribution">
#            <parameter id="ucldMean.c:clock" name="x" spec="beast.core.parameter.RealParameter">2.0E-6</parameter>
#            <Exponential id="Exponential.92" name="distr">
#                <parameter estimate="false" id="RealParameter.279" name="mean" spec="beast.core.parameter.RealParameter">0.01</parameter>
#            </Exponential>
#        </prior>
#        <prior id="ucldStdevPrior.c:clock" name="distribution">
#            <parameter id="ucldStdev.c:clock" lower="0.0" name="x" spec="beast.core.parameter.RealParameter">0.1</parameter>
#            <Gamma id="Gamma.90" name="distr">
#                <parameter estimate="false" id="RealParameter.271" name="alpha" spec="beast.core.parameter.RealParameter">0.5396</parameter>
#                <parameter estimate="false" id="RealParameter.272" name="beta" spec="beast.core.parameter.RealParameter">0.3819</parameter>
#            </Gamma>
#        </prior>
#        <distribution id="Be.prior" spec="beast.math.distributions.MRCAPrior" tree="@Tree.t:tree">
#            <taxonset id="Be" spec="beast.evolution.alignment.TaxonSet">
#                <taxon id="BeChengmaiMY" spec="beast.evolution.alignment.Taxon"/>
#                <taxon id="BeChengmaiYL" spec="beast.evolution.alignment.Taxon"/>
#                <taxon id="BeHaikouCL" spec="beast.evolution.alignment.Taxon"/>
#                <taxon id="BeHaikouRS" spec="beast.evolution.alignment.Taxon"/>
#                <taxon id="BeJizhao" spec="beast.evolution.alignment.Taxon"/>
#                <taxon id="BeLinGaoLC" spec="beast.evolution.alignment.Taxon"/>
#                <taxon id="BeLinGaoXY" spec="beast.evolution.alignment.Taxon"/>
#                <taxon id="BeQiongshanLQ" spec="beast.evolution.alignment.Taxon"/>
#                <taxon id="BeQiongshanLT" spec="beast.evolution.alignment.Taxon"/>
#            </taxonset>
#            <Normal id="Normal.0" name="distr">
#                <parameter estimate="false" id="RealParameter.277" name="mean" spec="beast.core.parameter.RealParameter">2000.0</parameter>
#                <parameter estimate="false" id="RealParameter.278" name="sigma" spec="beast.core.parameter.RealParameter">250.0</parameter>
#            </Normal>
#        </distribution>
#        <distribution id="Biao_Lakkia.prior" spec="beast.math.distributions.MRCAPrior" tree="@Tree.t:tree">
#            <taxonset id="Biao_Lakkia" spec="beast.evolution.alignment.TaxonSet">
#                <taxon id="KsBiao" spec="beast.evolution.alignment.Taxon"/>
#                <taxon id="KsLakkia" spec="beast.evolution.alignment.Taxon"/>
#            </taxonset>
#            <Normal id="Normal.1" name="distr">
#                <parameter estimate="false" id="RealParameter.280" name="mean" spec="beast.core.parameter.RealParameter">600.0</parameter>
#                <parameter estimate="false" id="RealParameter.281" name="sigma" spec="beast.core.parameter.RealParameter">50.0</parameter>
#            </Normal>
#        </distribution>
#        <distribution id="Hlai.prior" spec="beast.math.distributions.MRCAPrior" tree="@Tree.t:tree">
#            <taxonset id="Hlai" spec="beast.evolution.alignment.TaxonSet">
#                <taxon id="HlaiBaisha" spec="beast.evolution.alignment.Taxon"/>
#                <taxon id="HlaiBaoding" spec="beast.evolution.alignment.Taxon"/>
#                <taxon id="HlaiBaoting" spec="beast.evolution.alignment.Taxon"/>
#                <taxon id="HlaiChangjiang" spec="beast.evolution.alignment.Taxon"/>
#                <taxon id="HlaiCun" spec="beast.evolution.alignment.Taxon"/>
#                <taxon id="HlaiHeitu" spec="beast.evolution.alignment.Taxon"/>
#                <taxon id="HlaiJiamao" spec="beast.evolution.alignment.Taxon"/>
#                <taxon id="HlaiNadou" spec="beast.evolution.alignment.Taxon"/>
#                <taxon id="HlaiQiandui" spec="beast.evolution.alignment.Taxon"/>
#                <taxon id="HlaiTongza" spec="beast.evolution.alignment.Taxon"/>
#                <taxon id="HlaiXifang" spec="beast.evolution.alignment.Taxon"/>
#                <taxon id="HlaiYuanmen" spec="beast.evolution.alignment.Taxon"/>
#                <taxon id="HlaiZhongsha" spec="beast.evolution.alignment.Taxon"/>
#            </taxonset>
#            <Uniform id="Uniform.96" name="distr" upper="3000.0"/>
#        </distribution>
#        <distribution id="Hlai_Originate.prior" spec="beast.math.distributions.MRCAPrior" tree="@Tree.t:tree">
#            <taxonset id="Hlai_Originate" spec="beast.evolution.alignment.TaxonSet">
#                <taxon idref="HlaiBaisha"/>
#                <taxon idref="HlaiBaoding"/>
#                <taxon idref="HlaiBaoting"/>
#                <taxon idref="HlaiChangjiang"/>
#                <taxon idref="HlaiCun"/>
#                <taxon idref="HlaiHeitu"/>
#                <taxon idref="HlaiJiamao"/>
#                <taxon idref="HlaiNadou"/>
#                <taxon idref="HlaiQiandui"/>
#                <taxon idref="HlaiTongza"/>
#                <taxon idref="HlaiXifang"/>
#                <taxon idref="HlaiYuanmen"/>
#                <taxon idref="HlaiZhongsha"/>
#            </taxonset>
#            <Uniform id="Uniform.97" name="distr" upper="5000.0"/>
#        </distribution>
#        <distribution id="Kra.prior" spec="beast.math.distributions.MRCAPrior" tree="@Tree.t:tree">
#            <taxonset id="Kra" spec="beast.evolution.alignment.TaxonSet">
#                <taxon id="KraBuyangBH" spec="beast.evolution.alignment.Taxon"/>
#                <taxon id="KraBuyangEC" spec="beast.evolution.alignment.Taxon"/>
#                <taxon id="KraBuyangLJ" spec="beast.evolution.alignment.Taxon"/>
#                <taxon id="KraBuyangYR" spec="beast.evolution.alignment.Taxon"/>
#                <taxon id="KraGelaoAS" spec="beast.evolution.alignment.Taxon"/>
#                <taxon id="KraGelaoDF" spec="beast.evolution.alignment.Taxon"/>
#                <taxon id="KraGelaoMJ" spec="beast.evolution.alignment.Taxon"/>
#                <taxon id="KraGelaoZF" spec="beast.evolution.alignment.Taxon"/>
#                <taxon id="KraLachi" spec="beast.evolution.alignment.Taxon"/>
#                <taxon id="KraLaha" spec="beast.evolution.alignment.Taxon"/>
#                <taxon id="KraPubiao" spec="beast.evolution.alignment.Taxon"/>
#            </taxonset>
#            <Normal id="Normal.2" name="distr">
#                <parameter estimate="false" id="RealParameter.282" name="mean" spec="beast.core.parameter.RealParameter">2500.0</parameter>
#                <parameter estimate="false" id="RealParameter.283" name="sigma" spec="beast.core.parameter.RealParameter">250.0</parameter>
#            </Normal>
#        </distribution>
#        <distribution id="Ks.prior" spec="beast.math.distributions.MRCAPrior" tree="@Tree.t:tree">
#            <taxonset id="Ks" spec="beast.evolution.alignment.TaxonSet">
#                <taxon idref="KsBiao"/>
#                <taxon id="KsChadong" spec="beast.evolution.alignment.Taxon"/>
#                <taxon id="KsJin" spec="beast.evolution.alignment.Taxon"/>
#                <taxon id="KsKamJP" spec="beast.evolution.alignment.Taxon"/>
#                <taxon id="KsKamLP" spec="beast.evolution.alignment.Taxon"/>
#                <taxon id="KsKamRJ" spec="beast.evolution.alignment.Taxon"/>
#                <taxon id="KsKamTZ" spec="beast.evolution.alignment.Taxon"/>
#                <taxon idref="KsLakkia"/>
#                <taxon id="KsMak" spec="beast.evolution.alignment.Taxon"/>
#                <taxon id="KsMaonan" spec="beast.evolution.alignment.Taxon"/>
#                <taxon id="KsMulam" spec="beast.evolution.alignment.Taxon"/>
#                <taxon id="KsSuiDS" spec="beast.evolution.alignment.Taxon"/>
#                <taxon id="KsSuiDY" spec="beast.evolution.alignment.Taxon"/>
#                <taxon id="KsSuiLB" spec="beast.evolution.alignment.Taxon"/>
#                <taxon id="KsSuiSD" spec="beast.evolution.alignment.Taxon"/>
#                <taxon id="KsThen" spec="beast.evolution.alignment.Taxon"/>
#            </taxonset>
#            <Normal id="Normal.3" name="distr">
#                <parameter estimate="false" id="RealParameter.284" name="mean" spec="beast.core.parameter.RealParameter">1200.0</parameter>
#                <parameter estimate="false" id="RealParameter.285" name="sigma" spec="beast.core.parameter.RealParameter">100.0</parameter>
#            </Normal>
#        </distribution>
#        <distribution id="Root.prior" spec="beast.math.distributions.MRCAPrior" tree="@Tree.t:tree">
#            <taxonset id="Root" spec="beast.evolution.alignment.TaxonSet">
#                <taxon idref="BeChengmaiMY"/>
#                <taxon idref="BeChengmaiYL"/>
#                <taxon idref="BeHaikouCL"/>
#                <taxon idref="BeHaikouRS"/>
#                <taxon idref="BeJizhao"/>
#                <taxon idref="BeLinGaoLC"/>
#                <taxon idref="BeLinGaoXY"/>
#                <taxon idref="BeQiongshanLQ"/>
#                <taxon idref="BeQiongshanLT"/>
#                <taxon idref="HlaiBaisha"/>
#                <taxon idref="HlaiBaoding"/>
#                <taxon idref="HlaiBaoting"/>
#                <taxon idref="HlaiChangjiang"/>
#                <taxon idref="HlaiCun"/>
#                <taxon idref="HlaiHeitu"/>
#                <taxon idref="HlaiJiamao"/>
#                <taxon idref="HlaiNadou"/>
#                <taxon idref="HlaiQiandui"/>
#                <taxon idref="HlaiTongza"/>
#                <taxon idref="HlaiXifang"/>
#                <taxon idref="HlaiYuanmen"/>
#                <taxon idref="HlaiZhongsha"/>
#                <taxon idref="KraBuyangBH"/>
#                <taxon idref="KraBuyangEC"/>
#                <taxon idref="KraBuyangLJ"/>
#                <taxon idref="KraBuyangYR"/>
#                <taxon idref="KraGelaoAS"/>
#                <taxon idref="KraGelaoDF"/>
#                <taxon idref="KraGelaoMJ"/>
#                <taxon idref="KraGelaoZF"/>
#                <taxon idref="KraLachi"/>
#                <taxon idref="KraLaha"/>
#                <taxon idref="KraPubiao"/>
#                <taxon idref="KsBiao"/>
#                <taxon idref="KsChadong"/>
#                <taxon idref="KsJin"/>
#                <taxon idref="KsKamJP"/>
#                <taxon idref="KsKamLP"/>
#                <taxon idref="KsKamRJ"/>
#                <taxon idref="KsKamTZ"/>
#                <taxon idref="KsLakkia"/>
#                <taxon idref="KsMak"/>
#                <taxon idref="KsMaonan"/>
#                <taxon idref="KsMulam"/>
#                <taxon idref="KsSuiDS"/>
#                <taxon idref="KsSuiDY"/>
#                <taxon idref="KsSuiLB"/>
#                <taxon idref="KsSuiSD"/>
#                <taxon idref="KsThen"/>
#                <taxon id="TcCaoBanTai" spec="beast.evolution.alignment.Taxon"/>
#                <taxon id="TcDaxin" spec="beast.evolution.alignment.Taxon"/>
#                <taxon id="TcDebao" spec="beast.evolution.alignment.Taxon"/>
#                <taxon id="TcFusui" spec="beast.evolution.alignment.Taxon"/>
#                <taxon id="TcLongAn" spec="beast.evolution.alignment.Taxon"/>
#                <taxon id="TcLongzhou" spec="beast.evolution.alignment.Taxon"/>
#                <taxon id="TcQinzhou" spec="beast.evolution.alignment.Taxon"/>
#                <taxon id="TcShangsi" spec="beast.evolution.alignment.Taxon"/>
#                <taxon id="TcWenma" spec="beast.evolution.alignment.Taxon"/>
#                <taxon id="TcYanshan" spec="beast.evolution.alignment.Taxon"/>
#                <taxon id="TcYongning" spec="beast.evolution.alignment.Taxon"/>
#                <taxon id="TnDonglan" spec="beast.evolution.alignment.Taxon"/>
#                <taxon id="TnDuAn" spec="beast.evolution.alignment.Taxon"/>
#                <taxon id="TnFengshan" spec="beast.evolution.alignment.Taxon"/>
#                <taxon id="TnHengxian" spec="beast.evolution.alignment.Taxon"/>
#                <taxon id="TnHuishui" spec="beast.evolution.alignment.Taxon"/>
#                <taxon id="TnLianshan" spec="beast.evolution.alignment.Taxon"/>
#                <taxon id="TnLibo" spec="beast.evolution.alignment.Taxon"/>
#                <taxon id="TnLiujiang" spec="beast.evolution.alignment.Taxon"/>
#                <taxon id="TnLuodian" spec="beast.evolution.alignment.Taxon"/>
#                <taxon id="TnPanxian" spec="beast.evolution.alignment.Taxon"/>
#                <taxon id="TnPingguo" spec="beast.evolution.alignment.Taxon"/>
#                <taxon id="TnQianxi" spec="beast.evolution.alignment.Taxon"/>
#                <taxon id="TnQiubei" spec="beast.evolution.alignment.Taxon"/>
#                <taxon id="TnSaek" spec="beast.evolution.alignment.Taxon"/>
#                <taxon id="TnShuicheng" spec="beast.evolution.alignment.Taxon"/>
#                <taxon id="TnTiandong" spec="beast.evolution.alignment.Taxon"/>
#                <taxon id="TnWuming" spec="beast.evolution.alignment.Taxon"/>
#                <taxon id="TnZhenfeng" spec="beast.evolution.alignment.Taxon"/>
#                <taxon id="TnZhenning" spec="beast.evolution.alignment.Taxon"/>
#                <taxon id="TswAiton" spec="beast.evolution.alignment.Taxon"/>
#                <taxon id="TswBangkok" spec="beast.evolution.alignment.Taxon"/>
#                <taxon id="TswChiangmai" spec="beast.evolution.alignment.Taxon"/>
#                <taxon id="TswHsipaw" spec="beast.evolution.alignment.Taxon"/>
#                <taxon id="TswJinghong" spec="beast.evolution.alignment.Taxon"/>
#                <taxon id="TswJinping" spec="beast.evolution.alignment.Taxon"/>
#                <taxon id="TswJinsha" spec="beast.evolution.alignment.Taxon"/>
#                <taxon id="TswKhuen" spec="beast.evolution.alignment.Taxon"/>
#                <taxon id="TswKorat" spec="beast.evolution.alignment.Taxon"/>
#                <taxon id="TswLao" spec="beast.evolution.alignment.Taxon"/>
#                <taxon id="TswLuchun" spec="beast.evolution.alignment.Taxon"/>
#                <taxon id="TswMaguan" spec="beast.evolution.alignment.Taxon"/>
#                <taxon id="TswMangshi" spec="beast.evolution.alignment.Taxon"/>
#                <taxon id="TswMenglian" spec="beast.evolution.alignment.Taxon"/>
#                <taxon id="TswNgheAn" spec="beast.evolution.alignment.Taxon"/>
#                <taxon id="TswSongkhla" spec="beast.evolution.alignment.Taxon"/>
#                <taxon id="TswTaunggyi" spec="beast.evolution.alignment.Taxon"/>
#                <taxon id="TswThaiTrang" spec="beast.evolution.alignment.Taxon"/>
#                <taxon id="TswWuding" spec="beast.evolution.alignment.Taxon"/>
#                <taxon id="TswYuanjiang" spec="beast.evolution.alignment.Taxon"/>
#                <taxon id="TswYuanyang" spec="beast.evolution.alignment.Taxon"/>
#            </taxonset>
#        </distribution>
#        <distribution id="Tai.prior" spec="beast.math.distributions.MRCAPrior" tree="@Tree.t:tree">
#            <taxonset id="Tai" spec="beast.evolution.alignment.TaxonSet">
#                <taxon idref="TnDonglan"/>
#                <taxon idref="TnDuAn"/>
#                <taxon idref="TnFengshan"/>
#                <taxon idref="TnHengxian"/>
#                <taxon idref="TnHuishui"/>
#                <taxon idref="TnLianshan"/>
#                <taxon idref="TnLibo"/>
#                <taxon idref="TnLiujiang"/>
#                <taxon idref="TnLuodian"/>
#                <taxon idref="TnPanxian"/>
#                <taxon idref="TnPingguo"/>
#                <taxon idref="TnQianxi"/>
#                <taxon idref="TnQiubei"/>
#                <taxon idref="TnSaek"/>
#                <taxon idref="TnShuicheng"/>
#                <taxon idref="TnTiandong"/>
#                <taxon idref="TnWuming"/>
#                <taxon idref="TnZhenfeng"/>
#                <taxon idref="TnZhenning"/>
#                <taxon idref="TcCaoBanTai"/>
#                <taxon idref="TcDaxin"/>
#                <taxon idref="TcDebao"/>
#                <taxon idref="TcFusui"/>
#                <taxon idref="TcLongAn"/>
#                <taxon idref="TcLongzhou"/>
#                <taxon idref="TcQinzhou"/>
#                <taxon idref="TcShangsi"/>
#                <taxon idref="TcWenma"/>
#                <taxon idref="TcYanshan"/>
#                <taxon idref="TcYongning"/>
#                <taxon idref="TswAiton"/>
#                <taxon idref="TswBangkok"/>
#                <taxon idref="TswChiangmai"/>
#                <taxon idref="TswHsipaw"/>
#                <taxon idref="TswJinghong"/>
#                <taxon idref="TswJinping"/>
#                <taxon idref="TswJinsha"/>
#                <taxon idref="TswKhuen"/>
#                <taxon idref="TswKorat"/>
#                <taxon idref="TswLao"/>
#                <taxon idref="TswLuchun"/>
#                <taxon idref="TswMaguan"/>
#                <taxon idref="TswMangshi"/>
#                <taxon idref="TswMenglian"/>
#                <taxon idref="TswNgheAn"/>
#                <taxon idref="TswSongkhla"/>
#                <taxon idref="TswTaunggyi"/>
#                <taxon idref="TswThaiTrang"/>
#                <taxon idref="TswWuding"/>
#                <taxon idref="TswYuanjiang"/>
#                <taxon idref="TswYuanyang"/>
#            </taxonset>
#            <Uniform id="Uniform.98" name="distr" upper="2200.0"/>
#        </distribution>
#    </distribution>
#    <distribution id="likelihood" spec="beast.core.util.CompoundDistribution" useThreads="true">
#        <distribution id="treeLikelihood.I" spec="beast.evolution.likelihood.TreeLikelihood" tree="@Tree.t:tree" useAmbiguities="true">
#            <data ascertained="true" data="@I" excludeto="1" filter="-" id="orgdata.I" spec="beast.evolution.alignment.FilteredAlignment">
#                <userDataType id="TwoStateCovarion.0" spec="beast.evolution.datatype.TwoStateCovarion"/>
#            </data>
#            <siteModel gammaCategoryCount="1" id="SiteModel.s:I" spec="beast.evolution.sitemodel.SiteModel">
#                <parameter id="mutationRate.s:I" name="mutationRate" spec="beast.core.parameter.RealParameter">1.0</parameter>
#                <parameter estimate="false" id="gammaShape.s:I" name="shape" spec="beast.core.parameter.RealParameter">1.0</parameter>
#                <parameter estimate="false" id="proportionInvariant.s:I" lower="0.0" name="proportionInvariant" spec="beast.core.parameter.RealParameter" upper="1.0">0.0</parameter>
#                <substModel alpha="@bcov_alpha.s:I" id="covarion" spec="beast.evolution.substitutionmodel.BinaryCovarion" switchRate="@bcov_s.s:I">
#                    <parameter dimension="2" id="frequencies.s:I" lower="0.0" name="vfrequencies" spec="beast.core.parameter.RealParameter" upper="1.0">0.5 0.5</parameter>
#                    <parameter dimension="2" estimate="false" id="hiddenfrequencies.s:I" lower="0.0" name="hfrequencies" spec="beast.core.parameter.RealParameter" upper="1.0">0.5 0.5</parameter>
#                    <frequencies data="@I" estimate="false" id="dummyfrequencies.s:I" spec="beast.evolution.substitutionmodel.Frequencies"/>
#                </substModel>
#            </siteModel>
#            <branchRateModel clock.rate="@ucldMean.c:clock" id="RelaxedClock.c:clock" spec="beast.evolution.branchratemodel.UCRelaxedClockModel" tree="@Tree.t:tree">
#                <LogNormal S="@ucldStdev.c:clock" id="LogNormalDistributionModel.c:clock" meanInRealSpace="true" name="distr">
#                    <parameter estimate="false" id="RealParameter.270" lower="0.0" name="M" spec="beast.core.parameter.RealParameter" upper="1.0">1.0</parameter>
#                </LogNormal>
#                <rateCategories dimension="198" id="rateCategories.c:clock" spec="beast.core.parameter.IntegerParameter">1</rateCategories>
#            </branchRateModel>
#        </distribution>
#        <distribution branchRateModel="@RelaxedClock.c:clock" id="treeLikelihood.ashes" siteModel="@SiteModel.s:I" spec="beast.evolution.likelihood.TreeLikelihood" tree="@Tree.t:tree" useAmbiguities="true">
#            <data ascertained="true" excludeto="1" filter="-" id="orgdata.ashes" spec="beast.evolution.alignment.FilteredAlignment">
#                <data data="@100TaiKadai" filter="8-10" id="ashes" spec="beast.evolution.alignment.FilteredAlignment"/>
#                <userDataType id="TwoStateCovarion.1" spec="beast.evolution.datatype.TwoStateCovarion"/>
#            </data>
#        </distribution>
#        <distribution branchRateModel="@RelaxedClock.c:clock" id="treeLikelihood.belly" siteModel="@SiteModel.s:I" spec="beast.evolution.likelihood.TreeLikelihood" tree="@Tree.t:tree" useAmbiguities="true">
#            <data ascertained="true" excludeto="1" filter="-" id="orgdata.belly" spec="beast.evolution.alignment.FilteredAlignment">
#                <data data="@100TaiKadai" filter="11-17" id="belly" spec="beast.evolution.alignment.FilteredAlignment"/>
#                <userDataType id="TwoStateCovarion.2" spec="beast.evolution.datatype.TwoStateCovarion"/>
#            </data>
#        </distribution>
#        <distribution branchRateModel="@RelaxedClock.c:clock" id="treeLikelihood.big" siteModel="@SiteModel.s:I" spec="beast.evolution.likelihood.TreeLikelihood" tree="@Tree.t:tree" useAmbiguities="true">
#            <data ascertained="true" excludeto="1" filter="-" id="orgdata.big" spec="beast.evolution.alignment.FilteredAlignment">
#                <data data="@100TaiKadai" filter="18-34" id="big" spec="beast.evolution.alignment.FilteredAlignment"/>
#                <userDataType id="TwoStateCovarion.3" spec="beast.evolution.datatype.TwoStateCovarion"/>
#            </data>
#        </distribution>
#        <distribution branchRateModel="@RelaxedClock.c:clock" id="treeLikelihood.bird" siteModel="@SiteModel.s:I" spec="beast.evolution.likelihood.TreeLikelihood" tree="@Tree.t:tree" useAmbiguities="true">
#            <data ascertained="true" excludeto="1" filter="-" id="orgdata.bird" spec="beast.evolution.alignment.FilteredAlignment">
#                <data data="@100TaiKadai" filter="35-38" id="bird" spec="beast.evolution.alignment.FilteredAlignment"/>
#                <userDataType id="TwoStateCovarion.4" spec="beast.evolution.datatype.TwoStateCovarion"/>
#            </data>
#        </distribution>
#        <distribution branchRateModel="@RelaxedClock.c:clock" id="treeLikelihood.bite" siteModel="@SiteModel.s:I" spec="beast.evolution.likelihood.TreeLikelihood" tree="@Tree.t:tree" useAmbiguities="true">
#            <data ascertained="true" excludeto="1" filter="-" id="orgdata.bite" spec="beast.evolution.alignment.FilteredAlignment">
#                <data data="@100TaiKadai" filter="39-47" id="bite" spec="beast.evolution.alignment.FilteredAlignment"/>
#                <userDataType id="TwoStateCovarion.5" spec="beast.evolution.datatype.TwoStateCovarion"/>
#            </data>
#        </distribution>
#        <distribution branchRateModel="@RelaxedClock.c:clock" id="treeLikelihood.black" siteModel="@SiteModel.s:I" spec="beast.evolution.likelihood.TreeLikelihood" tree="@Tree.t:tree" useAmbiguities="true">
#            <data ascertained="true" excludeto="1" filter="-" id="orgdata.black" spec="beast.evolution.alignment.FilteredAlignment">
#                <data data="@100TaiKadai" filter="48-55" id="black" spec="beast.evolution.alignment.FilteredAlignment"/>
#                <userDataType id="TwoStateCovarion.6" spec="beast.evolution.datatype.TwoStateCovarion"/>
#            </data>
#        </distribution>
#        <distribution branchRateModel="@RelaxedClock.c:clock" id="treeLikelihood.blood" siteModel="@SiteModel.s:I" spec="beast.evolution.likelihood.TreeLikelihood" tree="@Tree.t:tree" useAmbiguities="true">
#            <data ascertained="true" excludeto="1" filter="-" id="orgdata.blood" spec="beast.evolution.alignment.FilteredAlignment">
#                <data data="@100TaiKadai" filter="56-59" id="blood" spec="beast.evolution.alignment.FilteredAlignment"/>
#                <userDataType id="TwoStateCovarion.7" spec="beast.evolution.datatype.TwoStateCovarion"/>
#            </data>
#        </distribution>
#        <distribution branchRateModel="@RelaxedClock.c:clock" id="treeLikelihood.bone" siteModel="@SiteModel.s:I" spec="beast.evolution.likelihood.TreeLikelihood" tree="@Tree.t:tree" useAmbiguities="true">
#            <data ascertained="true" excludeto="1" filter="-" id="orgdata.bone" spec="beast.evolution.alignment.FilteredAlignment">
#                <data data="@100TaiKadai" filter="60-63" id="bone" spec="beast.evolution.alignment.FilteredAlignment"/>
#                <userDataType id="TwoStateCovarion.8" spec="beast.evolution.datatype.TwoStateCovarion"/>
#            </data>
#        </distribution>
#        <distribution branchRateModel="@RelaxedClock.c:clock" id="treeLikelihood.breast" siteModel="@SiteModel.s:I" spec="beast.evolution.likelihood.TreeLikelihood" tree="@Tree.t:tree" useAmbiguities="true">
#            <data ascertained="true" excludeto="1" filter="-" id="orgdata.breast" spec="beast.evolution.alignment.FilteredAlignment">
#                <data data="@100TaiKadai" filter="64-79" id="breast" spec="beast.evolution.alignment.FilteredAlignment"/>
#                <userDataType id="TwoStateCovarion.9" spec="beast.evolution.datatype.TwoStateCovarion"/>
#            </data>
#        </distribution>
#        <distribution branchRateModel="@RelaxedClock.c:clock" id="treeLikelihood.burn" siteModel="@SiteModel.s:I" spec="beast.evolution.likelihood.TreeLikelihood" tree="@Tree.t:tree" useAmbiguities="true">
#            <data ascertained="true" excludeto="1" filter="-" id="orgdata.burn" spec="beast.evolution.alignment.FilteredAlignment">
#                <data data="@100TaiKadai" filter="80-99" id="burn" spec="beast.evolution.alignment.FilteredAlignment"/>
#                <userDataType id="TwoStateCovarion.10" spec="beast.evolution.datatype.TwoStateCovarion"/>
#            </data>
#        </distribution>
#        <distribution branchRateModel="@RelaxedClock.c:clock" id="treeLikelihood.claw" siteModel="@SiteModel.s:I" spec="beast.evolution.likelihood.TreeLikelihood" tree="@Tree.t:tree" useAmbiguities="true">
#            <data ascertained="true" excludeto="1" filter="-" id="orgdata.claw" spec="beast.evolution.alignment.FilteredAlignment">
#                <data data="@100TaiKadai" filter="100-105" id="claw" spec="beast.evolution.alignment.FilteredAlignment"/>
#                <userDataType id="TwoStateCovarion.11" spec="beast.evolution.datatype.TwoStateCovarion"/>
#            </data>
#        </distribution>
#        <distribution branchRateModel="@RelaxedClock.c:clock" id="treeLikelihood.cloud" siteModel="@SiteModel.s:I" spec="beast.evolution.likelihood.TreeLikelihood" tree="@Tree.t:tree" useAmbiguities="true">
#            <data ascertained="true" excludeto="1" filter="-" id="orgdata.cloud" spec="beast.evolution.alignment.FilteredAlignment">
#                <data data="@100TaiKadai" filter="106-108" id="cloud" spec="beast.evolution.alignment.FilteredAlignment"/>
#                <userDataType id="TwoStateCovarion.12" spec="beast.evolution.datatype.TwoStateCovarion"/>
#            </data>
#        </distribution>
#        <distribution branchRateModel="@RelaxedClock.c:clock" id="treeLikelihood.cold" siteModel="@SiteModel.s:I" spec="beast.evolution.likelihood.TreeLikelihood" tree="@Tree.t:tree" useAmbiguities="true">
#            <data ascertained="true" excludeto="1" filter="-" id="orgdata.cold" spec="beast.evolution.alignment.FilteredAlignment">
#                <data data="@100TaiKadai" filter="109-128" id="cold" spec="beast.evolution.alignment.FilteredAlignment"/>
#                <userDataType id="TwoStateCovarion.13" spec="beast.evolution.datatype.TwoStateCovarion"/>
#            </data>
#        </distribution>
#        <distribution branchRateModel="@RelaxedClock.c:clock" id="treeLikelihood.come" siteModel="@SiteModel.s:I" spec="beast.evolution.likelihood.TreeLikelihood" tree="@Tree.t:tree" useAmbiguities="true">
#            <data ascertained="true" excludeto="1" filter="-" id="orgdata.come" spec="beast.evolution.alignment.FilteredAlignment">
#                <data data="@100TaiKadai" filter="129-136" id="come" spec="beast.evolution.alignment.FilteredAlignment"/>
#                <userDataType id="TwoStateCovarion.14" spec="beast.evolution.datatype.TwoStateCovarion"/>
#            </data>
#        </distribution>
#        <distribution branchRateModel="@RelaxedClock.c:clock" id="treeLikelihood.die" siteModel="@SiteModel.s:I" spec="beast.evolution.likelihood.TreeLikelihood" tree="@Tree.t:tree" useAmbiguities="true">
#            <data ascertained="true" excludeto="1" filter="-" id="orgdata.die" spec="beast.evolution.alignment.FilteredAlignment">
#                <data data="@100TaiKadai" filter="137-143" id="die" spec="beast.evolution.alignment.FilteredAlignment"/>
#                <userDataType id="TwoStateCovarion.15" spec="beast.evolution.datatype.TwoStateCovarion"/>
#            </data>
#        </distribution>
#        <distribution branchRateModel="@RelaxedClock.c:clock" id="treeLikelihood.dog" siteModel="@SiteModel.s:I" spec="beast.evolution.likelihood.TreeLikelihood" tree="@Tree.t:tree" useAmbiguities="true">
#            <data ascertained="true" excludeto="1" filter="-" id="orgdata.dog" spec="beast.evolution.alignment.FilteredAlignment">
#                <data data="@100TaiKadai" filter="144-147" id="dog" spec="beast.evolution.alignment.FilteredAlignment"/>
#                <userDataType id="TwoStateCovarion.16" spec="beast.evolution.datatype.TwoStateCovarion"/>
#            </data>
#        </distribution>
#        <distribution branchRateModel="@RelaxedClock.c:clock" id="treeLikelihood.dry" siteModel="@SiteModel.s:I" spec="beast.evolution.likelihood.TreeLikelihood" tree="@Tree.t:tree" useAmbiguities="true">
#            <data ascertained="true" excludeto="1" filter="-" id="orgdata.dry" spec="beast.evolution.alignment.FilteredAlignment">
#                <data data="@100TaiKadai" filter="148-151" id="dry" spec="beast.evolution.alignment.FilteredAlignment"/>
#                <userDataType id="TwoStateCovarion.17" spec="beast.evolution.datatype.TwoStateCovarion"/>
#            </data>
#        </distribution>
#        <distribution branchRateModel="@RelaxedClock.c:clock" id="treeLikelihood.ear" siteModel="@SiteModel.s:I" spec="beast.evolution.likelihood.TreeLikelihood" tree="@Tree.t:tree" useAmbiguities="true">
#            <data ascertained="true" excludeto="1" filter="-" id="orgdata.ear" spec="beast.evolution.alignment.FilteredAlignment">
#                <data data="@100TaiKadai" filter="152-156" id="ear" spec="beast.evolution.alignment.FilteredAlignment"/>
#                <userDataType id="TwoStateCovarion.18" spec="beast.evolution.datatype.TwoStateCovarion"/>
#            </data>
#        </distribution>
#        <distribution branchRateModel="@RelaxedClock.c:clock" id="treeLikelihood.earth" siteModel="@SiteModel.s:I" spec="beast.evolution.likelihood.TreeLikelihood" tree="@Tree.t:tree" useAmbiguities="true">
#            <data ascertained="true" excludeto="1" filter="-" id="orgdata.earth" spec="beast.evolution.alignment.FilteredAlignment">
#                <data data="@100TaiKadai" filter="157-168" id="earth" spec="beast.evolution.alignment.FilteredAlignment"/>
#                <userDataType id="TwoStateCovarion.19" spec="beast.evolution.datatype.TwoStateCovarion"/>
#            </data>
#        </distribution>
#        <distribution branchRateModel="@RelaxedClock.c:clock" id="treeLikelihood.eat" siteModel="@SiteModel.s:I" spec="beast.evolution.likelihood.TreeLikelihood" tree="@Tree.t:tree" useAmbiguities="true">
#            <data ascertained="true" excludeto="1" filter="-" id="orgdata.eat" spec="beast.evolution.alignment.FilteredAlignment">
#                <data data="@100TaiKadai" filter="169-176" id="eat" spec="beast.evolution.alignment.FilteredAlignment"/>
#                <userDataType id="TwoStateCovarion.20" spec="beast.evolution.datatype.TwoStateCovarion"/>
#            </data>
#        </distribution>
#        <distribution branchRateModel="@RelaxedClock.c:clock" id="treeLikelihood.egg" siteModel="@SiteModel.s:I" spec="beast.evolution.likelihood.TreeLikelihood" tree="@Tree.t:tree" useAmbiguities="true">
#            <data ascertained="true" excludeto="1" filter="-" id="orgdata.egg" spec="beast.evolution.alignment.FilteredAlignment">
#                <data data="@100TaiKadai" filter="177-181" id="egg" spec="beast.evolution.alignment.FilteredAlignment"/>
#                <userDataType id="TwoStateCovarion.21" spec="beast.evolution.datatype.TwoStateCovarion"/>
#            </data>
#        </distribution>
#        <distribution branchRateModel="@RelaxedClock.c:clock" id="treeLikelihood.eye" siteModel="@SiteModel.s:I" spec="beast.evolution.likelihood.TreeLikelihood" tree="@Tree.t:tree" useAmbiguities="true">
#            <data ascertained="true" excludeto="1" filter="-" id="orgdata.eye" spec="beast.evolution.alignment.FilteredAlignment">
#                <data data="@100TaiKadai" filter="182-184" id="eye" spec="beast.evolution.alignment.FilteredAlignment"/>
#                <userDataType id="TwoStateCovarion.22" spec="beast.evolution.datatype.TwoStateCovarion"/>
#            </data>
#        </distribution>
#        <distribution branchRateModel="@RelaxedClock.c:clock" id="treeLikelihood.fat" siteModel="@SiteModel.s:I" spec="beast.evolution.likelihood.TreeLikelihood" tree="@Tree.t:tree" useAmbiguities="true">
#            <data ascertained="true" excludeto="1" filter="-" id="orgdata.fat" spec="beast.evolution.alignment.FilteredAlignment">
#                <data data="@100TaiKadai" filter="185-193" id="fat" spec="beast.evolution.alignment.FilteredAlignment"/>
#                <userDataType id="TwoStateCovarion.23" spec="beast.evolution.datatype.TwoStateCovarion"/>
#            </data>
#        </distribution>
#        <distribution branchRateModel="@RelaxedClock.c:clock" id="treeLikelihood.feather" siteModel="@SiteModel.s:I" spec="beast.evolution.likelihood.TreeLikelihood" tree="@Tree.t:tree" useAmbiguities="true">
#            <data ascertained="true" excludeto="1" filter="-" id="orgdata.feather" spec="beast.evolution.alignment.FilteredAlignment">
#                <data data="@100TaiKadai" filter="194-200" id="feather" spec="beast.evolution.alignment.FilteredAlignment"/>
#                <userDataType id="TwoStateCovarion.24" spec="beast.evolution.datatype.TwoStateCovarion"/>
#            </data>
#        </distribution>
#        <distribution branchRateModel="@RelaxedClock.c:clock" id="treeLikelihood.fire" siteModel="@SiteModel.s:I" spec="beast.evolution.likelihood.TreeLikelihood" tree="@Tree.t:tree" useAmbiguities="true">
#            <data ascertained="true" excludeto="1" filter="-" id="orgdata.fire" spec="beast.evolution.alignment.FilteredAlignment">
#                <data data="@100TaiKadai" filter="201-203" id="fire" spec="beast.evolution.alignment.FilteredAlignment"/>
#                <userDataType id="TwoStateCovarion.25" spec="beast.evolution.datatype.TwoStateCovarion"/>
#            </data>
#        </distribution>
#        <distribution branchRateModel="@RelaxedClock.c:clock" id="treeLikelihood.fish" siteModel="@SiteModel.s:I" spec="beast.evolution.likelihood.TreeLikelihood" tree="@Tree.t:tree" useAmbiguities="true">
#            <data ascertained="true" excludeto="1" filter="-" id="orgdata.fish" spec="beast.evolution.alignment.FilteredAlignment">
#                <data data="@100TaiKadai" filter="204-208" id="fish" spec="beast.evolution.alignment.FilteredAlignment"/>
#                <userDataType id="TwoStateCovarion.26" spec="beast.evolution.datatype.TwoStateCovarion"/>
#            </data>
#        </distribution>
#        <distribution branchRateModel="@RelaxedClock.c:clock" id="treeLikelihood.fly" siteModel="@SiteModel.s:I" spec="beast.evolution.likelihood.TreeLikelihood" tree="@Tree.t:tree" useAmbiguities="true">
#            <data ascertained="true" excludeto="1" filter="-" id="orgdata.fly" spec="beast.evolution.alignment.FilteredAlignment">
#                <data data="@100TaiKadai" filter="209-213" id="fly" spec="beast.evolution.alignment.FilteredAlignment"/>
#                <userDataType id="TwoStateCovarion.27" spec="beast.evolution.datatype.TwoStateCovarion"/>
#            </data>
#        </distribution>
#        <distribution branchRateModel="@RelaxedClock.c:clock" id="treeLikelihood.foot" siteModel="@SiteModel.s:I" spec="beast.evolution.likelihood.TreeLikelihood" tree="@Tree.t:tree" useAmbiguities="true">
#            <data ascertained="true" excludeto="1" filter="-" id="orgdata.foot" spec="beast.evolution.alignment.FilteredAlignment">
#                <data data="@100TaiKadai" filter="214-219" id="foot" spec="beast.evolution.alignment.FilteredAlignment"/>
#                <userDataType id="TwoStateCovarion.28" spec="beast.evolution.datatype.TwoStateCovarion"/>
#            </data>
#        </distribution>
#        <distribution branchRateModel="@RelaxedClock.c:clock" id="treeLikelihood.full" siteModel="@SiteModel.s:I" spec="beast.evolution.likelihood.TreeLikelihood" tree="@Tree.t:tree" useAmbiguities="true">
#            <data ascertained="true" excludeto="1" filter="-" id="orgdata.full" spec="beast.evolution.alignment.FilteredAlignment">
#                <data data="@100TaiKadai" filter="220-224" id="full" spec="beast.evolution.alignment.FilteredAlignment"/>
#                <userDataType id="TwoStateCovarion.29" spec="beast.evolution.datatype.TwoStateCovarion"/>
#            </data>
#        </distribution>
#        <distribution branchRateModel="@RelaxedClock.c:clock" id="treeLikelihood.give" siteModel="@SiteModel.s:I" spec="beast.evolution.likelihood.TreeLikelihood" tree="@Tree.t:tree" useAmbiguities="true">
#            <data ascertained="true" excludeto="1" filter="-" id="orgdata.give" spec="beast.evolution.alignment.FilteredAlignment">
#                <data data="@100TaiKadai" filter="225-233" id="give" spec="beast.evolution.alignment.FilteredAlignment"/>
#                <userDataType id="TwoStateCovarion.30" spec="beast.evolution.datatype.TwoStateCovarion"/>
#            </data>
#        </distribution>
#        <distribution branchRateModel="@RelaxedClock.c:clock" id="treeLikelihood.good" siteModel="@SiteModel.s:I" spec="beast.evolution.likelihood.TreeLikelihood" tree="@Tree.t:tree" useAmbiguities="true">
#            <data ascertained="true" excludeto="1" filter="-" id="orgdata.good" spec="beast.evolution.alignment.FilteredAlignment">
#                <data data="@100TaiKadai" filter="234-242" id="good" spec="beast.evolution.alignment.FilteredAlignment"/>
#                <userDataType id="TwoStateCovarion.31" spec="beast.evolution.datatype.TwoStateCovarion"/>
#            </data>
#        </distribution>
#        <distribution branchRateModel="@RelaxedClock.c:clock" id="treeLikelihood.green" siteModel="@SiteModel.s:I" spec="beast.evolution.likelihood.TreeLikelihood" tree="@Tree.t:tree" useAmbiguities="true">
#            <data ascertained="true" excludeto="1" filter="-" id="orgdata.green" spec="beast.evolution.alignment.FilteredAlignment">
#                <data data="@100TaiKadai" filter="243-251" id="green" spec="beast.evolution.alignment.FilteredAlignment"/>
#                <userDataType id="TwoStateCovarion.32" spec="beast.evolution.datatype.TwoStateCovarion"/>
#            </data>
#        </distribution>
#        <distribution branchRateModel="@RelaxedClock.c:clock" id="treeLikelihood.hair" siteModel="@SiteModel.s:I" spec="beast.evolution.likelihood.TreeLikelihood" tree="@Tree.t:tree" useAmbiguities="true">
#            <data ascertained="true" excludeto="1" filter="-" id="orgdata.hair" spec="beast.evolution.alignment.FilteredAlignment">
#                <data data="@100TaiKadai" filter="252-259" id="hair" spec="beast.evolution.alignment.FilteredAlignment"/>
#                <userDataType id="TwoStateCovarion.33" spec="beast.evolution.datatype.TwoStateCovarion"/>
#            </data>
#        </distribution>
#        <distribution branchRateModel="@RelaxedClock.c:clock" id="treeLikelihood.hand" siteModel="@SiteModel.s:I" spec="beast.evolution.likelihood.TreeLikelihood" tree="@Tree.t:tree" useAmbiguities="true">
#            <data ascertained="true" excludeto="1" filter="-" id="orgdata.hand" spec="beast.evolution.alignment.FilteredAlignment">
#                <data data="@100TaiKadai" filter="260-264" id="hand" spec="beast.evolution.alignment.FilteredAlignment"/>
#                <userDataType id="TwoStateCovarion.34" spec="beast.evolution.datatype.TwoStateCovarion"/>
#            </data>
#        </distribution>
#        <distribution branchRateModel="@RelaxedClock.c:clock" id="treeLikelihood.head" siteModel="@SiteModel.s:I" spec="beast.evolution.likelihood.TreeLikelihood" tree="@Tree.t:tree" useAmbiguities="true">
#            <data ascertained="true" excludeto="1" filter="-" id="orgdata.head" spec="beast.evolution.alignment.FilteredAlignment">
#                <data data="@100TaiKadai" filter="265-272" id="head" spec="beast.evolution.alignment.FilteredAlignment"/>
#                <userDataType id="TwoStateCovarion.35" spec="beast.evolution.datatype.TwoStateCovarion"/>
#            </data>
#        </distribution>
#        <distribution branchRateModel="@RelaxedClock.c:clock" id="treeLikelihood.hear" siteModel="@SiteModel.s:I" spec="beast.evolution.likelihood.TreeLikelihood" tree="@Tree.t:tree" useAmbiguities="true">
#            <data ascertained="true" excludeto="1" filter="-" id="orgdata.hear" spec="beast.evolution.alignment.FilteredAlignment">
#                <data data="@100TaiKadai" filter="273-286" id="hear" spec="beast.evolution.alignment.FilteredAlignment"/>
#                <userDataType id="TwoStateCovarion.36" spec="beast.evolution.datatype.TwoStateCovarion"/>
#            </data>
#        </distribution>
#        <distribution branchRateModel="@RelaxedClock.c:clock" id="treeLikelihood.heart" siteModel="@SiteModel.s:I" spec="beast.evolution.likelihood.TreeLikelihood" tree="@Tree.t:tree" useAmbiguities="true">
#            <data ascertained="true" excludeto="1" filter="-" id="orgdata.heart" spec="beast.evolution.alignment.FilteredAlignment">
#                <data data="@100TaiKadai" filter="287-293" id="heart" spec="beast.evolution.alignment.FilteredAlignment"/>
#                <userDataType id="TwoStateCovarion.37" spec="beast.evolution.datatype.TwoStateCovarion"/>
#            </data>
#        </distribution>
#        <distribution branchRateModel="@RelaxedClock.c:clock" id="treeLikelihood.horn" siteModel="@SiteModel.s:I" spec="beast.evolution.likelihood.TreeLikelihood" tree="@Tree.t:tree" useAmbiguities="true">
#            <data ascertained="true" excludeto="1" filter="-" id="orgdata.horn" spec="beast.evolution.alignment.FilteredAlignment">
#                <data data="@100TaiKadai" filter="294-299" id="horn" spec="beast.evolution.alignment.FilteredAlignment"/>
#                <userDataType id="TwoStateCovarion.38" spec="beast.evolution.datatype.TwoStateCovarion"/>
#            </data>
#        </distribution>
#        <distribution branchRateModel="@RelaxedClock.c:clock" id="treeLikelihood.kill" siteModel="@SiteModel.s:I" spec="beast.evolution.likelihood.TreeLikelihood" tree="@Tree.t:tree" useAmbiguities="true">
#            <data ascertained="true" excludeto="1" filter="-" id="orgdata.kill" spec="beast.evolution.alignment.FilteredAlignment">
#                <data data="@100TaiKadai" filter="300-309" id="kill" spec="beast.evolution.alignment.FilteredAlignment"/>
#                <userDataType id="TwoStateCovarion.39" spec="beast.evolution.datatype.TwoStateCovarion"/>
#            </data>
#        </distribution>
#        <distribution branchRateModel="@RelaxedClock.c:clock" id="treeLikelihood.knee" siteModel="@SiteModel.s:I" spec="beast.evolution.likelihood.TreeLikelihood" tree="@Tree.t:tree" useAmbiguities="true">
#            <data ascertained="true" excludeto="1" filter="-" id="orgdata.knee" spec="beast.evolution.alignment.FilteredAlignment">
#                <data data="@100TaiKadai" filter="310-313" id="knee" spec="beast.evolution.alignment.FilteredAlignment"/>
#                <userDataType id="TwoStateCovarion.40" spec="beast.evolution.datatype.TwoStateCovarion"/>
#            </data>
#        </distribution>
#        <distribution branchRateModel="@RelaxedClock.c:clock" id="treeLikelihood.know" siteModel="@SiteModel.s:I" spec="beast.evolution.likelihood.TreeLikelihood" tree="@Tree.t:tree" useAmbiguities="true">
#            <data ascertained="true" excludeto="1" filter="-" id="orgdata.know" spec="beast.evolution.alignment.FilteredAlignment">
#                <data data="@100TaiKadai" filter="314-321" id="know" spec="beast.evolution.alignment.FilteredAlignment"/>
#                <userDataType id="TwoStateCovarion.41" spec="beast.evolution.datatype.TwoStateCovarion"/>
#            </data>
#        </distribution>
#        <distribution branchRateModel="@RelaxedClock.c:clock" id="treeLikelihood.leaf" siteModel="@SiteModel.s:I" spec="beast.evolution.likelihood.TreeLikelihood" tree="@Tree.t:tree" useAmbiguities="true">
#            <data ascertained="true" excludeto="1" filter="-" id="orgdata.leaf" spec="beast.evolution.alignment.FilteredAlignment">
#                <data data="@100TaiKadai" filter="322-328" id="leaf" spec="beast.evolution.alignment.FilteredAlignment"/>
#                <userDataType id="TwoStateCovarion.42" spec="beast.evolution.datatype.TwoStateCovarion"/>
#            </data>
#        </distribution>
#        <distribution branchRateModel="@RelaxedClock.c:clock" id="treeLikelihood.liver" siteModel="@SiteModel.s:I" spec="beast.evolution.likelihood.TreeLikelihood" tree="@Tree.t:tree" useAmbiguities="true">
#            <data ascertained="true" excludeto="1" filter="-" id="orgdata.liver" spec="beast.evolution.alignment.FilteredAlignment">
#                <data data="@100TaiKadai" filter="329-334" id="liver" spec="beast.evolution.alignment.FilteredAlignment"/>
#                <userDataType id="TwoStateCovarion.43" spec="beast.evolution.datatype.TwoStateCovarion"/>
#            </data>
#        </distribution>
#        <distribution branchRateModel="@RelaxedClock.c:clock" id="treeLikelihood.long" siteModel="@SiteModel.s:I" spec="beast.evolution.likelihood.TreeLikelihood" tree="@Tree.t:tree" useAmbiguities="true">
#            <data ascertained="true" excludeto="1" filter="-" id="orgdata.long" spec="beast.evolution.alignment.FilteredAlignment">
#                <data data="@100TaiKadai" filter="335-342" id="long" spec="beast.evolution.alignment.FilteredAlignment"/>
#                <userDataType id="TwoStateCovarion.44" spec="beast.evolution.datatype.TwoStateCovarion"/>
#            </data>
#        </distribution>
#        <distribution branchRateModel="@RelaxedClock.c:clock" id="treeLikelihood.louse" siteModel="@SiteModel.s:I" spec="beast.evolution.likelihood.TreeLikelihood" tree="@Tree.t:tree" useAmbiguities="true">
#            <data ascertained="true" excludeto="1" filter="-" id="orgdata.louse" spec="beast.evolution.alignment.FilteredAlignment">
#                <data data="@100TaiKadai" filter="343-346" id="louse" spec="beast.evolution.alignment.FilteredAlignment"/>
#                <userDataType id="TwoStateCovarion.45" spec="beast.evolution.datatype.TwoStateCovarion"/>
#            </data>
#        </distribution>
#        <distribution branchRateModel="@RelaxedClock.c:clock" id="treeLikelihood.man" siteModel="@SiteModel.s:I" spec="beast.evolution.likelihood.TreeLikelihood" tree="@Tree.t:tree" useAmbiguities="true">
#            <data ascertained="true" excludeto="1" filter="-" id="orgdata.man" spec="beast.evolution.alignment.FilteredAlignment">
#                <data data="@100TaiKadai" filter="347-358" id="man" spec="beast.evolution.alignment.FilteredAlignment"/>
#                <userDataType id="TwoStateCovarion.46" spec="beast.evolution.datatype.TwoStateCovarion"/>
#            </data>
#        </distribution>
#        <distribution branchRateModel="@RelaxedClock.c:clock" id="treeLikelihood.many" siteModel="@SiteModel.s:I" spec="beast.evolution.likelihood.TreeLikelihood" tree="@Tree.t:tree" useAmbiguities="true">
#            <data ascertained="true" excludeto="1" filter="-" id="orgdata.many" spec="beast.evolution.alignment.FilteredAlignment">
#                <data data="@100TaiKadai" filter="359-369" id="many" spec="beast.evolution.alignment.FilteredAlignment"/>
#                <userDataType id="TwoStateCovarion.47" spec="beast.evolution.datatype.TwoStateCovarion"/>
#            </data>
#        </distribution>
#        <distribution branchRateModel="@RelaxedClock.c:clock" id="treeLikelihood.meat" siteModel="@SiteModel.s:I" spec="beast.evolution.likelihood.TreeLikelihood" tree="@Tree.t:tree" useAmbiguities="true">
#            <data ascertained="true" excludeto="1" filter="-" id="orgdata.meat" spec="beast.evolution.alignment.FilteredAlignment">
#                <data data="@100TaiKadai" filter="370-382" id="meat" spec="beast.evolution.alignment.FilteredAlignment"/>
#                <userDataType id="TwoStateCovarion.48" spec="beast.evolution.datatype.TwoStateCovarion"/>
#            </data>
#        </distribution>
#        <distribution branchRateModel="@RelaxedClock.c:clock" id="treeLikelihood.moon" siteModel="@SiteModel.s:I" spec="beast.evolution.likelihood.TreeLikelihood" tree="@Tree.t:tree" useAmbiguities="true">
#            <data ascertained="true" excludeto="1" filter="-" id="orgdata.moon" spec="beast.evolution.alignment.FilteredAlignment">
#                <data data="@100TaiKadai" filter="383-390" id="moon" spec="beast.evolution.alignment.FilteredAlignment"/>
#                <userDataType id="TwoStateCovarion.49" spec="beast.evolution.datatype.TwoStateCovarion"/>
#            </data>
#        </distribution>
#        <distribution branchRateModel="@RelaxedClock.c:clock" id="treeLikelihood.mountain" siteModel="@SiteModel.s:I" spec="beast.evolution.likelihood.TreeLikelihood" tree="@Tree.t:tree" useAmbiguities="true">
#            <data ascertained="true" excludeto="1" filter="-" id="orgdata.mountain" spec="beast.evolution.alignment.FilteredAlignment">
#                <data data="@100TaiKadai" filter="391-406" id="mountain" spec="beast.evolution.alignment.FilteredAlignment"/>
#                <userDataType id="TwoStateCovarion.50" spec="beast.evolution.datatype.TwoStateCovarion"/>
#            </data>
#        </distribution>
#        <distribution branchRateModel="@RelaxedClock.c:clock" id="treeLikelihood.mouth" siteModel="@SiteModel.s:I" spec="beast.evolution.likelihood.TreeLikelihood" tree="@Tree.t:tree" useAmbiguities="true">
#            <data ascertained="true" excludeto="1" filter="-" id="orgdata.mouth" spec="beast.evolution.alignment.FilteredAlignment">
#                <data data="@100TaiKadai" filter="407-419" id="mouth" spec="beast.evolution.alignment.FilteredAlignment"/>
#                <userDataType id="TwoStateCovarion.51" spec="beast.evolution.datatype.TwoStateCovarion"/>
#            </data>
#        </distribution>
#        <distribution branchRateModel="@RelaxedClock.c:clock" id="treeLikelihood.name" siteModel="@SiteModel.s:I" spec="beast.evolution.likelihood.TreeLikelihood" tree="@Tree.t:tree" useAmbiguities="true">
#            <data ascertained="true" excludeto="1" filter="-" id="orgdata.name" spec="beast.evolution.alignment.FilteredAlignment">
#                <data data="@100TaiKadai" filter="420-426" id="name" spec="beast.evolution.alignment.FilteredAlignment"/>
#                <userDataType id="TwoStateCovarion.52" spec="beast.evolution.datatype.TwoStateCovarion"/>
#            </data>
#        </distribution>
#        <distribution branchRateModel="@RelaxedClock.c:clock" id="treeLikelihood.neck" siteModel="@SiteModel.s:I" spec="beast.evolution.likelihood.TreeLikelihood" tree="@Tree.t:tree" useAmbiguities="true">
#            <data ascertained="true" excludeto="1" filter="-" id="orgdata.neck" spec="beast.evolution.alignment.FilteredAlignment">
#                <data data="@100TaiKadai" filter="427-436" id="neck" spec="beast.evolution.alignment.FilteredAlignment"/>
#                <userDataType id="TwoStateCovarion.53" spec="beast.evolution.datatype.TwoStateCovarion"/>
#            </data>
#        </distribution>
#        <distribution branchRateModel="@RelaxedClock.c:clock" id="treeLikelihood.new" siteModel="@SiteModel.s:I" spec="beast.evolution.likelihood.TreeLikelihood" tree="@Tree.t:tree" useAmbiguities="true">
#            <data ascertained="true" excludeto="1" filter="-" id="orgdata.new" spec="beast.evolution.alignment.FilteredAlignment">
#                <data data="@100TaiKadai" filter="437-444" id="new" spec="beast.evolution.alignment.FilteredAlignment"/>
#                <userDataType id="TwoStateCovarion.54" spec="beast.evolution.datatype.TwoStateCovarion"/>
#            </data>
#        </distribution>
#        <distribution branchRateModel="@RelaxedClock.c:clock" id="treeLikelihood.night" siteModel="@SiteModel.s:I" spec="beast.evolution.likelihood.TreeLikelihood" tree="@Tree.t:tree" useAmbiguities="true">
#            <data ascertained="true" excludeto="1" filter="-" id="orgdata.night" spec="beast.evolution.alignment.FilteredAlignment">
#                <data data="@100TaiKadai" filter="445-457" id="night" spec="beast.evolution.alignment.FilteredAlignment"/>
#                <userDataType id="TwoStateCovarion.55" spec="beast.evolution.datatype.TwoStateCovarion"/>
#            </data>
#        </distribution>
#        <distribution branchRateModel="@RelaxedClock.c:clock" id="treeLikelihood.nose" siteModel="@SiteModel.s:I" spec="beast.evolution.likelihood.TreeLikelihood" tree="@Tree.t:tree" useAmbiguities="true">
#            <data ascertained="true" excludeto="1" filter="-" id="orgdata.nose" spec="beast.evolution.alignment.FilteredAlignment">
#                <data data="@100TaiKadai" filter="458-460" id="nose" spec="beast.evolution.alignment.FilteredAlignment"/>
#                <userDataType id="TwoStateCovarion.56" spec="beast.evolution.datatype.TwoStateCovarion"/>
#            </data>
#        </distribution>
#        <distribution branchRateModel="@RelaxedClock.c:clock" id="treeLikelihood.not" siteModel="@SiteModel.s:I" spec="beast.evolution.likelihood.TreeLikelihood" tree="@Tree.t:tree" useAmbiguities="true">
#            <data ascertained="true" excludeto="1" filter="-" id="orgdata.not" spec="beast.evolution.alignment.FilteredAlignment">
#                <data data="@100TaiKadai" filter="461-479" id="not" spec="beast.evolution.alignment.FilteredAlignment"/>
#                <userDataType id="TwoStateCovarion.57" spec="beast.evolution.datatype.TwoStateCovarion"/>
#            </data>
#        </distribution>
#        <distribution branchRateModel="@RelaxedClock.c:clock" id="treeLikelihood.one" siteModel="@SiteModel.s:I" spec="beast.evolution.likelihood.TreeLikelihood" tree="@Tree.t:tree" useAmbiguities="true">
#            <data ascertained="true" excludeto="1" filter="-" id="orgdata.one" spec="beast.evolution.alignment.FilteredAlignment">
#                <data data="@100TaiKadai" filter="480-486" id="one" spec="beast.evolution.alignment.FilteredAlignment"/>
#                <userDataType id="TwoStateCovarion.58" spec="beast.evolution.datatype.TwoStateCovarion"/>
#            </data>
#        </distribution>
#        <distribution branchRateModel="@RelaxedClock.c:clock" id="treeLikelihood.person" siteModel="@SiteModel.s:I" spec="beast.evolution.likelihood.TreeLikelihood" tree="@Tree.t:tree" useAmbiguities="true">
#            <data ascertained="true" excludeto="1" filter="-" id="orgdata.person" spec="beast.evolution.alignment.FilteredAlignment">
#                <data data="@100TaiKadai" filter="487-495" id="person" spec="beast.evolution.alignment.FilteredAlignment"/>
#                <userDataType id="TwoStateCovarion.59" spec="beast.evolution.datatype.TwoStateCovarion"/>
#            </data>
#        </distribution>
#        <distribution branchRateModel="@RelaxedClock.c:clock" id="treeLikelihood.rain" siteModel="@SiteModel.s:I" spec="beast.evolution.likelihood.TreeLikelihood" tree="@Tree.t:tree" useAmbiguities="true">
#            <data ascertained="true" excludeto="1" filter="-" id="orgdata.rain" spec="beast.evolution.alignment.FilteredAlignment">
#                <data data="@100TaiKadai" filter="496-499" id="rain" spec="beast.evolution.alignment.FilteredAlignment"/>
#                <userDataType id="TwoStateCovarion.60" spec="beast.evolution.datatype.TwoStateCovarion"/>
#            </data>
#        </distribution>
#        <distribution branchRateModel="@RelaxedClock.c:clock" id="treeLikelihood.red" siteModel="@SiteModel.s:I" spec="beast.evolution.likelihood.TreeLikelihood" tree="@Tree.t:tree" useAmbiguities="true">
#            <data ascertained="true" excludeto="1" filter="-" id="orgdata.red" spec="beast.evolution.alignment.FilteredAlignment">
#                <data data="@100TaiKadai" filter="500-509" id="red" spec="beast.evolution.alignment.FilteredAlignment"/>
#                <userDataType id="TwoStateCovarion.61" spec="beast.evolution.datatype.TwoStateCovarion"/>
#            </data>
#        </distribution>
#        <distribution branchRateModel="@RelaxedClock.c:clock" id="treeLikelihood.road" siteModel="@SiteModel.s:I" spec="beast.evolution.likelihood.TreeLikelihood" tree="@Tree.t:tree" useAmbiguities="true">
#            <data ascertained="true" excludeto="1" filter="-" id="orgdata.road" spec="beast.evolution.alignment.FilteredAlignment">
#                <data data="@100TaiKadai" filter="510-515" id="road" spec="beast.evolution.alignment.FilteredAlignment"/>
#                <userDataType id="TwoStateCovarion.62" spec="beast.evolution.datatype.TwoStateCovarion"/>
#            </data>
#        </distribution>
#        <distribution branchRateModel="@RelaxedClock.c:clock" id="treeLikelihood.root" siteModel="@SiteModel.s:I" spec="beast.evolution.likelihood.TreeLikelihood" tree="@Tree.t:tree" useAmbiguities="true">
#            <data ascertained="true" excludeto="1" filter="-" id="orgdata.root" spec="beast.evolution.alignment.FilteredAlignment">
#                <data data="@100TaiKadai" filter="516-528" id="root" spec="beast.evolution.alignment.FilteredAlignment"/>
#                <userDataType id="TwoStateCovarion.63" spec="beast.evolution.datatype.TwoStateCovarion"/>
#            </data>
#        </distribution>
#        <distribution branchRateModel="@RelaxedClock.c:clock" id="treeLikelihood.round" siteModel="@SiteModel.s:I" spec="beast.evolution.likelihood.TreeLikelihood" tree="@Tree.t:tree" useAmbiguities="true">
#            <data ascertained="true" excludeto="1" filter="-" id="orgdata.round" spec="beast.evolution.alignment.FilteredAlignment">
#                <data data="@100TaiKadai" filter="529-540" id="round" spec="beast.evolution.alignment.FilteredAlignment"/>
#                <userDataType id="TwoStateCovarion.64" spec="beast.evolution.datatype.TwoStateCovarion"/>
#            </data>
#        </distribution>
#        <distribution branchRateModel="@RelaxedClock.c:clock" id="treeLikelihood.see" siteModel="@SiteModel.s:I" spec="beast.evolution.likelihood.TreeLikelihood" tree="@Tree.t:tree" useAmbiguities="true">
#            <data ascertained="true" excludeto="1" filter="-" id="orgdata.see" spec="beast.evolution.alignment.FilteredAlignment">
#                <data data="@100TaiKadai" filter="541-555" id="see" spec="beast.evolution.alignment.FilteredAlignment"/>
#                <userDataType id="TwoStateCovarion.65" spec="beast.evolution.datatype.TwoStateCovarion"/>
#            </data>
#        </distribution>
#        <distribution branchRateModel="@RelaxedClock.c:clock" id="treeLikelihood.seed" siteModel="@SiteModel.s:I" spec="beast.evolution.likelihood.TreeLikelihood" tree="@Tree.t:tree" useAmbiguities="true">
#            <data ascertained="true" excludeto="1" filter="-" id="orgdata.seed" spec="beast.evolution.alignment.FilteredAlignment">
#                <data data="@100TaiKadai" filter="556-562" id="seed" spec="beast.evolution.alignment.FilteredAlignment"/>
#                <userDataType id="TwoStateCovarion.66" spec="beast.evolution.datatype.TwoStateCovarion"/>
#            </data>
#        </distribution>
#        <distribution branchRateModel="@RelaxedClock.c:clock" id="treeLikelihood.sit" siteModel="@SiteModel.s:I" spec="beast.evolution.likelihood.TreeLikelihood" tree="@Tree.t:tree" useAmbiguities="true">
#            <data ascertained="true" excludeto="1" filter="-" id="orgdata.sit" spec="beast.evolution.alignment.FilteredAlignment">
#                <data data="@100TaiKadai" filter="563-571" id="sit" spec="beast.evolution.alignment.FilteredAlignment"/>
#                <userDataType id="TwoStateCovarion.67" spec="beast.evolution.datatype.TwoStateCovarion"/>
#            </data>
#        </distribution>
#        <distribution branchRateModel="@RelaxedClock.c:clock" id="treeLikelihood.skin" siteModel="@SiteModel.s:I" spec="beast.evolution.likelihood.TreeLikelihood" tree="@Tree.t:tree" useAmbiguities="true">
#            <data ascertained="true" excludeto="1" filter="-" id="orgdata.skin" spec="beast.evolution.alignment.FilteredAlignment">
#                <data data="@100TaiKadai" filter="572-578" id="skin" spec="beast.evolution.alignment.FilteredAlignment"/>
#                <userDataType id="TwoStateCovarion.68" spec="beast.evolution.datatype.TwoStateCovarion"/>
#            </data>
#        </distribution>
#        <distribution branchRateModel="@RelaxedClock.c:clock" id="treeLikelihood.sleep" siteModel="@SiteModel.s:I" spec="beast.evolution.likelihood.TreeLikelihood" tree="@Tree.t:tree" useAmbiguities="true">
#            <data ascertained="true" excludeto="1" filter="-" id="orgdata.sleep" spec="beast.evolution.alignment.FilteredAlignment">
#                <data data="@100TaiKadai" filter="579-587" id="sleep" spec="beast.evolution.alignment.FilteredAlignment"/>
#                <userDataType id="TwoStateCovarion.69" spec="beast.evolution.datatype.TwoStateCovarion"/>
#            </data>
#        </distribution>
#        <distribution branchRateModel="@RelaxedClock.c:clock" id="treeLikelihood.small" siteModel="@SiteModel.s:I" spec="beast.evolution.likelihood.TreeLikelihood" tree="@Tree.t:tree" useAmbiguities="true">
#            <data ascertained="true" excludeto="1" filter="-" id="orgdata.small" spec="beast.evolution.alignment.FilteredAlignment">
#                <data data="@100TaiKadai" filter="588-604" id="small" spec="beast.evolution.alignment.FilteredAlignment"/>
#                <userDataType id="TwoStateCovarion.70" spec="beast.evolution.datatype.TwoStateCovarion"/>
#            </data>
#        </distribution>
#        <distribution branchRateModel="@RelaxedClock.c:clock" id="treeLikelihood.smoke" siteModel="@SiteModel.s:I" spec="beast.evolution.likelihood.TreeLikelihood" tree="@Tree.t:tree" useAmbiguities="true">
#            <data ascertained="true" excludeto="1" filter="-" id="orgdata.smoke" spec="beast.evolution.alignment.FilteredAlignment">
#                <data data="@100TaiKadai" filter="605-609" id="smoke" spec="beast.evolution.alignment.FilteredAlignment"/>
#                <userDataType id="TwoStateCovarion.71" spec="beast.evolution.datatype.TwoStateCovarion"/>
#            </data>
#        </distribution>
#        <distribution branchRateModel="@RelaxedClock.c:clock" id="treeLikelihood.stand" siteModel="@SiteModel.s:I" spec="beast.evolution.likelihood.TreeLikelihood" tree="@Tree.t:tree" useAmbiguities="true">
#            <data ascertained="true" excludeto="1" filter="-" id="orgdata.stand" spec="beast.evolution.alignment.FilteredAlignment">
#                <data data="@100TaiKadai" filter="610-622" id="stand" spec="beast.evolution.alignment.FilteredAlignment"/>
#                <userDataType id="TwoStateCovarion.72" spec="beast.evolution.datatype.TwoStateCovarion"/>
#            </data>
#        </distribution>
#        <distribution branchRateModel="@RelaxedClock.c:clock" id="treeLikelihood.star" siteModel="@SiteModel.s:I" spec="beast.evolution.likelihood.TreeLikelihood" tree="@Tree.t:tree" useAmbiguities="true">
#            <data ascertained="true" excludeto="1" filter="-" id="orgdata.star" spec="beast.evolution.alignment.FilteredAlignment">
#                <data data="@100TaiKadai" filter="623-632" id="star" spec="beast.evolution.alignment.FilteredAlignment"/>
#                <userDataType id="TwoStateCovarion.73" spec="beast.evolution.datatype.TwoStateCovarion"/>
#            </data>
#        </distribution>
#        <distribution branchRateModel="@RelaxedClock.c:clock" id="treeLikelihood.stone" siteModel="@SiteModel.s:I" spec="beast.evolution.likelihood.TreeLikelihood" tree="@Tree.t:tree" useAmbiguities="true">
#            <data ascertained="true" excludeto="1" filter="-" id="orgdata.stone" spec="beast.evolution.alignment.FilteredAlignment">
#                <data data="@100TaiKadai" filter="633-641" id="stone" spec="beast.evolution.alignment.FilteredAlignment"/>
#                <userDataType id="TwoStateCovarion.74" spec="beast.evolution.datatype.TwoStateCovarion"/>
#            </data>
#        </distribution>
#        <distribution branchRateModel="@RelaxedClock.c:clock" id="treeLikelihood.sun" siteModel="@SiteModel.s:I" spec="beast.evolution.likelihood.TreeLikelihood" tree="@Tree.t:tree" useAmbiguities="true">
#            <data ascertained="true" excludeto="1" filter="-" id="orgdata.sun" spec="beast.evolution.alignment.FilteredAlignment">
#                <data data="@100TaiKadai" filter="642-646" id="sun" spec="beast.evolution.alignment.FilteredAlignment"/>
#                <userDataType id="TwoStateCovarion.75" spec="beast.evolution.datatype.TwoStateCovarion"/>
#            </data>
#        </distribution>
#        <distribution branchRateModel="@RelaxedClock.c:clock" id="treeLikelihood.tail" siteModel="@SiteModel.s:I" spec="beast.evolution.likelihood.TreeLikelihood" tree="@Tree.t:tree" useAmbiguities="true">
#            <data ascertained="true" excludeto="1" filter="-" id="orgdata.tail" spec="beast.evolution.alignment.FilteredAlignment">
#                <data data="@100TaiKadai" filter="647-650" id="tail" spec="beast.evolution.alignment.FilteredAlignment"/>
#                <userDataType id="TwoStateCovarion.76" spec="beast.evolution.datatype.TwoStateCovarion"/>
#            </data>
#        </distribution>
#        <distribution branchRateModel="@RelaxedClock.c:clock" id="treeLikelihood.this" siteModel="@SiteModel.s:I" spec="beast.evolution.likelihood.TreeLikelihood" tree="@Tree.t:tree" useAmbiguities="true">
#            <data ascertained="true" excludeto="1" filter="-" id="orgdata.this" spec="beast.evolution.alignment.FilteredAlignment">
#                <data data="@100TaiKadai" filter="651-654" id="this" spec="beast.evolution.alignment.FilteredAlignment"/>
#                <userDataType id="TwoStateCovarion.77" spec="beast.evolution.datatype.TwoStateCovarion"/>
#            </data>
#        </distribution>
#        <distribution branchRateModel="@RelaxedClock.c:clock" id="treeLikelihood.thou" siteModel="@SiteModel.s:I" spec="beast.evolution.likelihood.TreeLikelihood" tree="@Tree.t:tree" useAmbiguities="true">
#            <data ascertained="true" excludeto="1" filter="-" id="orgdata.thou" spec="beast.evolution.alignment.FilteredAlignment">
#                <data data="@100TaiKadai" filter="655-660" id="thou" spec="beast.evolution.alignment.FilteredAlignment"/>
#                <userDataType id="TwoStateCovarion.78" spec="beast.evolution.datatype.TwoStateCovarion"/>
#            </data>
#        </distribution>
#        <distribution branchRateModel="@RelaxedClock.c:clock" id="treeLikelihood.tongue" siteModel="@SiteModel.s:I" spec="beast.evolution.likelihood.TreeLikelihood" tree="@Tree.t:tree" useAmbiguities="true">
#            <data ascertained="true" excludeto="1" filter="-" id="orgdata.tongue" spec="beast.evolution.alignment.FilteredAlignment">
#                <data data="@100TaiKadai" filter="661-664" id="tongue" spec="beast.evolution.alignment.FilteredAlignment"/>
#                <userDataType id="TwoStateCovarion.79" spec="beast.evolution.datatype.TwoStateCovarion"/>
#            </data>
#        </distribution>
#        <distribution branchRateModel="@RelaxedClock.c:clock" id="treeLikelihood.tooth" siteModel="@SiteModel.s:I" spec="beast.evolution.likelihood.TreeLikelihood" tree="@Tree.t:tree" useAmbiguities="true">
#            <data ascertained="true" excludeto="1" filter="-" id="orgdata.tooth" spec="beast.evolution.alignment.FilteredAlignment">
#                <data data="@100TaiKadai" filter="665-670" id="tooth" spec="beast.evolution.alignment.FilteredAlignment"/>
#                <userDataType id="TwoStateCovarion.80" spec="beast.evolution.datatype.TwoStateCovarion"/>
#            </data>
#        </distribution>
#        <distribution branchRateModel="@RelaxedClock.c:clock" id="treeLikelihood.tree" siteModel="@SiteModel.s:I" spec="beast.evolution.likelihood.TreeLikelihood" tree="@Tree.t:tree" useAmbiguities="true">
#            <data ascertained="true" excludeto="1" filter="-" id="orgdata.tree" spec="beast.evolution.alignment.FilteredAlignment">
#                <data data="@100TaiKadai" filter="671-676" id="tree" spec="beast.evolution.alignment.FilteredAlignment"/>
#                <userDataType id="TwoStateCovarion.81" spec="beast.evolution.datatype.TwoStateCovarion"/>
#            </data>
#        </distribution>
#        <distribution branchRateModel="@RelaxedClock.c:clock" id="treeLikelihood.two" siteModel="@SiteModel.s:I" spec="beast.evolution.likelihood.TreeLikelihood" tree="@Tree.t:tree" useAmbiguities="true">
#            <data ascertained="true" excludeto="1" filter="-" id="orgdata.two" spec="beast.evolution.alignment.FilteredAlignment">
#                <data data="@100TaiKadai" filter="677-680" id="two" spec="beast.evolution.alignment.FilteredAlignment"/>
#                <userDataType id="TwoStateCovarion.82" spec="beast.evolution.datatype.TwoStateCovarion"/>
#            </data>
#        </distribution>
#        <distribution branchRateModel="@RelaxedClock.c:clock" id="treeLikelihood.walk" siteModel="@SiteModel.s:I" spec="beast.evolution.likelihood.TreeLikelihood" tree="@Tree.t:tree" useAmbiguities="true">
#            <data ascertained="true" excludeto="1" filter="-" id="orgdata.walk" spec="beast.evolution.alignment.FilteredAlignment">
#                <data data="@100TaiKadai" filter="681-687" id="walk" spec="beast.evolution.alignment.FilteredAlignment"/>
#                <userDataType id="TwoStateCovarion.83" spec="beast.evolution.datatype.TwoStateCovarion"/>
#            </data>
#        </distribution>
#        <distribution branchRateModel="@RelaxedClock.c:clock" id="treeLikelihood.warm" siteModel="@SiteModel.s:I" spec="beast.evolution.likelihood.TreeLikelihood" tree="@Tree.t:tree" useAmbiguities="true">
#            <data ascertained="true" excludeto="1" filter="-" id="orgdata.warm" spec="beast.evolution.alignment.FilteredAlignment">
#                <data data="@100TaiKadai" filter="688-697" id="warm" spec="beast.evolution.alignment.FilteredAlignment"/>
#                <userDataType id="TwoStateCovarion.84" spec="beast.evolution.datatype.TwoStateCovarion"/>
#            </data>
#        </distribution>
#        <distribution branchRateModel="@RelaxedClock.c:clock" id="treeLikelihood.water" siteModel="@SiteModel.s:I" spec="beast.evolution.likelihood.TreeLikelihood" tree="@Tree.t:tree" useAmbiguities="true">
#            <data ascertained="true" excludeto="1" filter="-" id="orgdata.water" spec="beast.evolution.alignment.FilteredAlignment">
#                <data data="@100TaiKadai" filter="698-700" id="water" spec="beast.evolution.alignment.FilteredAlignment"/>
#                <userDataType id="TwoStateCovarion.85" spec="beast.evolution.datatype.TwoStateCovarion"/>
#            </data>
#        </distribution>
#        <distribution branchRateModel="@RelaxedClock.c:clock" id="treeLikelihood.we" siteModel="@SiteModel.s:I" spec="beast.evolution.likelihood.TreeLikelihood" tree="@Tree.t:tree" useAmbiguities="true">
#            <data ascertained="true" excludeto="1" filter="-" id="orgdata.we" spec="beast.evolution.alignment.FilteredAlignment">
#                <data data="@100TaiKadai" filter="701-709" id="we" spec="beast.evolution.alignment.FilteredAlignment"/>
#                <userDataType id="TwoStateCovarion.86" spec="beast.evolution.datatype.TwoStateCovarion"/>
#            </data>
#        </distribution>
#        <distribution branchRateModel="@RelaxedClock.c:clock" id="treeLikelihood.white" siteModel="@SiteModel.s:I" spec="beast.evolution.likelihood.TreeLikelihood" tree="@Tree.t:tree" useAmbiguities="true">
#            <data ascertained="true" excludeto="1" filter="-" id="orgdata.white" spec="beast.evolution.alignment.FilteredAlignment">
#                <data data="@100TaiKadai" filter="710-715" id="white" spec="beast.evolution.alignment.FilteredAlignment"/>
#                <userDataType id="TwoStateCovarion.87" spec="beast.evolution.datatype.TwoStateCovarion"/>
#            </data>
#        </distribution>
#        <distribution branchRateModel="@RelaxedClock.c:clock" id="treeLikelihood.woman" siteModel="@SiteModel.s:I" spec="beast.evolution.likelihood.TreeLikelihood" tree="@Tree.t:tree" useAmbiguities="true">
#            <data ascertained="true" excludeto="1" filter="-" id="orgdata.woman" spec="beast.evolution.alignment.FilteredAlignment">
#                <data data="@100TaiKadai" filter="716-728" id="woman" spec="beast.evolution.alignment.FilteredAlignment"/>
#                <userDataType id="TwoStateCovarion.88" spec="beast.evolution.datatype.TwoStateCovarion"/>
#            </data>
#        </distribution>
#        <distribution branchRateModel="@RelaxedClock.c:clock" id="treeLikelihood.yellow" siteModel="@SiteModel.s:I" spec="beast.evolution.likelihood.TreeLikelihood" tree="@Tree.t:tree" useAmbiguities="true">
#            <data ascertained="true" excludeto="1" filter="-" id="orgdata.yellow" spec="beast.evolution.alignment.FilteredAlignment">
#                <data data="@100TaiKadai" filter="729-736" id="yellow" spec="beast.evolution.alignment.FilteredAlignment"/>
#                <userDataType id="TwoStateCovarion.89" spec="beast.evolution.datatype.TwoStateCovarion"/>
#            </data>
#        </distribution>
#    </distribution>
#    <distribution id="fossilCalibrations" spec="beast.core.util.CompoundDistribution"/>
#</input>
#
Sample	posterior	likelihood	prior	treeLikelihood.I	treeLikelihood.ashes	treeLikelihood.belly	treeLikelihood.big	treeLikelihood.bird	treeLikelihood.bite	treeLikelihood.black	treeLikelihood.blood	treeLikelihood.bone	treeLikelihood.breast	treeLikelihood.burn	treeLikelihood.claw	treeLikelihood.cloud	treeLikelihood.cold	treeLikelihood.come	treeLikelihood.die	treeLikelihood.dog	treeLikelihood.dry	treeLikelihood.ear	treeLikelihood.earth	treeLikelihood.eat	treeLikelihood.egg	treeLikelihood.eye	treeLikelihood.fat	treeLikelihood.feather	treeLikelihood.fire	treeLikelihood.fish	treeLikelihood.fly	treeLikelihood.foot	treeLikelihood.full	treeLikelihood.give	treeLikelihood.good	treeLikelihood.green	treeLikelihood.hair	treeLikelihood.hand	treeLikelihood.head	treeLikelihood.hear	treeLikelihood.heart	treeLikelihood.horn	treeLikelihood.kill	treeLikelihood.knee	treeLikelihood.know	treeLikelihood.leaf	treeLikelihood.liver	treeLikelihood.long	treeLikelihood.louse	treeLikelihood.man	treeLikelihood.many	treeLikelihood.meat	treeLikelihood.moon	treeLikelihood.mountain	treeLikelihood.mouth	treeLikelihood.name	treeLikelihood.neck	treeLikelihood.new	treeLikelihood.night	treeLikelihood.nose	treeLikelihood.not	treeLikelihood.one	treeLikelihood.person	treeLikelihood.rain	treeLikelihood.red	treeLikelihood.road	treeLikelihood.root	treeLikelihood.round	treeLikelihood.see	treeLikelihood.seed	treeLikelihood.sit	treeLikelihood.skin	treeLikelihood.sleep	treeLikelihood.small	treeLikelihood.smoke	treeLikelihood.stand	treeLikelihood.star	treeLikelihood.stone	treeLikelihood.sun	treeLikelihood.tail	treeLikelihood.this	treeLikelihood.thou	treeLikelihood.tongue	treeLikelihood.tooth	treeLikelihood.tree	treeLikelihood.two	treeLikelihood.walk	treeLikelihood.warm	treeLikelihood.water	treeLikelihood.we	treeLikelihood.white	treeLikelihood.woman	treeLikelihood.yellow	TreeHeight.t:tree	mutationRate.s:I	bcov_alpha.s:I	bcov_s.s:I	frequencies.s:I1	frequencies.s:I2	ucldStdev.c:clock	rate.c:clock.mean	rate.c:clock.variance	rate.c:clock.coefficientOfVariation	BirthDeathSkyContemporaryBDSParam.t:tree	birthRateBDS.t:tree	deathRateBDS.t:tree	rhoBDS.t:tree	monophyletic(Be)	logP(mrca(Be))	mrca.age(Be)	ucldMean.c:clock	monophyletic(Biao_Lakkia)	logP(mrca(Biao_Lakkia))	mrca.age(Biao_Lakkia)	monophyletic(Hlai)	logP(mrca(Hlai))	mrca.age(Hlai)	monophyletic(Kra)	logP(mrca(Kra))	mrca.age(Kra)	monophyletic(Ks)	logP(mrca(Ks))	mrca.age(Ks)	monophyletic(Root)	mrca.age(Root)	monophyletic(Tai)	logP(mrca(Tai))	mrca.age(Tai)
0	-41495.72675	-40932.51527	-563.2114811	-446.9299249	-186.7678517	-614.4605925	-1198.079052	-99.24248473	-721.1525269	-502.2235446	-105.1555379	-103.8202998	-1420.991216	-1306.941642	-333.6355559	-448.1798643	-1595.3212	-610.399344	-385.7815192	-81.82982519	-687.3104971	-129.0527803	-764.5682037	-341.9294418	-183.3625802	-31.3091388	-833.3319385	-450.9186112	-35.59169505	-191.4413664	-226.3994669	-384.6335146	-67.6722626	-541.7561143	-212.046235	-274.9364652	-508.636068	-110.0932443	-383.6832821	-924.8783778	-398.346969	-212.7860897	-420.8862629	-83.54628663	-399.7208688	-215.989173	-248.486031	-414.722518	-253.1319483	-598.9283627	-392.3181933	-463.0872008	-240.7359045	-1130.937425	-619.7585042	-300.0852008	-277.663883	-427.6592849	-575.800624	-137.3324721	-1404.536844	-466.4257213	-293.0352177	-95.77749835	-512.231379	-475.6787206	-490.6367056	-956.084392	-993.4741694	-633.7600446	-228.959434	-251.216041	-401.4052642	-1218.627756	-285.1464015	-651.0986396	-657.0135862	-393.8876079	-149.4353999	-36.71450079	-67.88581684	-287.8450349	-167.6288146	-738.0226849	-164.5259004	-90.57568081	-528.2751751	-890.0707261	-21.6711638	-603.1123192	-238.9314668	-880.3816122	-402.0570792	2010.01967	1	0.5	0.5	0.5	0.5	0.1	1.99E-06	4.37E-14	0.103366297	-520.0872008	0.01	0.008	0.8	1	-8.36110244	1510.012374	2.00E-06	1	-6.751644623	502.0029826	1	-8.006367568	0.026537413	1	-8.361120962	2010.010011	1	-7.444823142	1004.004366	0	2010.01967	1	-7.696212639	0.086943926
5000	-13133.46179	-12561.63527	-571.8265171	-178.2743918	-37.05404758	-188.1703239	-374.5158995	-37.39920933	-242.1988581	-133.7899218	-28.15622556	-39.17074479	-436.7792353	-420.4501219	-117.4378527	-96.4403868	-504.2010127	-171.8768617	-94.6159801	-27.8148716	-181.8211713	-41.24295419	-221.168505	-101.6215573	-49.16315945	-17.03602536	-265.0849526	-117.7625834	-13.46761412	-49.33229342	-51.42738333	-118.9501414	-36.05414314	-138.9047302	-80.88256334	-92.96539227	-145.4797241	-42.73046181	-74.41785892	-291.1627726	-96.55253083	-78.62832939	-161.4172907	-29.88290029	-123.6399878	-58.47729846	-66.03813898	-125.122627	-75.69787903	-190.9572802	-136.3209485	-178.8739983	-115.1491177	-305.8584047	-185.6357874	-79.76289527	-90.29743993	-81.23679359	-218.7482951	-38.45806684	-413.5559653	-175.0569752	-100.8068626	-29.84465838	-136.5176016	-153.1166389	-177.9644008	-286.9614636	-350.2062535	-199.4720171	-76.09652694	-69.72308667	-125.3991268	-389.2667895	-92.85777255	-216.0106969	-160.0030778	-110.2428208	-30.38052949	-29.60493475	-32.29070174	-142.5057848	-37.36312538	-192.1871936	-57.64733991	-41.47862683	-137.0998822	-213.184271	-11.13771436	-205.5226312	-86.36974652	-234.7434716	-151.2386376	2862.730589	1	0.356373053	0.4328265	0.504473421	0.495526579	2.664850303	2.00E-04	0.01841305	3.593544348	-482.0079755	0.018274479	0.017907052	0.904884485	1	-6.600965633	2141.671355	0.030836623	1	-17.75640958	345.7811175	1	-8.006367568	2.995680722	1	-14.58840616	1490.791975	1	-24.50024072	1816.054088	1	2862.730589	1	-7.696212639	784.6903978
10000	-11364.24357	-10792.82663	-571.4169434	-141.2027047	-37.60086447	-153.9995083	-316.5023948	-33.58932577	-192.438018	-108.6768166	-29.04794663	-36.99261684	-362.4130721	-344.5039932	-81.55062993	-83.98976279	-401.2649576	-152.0250795	-88.53982763	-26.31926795	-158.3251441	-39.20840923	-175.793191	-86.92456176	-46.25721968	-15.21798739	-205.9898812	-102.5012971	-13.2163536	-47.90363457	-51.7287759	-106.4731872	-34.75432796	-126.6766348	-79.56364839	-88.07148098	-127.4742257	-42.12648352	-70.66631838	-246.9534581	-89.6449614	-60.48045591	-139.4034067	-29.51761372	-102.8344727	-63.54301135	-60.78065525	-98.34928136	-68.31169986	-170.2933685	-118.9928315	-158.7732193	-90.54292194	-258.118098	-171.2833466	-74.52828053	-88.84058025	-85.48261093	-184.8297796	-36.3145485	-337.8182276	-135.9602524	-98.16908884	-32.66194011	-129.0569737	-115.893467	-156.0077689	-245.732587	-289.8421112	-153.6443922	-79.22485347	-70.47807526	-117.6072807	-331.6146998	-79.17695242	-170.9877042	-146.4579866	-108.7802577	-31.79559694	-32.24990078	-28.66529318	-102.5986609	-41.88335609	-148.5845179	-55.65999018	-43.68830356	-114.8716273	-192.8700183	-12.93021478	-177.0605995	-69.31147656	-209.9085025	-124.2857993	2283.063172	1	0.286006844	0.370689437	0.51131734	0.48868266	2.783364076	2.68E-04	0.210646125	3.835694624	-453.3272346	0.026529219	0.026184094	0.915223194	1	-16.54617385	876.0685962	0.069165654	1	-27.90924726	260.3068611	1	-8.006367568	2.970670258	1	-14.77201617	1479.4844	1	-25.88019272	1838.060875	1	2283.063172	1	-7.696212639	1141.93032
15000	-10725.68517	-10192.87017	-532.8150017	-126.2358237	-38.73086355	-127.7141377	-290.4731857	-34.31936451	-172.4394675	-103.3665607	-27.74262878	-37.1034349	-345.6915423	-315.3024891	-79.50306603	-86.86287593	-373.5511804	-144.6392123	-83.58246218	-26.22556615	-149.1160222	-36.02122128	-177.0330515	-81.70396612	-47.33976695	-15.74178632	-190.7350224	-93.01393884	-13.07895755	-48.51222855	-48.0887478	-100.1936022	-34.24497	-124.2824058	-76.55009632	-83.68903056	-127.2120068	-42.59200306	-73.25605737	-240.6359523	-86.88853233	-57.00597746	-128.3168847	-27.65320618	-91.69562212	-62.33002639	-58.76528723	-92.55059442	-65.80719518	-161.5196861	-105.9569003	-143.2377254	-87.20698087	-240.2610746	-164.1059776	-71.17073946	-86.34288647	-81.07880622	-181.1357895	-35.84603749	-309.5591587	-133.0329383	-87.72041698	-32.22144288	-126.3338641	-110.9809263	-139.9253185	-223.6977727	-265.8694324	-143.7805518	-79.12408913	-69.03339286	-117.6302644	-317.7100802	-74.71774361	-151.7039072	-148.6751992	-109.9496975	-31.10773068	-32.40384257	-27.59248875	-92.23709692	-40.22130331	-140.2231148	-56.65229363	-41.36740579	-106.9047899	-184.8863155	-13.36627068	-160.0303521	-63.04509689	-196.4392853	-119.3259642	4336.345801	1	0.210648864	0.357007629	0.528091793	0.471908207	2.777355878	1.58E-04	0.10370661	3.854829297	-465.2107714	0.028594108	0.029058442	0.92895558	1	-7.586359941	2378.477293	0.048906475	1	-9.142604974	453.1728323	1	-8.006367568	6.221869143	1	-6.802478064	2712.74357	1	-10.97002796	1530.027855	1	4336.345801	1	-7.696212639	2093.274232
20000	-10534.53868	-9995.530807	-539.0078734	-125.6063786	-38.92729796	-128.8546517	-283.8963397	-34.01253429	-166.0817157	-102.8042527	-29.89324065	-36.91035989	-337.5950672	-313.7725351	-79.15085841	-79.79058043	-357.3437643	-142.1910416	-81.59815077	-26.78122856	-139.7596143	-37.69868704	-174.3553104	-84.38374922	-47.87157188	-15.74834139	-189.2098633	-90.0016688	-12.88472223	-47.88807719	-46.6802002	-100.3319836	-34.02099634	-126.3768488	-77.81498157	-83.77099204	-117.5980854	-43.90484069	-71.8879385	-233.5810185	-86.36452566	-60.5212184	-110.829945	-27.33149906	-93.83426926	-63.64759209	-57.81558198	-89.9319399	-61.62520752	-159.8031791	-101.5708658	-142.8456996	-83.22166753	-235.668083	-160.3698055	-70.84261375	-86.04076719	-78.27621635	-173.358559	-34.90325705	-304.9762466	-127.0973019	-91.56527827	-30.09322775	-128.7534001	-104.5373829	-142.0378465	-228.8141613	-261.4986725	-141.2131285	-79.02699982	-67.76127505	-117.2069796	-297.6053652	-69.87979357	-142.2132286	-147.9838386	-105.6883892	-31.71568856	-32.44860704	-28.71262446	-89.33037098	-39.20857243	-140.8502276	-55.94597821	-40.8520418	-102.1393261	-181.859303	-12.03466321	-151.8942988	-62.66968594	-198.7062831	-119.4286384	5095.189539	1	0.197123495	0.311931019	0.534708413	0.465291587	2.777248044	1.45E-04	0.084884761	3.633736784	-473.6242349	0.030363061	0.030898512	0.850333838	1	-7.54253273	2371.169314	0.04371	1	-6.204622743	517.1247563	1	-8.006367568	6.007003147	1	-10.53519076	3215.436171	1	-12.94738868	1585.31234	1	5095.189539	1	-7.696212639	2149.366416
25000	-10381.38928	-9847.914526	-533.4747496	-121.6192994	-39.52981865	-126.4709333	-271.4566169	-33.55278339	-158.3470154	-104.1452702	-30.1790703	-35.08162103	-324.5805416	-306.3307156	-73.26720901	-80.01354232	-351.5723984	-137.9090954	-84.6127503	-27.87591306	-133.6449478	-37.68935747	-176.6777357	-83.80787782	-48.76314692	-15.1313468	-183.1768961	-91.53193117	-13.31791054	-48.62391369	-47.98508939	-98.35533452	-34.00913833	-125.6044359	-78.10408401	-83.21587211	-115.9226046	-43.48818788	-79.55070027	-233.3220025	-85.53379936	-59.64568244	-114.7218795	-27.15958649	-92.04300236	-64.70783111	-56.78274603	-88.62950867	-61.43058987	-158.6832087	-102.1938013	-142.4445235	-83.59641043	-232.118936	-158.9493473	-70.42712583	-85.63817222	-79.60557033	-169.427597	-35.74561767	-299.3164131	-124.9425807	-89.85253869	-30.68844738	-125.6284301	-97.34213441	-139.8735976	-212.0012211	-243.6651881	-134.8185078	-79.22463461	-68.81760466	-116.4920633	-298.268494	-68.81968875	-147.3909528	-147.5529403	-107.7520712	-33.42492872	-31.2282682	-27.48074518	-85.08254733	-40.98613977	-138.2758342	-56.23368847	-39.64703342	-108.5739192	-175.5115335	-12.09105097	-139.2143258	-62.06439093	-199.0170743	-118.6834936	5222.747427	1	0.174192067	0.181570403	0.543495192	0.456504808	2.803145926	1.71E-04	0.154883384	3.673553278	-470.8057082	0.031311475	0.031324301	0.868486162	1	-6.643751901	1840.566452	0.052590768	1	-6.213270031	516.8643129	1	-8.006367568	6.187072491	1	-8.667140034	3027.581816	0	-12.18433746	1564.972019	1	5222.747427	0	-7.696212639	2095.588689
30000	-10172.41866	-9641.097345	-531.3213154	-115.8085391	-39.99910006	-122.6269776	-263.1004497	-34.23766532	-153.8164403	-102.2019206	-29.80394588	-35.40286741	-321.0917609	-303.7065845	-73.88469928	-74.38690104	-345.4626642	-133.0210681	-79.88293957	-25.78115757	-132.5908971	-36.68322583	-173.7848225	-81.94895295	-48.32618421	-15.54505561	-177.5299469	-88.31467189	-12.58282769	-47.97611409	-46.33293444	-96.81313287	-35.93063726	-124.2119404	-76.27370725	-80.34958711	-114.0884983	-42.35638235	-70.7032755	-223.4847322	-84.81311971	-57.34676147	-107.2127603	-28.00710727	-90.39073157	-63.40298244	-56.66349408	-87.97170324	-61.24040622	-155.7230153	-101.6673422	-140.4976398	-82.02105733	-228.0363554	-154.1549531	-71.29322964	-84.76579934	-75.97868755	-165.824234	-34.29778949	-290.8237712	-125.5994054	-86.58989428	-29.10151135	-123.4906095	-91.7962059	-139.5006467	-210.0147226	-247.5128059	-134.3858896	-77.33854241	-66.43362033	-111.7114645	-292.0489627	-65.46046758	-143.4242277	-142.4125724	-106.2737509	-32.69344104	-32.61303756	-26.35147789	-81.75654471	-39.36744733	-129.8597401	-56.29254126	-39.67389055	-110.4498341	-175.3424438	-11.76013627	-135.1502559	-61.11387471	-192.9012926	-120.4999389	5382.696947	1	0.115842259	0.186227185	0.543495192	0.456504808	2.833105821	1.86E-04	0.188808436	3.688591492	-469.4318008	0.03207252	0.032074678	0.867873808	1	-6.62061524	1849.910115	0.058083596	1	-11.8644268	412.4704656	1	-8.006367568	6.193710503	1	-7.891070178	2925.833114	1	-5.758357054	1268.446817	1	5382.696947	1	-7.696212639	2096.253444
35000	-10045.84281	-9507.509748	-538.3330572	-116.3772405	-38.79485019	-115.0472376	-264.4903349	-32.51355609	-146.0544728	-103.476553	-29.70283947	-36.12607704	-326.5883626	-301.7105419	-74.14069615	-69.80414363	-346.4888679	-130.1134776	-75.93150987	-28.03521738	-127.7502915	-36.88495855	-169.0607155	-76.89289529	-48.49388266	-15.32020589	-172.338508	-85.08887417	-13.24715368	-48.44139241	-46.08411451	-95.47939727	-34.53580816	-119.3278565	-73.65204835	-79.91242395	-113.8618901	-42.53008515	-72.02557564	-211.3572638	-83.46607145	-58.50990291	-108.2121781	-28.09530744	-90.17754453	-63.16965478	-56.65081588	-86.94721344	-60.92460261	-154.7151407	-99.99461205	-136.4543411	-84.08347662	-222.9574532	-148.7649136	-70.82300665	-84.49287653	-75.50709981	-164.6131552	-33.38380792	-281.3508006	-121.7669128	-86.66861554	-27.2075451	-119.2626729	-93.8341156	-133.741804	-203.9652569	-241.5628393	-135.9118819	-77.59000764	-63.99488058	-112.0071868	-288.0400909	-63.90649456	-143.0687678	-138.5997793	-104.4592847	-32.51348696	-32.35906631	-26.43720827	-84.1887584	-39.3643133	-126.9217868	-56.98348472	-39.03703021	-104.6162595	-174.4960472	-11.75644999	-137.1045314	-59.99942781	-196.4744636	-118.6940025	5888.430429	1	0.107640569	0.151114544	0.559134852	0.440865148	2.852262308	1.79E-04	0.113656992	3.552816455	-474.4094887	0.033256497	0.03339913	0.880238757	1	-6.54140747	1887.634514	0.059612888	1	-9.606604456	445.4742268	1	-8.006367568	23.19381645	1	-10.31635732	3196.056559	1	-7.081019554	1376.460241	1	5888.430429	1	-7.696212639	2111.893431
40000	-9924.816717	-9391.674154	-533.1425633	-111.1068918	-37.75661887	-113.8244396	-261.301484	-33.86481891	-144.0695983	-101.7922956	-29.58767914	-36.26829349	-320.086337	-296.3298555	-76.74802644	-68.88136051	-344.8673177	-127.2444521	-77.70355735	-28.41630414	-127.082097	-36.59853104	-158.8281277	-75.88186118	-48.70122293	-15.72059748	-164.9526978	-84.63779107	-13.39909145	-47.19867138	-46.92974479	-93.6194195	-34.84955826	-120.0483785	-74.0183362	-79.08646095	-112.3367485	-43.15118583	-71.22579951	-210.2099934	-79.23459921	-54.62123008	-109.3735214	-28.18222313	-89.77026861	-63.06083936	-58.24372604	-88.2999606	-61.64196449	-151.4930671	-99.6557574	-136.2515683	-81.66744523	-221.749183	-148.8439717	-67.56400394	-84.06611528	-76.91506494	-163.9495982	-34.14678097	-280.3464344	-118.3025566	-86.69154742	-28.020997	-116.1591984	-91.82427342	-134.5511471	-203.9167174	-236.9328259	-133.5434408	-76.32608552	-64.59828843	-107.930345	-285.3209298	-64.99669086	-143.7259139	-134.3085241	-105.2409705	-33.17207632	-31.93198654	-25.97282627	-78.80536181	-39.2018267	-125.192584	-57.549352	-38.27547006	-102.9248873	-170.605792	-12.1481304	-140.9635648	-58.56305566	-188.4794588	-108.0943607	5827.642168	1	0.085784119	0.144960987	0.562781976	0.437218024	2.843184958	1.96E-04	0.157878705	3.729298065	-471.9371655	0.03268669	0.033217072	0.926372111	1	-6.532588286	1892.651947	0.060480012	1	-5.033495303	568.1775422	1	-8.006367568	24.41886557	1	-10.02310188	3169.206847	1	-5.592479922	1163.021303	1	5827.642168	1	-7.696212639	730.0411977
45000	-9789.607364	-9251.530116	-538.0772484	-109.886942	-34.57623332	-111.1500389	-252.4912623	-33.56729334	-142.6420374	-98.20560714	-28.58183992	-35.56905625	-313.4591104	-294.9348507	-76.71029927	-66.39978021	-338.352558	-129.2942329	-73.82725924	-27.35219001	-125.5561536	-36.46579474	-161.2523233	-71.01293315	-47.4093585	-16.0314371	-164.9988425	-82.36502612	-13.03166707	-47.88088303	-45.43797332	-92.9087911	-34.00480518	-120.4454308	-73.86624157	-77.37422576	-110.8611837	-43.83146854	-68.13310885	-207.6136252	-77.46523244	-56.44053667	-105.0913722	-28.93338097	-88.8144148	-61.49298576	-57.76668033	-86.56462428	-58.94578819	-148.5647031	-98.20589596	-137.8344753	-82.44767445	-215.9005124	-143.7963799	-67.64175964	-81.57461925	-72.80065545	-158.3376246	-33.96606477	-279.4032811	-121.3991875	-84.89962584	-27.39279564	-118.8106025	-91.32775758	-137.1014879	-197.1079454	-230.5648694	-131.4012878	-76.04371683	-62.76085974	-105.5458714	-278.1588023	-64.4819025	-137.1968701	-131.7906069	-103.749207	-30.77919126	-33.68397619	-26.97666159	-77.91994065	-39.7923571	-123.8428528	-57.90300947	-39.8127766	-101.8067072	-172.1358744	-11.92527262	-135.0213363	-58.36081882	-185.9767657	-106.3886529	7183.183942	1	0.044822492	0.144960987	0.578025168	0.421974832	2.845632084	1.84E-04	0.125377877	3.791735049	-476.9933858	0.032327226	0.03251728	0.905723247	1	-7.38486813	2343.596544	0.054510392	1	-5.098785659	636.5939968	1	-8.006367568	32.85722511	1	-9.688761558	3137.21681	1	-7.801913526	1413.438741	1	7183.183942	1	-7.696212639	628.0272132
50000	-9748.338792	-9210.93032	-537.4084726	-108.4397679	-35.3082049	-111.6536891	-243.5237175	-33.21283887	-142.354945	-97.60946614	-28.8009328	-35.57005287	-313.5400341	-292.0974447	-78.64352093	-66.40473024	-338.5711436	-131.1811888	-74.08388698	-27.71893866	-126.2124256	-37.40483286	-158.2761279	-73.5515305	-47.07907388	-16.0138953	-162.2374545	-83.39814508	-13.64668218	-47.60686803	-43.0613074	-89.677371	-34.37028755	-116.9747297	-74.2759019	-79.96676967	-110.804718	-43.93139541	-68.37463924	-203.4824263	-76.1118894	-59.62815915	-106.9517936	-28.63392468	-89.70656763	-61.20894159	-58.51015776	-94.0030613	-59.12897204	-148.6483871	-97.33522692	-138.8048955	-83.75458941	-214.5579664	-146.5501148	-66.8596397	-82.4026994	-71.4520979	-158.3915288	-32.96123688	-275.1350709	-113.9624865	-85.28770778	-26.7241988	-117.0798743	-87.84475343	-139.1064498	-197.9066602	-232.0243316	-124.9531303	-75.98706437	-63.11920562	-102.2147104	-277.3497119	-65.73839441	-143.2564133	-129.9902654	-101.7286398	-30.8734737	-33.21881085	-26.74472969	-75.52285975	-39.84155201	-120.0706389	-56.79062171	-40.99889634	-101.7268358	-169.2282638	-11.90254156	-129.5046933	-58.55891104	-187.4986207	-104.3768667	7238.272918	1	0.031914997	0.101885541	0.578025168	0.421974832	2.838268522	2.24E-04	0.200697886	3.678748953	-477.5007388	0.033141539	0.033281733	0.900082291	1	-7.725026389	2400.722307	0.068032792	1	-4.843771934	608.0032478	1	-8.006367568	27.59322838	1	-9.930885585	3160.53824	1	-5.575674313	1232.114045	1	7238.272918	1	-7.696212639	709.8493747
55000	-9678.324445	-9146.855142	-531.4693021	-107.7196511	-34.92432978	-112.0480586	-247.1782221	-33.81642813	-140.808842	-97.07542009	-27.54760765	-36.49869473	-310.1414832	-292.5693149	-77.82143327	-63.39770021	-336.2762456	-130.4894552	-70.62027043	-26.43856157	-127.2639255	-38.2972521	-155.870014	-71.69255111	-47.93769838	-16.19533319	-158.9258367	-80.81867918	-13.58617263	-48.02491442	-43.5162116	-91.63997598	-35.20073191	-116.7242693	-73.93083065	-79.22248634	-107.3818148	-42.43414561	-71.25284408	-202.5943127	-76.72028505	-56.67953699	-106.7699535	-28.47628679	-90.22066987	-60.26521875	-56.60787962	-86.87489451	-60.21569447	-147.4028134	-96.80264407	-137.4112708	-81.5312677	-214.816463	-143.5928994	-67.07054113	-81.53895284	-70.34692369	-155.9823256	-32.3070232	-272.1206121	-114.3132054	-83.3312145	-25.98886623	-115.824054	-88.9631325	-137.2720706	-195.593742	-230.3238884	-127.705465	-74.38709559	-62.00372923	-101.8682911	-275.4462712	-63.12549924	-142.8028637	-127.3904828	-103.233813	-30.63928533	-33.69918796	-26.3774333	-77.67852217	-42.50578276	-121.3361399	-57.80559319	-40.57730732	-97.91184388	-168.105014	-11.63293264	-131.865623	-59.30851587	-182.281195	-103.9212065	7035.404571	1	0.024772592	0.10369996	0.589653929	0.410346071	2.771122438	2.52E-04	0.17372168	3.664226557	-475.682972	0.03491163	0.035014999	0.856060809	1	-6.50550956	2090.215096	0.06354662	1	-4.920002002	578.9001821	1	-8.006367568	29.45072174	1	-8.11159939	2957.055787	1	-6.291476864	1076.115526	1	7035.404571	1	-7.696212639	527.0503808
60000	-9661.907906	-9119.470432	-542.4374736	-107.3249995	-34.17368603	-110.9816186	-243.2341713	-33.67431979	-139.9664438	-98.48030304	-28.9891721	-36.62654591	-308.8191078	-289.9641327	-79.90903809	-67.3638419	-332.3839802	-128.5433493	-71.74620185	-26.34745242	-123.860956	-38.07382371	-156.5464573	-74.88665482	-48.65449912	-14.75431464	-158.2074096	-83.97753784	-13.21802526	-48.4052937	-45.21525011	-89.92561763	-34.5791169	-115.9349773	-74.31845414	-79.88038346	-104.4642347	-42.44986969	-70.72685601	-203.2345144	-75.8625187	-56.49439007	-108.0869391	-31.22616984	-88.21845425	-60.57268892	-57.61529312	-87.47142599	-62.61881154	-152.0899842	-97.98175347	-135.7058344	-81.87221932	-211.1191515	-141.7044151	-67.21266062	-83.18634726	-71.34406425	-152.3755706	-32.20795922	-271.3517704	-114.9969056	-82.94302709	-25.30002105	-115.5600275	-86.3788249	-134.9923114	-195.8965281	-229.9597777	-127.2042217	-75.50307916	-62.07821214	-101.5866036	-272.5533269	-61.17225564	-144.2352628	-127.8505958	-101.3245128	-31.10819247	-32.20860789	-26.08694975	-75.78526439	-40.48605393	-120.4550925	-58.44738193	-41.75602904	-96.92624648	-164.6465484	-11.01713479	-129.4026828	-59.10166833	-181.0101408	-105.3359126	8688.545957	1	0.024772592	0.084262735	0.600881089	0.399118911	2.771122438	2.21E-04	0.134678411	3.712843452	-479.3929491	0.034746461	0.03489814	0.889981901	1	-9.331877889	2601.194482	0.056354593	1	-6.279036405	514.9096108	1	-8.006367568	40.93456054	1	-11.34574793	3283.050803	1	-6.086336095	1306.040311	1	8688.545957	1	-7.696212639	641.1772368
65000	-9604.422701	-9071.694981	-532.7277198	-107.9670467	-33.26840049	-112.6786947	-241.2610181	-34.41843804	-141.3978725	-97.14931344	-28.1781063	-36.60544	-307.1999279	-281.8630341	-79.37722858	-67.56032632	-324.0332358	-127.4507144	-73.33934452	-26.42410689	-121.8091242	-39.50031834	-154.9441775	-76.19294364	-48.08150742	-16.12573454	-154.622922	-84.77825106	-13.3404665	-47.96186826	-44.10687576	-90.73172014	-34.87000952	-117.0186193	-73.67104237	-82.20297659	-103.0304951	-45.43365941	-69.03372088	-198.4957447	-75.22072887	-57.94415336	-107.8372861	-30.23333033	-89.68357023	-60.7389539	-56.11842437	-87.61451574	-61.81317022	-148.4856908	-98.37091861	-130.6817797	-80.15088432	-209.9495629	-140.6133766	-67.53982692	-82.65355439	-70.47608736	-153.3341882	-32.16962934	-271.4553726	-109.0102256	-82.48814832	-25.68858777	-113.2202483	-85.94085054	-136.9757625	-197.6655818	-227.8362297	-126.2993276	-75.31939311	-62.05330779	-102.7536589	-266.623703	-63.85001273	-141.3753552	-126.2625093	-101.3659826	-30.10529688	-34.13659952	-27.00524115	-73.96770611	-43.56750553	-122.7521526	-57.89602961	-40.59674476	-98.29774058	-165.3046425	-11.90353368	-130.6807938	-58.36538115	-179.6869712	-103.4903262	8305.91449	1	0.011098089	0.084262735	0.61231832	0.38768168	2.766709773	2.77E-04	0.180823193	3.832827344	-473.1308734	0.035568991	0.035909288	0.920640494	1	-7.886592066	2425.175348	0.065707677	1	-5.757295717	668.0563802	1	-8.006367568	30.55511794	1	-6.660122049	2334.273343	1	-5.658083311	1251.763808	1	8305.91449	1	-7.696212639	329.5890218
70000	-9582.649523	-9039.014683	-543.6348404	-105.0547776	-32.83291801	-113.6971366	-238.6139857	-34.55566828	-139.7943865	-98.4189634	-28.35534578	-36.99523932	-306.3955301	-289.6066404	-79.23120415	-63.33350382	-315.5701766	-128.6309383	-71.16861989	-26.67715449	-120.5303179	-39.81965934	-152.3893549	-72.77140662	-47.25998534	-15.75828352	-154.4647392	-84.65926388	-13.71302262	-48.65338995	-46.13693609	-89.75824651	-35.57681333	-113.9473459	-72.55049663	-82.8154213	-104.9962293	-43.35651523	-71.76675815	-195.1579101	-74.7218619	-59.80022695	-108.5636928	-30.97747422	-88.87192639	-60.36589919	-58.76735601	-85.79128734	-63.11186446	-151.787333	-97.9177584	-129.3680006	-81.27045509	-212.0118889	-144.4258108	-67.28337017	-79.83069097	-68.68032981	-149.7223749	-32.27972802	-267.8609743	-111.0100729	-81.71916104	-25.6363633	-114.0190199	-83.39935611	-133.9681243	-193.0928866	-226.0487529	-123.5648645	-73.22698965	-61.61548989	-103.3691609	-266.9049676	-62.97736999	-139.1344917	-132.0189915	-103.1352778	-30.23824698	-33.7214085	-28.71670294	-73.70239344	-45.48490122	-120.1838131	-56.39361689	-40.47782118	-94.81854565	-162.6001542	-12.24473221	-133.074119	-59.2916544	-180.3564258	-104.4442177	10378.85228	1	0.00598765	0.084262735	0.63248726	0.36751274	2.758966698	2.30E-04	0.120612983	3.88966118	-483.0379785	0.035318412	0.035555057	0.868268819	1	-7.666717283	2391.522322	0.053800122	1	-5.456133674	655.909397	1	-8.006367568	46.2590934	1	-7.325483531	2832.619167	1	-11.11027105	1534.250275	1	10378.85228	1	-7.696212639	270.6058061
75000	-9518.634598	-8981.835945	-536.7986527	-106.6014667	-33.09993082	-111.0987383	-235.2555875	-34.99388055	-135.8082319	-96.2845952	-27.29476348	-37.57800407	-304.7199208	-289.0574481	-81.48180663	-63.43618413	-316.0933964	-126.6583098	-70.24647989	-25.39225393	-115.7937804	-38.36109847	-152.5198694	-76.21855724	-47.24841469	-14.46315223	-155.1062173	-82.66289911	-14.59170573	-48.44581499	-43.08214511	-89.74760318	-34.75383792	-114.507081	-73.04094965	-80.35334289	-106.5486606	-43.17379765	-67.43221699	-197.080636	-74.05320524	-60.76190114	-109.6010979	-30.02338939	-88.25191918	-59.41095746	-57.40689488	-85.72750317	-62.46777203	-146.735266	-96.41963187	-125.2409346	-79.80063176	-208.5889096	-140.0225014	-66.00151823	-79.46005347	-69.55259262	-146.3694802	-31.5489097	-265.1587469	-112.1666807	-81.60704328	-24.32770186	-114.7311118	-84.30478545	-136.5141238	-193.27615	-234.8689113	-125.5791868	-73.11415728	-60.59614645	-103.0621087	-262.1922866	-61.64959332	-141.6705445	-128.6998085	-102.7987201	-28.84732138	-33.61292509	-29.33888454	-74.35829842	-42.06545792	-117.7853023	-58.07789357	-41.48058218	-94.34424753	-162.6557173	-11.36496315	-132.8529572	-57.59688928	-178.1179822	-105.3408669	12161.46279	1	0.005823998	0.075720772	0.654742088	0.345257912	2.747725166	2.25E-04	0.115357872	3.873413379	-482.4329942	0.035791915	0.03590209	0.86458611	1	-6.447164068	1970.921192	0.052512872	1	-4.831593352	601.7773764	1	-8.006367568	42.75106657	1	-6.472154572	2436.996904	1	-7.832385512	1414.861667	1	12161.46279	1	-7.696212639	127.3975736
80000	-9524.687983	-8973.363432	-551.324551	-106.0523124	-34.76213267	-113.2092063	-240.037296	-34.32501222	-138.8097788	-95.42254965	-27.80788207	-37.09988745	-303.7099264	-280.3971428	-79.58519998	-62.17109889	-315.1753392	-127.2066342	-69.91935874	-24.63625272	-118.3625265	-37.24946622	-149.9206381	-73.72789878	-47.12534706	-16.50676608	-156.1860184	-83.96953877	-14.4542821	-47.56896667	-43.36766654	-90.32281746	-35.28315003	-114.9693091	-72.5338524	-78.24564496	-105.1111292	-44.59952489	-70.64534916	-197.087717	-73.83498392	-61.38072462	-106.3609968	-30.34430087	-88.88002106	-57.77745757	-58.55885743	-85.9539969	-62.14936777	-142.4886253	-95.61100828	-123.1589578	-82.7503989	-206.8074827	-145.9789375	-65.2444714	-81.51164083	-68.646637	-150.9397296	-32.7228046	-266.3395394	-112.4637217	-80.81299381	-24.07107052	-112.9388784	-84.5120396	-134.2241437	-189.5411655	-233.1148228	-126.9151084	-73.6641258	-61.24106198	-101.3406056	-268.8592358	-63.46201347	-140.1858745	-123.9712644	-103.5180444	-29.50773295	-34.39688475	-29.37878841	-73.54115751	-41.84076719	-118.8090442	-56.22587976	-41.23543563	-96.64584403	-162.8900079	-11.09429148	-131.1193038	-56.2610004	-175.3027341	-105.2728296	12316.24344	1	0.007314797	0.075720772	0.654742088	0.345257912	2.697972054	1.96E-04	0.045095132	3.707243268	-487.0382412	0.035431046	0.03568695	0.860326707	1	-6.534877769	1891.327143	0.032578462	1	-15.5264329	831.2517174	1	-8.006367568	62.24411317	1	-10.17664773	3183.396689	1	-5.524254484	1198.292578	1	12316.24344	1	-7.696212639	162.2092998
85000	-9405.585585	-8857.868315	-547.7172698	-107.1496627	-35.45561913	-111.9152689	-234.804328	-32.0776474	-135.6365161	-92.89147813	-24.40316877	-37.95407105	-296.666753	-274.4966248	-78.50879181	-63.53163199	-305.2427565	-128.7710268	-66.04117736	-22.86116904	-119.1138121	-37.53946738	-151.9208694	-74.8460091	-48.59102538	-16.64663174	-153.3501174	-83.36482399	-15.20054955	-47.45568523	-41.76986802	-88.77583131	-34.0035661	-115.0730148	-69.76111455	-76.25287534	-103.0149682	-42.86608089	-67.76750827	-191.5697368	-69.19592496	-60.75849942	-106.5935051	-28.73309619	-87.95021063	-56.8922666	-57.61030849	-84.18539626	-61.744046	-144.5831447	-93.54887741	-121.5867447	-83.38787805	-208.4246465	-145.0743618	-65.86197731	-80.09378939	-67.2118598	-151.4755243	-28.80474302	-257.1886097	-112.5742967	-77.70518617	-24.80305903	-112.5231271	-84.58918877	-134.9525548	-189.5587367	-232.0857503	-124.8948657	-71.69351008	-61.30271993	-97.3950716	-265.0246736	-63.15014504	-140.9512821	-124.8064851	-103.7607839	-29.67894172	-34.35276367	-27.7074847	-72.54160119	-42.41855726	-117.0486467	-57.79920177	-39.6791287	-94.20773424	-159.369831	-10.74418806	-128.8485582	-54.71871196	-173.0147397	-105.770132	19084.96193	1	0.005978419	0.081500059	0.713383483	0.286616517	2.702289813	1.44E-04	0.023427504	3.597363133	-496.7516847	0.036203874	0.036209884	0.881730144	1	-7.562391942	2374.498413	0.023107221	1	-4.869086704	586.1932689	1	-8.006367568	79.89894151	1	-6.659681813	2665.560549	1	-5.524123288	1199.460204	1	19084.96193	1	-7.696212639	233.4215922
90000	-9416.37364	-8857.811942	-558.5616977	-106.2142878	-36.49237578	-112.0200513	-233.8344566	-33.18893545	-138.0759427	-94.07528655	-25.81167612	-36.96626909	-291.5729407	-275.3308526	-81.35588606	-63.64765036	-303.6451298	-128.9807281	-66.37517666	-23.69428836	-124.8047078	-37.80998186	-149.9907631	-71.65472355	-49.82477498	-16.13177116	-152.2294857	-84.25956419	-15.23265633	-43.82623489	-44.02952029	-89.65572107	-35.78787499	-112.6632074	-69.55986707	-78.93750261	-106.8025881	-40.23660434	-68.67649369	-192.8511754	-73.77519946	-59.74178985	-108.4049153	-29.90468954	-87.40622424	-57.15165268	-60.24706472	-83.50899703	-61.98112047	-142.2712753	-93.54162758	-118.9774357	-80.09982917	-199.5721456	-136.366726	-65.10631011	-76.80068343	-68.69277018	-148.7621396	-30.17189433	-256.7573807	-111.7374956	-77.48574388	-25.25246695	-115.6081748	-86.2714678	-135.1199619	-190.5935149	-232.911292	-127.4826782	-72.61599465	-59.67445537	-97.32900268	-265.7645658	-64.63281584	-141.5448874	-127.834886	-101.3603348	-30.39064414	-34.71289974	-27.27224617	-70.23243709	-42.89356384	-119.6050815	-55.94787455	-42.36867117	-93.72525976	-159.5522857	-10.79998047	-127.680826	-56.48516357	-174.4510166	-102.9852297	17649.10247	1	0.003403312	0.082085112	0.716333303	0.283666697	2.661871325	1.29E-04	0.014941945	3.581752078	-504.1651122	0.036288214	0.036467192	0.855088329	1	-7.326915554	1667.111861	0.018432781	1	-4.831371947	601.4324946	1	-8.006367568	123.9580732	1	-10.62827955	3223.522641	1	-6.418268013	1333.72803	1	17649.10247	1	-7.696212639	632.6079511
95000	-9367.119598	-8813.571396	-553.5482021	-106.0652879	-34.28420547	-110.6190685	-233.4237612	-31.15632268	-134.3054767	-95.16426519	-25.18599385	-36.64260475	-295.5458313	-275.9766323	-78.96306657	-63.48361165	-300.6310679	-129.3449343	-66.39248886	-23.81955817	-123.2146093	-37.41202688	-149.3485864	-73.65124182	-49.40875597	-17.47452155	-153.6869805	-83.79683294	-14.97691532	-47.56261608	-41.5384394	-88.3624606	-34.91605233	-113.7941571	-68.51792387	-76.75505789	-103.7650303	-42.33799192	-69.09579226	-193.9415432	-69.98966353	-58.53018815	-105.1772164	-28.19437816	-84.49080311	-57.47465162	-57.36140648	-82.42477505	-61.12521713	-142.7098749	-93.34406151	-119.39848	-80.60167274	-201.5325087	-139.5143905	-65.63530612	-78.7329574	-65.67402998	-151.4299977	-27.86835239	-258.7769139	-113.5280262	-76.71178949	-24.3127226	-113.7494916	-82.76038423	-131.4311238	-192.8282097	-232.9032966	-124.9781113	-70.77564124	-58.83746256	-96.70814168	-265.1761143	-60.04272532	-139.2046825	-124.4496453	-102.2327372	-30.05376945	-34.23568297	-27.23804982	-72.02475184	-43.81244363	-120.7114859	-55.36299152	-40.5383939	-93.52985862	-158.9400974	-10.43485662	-126.6212434	-55.4855498	-174.2920001	-105.111357	18648.80912	1	0.002998712	0.090686304	0.728263719	0.271736281	2.640857163	1.27E-04	0.013026781	3.558656618	-499.3914521	0.036247453	0.036557486	0.891299008	1	-7.514446658	1633.590528	0.017211653	1	-4.929539451	577.7988838	1	-8.006367568	126.9178978	1	-8.927182365	3057.537321	1	-6.604758632	1347.013599	1	18648.80912	1	-7.696212639	637.5458491
100000	-9336.787869	-8783.345996	-553.4418728	-108.1016259	-34.90940114	-112.5792987	-239.7057952	-32.5178247	-133.0492669	-95.81601594	-25.08768875	-35.93824943	-291.8967282	-269.550945	-83.2222329	-66.68245312	-297.1339464	-127.5884152	-64.53515743	-23.69276267	-125.0749009	-39.16311984	-146.3888041	-76.24077534	-49.37039664	-17.20816137	-151.9414146	-82.25747521	-14.57240622	-45.37749581	-41.91135025	-87.78978669	-34.26444961	-114.2149912	-71.90783945	-76.05889861	-99.12650063	-42.45878576	-68.08680945	-197.3781277	-71.20310068	-57.35232605	-105.8005279	-28.37083234	-84.79262216	-56.83436168	-58.81577538	-83.64996896	-63.0173721	-142.6504464	-93.16807321	-117.7717322	-80.32325898	-199.3626847	-139.6693584	-66.14513382	-79.15199431	-67.03685822	-149.9529896	-28.23305629	-263.4638936	-107.0678779	-77.7037545	-24.00263705	-110.6561523	-82.52958534	-134.8060766	-192.7133726	-231.9487684	-126.9133305	-70.80580876	-57.9002005	-97.12072437	-261.8032791	-61.15564975	-135.0776624	-116.6992989	-98.34727656	-30.38858667	-33.41403611	-26.51673865	-73.37346099	-42.09012281	-118.1394015	-55.55326992	-38.51060131	-93.28251558	-157.2622138	-10.43335077	-128.7834471	-54.57328558	-171.5797369	-102.6271089	16811.53863	1	0.002710539	0.090686304	0.735862549	0.264137451	2.585960753	1.39E-04	0.009545382	3.498522764	-502.8754215	0.035739376	0.036018905	0.882978779	1	-7.062395391	1721.16404	0.014902446	1	-4.842114116	592.5325449	1	-8.006367568	139.1524906	1	-7.07801413	2782.315134	1	-6.291186371	1323.861023	1	16811.53863	1	-7.696212639	520.7949851
105000	-9294.414362	-8736.48291	-557.931452	-109.1795328	-35.07374131	-109.4923614	-232.9969804	-32.27025875	-133.8437802	-89.84494258	-24.46441046	-35.76670572	-288.4441343	-281.7189336	-82.95356355	-65.14372374	-301.1140402	-126.3770167	-67.40889491	-24.13854215	-123.8376478	-35.86486357	-145.6534741	-74.66529552	-48.83672525	-17.1174325	-151.2849387	-82.1888168	-15.00049735	-47.45193875	-40.50217974	-85.60646023	-33.11186162	-112.2448883	-67.91812678	-74.97436209	-98.35101549	-41.369088	-65.96715213	-195.7651624	-67.77593276	-57.86071048	-103.8660108	-27.11129797	-81.96049172	-56.6927062	-59.28783267	-82.12653807	-61.33469422	-141.5428154	-90.32160319	-121.5499929	-78.81708996	-198.6351855	-137.1786234	-66.25075686	-76.13354781	-65.05327955	-146.9972414	-29.11792701	-261.1660526	-106.0431203	-76.28441332	-24.08581777	-116.8031481	-87.90785583	-134.8175663	-191.8402464	-225.5265881	-124.7214927	-70.58946269	-59.09116442	-94.99869461	-264.1784681	-62.27331464	-136.8050118	-120.0556164	-99.18116108	-28.88128292	-32.37301645	-26.75544501	-73.17108557	-42.93822379	-120.2809871	-55.53807219	-39.72014626	-92.05360268	-163.4729572	-10.38103951	-126.4056174	-51.93449214	-170.8399119	-97.81006694	18617.44033	1	0.00362804	0.10460915	0.74950939	0.25049061	2.555727632	1.22E-04	0.006236425	3.464137547	-506.4150401	0.03611567	0.036251118	0.84690243	1	-6.513873447	1904.16551	0.012154304	1	-5.446251344	544.5342536	1	-8.006367568	128.7764433	1	-6.44081875	2492.760364	1	-8.69130501	1451.682192	1	18617.44033	1	-7.696212639	576.1764081
110000	-9226.982114	-8672.809979	-554.1721357	-107.8570156	-36.05283117	-113.2159867	-232.5679732	-33.25473864	-132.3099027	-89.66353568	-23.60752808	-35.3505347	-288.27909	-273.4992901	-79.15373248	-63.10914996	-295.8533842	-124.8932912	-63.25003771	-22.87101925	-124.1353171	-36.42507983	-144.1015501	-74.33315667	-48.59068849	-16.07861146	-152.1888272	-82.83920427	-13.56230199	-45.42107553	-41.91429585	-85.75155209	-33.369767	-114.3000704	-67.02170442	-75.68754244	-101.4646482	-39.15685769	-66.461164	-198.9172469	-66.43260656	-55.33910874	-100.705926	-28.59736707	-82.00477806	-57.39096725	-60.45266931	-83.34694189	-62.22323328	-138.5350012	-90.28044855	-118.1491871	-79.53067638	-191.2524707	-139.474305	-65.0600031	-76.15828587	-65.58637772	-153.3294977	-27.00000213	-262.1157181	-105.4374494	-74.32674483	-23.51609716	-110.2771693	-86.11992686	-136.3495361	-189.7789886	-228.1007001	-125.1978992	-68.35153021	-56.13722131	-91.21882174	-266.2645707	-61.9361065	-134.9955549	-117.1354431	-96.5185113	-30.83257544	-31.39040321	-25.77576199	-71.61294616	-43.46936331	-117.1631591	-54.09562154	-37.91205896	-94.13576876	-162.8009633	-10.42785227	-126.1786248	-50.0043609	-167.6519747	-98.22099844	27409.8789	1	0.00245094	0.129795484	0.77001184	0.22998816	2.586534325	8.70E-05	0.005792332	3.51527155	-502.1472858	0.036510701	0.03677271	0.831016665	1	-8.147797149	1538.020875	0.01163692	1	-6.15983959	681.5131294	1	-8.006367568	145.0081418	1	-6.450037827	2465.289814	1	-6.411858769	1333.247893	1	27409.8789	1	-7.696212639	323.7437427
115000	-9088.092544	-8543.320232	-544.7723129	-105.7891092	-37.1507804	-108.7996328	-223.7548943	-33.2363327	-137.6361686	-88.13576665	-23.61149611	-35.65186831	-284.2972862	-269.2359608	-74.41123875	-59.35187126	-282.0848627	-124.5261399	-65.81186194	-23.24909254	-122.7091695	-37.16140767	-143.5589053	-72.80428917	-47.56973749	-17.78290795	-158.3964764	-82.80724424	-13.90729623	-45.82617743	-41.98903372	-84.94878259	-32.69747464	-112.5107092	-65.67202442	-75.22119371	-103.1054444	-38.7856839	-65.93609375	-188.377417	-67.62345448	-56.88336082	-98.4476959	-28.23022693	-80.832	-56.19695177	-56.18924801	-79.90663036	-60.40552195	-140.9788395	-86.09792303	-114.3909786	-77.7829787	-184.6901655	-138.7484126	-65.53575103	-75.90339163	-63.13295131	-148.0596957	-28.36321842	-255.8410777	-102.4124339	-73.50760411	-23.00226153	-108.9714011	-84.67847604	-136.3570778	-187.1038216	-222.5423569	-127.4590327	-66.18195169	-53.79437128	-89.76943811	-255.8136045	-60.38223017	-135.1525109	-115.4668913	-92.44812692	-29.92231169	-30.02929728	-25.55173234	-70.39404878	-44.50624913	-116.0204702	-53.81704668	-37.48570653	-94.09970187	-161.6948972	-10.54646897	-123.9969064	-49.87686904	-170.0195237	-97.57310515	17292.94084	1	0.00131023	0.129795484	0.832660736	0.167339264	2.547478984	9.94E-05	0.003714125	3.275018261	-495.4398173	0.036746491	0.036923423	0.879867536	0	-6.75343877	1802.187172	0.010340865	1	-4.973670521	573.2877385	1	-8.006367568	139.4032148	1	-6.47222488	2563.072805	0	-5.99140947	1296.67479	1	17292.94084	1	-7.696212639	329.3307426
120000	-9046.36308	-8501.4692	-544.8938805	-104.3124129	-35.96397266	-108.3200819	-228.0575054	-31.87358518	-136.6687452	-89.08954263	-24.56043122	-36.38582253	-282.9135792	-268.8098797	-76.92615624	-63.42509601	-285.3921411	-127.5394373	-64.42473764	-23.59177923	-128.0017405	-35.70618155	-141.4261688	-71.60589268	-46.99753761	-17.76604662	-153.6964493	-78.78438506	-14.94362678	-46.0102919	-43.23029362	-86.24171173	-31.74539802	-112.5056052	-64.47488761	-70.42641638	-100.9763259	-39.02949629	-65.55104019	-184.8482046	-67.65175363	-56.47696393	-97.86022522	-28.14160135	-80.70319591	-55.54174602	-55.40439816	-79.11448421	-59.74413243	-138.471349	-82.71584873	-113.8649526	-75.51777891	-180.4246123	-133.9721875	-65.39152056	-73.58470546	-63.30038353	-154.0707024	-28.42624484	-245.3480769	-101.1943329	-72.02612673	-24.80951069	-109.9034369	-85.43758632	-126.2468848	-188.6676273	-217.0997428	-126.4980143	-64.91761084	-54.61779961	-92.136064	-256.9480816	-58.23924696	-139.9506693	-112.2956289	-91.29417042	-30.65326985	-29.51485	-25.36356768	-72.65158124	-44.02455635	-120.2815314	-52.58615225	-38.72118378	-93.90172168	-166.8366558	-11.92906836	-121.7473729	-50.11315487	-167.4348411	-95.47768813	21391.92682	1	0.001937989	0.146020396	0.872884719	0.127115281	2.587012194	8.70E-05	0.005396463	3.47461262	-494.7051591	0.036983648	0.036982325	0.883240441	1	-6.632932498	1844.865765	0.011093149	1	-4.837017237	594.4974104	1	-8.006367568	142.4525829	1	-6.939579343	2749.794889	1	-6.174654686	1314.065417	1	21391.92682	1	-7.696212639	337.7782804
125000	-9077.073052	-8520.578619	-556.4944326	-106.4682695	-37.13607281	-112.854656	-232.1370303	-31.93136319	-138.923524	-89.95628979	-23.90731837	-35.44950268	-285.4131901	-265.5600499	-75.91617045	-60.09434873	-286.8392983	-128.2345019	-64.71473783	-22.89526679	-122.6221315	-35.15283266	-143.8651828	-72.68520065	-46.91682327	-17.46985554	-156.757247	-79.26582319	-12.97820272	-46.29054793	-42.29715535	-83.07828307	-32.05301032	-116.0688591	-63.94921742	-68.39742577	-99.44149025	-38.77896565	-64.84719685	-181.8326332	-65.77803138	-57.77756558	-97.15952452	-27.58202108	-82.50281397	-56.12067134	-53.80100385	-78.26208365	-58.70665153	-136.8947633	-84.44351586	-115.0925068	-76.18674963	-181.0896448	-130.6981853	-66.44074952	-74.92726715	-63.64307633	-150.9801168	-28.92132377	-245.2980222	-104.7262793	-72.80831505	-24.16384846	-107.7093195	-86.13562863	-129.3652945	-190.1780631	-219.7690675	-127.1199074	-65.58480893	-54.73635391	-94.78236565	-253.2506185	-60.92501944	-137.8511187	-113.8108543	-95.91516581	-29.56021103	-30.88972357	-24.71429094	-71.77616693	-44.53788882	-121.7594414	-52.77730124	-40.65760821	-96.09474029	-164.1181954	-11.33560114	-124.973698	-49.05349028	-165.8591491	-98.15312086	17387.95473	1	0.007477803	0.146020396	0.872884719	0.127115281	2.613796135	8.26E-05	0.00349475	3.532705515	-502.0599631	0.036341918	0.03647222	0.908146304	1	-7.029263205	1728.692114	0.008926952	1	-5.34674023	650.7828067	1	-8.006367568	142.8607004	1	-7.634408967	2886.330415	1	-7.510887347	1399.337835	1	17387.95473	1	-7.696212639	369.0459232
130000	-9053.380842	-8501.148382	-552.2324604	-103.642378	-35.75977961	-108.1380906	-226.7804402	-30.4846241	-131.7981106	-89.78399935	-24.25322138	-36.34392834	-280.24014	-265.3130972	-75.60550803	-62.97363703	-287.2316196	-127.7559062	-63.40520669	-22.67460561	-128.1902808	-35.48085608	-141.6360868	-72.52797044	-47.82185362	-16.82249902	-151.4990219	-80.97468755	-14.85060616	-46.00966058	-43.29396567	-86.41679419	-32.49460271	-113.688212	-62.9763503	-71.50206841	-102.0183861	-38.78483802	-64.07370838	-184.4049869	-67.05721755	-57.60255186	-97.42015526	-29.8768613	-78.25003005	-56.9282375	-55.37107355	-79.45684296	-56.96035216	-130.7616798	-83.12711523	-113.7103232	-76.81333945	-177.3460878	-132.5700361	-64.25536823	-74.83970238	-61.83405853	-150.0334447	-28.86834971	-244.2026755	-104.6227956	-72.70844294	-24.39419129	-110.4549967	-85.05796722	-129.2180227	-190.9728844	-222.377849	-126.6426449	-65.53475862	-55.86231917	-91.43408955	-255.6627098	-62.24166723	-139.7713971	-115.0915047	-95.07550787	-31.70550933	-30.52737611	-25.69224416	-71.48204002	-45.45400645	-119.8394841	-52.39389305	-40.351975	-95.46998539	-168.3284421	-11.36133978	-124.7866466	-49.49039132	-164.5075931	-97.69647587	17638.4936	1	0.003371015	0.134083815	0.872884719	0.127115281	2.614128515	8.96E-05	0.004066351	3.480739036	-501.7284689	0.036053432	0.036341334	0.874184203	1	-7.737532454	1597.331867	0.009484545	1	-4.840649673	606.9599333	1	-8.006367568	139.8412299	1	-6.788802883	2708.687395	1	-6.181166157	1314.63485	1	17638.4936	1	-7.696212639	395.1455282
135000	-9025.529314	-8473.528921	-552.0003931	-103.9291439	-37.32184753	-108.8287256	-229.6818136	-31.36454956	-136.708782	-89.23808097	-25.5325092	-36.65121333	-285.3588517	-261.398301	-75.34166945	-62.80078422	-281.1451839	-122.7342009	-65.74912457	-23.2302273	-126.8125249	-34.42639242	-142.6262647	-68.73043401	-45.69622184	-17.67824195	-151.1112489	-80.17464617	-15.66357169	-45.56805384	-45.21640425	-84.52790127	-31.9801059	-111.4668304	-61.84663459	-68.29633339	-101.9157198	-39.56578908	-64.12490661	-179.0302676	-64.8258152	-55.06434107	-98.85593261	-27.65117592	-80.4071103	-56.24752688	-54.24071448	-79.46173224	-59.31072856	-131.7778568	-82.95113757	-112.7416966	-76.04942071	-178.8960869	-134.9041173	-64.94984498	-73.19196822	-64.49457126	-147.6044976	-30.18556065	-242.8023818	-105.0949639	-72.37977445	-26.72993817	-105.8838187	-85.86244315	-126.6585393	-190.0314092	-218.3813399	-126.7875942	-64.52793306	-58.11173424	-93.07218005	-256.8846763	-60.61674126	-137.7139667	-117.1699808	-93.89647792	-31.55794569	-29.93585037	-25.44572849	-69.97833032	-44.0222187	-121.6440104	-50.83026886	-40.72528656	-95.41565907	-170.4001956	-13.09719765	-120.5247816	-50.31974495	-160.6373396	-99.1031322	18422.0036	1	0.00365605	0.167997821	0.908480247	0.091519753	2.62766886	7.41E-05	0.003209896	3.476820856	-502.3027773	0.036226997	0.036463342	0.857579186	1	-7.531135738	1630.754775	0.008462698	1	-4.844455726	591.7859307	1	-8.006367568	138.3623955	1	-6.910556931	2742.424597	1	-5.605646471	1240.382608	1	18422.0036	1	-7.696212639	408.9291161
140000	-9026.228059	-8466.997663	-559.2303957	-104.8301094	-37.57691033	-106.513275	-230.2613077	-32.9910287	-134.6800701	-90.02314796	-24.51086845	-36.76837769	-289.8194276	-263.1053384	-75.28761224	-63.70148281	-287.476307	-124.5051021	-64.65678014	-22.00481035	-127.6491477	-35.2978975	-140.5575122	-70.4707044	-46.91989497	-17.20222916	-150.519435	-84.78332765	-14.7815899	-46.34612989	-45.02492032	-82.9704912	-31.51398606	-113.662907	-61.18002653	-68.13155105	-99.57821696	-38.11237077	-62.48324865	-185.5714713	-65.55488931	-52.97644472	-95.88526833	-27.34646821	-80.86542526	-56.83053177	-51.6818804	-76.99106295	-59.04622105	-134.5203304	-85.17621299	-109.8543391	-75.67093527	-177.8108507	-134.0480777	-65.75677296	-72.7203494	-63.03317991	-149.7773009	-28.91139454	-241.1489312	-104.0293571	-72.97536491	-26.002153	-107.7802094	-87.19495335	-127.4815968	-194.9103062	-218.6535422	-128.7341086	-65.42554913	-55.73426023	-91.72707521	-257.9214434	-58.16341133	-135.2300638	-110.3514509	-91.31146651	-30.30457806	-30.72470204	-25.62168919	-70.74606574	-43.98449025	-121.3367451	-51.99575217	-38.31775323	-96.70530882	-167.3277819	-13.05112312	-120.3276641	-48.21890835	-160.371116	-97.26179131	22015.20504	1	0.002044014	0.213581306	0.908480247	0.091519753	2.650707609	5.50E-05	0.002765036	3.497338854	-507.0067769	0.036577137	0.037110681	0.883570127	1	-7.544025144	1628.579468	0.007689215	1	-5.01757641	630.5462658	1	-8.006367568	132.5410828	1	-7.497876018	2863.571961	1	-6.367864362	1329.904245	1	22015.20504	1	-7.696212639	430.4676403
145000	-9013.349764	-8449.298646	-564.0511178	-104.2529589	-39.61809431	-108.2482943	-227.1201081	-33.19362352	-137.7289372	-88.64683973	-24.99810586	-36.39690088	-286.9703918	-260.9244613	-76.96297023	-65.27316654	-291.2898381	-124.5112261	-65.72646113	-22.51240796	-127.7830949	-33.17590147	-141.5655657	-69.82627776	-46.28781098	-17.74771043	-154.1284544	-82.60271725	-14.88490887	-45.18706048	-45.0374977	-82.64473008	-32.55543832	-111.8067839	-61.24374902	-68.24965981	-98.89702613	-37.01278986	-64.49665662	-178.7470906	-66.24180126	-53.88482014	-96.89405532	-27.37574233	-80.2047523	-56.20447437	-53.43669082	-76.45359208	-57.68133917	-133.0044204	-84.15367778	-111.2347701	-75.61997325	-178.3133117	-135.7241742	-66.70409348	-71.25425591	-62.87239775	-149.1234754	-29.48839129	-236.7134456	-103.1847828	-72.49231359	-25.74795055	-105.3817389	-87.55496797	-124.2563497	-192.8900059	-217.1831447	-125.8199687	-65.15307814	-55.7670396	-90.61631177	-257.305729	-59.12465204	-132.5686411	-109.4005009	-89.99176618	-30.0974529	-30.94040372	-25.28258726	-69.37372197	-44.25118939	-122.2766235	-51.55261197	-38.95190836	-97.33612474	-168.1631036	-12.81924608	-121.892689	-49.31218452	-163.5794375	-98.19105472	16441.07172	1	0.00181332	0.187792894	0.908480247	0.091519753	2.664626052	6.86E-05	0.002873553	3.626215549	-512.420209	0.036046831	0.036312527	0.850074957	1	-6.968406825	1743.093554	0.007945298	1	-4.834472972	604.1901271	1	-8.006367568	158.062381	1	-9.072869505	3073.636433	1	-5.877353278	1284.052907	1	16441.07172	1	-7.696212639	452.6825348
150000	-9017.460044	-8452.262812	-565.1972321	-104.7173822	-40.40033574	-109.4655285	-226.1107681	-32.76996556	-138.099354	-89.43406352	-25.36606366	-35.78513395	-291.9005739	-262.0711893	-76.34729288	-63.97034441	-293.3544425	-125.3068476	-65.05729511	-22.73922952	-127.123083	-34.2684322	-143.9773847	-68.87102776	-45.9974943	-16.38616576	-150.4480706	-80.59129583	-14.57040237	-45.78646791	-43.71504634	-84.20521738	-31.39040948	-111.4774884	-63.1051529	-67.01761655	-100.6717192	-37.52921448	-62.46189756	-175.4844347	-65.61395993	-55.04105649	-94.60166644	-26.86154212	-79.92955549	-55.68136236	-53.18674738	-78.31041191	-59.50517848	-135.9248425	-84.31654154	-110.1876899	-72.92922444	-179.2139223	-138.0728878	-67.64469145	-70.88342173	-63.32170592	-148.2766179	-30.1033535	-239.3405379	-102.8473216	-73.20405949	-25.16199662	-105.3663408	-84.76531765	-122.5640234	-188.8384327	-217.2537056	-128.3883096	-65.59868328	-57.50974769	-95.17566261	-253.1326048	-57.96700735	-129.9447443	-109.0586298	-92.14839048	-29.62986762	-30.34484211	-25.30610219	-70.12056372	-45.58195892	-122.756693	-51.04442878	-38.7195351	-97.02577609	-168.5835347	-12.14956464	-122.2956524	-49.79224094	-166.1047537	-96.96157113	12250.18205	1	3.81E-04	0.187792894	0.909534976	0.090465024	2.634882505	7.28E-05	0.002258077	3.521819424	-513.5422995	0.036002322	0.03610154	0.896534918	1	-7.053775034	1723.103001	0.006999096	1	-6.475742148	690.6857378	1	-8.006367568	180.2528674	1	-6.510733564	2593.764408	1	-5.531932013	1212.508632	1	12250.18205	1	-7.696212639	507.7372377
155000	-9025.94427	-8454.987069	-570.9572009	-101.5577638	-39.25334899	-110.3439761	-228.697851	-32.29190636	-140.7667484	-88.457127	-25.60804438	-36.84426843	-291.836864	-265.398832	-76.64748661	-59.28747836	-293.2123233	-125.8344627	-64.91003657	-22.94772431	-129.116609	-33.50873284	-142.3151922	-68.21283914	-44.44452755	-18.12588811	-154.4955645	-80.10044076	-14.57879802	-48.19695116	-43.91405788	-81.86460421	-31.05125946	-111.8335756	-63.42956676	-67.34143713	-101.4768851	-37.77301587	-61.496613	-182.8932114	-67.40066383	-53.8671881	-93.33344398	-27.24498927	-79.60225995	-56.4891101	-52.39875242	-76.51792055	-59.8363155	-136.2298224	-86.15945065	-112.0455072	-74.46539219	-176.2671195	-140.4325257	-67.21740962	-70.84314504	-62.22370753	-152.118461	-29.74897782	-237.9246971	-100.6712546	-70.72357934	-21.98249029	-106.1152367	-85.25977622	-123.1118181	-187.4153149	-216.6395441	-127.2188995	-64.02733026	-55.46974464	-93.49672219	-261.4048873	-58.58220886	-130.0942243	-105.6114671	-89.80209963	-29.32897647	-29.57930013	-26.44207617	-70.53730784	-46.71560469	-120.6752141	-51.54075028	-38.11647374	-96.89232409	-170.9964565	-12.88043884	-121.9296671	-50.42974	-163.27385	-95.58942027	13299.90585	1	6.97E-04	0.187792894	0.911446033	0.088553967	2.598036307	7.26E-05	0.001748465	3.468962078	-517.1459764	0.035825757	0.035750655	0.874849396	1	-6.471347497	2062.197313	0.006265928	1	-5.027117606	568.6825873	1	-8.006367568	182.0315712	1	-8.869489624	1948.967994	1	-8.590589118	1447.648154	1	13299.90585	1	-7.696212639	503.0295471
160000	-8974.694374	-8406.597141	-568.0972327	-101.8035166	-40.2726764	-112.7391626	-226.1193066	-33.40551093	-137.5677	-83.72581197	-24.40314235	-36.70361007	-290.807445	-261.7951832	-73.58544333	-59.34522273	-291.440924	-123.9927698	-66.31473106	-22.67208171	-129.7985528	-34.28497657	-141.1714379	-70.22133278	-44.65009319	-17.06598539	-149.8597898	-81.6733025	-15.30219723	-47.44092654	-43.74075591	-83.02695627	-30.3799898	-111.3280391	-62.93165001	-66.99647531	-98.5728579	-37.46531684	-62.17075395	-177.123898	-65.3636389	-55.9441164	-93.62742101	-25.39994156	-78.83876961	-56.23270367	-53.53676475	-77.50654853	-58.34109096	-132.8952954	-83.69972874	-108.844037	-75.89027452	-178.9381086	-139.4833087	-67.59198723	-70.99255298	-63.98419091	-148.4135646	-30.22240279	-240.0188872	-101.0179905	-75.88600368	-22.78383062	-107.9077135	-86.40047485	-125.2416056	-188.1882003	-213.8049503	-125.269334	-64.22968975	-56.31508688	-88.05390919	-259.6233477	-58.55662124	-127.6733475	-109.6824125	-88.84054431	-30.36149816	-28.89301826	-24.52248087	-69.88859715	-46.34923234	-121.221269	-52.60474527	-36.11417836	-93.5186716	-169.5959392	-12.46083486	-117.2633602	-48.69656641	-162.9171895	-95.04963749	10131.4357	1	1.19E-04	0.187792894	0.922008633	0.077991367	2.587409925	6.81E-05	0.001506647	3.509257366	-514.8785562	0.035334305	0.035659864	0.828386191	1	-8.682391661	1470.614482	0.00580045	1	-4.835875049	595.0434336	1	-8.006367568	180.9514243	1	-7.244514456	2182.959978	1	-8.018160455	1423.340625	1	10131.4357	1	-7.696212639	482.9500596
165000	-8961.989607	-8403.884548	-558.1050589	-102.1621332	-40.64068942	-111.9546424	-219.680772	-33.54323376	-138.0645453	-83.08191563	-24.96061921	-36.58367162	-288.1620564	-265.7265841	-74.68675607	-60.36452907	-289.8084482	-123.0939312	-66.35513693	-22.74012738	-124.3647618	-32.3712281	-141.9620131	-69.08436199	-46.89039757	-17.11307612	-152.6772019	-82.07684935	-15.71395552	-47.2778061	-44.60795155	-83.35022172	-31.81210082	-109.8197487	-60.94030759	-67.26482927	-98.06127007	-37.10116344	-65.1982034	-178.2436764	-65.64755452	-56.39985626	-91.30313564	-26.50609916	-78.96806595	-57.06808394	-53.13234405	-75.77104475	-56.22882097	-133.4043636	-82.39685052	-109.9799745	-74.64320077	-176.7924107	-137.5757575	-67.08491541	-71.12524813	-63.99600874	-147.5953211	-28.83787077	-241.9262723	-103.7268094	-74.47730043	-23.42659102	-108.4209417	-86.61008739	-124.1722381	-187.7019202	-214.7742914	-125.6800185	-64.26243342	-56.38350919	-89.39863813	-260.5836671	-58.5081897	-125.6793707	-109.335013	-89.64613493	-30.97981572	-29.23071047	-25.22835543	-71.6900067	-45.46929336	-120.0741871	-52.06833113	-36.80532943	-95.68438232	-167.9704756	-13.47017377	-116.8892115	-49.27269071	-166.0517719	-96.28854252	11164.41754	1	1.19E-04	0.211792024	0.919731794	0.080268206	2.523630793	7.58E-05	0.001857808	3.491051249	-507.78191	0.034358148	0.034550136	0.876501685	1	-6.491264737	1920.261924	0.005878168	1	-5.955593835	525.0122578	1	-8.006367568	175.750186	1	-7.028976926	2228.75807	1	-6.339352181	1327.690521	1	11164.41754	1	-7.696212639	450.210717
170000	-8981.599839	-8420.072808	-561.5270314	-100.7933986	-37.55270218	-106.6622116	-220.9817867	-30.59503924	-139.4070662	-82.62150513	-25.14756514	-35.8923938	-285.1341868	-262.393884	-77.41427797	-59.93206408	-287.6615893	-121.9959958	-64.92851681	-23.53541445	-126.431247	-34.28729953	-144.4613054	-68.45724475	-48.24841404	-16.40696559	-150.8019361	-82.62805377	-15.4296586	-45.79416802	-44.22265921	-84.91336666	-31.26554371	-108.4801121	-63.12239052	-67.37158999	-100.2809486	-35.57102995	-62.79961801	-177.5778685	-64.43487788	-56.77062817	-92.10420746	-26.85173932	-79.45276546	-57.72121409	-52.30807749	-76.62634058	-56.70041555	-132.4634718	-83.33430805	-109.0331964	-72.6447829	-176.9002453	-139.2726236	-65.99402578	-73.98606769	-66.13717915	-151.9895832	-29.64935556	-242.6988682	-101.8370721	-75.19732298	-23.39651219	-111.8236255	-86.33065461	-127.349244	-188.1640276	-216.694458	-123.8206065	-65.75790263	-54.9058256	-92.58172296	-259.4721163	-59.58110495	-133.5645622	-108.7701608	-88.69926302	-32.25017219	-28.83739415	-26.34032768	-70.45568129	-45.49906704	-120.5343371	-53.67019845	-38.07113414	-95.67997771	-169.5670616	-13.30710705	-116.6996206	-49.76231593	-165.4814092	-97.6958303	10947.8191	1	2.86E-04	0.211792024	0.919731794	0.080268206	2.526660072	7.27E-05	0.001881429	3.51035002	-510.7210364	0.033865065	0.034237326	0.823141687	1	-7.675118024	1607.138928	0.005921373	1	-4.939314982	576.7241065	1	-8.006367568	154.3220784	1	-6.702354059	2319.046067	1	-7.294998602	1388.196168	1	10947.8191	1	-7.696212639	490.8249243
175000	-8977.727422	-8411.835867	-565.8915548	-99.86469171	-37.94556415	-109.6296548	-224.9294641	-32.36505998	-137.4973622	-81.80151706	-24.71467166	-36.0027564	-285.8632412	-263.800321	-76.93708304	-61.13419675	-288.6239298	-124.0342313	-64.01659368	-23.16442543	-129.8313532	-34.01059851	-136.712592	-68.71762771	-47.5484903	-18.08705986	-154.7711107	-81.25673233	-14.956994	-46.14703453	-44.13326604	-84.4407093	-31.49117717	-109.8216978	-62.02749112	-69.27126421	-97.83518909	-36.58787258	-65.69420503	-179.8922969	-64.9213161	-52.17737543	-93.85752539	-25.9792862	-78.31198189	-55.86974115	-53.15583094	-76.20337486	-57.03401985	-134.8034927	-83.01201512	-107.1981458	-72.68320897	-180.1119037	-138.3051345	-67.02769364	-72.85165733	-63.28125549	-151.3189983	-29.2042189	-246.8511333	-101.0855376	-75.97376837	-23.2850181	-109.8773677	-88.21285917	-125.7235523	-191.0157164	-215.4782563	-125.150383	-63.30748699	-54.95829908	-91.29380963	-261.7106957	-60.45948871	-131.730275	-105.7553328	-87.12366555	-31.64195726	-28.85963278	-24.87319548	-71.4086775	-45.97676024	-121.0148167	-52.41820949	-37.02967286	-96.42120922	-165.6570522	-13.05101	-115.2266554	-49.15992274	-164.2884396	-92.948307	11727.1365	1	2.86E-04	0.211792024	0.922909775	0.077090225	2.513243697	6.35E-05	0.0010258	3.612294836	-511.4944091	0.03532369	0.035392943	0.905419211	1	-7.532078792	1630.595185	0.005071708	1	-5.103752901	636.9317859	1	-8.006367568	174.8964028	1	-6.769080429	2297.305347	1	-8.824747715	1456.929523	1	11727.1365	1	-7.696212639	538.4438033
180000	-8984.218801	-8416.653443	-567.5653575	-99.57436915	-39.55962904	-107.527509	-221.3079563	-30.6751619	-138.3836582	-81.67802402	-25.54674743	-35.68618519	-285.7613493	-263.2736869	-77.10945148	-62.44040265	-290.671698	-121.5902322	-66.32842263	-23.80242528	-129.2214248	-33.69966493	-138.0210153	-69.67403057	-48.3832867	-17.90432161	-152.3486965	-85.55221285	-15.11961689	-46.79078823	-43.16757402	-81.99386927	-32.91421265	-113.7989046	-64.06306198	-66.72189358	-101.4136675	-39.37558692	-59.7233805	-179.0532492	-63.56686424	-52.26802972	-89.05604429	-25.72012442	-79.99496659	-56.26844144	-52.01806318	-79.99874105	-56.63233157	-139.4489977	-82.00330087	-110.8974252	-74.22091101	-179.6068815	-135.3482894	-67.05557588	-73.53579029	-65.18315433	-152.3935524	-28.61690104	-241.2391452	-100.3868678	-74.17794182	-23.22648976	-107.4254718	-88.0740072	-127.0102673	-188.3992871	-217.4189298	-123.2545158	-63.27770212	-56.85682133	-90.95094087	-261.5998138	-60.45587253	-132.9382276	-104.6049187	-87.59996091	-32.0682837	-29.52610104	-24.95240747	-72.53958719	-45.05250656	-124.501076	-51.51227957	-37.30099372	-95.19210785	-163.8909966	-13.29803737	-116.2862937	-48.99191776	-165.0691073	-93.88281299	18369.89227	1	2.43E-04	0.217758092	0.91936785	0.08063215	2.571837001	5.30E-05	0.001343501	3.765587768	-516.1920555	0.035695921	0.036125864	0.889847862	1	-6.784979112	1792.460949	0.005744087	1	-5.084554553	635.6084972	1	-8.006367568	194.0482987	1	-7.728597547	2901.278908	1	-6.264846745	1321.715901	1	18369.89227	1	-7.696212639	590.6348294
185000	-8978.549391	-8407.448073	-571.1013185	-100.9062424	-39.7985456	-108.4395517	-223.8767521	-33.22666826	-139.5366651	-83.36991338	-24.91437506	-34.85428469	-292.1373639	-262.6952813	-76.09541232	-63.89662656	-293.9189061	-123.1408937	-63.31387398	-23.07755162	-129.8791961	-33.1682019	-137.3822312	-66.91192549	-45.40424822	-18.84237101	-152.8796159	-82.33875405	-14.73185023	-46.81151039	-44.19940376	-79.77401873	-31.07159541	-112.066761	-62.41101144	-67.43252668	-102.9723118	-39.09827843	-57.27109012	-180.7826488	-66.03861708	-52.99697684	-88.95408813	-25.77266007	-79.91130065	-55.54536657	-52.58054748	-78.57767882	-59.01618843	-137.4828413	-83.9438148	-112.2702148	-72.11190071	-178.6757081	-130.0020973	-67.56424651	-73.58265432	-63.64402381	-146.7332223	-28.7365913	-244.7198496	-101.1100814	-74.44799008	-22.67057432	-103.9007528	-85.12466225	-124.9582845	-186.5541747	-221.666922	-128.6173798	-64.06960682	-55.71888394	-91.21989771	-260.2815435	-58.34570723	-131.8986544	-104.8609262	-88.31505761	-30.93528773	-29.48908504	-27.08717596	-73.49630274	-45.28994708	-122.8774826	-50.72648871	-37.11843351	-94.16004839	-162.7123983	-13.04392186	-118.6343161	-49.4859299	-165.6508451	-91.49026334	11958.55933	1	1.98E-04	0.217089145	0.920845724	0.079154276	2.538167037	6.38E-05	9.76E-04	3.941971996	-521.0974489	0.036197559	0.036383835	0.875051761	1	-6.629657925	1846.190673	0.004998743	1	-4.916494705	579.319917	1	-8.006367568	169.4866044	1	-6.668176408	2668.736835	1	-6.983699629	1370.856133	1	11958.55933	1	-7.696212639	591.5622049
190000	-8974.834949	-8398.339564	-576.4953855	-99.49601806	-39.31713667	-104.9044057	-223.3840918	-31.9396218	-136.8154337	-84.54767527	-25.16840849	-36.00404286	-288.6431634	-260.7147739	-75.45812466	-65.62448415	-294.3245017	-124.0908918	-63.40650733	-24.24667334	-128.7986467	-32.22249361	-139.4989654	-66.85374271	-46.97259457	-18.14104135	-148.6005692	-82.14227035	-14.64516834	-44.6429268	-43.46520337	-81.52445599	-31.73680555	-111.3153032	-61.28282553	-67.83962114	-101.1954291	-37.90354055	-60.34345829	-179.4087699	-65.02495101	-56.80790191	-92.00890942	-26.05207466	-78.37105511	-54.95948794	-53.14475002	-78.90849633	-56.41320574	-134.5186567	-83.19696135	-110.3666202	-72.59287355	-181.9634447	-134.9543831	-67.3769825	-70.27018244	-62.5838943	-146.4789629	-29.89237147	-245.1083996	-101.4575705	-75.30965459	-23.32289443	-109.3619026	-86.12037193	-123.971081	-185.1336881	-221.5368899	-119.3689628	-63.55704313	-56.78546245	-92.06771885	-257.8270771	-60.3929054	-129.6464321	-105.7859217	-89.99625201	-30.28536256	-29.24980227	-27.56947277	-70.63028702	-44.68269674	-122.5276163	-52.78722715	-37.26839266	-95.48395894	-166.7711544	-12.92219463	-118.5713541	-50.83649084	-166.1780596	-93.31931447	11111.13801	1	1.22E-04	0.217089145	0.910964392	0.089035608	2.525428967	7.10E-05	0.001182482	3.94877857	-524.2281873	0.036206032	0.03636886	0.892344098	1	-6.493974983	1918.165157	0.00552674	1	-4.832208684	602.4971436	1	-8.006367568	170.814865	1	-7.612482321	2117.233284	1	-7.762250347	1411.572287	1	11111.13801	1	-7.696212639	634.4357069
195000	-8977.72471	-8401.778204	-575.946506	-99.80558863	-40.95001488	-105.5816375	-217.5677005	-31.70153852	-136.8635234	-82.49024168	-25.12948915	-36.63814126	-290.8331071	-260.4894703	-76.10287934	-65.21566657	-286.4189847	-122.0476827	-66.67304236	-23.7047486	-129.9847865	-33.77385096	-138.1977037	-69.79127115	-46.22669198	-17.48427337	-155.8893429	-84.82469862	-16.01154234	-47.0527841	-44.54119384	-81.80384433	-31.47569486	-110.1218229	-62.98441085	-67.25233412	-100.0316311	-38.80464503	-59.33907738	-181.5341728	-65.88750292	-57.13776414	-93.91327439	-25.47885189	-81.0594346	-56.50698815	-51.77624956	-76.64302798	-56.19889883	-136.9528057	-82.94616463	-108.0775028	-72.78812808	-178.6170774	-132.1644017	-68.5712989	-71.13313415	-63.05345528	-145.9333342	-28.59442127	-243.0350254	-99.81209564	-76.4056353	-23.60622086	-109.0468397	-86.4541743	-127.0077593	-186.3499707	-217.2642085	-125.096996	-64.60625475	-57.36552978	-89.31406289	-258.3600891	-59.27519414	-126.4801923	-106.5249487	-90.81374524	-30.67586879	-30.03552168	-26.85808438	-70.62814309	-44.93201205	-121.7666934	-49.27101064	-37.30945801	-95.16125183	-164.3628885	-13.43076575	-119.5491238	-49.80062205	-168.5513291	-93.85354149	12092.79176	1	2.83E-04	0.217089145	0.916437995	0.083562005	2.52447295	6.88E-05	0.001638615	3.948338192	-523.2184678	0.036182174	0.036580014	0.841882264	1	-6.662027133	1833.556435	0.005788149	1	-5.10589368	562.9235828	1	-8.006367568	177.4093659	1	-9.420532503	1889.658594	1	-7.087355225	1376.818919	1	12092.79176	1	-7.696212639	603.5562924
200000	-8991.173725	-8417.518576	-573.6551486	-100.3154974	-39.10258671	-105.8520222	-224.8350776	-32.22209386	-138.1232798	-82.75500565	-24.28126189	-36.76531994	-294.7416368	-268.5339197	-75.05701614	-63.2830401	-289.715342	-122.8923951	-67.52557152	-22.94812905	-134.0238845	-32.53982552	-138.709551	-69.12761186	-45.94584523	-19.15211856	-150.9920828	-80.85086628	-16.12287589	-46.00424286	-43.23266689	-80.85633887	-29.47754354	-111.538582	-63.55796875	-64.80799003	-99.16483691	-37.25333116	-61.49646403	-182.4717501	-65.57860819	-55.03688524	-92.67547603	-23.97255675	-77.58750987	-56.07846818	-50.42103107	-79.65297804	-58.36941049	-137.3537496	-83.00521566	-110.4942864	-75.05226831	-179.3402643	-130.9888138	-66.77043346	-72.10297876	-64.00034284	-143.7055703	-29.1107495	-240.7230769	-99.98036394	-77.92951577	-23.52795163	-108.3585032	-85.68911122	-125.0989721	-188.7920694	-224.671385	-129.1270367	-64.70439181	-53.87341044	-90.17481405	-256.9250709	-59.13657934	-132.7295712	-103.6299086	-89.17667281	-30.51628125	-28.97349318	-26.75487716	-70.70664232	-45.06556485	-121.1752963	-51.0263557	-37.63406241	-95.29803301	-163.853857	-13.56756696	-123.2134396	-49.38050487	-165.9483231	-92.58270439	10489.06308	1	4.58E-04	0.2395254	0.916437995	0.083562005	2.487783842	7.14E-05	0.001306043	3.931282528	-518.8107111	0.036955599	0.037180541	0.889431522	1	-6.447580826	2029.961173	0.005216289	1	-4.833862828	603.8087333	1	-8.006367568	182.847248	1	-7.948593227	2065.806239	1	-10.08969866	1502.178422	1	10489.06308	1	-7.696212639	387.8760986
205000	-8978.270695	-8410.463381	-567.8073138	-98.77700984	-39.15272416	-107.6715549	-222.6212783	-32.2311329	-140.0956079	-83.33129699	-25.15132663	-35.46487319	-288.5907567	-258.921284	-72.75531069	-66.59972756	-291.2440211	-119.3704304	-64.7516649	-23.5550201	-128.0331636	-32.86849018	-144.5266166	-65.41877117	-47.93854979	-18.63734889	-149.884556	-83.91154814	-15.89271507	-46.04051501	-44.01301859	-81.8980439	-32.29205896	-109.1791076	-62.52397606	-66.92948868	-102.4856757	-36.30913595	-60.37972912	-182.0020946	-66.92682036	-56.6517021	-93.25517335	-25.66762437	-78.462189	-56.95556262	-52.44942309	-78.4340819	-58.49705477	-133.3993487	-83.56000843	-109.8957173	-73.11254235	-178.1596057	-132.5278814	-67.4556554	-72.39556757	-64.74464647	-147.4277499	-28.87990362	-246.1068518	-102.1206947	-78.62023725	-24.95773819	-106.6792333	-86.04766043	-124.9495923	-185.3225589	-215.8287248	-125.2471495	-64.04449923	-55.17128506	-92.2366683	-259.9768357	-60.05176509	-126.9790642	-104.8686889	-88.18012502	-31.43991957	-28.19968419	-25.95536239	-71.83228217	-44.54574557	-122.320603	-51.65772201	-37.87741055	-96.99162192	-164.0840558	-13.89655105	-120.3484333	-50.61856754	-167.3311003	-95.66706688	8946.658367	1	2.92E-04	0.2395254	0.916437995	0.083562005	2.48002316	8.36E-05	0.001640549	3.93365779	-517.3543431	0.036976815	0.037176806	0.894445227	1	-6.675688166	1828.503384	0.005857442	1	-4.867202712	586.5387271	1	-8.006367568	166.7204204	1	-6.474543219	2434.67029	1	-6.58793408	1345.864688	1	8946.658367	1	-7.696212639	349.0258805
210000	-8954.908652	-8388.537921	-566.3707318	-100.2967367	-38.10179223	-107.9584454	-224.2392131	-31.51041044	-139.0301014	-83.00537768	-25.20362189	-35.91390951	-292.0570608	-258.6186625	-74.85787275	-64.51465337	-287.006019	-121.3856606	-63.11560466	-23.52445416	-124.4880902	-33.39821335	-139.9496153	-66.680217	-46.50946556	-18.14119336	-150.0280122	-83.4046221	-15.48505837	-45.47531203	-43.26270898	-80.29732481	-31.63588365	-110.9031154	-62.49907559	-68.57053167	-101.2018845	-36.15276544	-60.8439645	-182.7456128	-67.09494976	-51.76397084	-93.28115898	-25.72141579	-79.00245865	-56.2649123	-51.0216799	-77.19510152	-55.97439498	-132.216873	-83.14405502	-108.6225921	-74.49680946	-178.4493126	-134.4302415	-66.2284048	-74.36378504	-62.8197369	-147.9952013	-28.21950883	-240.4691693	-100.5351936	-77.7185786	-23.61603862	-106.7526755	-86.19806276	-124.6655519	-189.4140071	-220.5235817	-129.4196072	-62.28699722	-54.95154837	-93.13911701	-256.1204549	-59.36127807	-127.7390431	-103.417119	-87.01418897	-31.51150071	-28.2871503	-26.5921249	-71.78413501	-46.99898751	-120.4913462	-51.16082385	-37.8153507	-98.4026292	-164.7317732	-14.17017024	-123.7014867	-50.74148555	-165.315144	-93.17277332	9874.43959	1	0.001088604	0.2395254	0.922509444	0.077490556	2.502666275	7.48E-05	9.50E-04	3.93018066	-515.8387276	0.036747503	0.036907472	0.84223452	1	-6.573503259	1871.011722	0.00495837	1	-4.981024199	627.3918474	1	-8.006367568	175.0782086	1	-7.184536463	2195.012908	1	-7.301096307	1388.519897	1	9874.43959	1	-7.696212639	370.6035759
215000	-8957.305276	-8383.305829	-573.9994472	-99.70078685	-40.96819718	-109.0499379	-219.8787543	-32.20385045	-137.8906927	-78.62409998	-21.23171318	-37.16926984	-286.6411097	-260.7633365	-75.73804293	-62.43999969	-285.3451842	-120.2356236	-65.49609718	-23.63560861	-124.4092349	-31.80222069	-142.4756435	-66.55140145	-47.13392525	-18.86627936	-154.9699919	-82.1191977	-15.70363024	-47.59823628	-42.22511414	-78.64592971	-32.99104739	-109.9975569	-61.59160732	-67.06264135	-95.40041021	-38.15300167	-55.69547418	-182.8443071	-65.98272464	-55.35070961	-91.11980242	-25.33772475	-78.163057	-59.19175862	-51.49275866	-79.39935843	-56.1180788	-136.7250861	-82.34906047	-109.3694439	-73.89568872	-176.6135524	-135.7932337	-67.78368536	-76.72132977	-67.15686847	-149.5144281	-25.74553865	-245.3563492	-100.5593852	-73.05065785	-23.63076416	-111.7228756	-87.90530243	-126.9133575	-185.5215324	-217.1791048	-126.4873345	-62.91984384	-54.76209142	-86.4013687	-256.8829524	-58.73294142	-129.7611878	-107.3239713	-89.25218645	-32.03232953	-30.07080624	-27.27067298	-69.47500223	-47.11107574	-119.2029656	-52.68263054	-39.94373477	-97.20812928	-167.887024	-14.3353697	-117.8097782	-50.13037044	-165.8723099	-90.83737855	36122.46919	1	7.94E-04	0.2395254	0.925818274	0.074181726	2.539881964	3.66E-05	0.001033325	3.966204707	-520.1201573	0.035943751	0.036324818	0.829951491	1	-8.166356182	1535.516856	0.005123966	1	-5.173303989	641.3728444	1	-8.006367568	369.0373671	1	-7.237629107	2184.320246	1	-8.723093473	1452.942079	1	36122.46919	1	-7.696212639	388.8459208
220000	-8960.947843	-8385.901014	-575.0468286	-101.2001588	-38.53747834	-111.5245129	-222.5166772	-32.40761446	-136.4143316	-80.95757771	-21.03998727	-35.45899686	-287.5173377	-264.758398	-73.15841256	-64.27807122	-279.6852082	-121.4029342	-66.5739786	-24.25386277	-122.4380813	-33.25861395	-141.3736068	-64.73690997	-47.49822739	-18.20756145	-155.4105596	-82.24410531	-15.25665912	-45.61808077	-43.55920734	-80.60329176	-32.28745719	-109.791671	-63.307257	-67.57750102	-95.31697502	-37.40673175	-56.83980394	-179.3328147	-68.16838679	-52.49474484	-92.27112957	-25.41484049	-80.23238511	-57.96444425	-51.27948045	-80.71369668	-57.19562015	-137.2172122	-81.79580361	-108.0014976	-72.75463589	-180.1854884	-133.7600751	-69.10650876	-72.84281682	-67.33319966	-149.9185017	-26.50071215	-241.105343	-100.8650685	-74.06336974	-23.89624073	-108.7076085	-89.34635635	-128.0469263	-189.2521994	-218.6568716	-128.040134	-63.30366036	-53.66037096	-91.38068796	-254.4831813	-56.56553186	-126.1164211	-106.0373204	-89.58802893	-30.26151237	-30.15571967	-26.60320632	-71.67994514	-45.08727948	-119.3657138	-52.69946116	-36.919062	-97.1265237	-167.5365067	-14.03711285	-118.2140117	-49.34678221	-170.5339784	-94.31704292	21460.57934	1	0.001026686	0.2395254	0.931043626	0.068956374	2.469072267	4.53E-05	5.31E-04	3.710263086	-526.0898879	0.0356323	0.035756935	0.864649476	1	-6.557305633	2120.88537	0.003709744	1	-4.831221785	601.1407148	1	-8.006367568	408.3100958	1	-6.454094949	2541.375564	1	-6.910050629	1366.489754	1	21460.57934	1	-7.696212639	429.4032439
225000	-8981.35031	-8398.035209	-583.3151009	-100.7561016	-38.40507175	-111.6657679	-218.6682459	-33.57400972	-139.2358128	-82.00400699	-22.78292714	-34.96011986	-282.848435	-262.8125192	-75.34982938	-62.44249025	-280.5299401	-122.691298	-64.87699323	-24.94529149	-122.2712765	-33.40100343	-139.8308644	-66.63794793	-47.57602125	-19.77236911	-151.3609892	-82.1386216	-15.95920327	-48.77279103	-44.34554388	-76.29351684	-33.8128406	-111.3490646	-64.32709645	-67.8015115	-96.03780509	-37.79852465	-58.05356634	-184.1294741	-69.43325104	-54.43262018	-93.78055156	-27.89721084	-81.14054735	-58.38088104	-51.60745076	-78.12167644	-56.2243695	-142.1891428	-81.867448	-110.7086276	-73.09993738	-177.7014261	-131.6961971	-67.3969946	-74.78531363	-68.80953728	-146.009511	-26.08746891	-241.3326153	-101.1667623	-75.45417019	-24.15253406	-109.1291314	-87.87776516	-128.4547884	-190.178758	-216.6262268	-128.5784179	-61.4631708	-53.35943495	-85.8914495	-255.1993308	-56.46526048	-128.234254	-106.3586756	-90.88807488	-32.81639965	-29.75264483	-27.79045398	-73.90232863	-44.71252558	-116.8459344	-52.43521432	-37.97878493	-98.8221347	-168.5001443	-15.41075503	-117.1068907	-50.61773065	-165.3829869	-93.56040467	18149.08907	1	0.00131771	0.272122579	0.935411205	0.064588795	2.381897161	5.35E-05	4.06E-04	3.539030187	-531.4877311	0.03621832	0.036678553	0.823329017	1	-6.714762858	2185.190242	0.003375636	1	-4.860050899	612.0601328	1	-8.006367568	420.5375002	1	-8.912283533	1944.135349	1	-7.086715919	1376.782759	1	18149.08907	1	-7.696212639	454.7755395
230000	-8951.656333	-8376.047206	-575.6091273	-98.75458528	-39.77416353	-111.533872	-225.2560367	-32.82475226	-137.9918061	-79.99340991	-22.08907103	-35.13389036	-287.6891996	-263.8687882	-73.77703276	-62.09399997	-288.0372364	-120.1778064	-67.06933429	-25.06816843	-123.2233021	-31.928737	-139.3962875	-67.06001655	-46.81917529	-19.05507219	-151.5113423	-83.59302907	-15.54776564	-48.68929435	-42.26275356	-79.20118757	-32.88883342	-112.1895397	-61.24615154	-66.40760715	-92.35031219	-39.39079693	-60.90024912	-182.4213811	-67.51411239	-52.71085529	-90.97794571	-25.55235463	-78.58514684	-57.51490658	-50.9314034	-79.09914749	-55.71605978	-139.1860391	-80.82969027	-107.5756118	-73.82986128	-182.4685532	-132.3102836	-71.85145903	-75.21842733	-65.58600966	-147.0175092	-26.52677437	-245.5120622	-101.2595412	-74.1869111	-24.55959294	-106.4224775	-87.43669982	-124.7344213	-189.2846024	-218.3623333	-125.6182783	-62.36660224	-54.17170234	-87.35582808	-254.3935969	-58.52414697	-128.3723812	-105.3717934	-88.04474504	-32.20906316	-29.06475016	-24.3930268	-70.6580081	-46.75491096	-116.9349577	-51.91436875	-38.78565531	-97.55710769	-161.9015612	-14.31904485	-118.969713	-49.35417238	-167.7019872	-91.33302355	21567.95345	1	0.001417909	0.272122579	0.930194102	0.069805898	2.440731694	4.36E-05	5.15E-04	3.641388119	-524.9882319	0.036094268	0.036191338	0.861216197	1	-6.666244752	2168.019828	0.003678208	1	-5.326820145	649.7924998	1	-8.006367568	512.8037375	1	-7.897778174	2073.183482	1	-6.451359166	1336.180061	1	21567.95345	1	-7.696212639	414.8560875
235000	-8952.392861	-8374.967765	-577.4250964	-98.04561212	-38.11097646	-111.9634192	-229.4343622	-30.7428268	-131.1657045	-79.8391232	-21.37814826	-35.81938712	-286.5904239	-267.5202766	-72.64709646	-62.55873429	-286.3943072	-123.601967	-64.99162017	-26.53328972	-123.3147265	-32.85855946	-140.6025096	-64.92817537	-48.22050945	-18.42204783	-149.9112294	-82.2749463	-15.95655641	-49.2602076	-43.05032478	-78.52985091	-32.97946686	-109.4303546	-59.12818066	-64.01979258	-98.76081541	-41.36604266	-64.51787706	-179.6475505	-67.84541028	-53.93640887	-91.93536368	-25.68556739	-79.52816863	-57.03011456	-50.1490557	-77.42158017	-56.89923394	-134.82392	-81.33781213	-111.2222068	-74.42058583	-180.4188946	-136.506699	-70.40792822	-72.32878632	-64.96412549	-144.4065611	-25.89962656	-245.6295609	-99.97247651	-74.7731742	-24.0784886	-107.5846918	-88.05718678	-120.9227018	-191.4545466	-224.7608768	-127.5723829	-61.73577835	-54.02216304	-89.88700258	-254.7155628	-56.49960131	-130.795857	-105.3720987	-89.17718414	-30.92301358	-31.01885584	-24.65547222	-70.16697605	-45.33688417	-116.3399302	-51.53355319	-38.68308269	-95.67496511	-163.1704463	-14.20102843	-119.9404352	-48.70990647	-164.9868746	-90.92995737	19508.72828	1	0.001705327	0.272122579	0.930194102	0.069805898	2.370690503	4.90E-05	3.91E-04	3.444112763	-524.5308239	0.037991945	0.038127243	0.793350383	1	-6.463199907	2053.385925	0.003278413	1	-6.400070968	511.4249067	1	-8.006367568	490.1179626	1	-6.501475927	2412.624033	1	-8.14421326	1428.91503	1	19508.72828	1	-7.696212639	426.2193915
240000	-8941.038941	-8366.170322	-574.8686189	-97.5568784	-37.46149606	-109.9340848	-223.911259	-32.20400463	-139.134657	-77.6420337	-21.88936491	-36.21284395	-278.9310302	-263.5533093	-75.21635706	-59.02025692	-284.6530892	-120.3631328	-64.23678237	-25.75653157	-125.5933313	-32.73548231	-139.9010716	-66.97189749	-47.32413594	-17.71929251	-149.7443429	-80.80576244	-15.65708997	-48.02208866	-43.06642294	-78.93630252	-31.87549423	-112.0663459	-61.01871263	-65.89892923	-101.5959622	-40.98040603	-58.89466948	-178.9397959	-64.83989834	-54.51123957	-92.73699985	-25.38295493	-80.99241895	-56.02843725	-50.10470348	-75.07132497	-58.40742598	-134.3976355	-81.36988126	-111.6178254	-75.92440335	-182.9401238	-130.9316743	-64.32021986	-72.33834529	-64.58198417	-147.4129715	-26.57848916	-245.7128528	-101.3898633	-75.0724658	-24.37098478	-108.6270566	-88.27090099	-127.4517436	-186.2092336	-221.7752301	-130.1238621	-61.91935647	-54.21301734	-89.85354062	-264.3515969	-58.36633807	-128.4507133	-104.5605555	-87.09399313	-31.62065369	-30.59112719	-25.22376347	-70.02291988	-45.1933828	-118.8396293	-51.77478414	-37.8677202	-96.36836984	-163.5856356	-14.17501394	-120.2785164	-49.39753905	-164.6138954	-92.8904612	19166.44619	1	7.32E-04	0.272122579	0.92570321	0.07429679	2.324479357	5.36E-05	3.69E-04	3.411298797	-524.3107016	0.037747571	0.038157973	0.885993215	1	-6.441289839	2010.549807	0.003237779	1	-4.866196172	586.726976	1	-8.006367568	542.8109592	1	-6.8482294	2274.215271	1	-7.400570615	1393.724645	1	19166.44619	1	-7.696212639	411.0186057
245000	-8921.829513	-8358.403422	-563.4260915	-101.5970344	-39.74325636	-112.7470936	-220.198422	-32.56030878	-137.445723	-76.15168602	-20.55466831	-35.10648851	-282.6158894	-263.1575061	-72.61940484	-61.37227229	-286.5491841	-118.1908335	-63.37426144	-24.73288821	-124.1687379	-33.00724671	-142.8840892	-65.48562438	-47.48264734	-18.00636589	-148.8999335	-79.25537277	-15.15867935	-46.3109313	-42.34559552	-79.72607428	-31.32915948	-110.9450194	-62.53376959	-65.90513758	-99.44418208	-38.90996737	-57.63775422	-178.6615885	-65.57630813	-55.37451674	-93.21801516	-24.97993199	-79.63429783	-54.6964611	-52.81642318	-79.54572652	-56.95497577	-134.7088126	-80.95305011	-112.0555298	-78.10779214	-181.42577	-134.6775534	-66.1813743	-72.80044097	-63.70671701	-148.4437414	-27.2714577	-245.1201384	-101.3006825	-77.50325972	-23.81169267	-106.0206284	-85.63178707	-125.0923451	-188.1283568	-219.5206587	-128.8276981	-61.53517771	-53.01101447	-87.6918996	-256.0840682	-57.03751068	-132.5158997	-108.0548896	-86.5386806	-31.47703145	-30.35982628	-26.7050131	-72.97492097	-46.2769454	-117.601133	-51.70790684	-37.4481519	-97.31843603	-164.2676422	-13.45476366	-116.5741648	-51.43819958	-165.3697813	-92.05942411	14172.27647	1	4.97E-04	0.249221874	0.92570321	0.07429679	2.213502399	7.01E-05	3.12E-04	3.132400358	-511.4102043	0.03922831	0.039239187	0.855499903	1	-7.192251645	1693.435938	0.003063727	1	-5.06249197	565.9757123	1	-8.006367568	474.4283846	1	-10.16612369	1817.566465	1	-5.552608517	1223.874588	1	14172.27647	1	-7.696212639	350.7856325
250000	-8912.80042	-8346.561426	-566.2389935	-98.9083007	-38.95499812	-110.4585968	-220.2092719	-32.28785264	-135.2872931	-79.96526459	-21.40867898	-35.71314805	-281.4659514	-265.1614865	-74.26990153	-63.62012462	-289.4179115	-120.4541831	-63.24337598	-24.06953407	-127.3951904	-32.49318466	-138.0424656	-65.04646705	-46.39037737	-18.9572068	-149.3627537	-79.4791912	-15.10406923	-46.43913462	-44.22154139	-78.41156755	-33.10194292	-114.3101134	-60.94720575	-65.55065188	-99.83371173	-38.7802215	-59.4371202	-181.2057564	-66.69561158	-53.9890748	-92.14685154	-25.76787799	-80.25928969	-54.96235149	-48.8722281	-76.58647638	-55.25260035	-137.6080626	-82.93889847	-108.9779829	-74.9579465	-177.5405623	-136.4592393	-63.16767054	-73.2345699	-63.48275719	-148.4168516	-26.24852143	-241.9528898	-101.871956	-74.83596844	-24.56864466	-109.2926559	-88.0114948	-124.0052007	-189.5734292	-221.1595799	-127.021401	-61.5724894	-53.66761282	-87.03404163	-256.393596	-58.40542306	-127.8580584	-104.4399496	-85.85932513	-30.71443505	-30.43886048	-27.25755743	-72.27799678	-48.28939128	-117.4358969	-52.44260122	-39.86376359	-95.00514731	-163.8598064	-14.51681149	-118.3970681	-49.43018941	-163.2764579	-88.86055517	14752.52513	1	6.37E-04	0.249221874	0.92244564	0.07755436	2.270523231	6.87E-05	4.10E-04	3.361500083	-516.6174547	0.039921323	0.040156191	0.859075005	1	-7.616008914	1616.657877	0.003151291	0	-5.21546574	643.8465621	1	-8.006367568	366.4064714	1	-6.551760402	2617.983553	1	-5.827028576	1277.835706	1	14752.52513	1	-7.696212639	313.955569
255000	-8922.664485	-8349.467986	-573.1964991	-101.8480872	-37.79022402	-113.0728661	-214.9867222	-31.86461709	-137.3539061	-77.8548823	-21.63170498	-35.03143017	-283.3903041	-262.8197028	-76.86843196	-61.71331641	-283.1535524	-121.1562467	-63.60377737	-24.42603565	-127.8513223	-32.64261634	-144.3387831	-64.38317482	-47.8410776	-17.83693262	-149.3528732	-80.55556518	-15.2958212	-45.782038	-43.39050387	-79.6171943	-33.0353132	-108.4085609	-61.3858685	-65.54094284	-97.4207872	-37.97183118	-56.82386951	-179.3744561	-62.78258888	-57.58103459	-96.00210291	-25.99258476	-80.48663231	-56.32142837	-49.56936224	-77.81376869	-56.00394939	-133.6224258	-83.01782768	-109.8901173	-75.63455133	-179.6124735	-135.3072321	-64.64023268	-74.25453508	-64.46870684	-148.9778085	-27.7782626	-243.9447246	-99.40133841	-75.00680231	-23.23458495	-107.291692	-89.46700323	-122.3608543	-186.9708517	-216.0315581	-129.5632574	-62.74360703	-52.08647835	-91.39105129	-252.4361678	-59.07703774	-130.4826133	-103.4675705	-89.8403079	-30.75511781	-30.78960691	-25.65759911	-71.43553286	-45.83674697	-119.8493913	-52.96775702	-39.17408966	-96.31673979	-164.1920859	-13.50758769	-121.3676178	-50.00750472	-162.4941225	-93.14602047	13720.20569	1	0.001500762	0.226875382	0.92413066	0.07586934	2.124380293	7.19E-05	2.17E-04	3.000709596	-524.1324946	0.040667017	0.04131393	0.89207381	1	-6.65002058	1838.127701	0.002382249	1	-4.948506967	624.2430845	1	-8.006367568	393.0998621	1	-6.571016824	2627.777822	1	-5.804057077	1125.173754	1	13720.20569	1	-7.696212639	311.2273199
260000	-8918.177303	-8343.179698	-574.9976044	-99.79491801	-37.28676426	-111.2945513	-214.6023988	-31.64073115	-135.0953336	-77.57249776	-22.64717213	-34.30505655	-282.2124013	-261.4750045	-75.91351019	-62.08495834	-286.7983757	-119.3337722	-63.73129249	-24.58979126	-129.5635144	-31.86629766	-141.1835835	-66.63628299	-48.1387643	-19.34424222	-150.6677444	-82.28129037	-16.07343727	-48.47547451	-43.76722451	-79.781902	-33.58893859	-109.4642262	-60.30249065	-63.27499626	-100.4702173	-37.29210473	-59.07858778	-183.2051456	-64.43380504	-54.22669366	-96.35772806	-26.14819716	-80.24096447	-55.40751643	-49.24867097	-76.34258974	-55.37148315	-134.8418768	-81.49289629	-107.0092705	-74.42800156	-180.5913835	-137.7089186	-64.30221592	-72.6634768	-63.5293737	-149.0651546	-25.86801666	-242.2261403	-100.3975652	-72.9055068	-24.14937727	-105.7591069	-89.22961662	-124.3804632	-183.6707667	-221.3020296	-127.8203841	-60.30169628	-52.40423762	-87.45869131	-258.2924727	-57.45773317	-130.7389821	-103.1654773	-86.42004647	-30.6332101	-29.76714374	-26.81678101	-72.93864506	-46.65713354	-119.8547983	-51.23529126	-39.11556839	-97.03533386	-166.2345796	-14.56311216	-120.3896645	-50.10831979	-163.9416745	-91.69492065	10837.56848	1	0.001275869	0.278361986	0.92769585	0.07230415	2.145386375	7.47E-05	1.71E-04	3.043804824	-526.572121	0.039936215	0.040453277	0.849235669	1	-6.515466219	1903.132327	0.002107554	1	-4.936728734	622.9964341	1	-8.006367568	389.0655387	1	-7.399442107	2153.762607	1	-5.555943667	1174.767106	1	10837.56848	1	-7.696212639	310.927278
265000	-8916.524519	-8340.122718	-576.4018011	-100.7847206	-37.80972318	-113.5253942	-218.2267981	-31.35555141	-132.9461904	-78.17936967	-21.21078945	-33.84605142	-284.0794352	-262.9967112	-73.91749537	-63.88913898	-286.2102518	-120.3911687	-62.56528061	-23.98979251	-126.616362	-31.91351468	-142.8074457	-66.0426244	-46.94257121	-17.67972856	-151.8596176	-82.75773081	-15.64490676	-47.09588039	-42.94789853	-77.7408343	-32.25567353	-110.3074062	-60.48784195	-64.67901579	-103.6311001	-36.89783054	-59.10631226	-179.7064043	-65.02377152	-53.3112014	-93.21669784	-25.99121145	-80.19154411	-55.83195451	-49.8267617	-78.97914358	-55.98774511	-134.9370857	-79.96265755	-109.5905429	-74.2910273	-176.8726543	-139.0200541	-63.5479277	-73.7407692	-62.95058895	-147.8843079	-27.63553405	-246.1134966	-101.7855622	-74.46981336	-24.40951709	-104.7038123	-91.33217165	-125.1716044	-185.7301396	-219.8465736	-128.2873672	-61.76038285	-54.03219282	-89.86574265	-258.5453895	-56.09172015	-128.5495732	-101.3694342	-87.12231152	-31.02153975	-29.02450274	-25.61368597	-73.32087753	-45.89851689	-120.5115227	-51.11873894	-37.01109067	-95.19768406	-165.2642051	-14.44138744	-117.4767055	-49.49000412	-161.2037121	-92.50399649	10084.21505	1	0.003610858	0.278361986	0.932926742	0.067073258	2.139582959	6.67E-05	1.20E-04	3.045755128	-527.6438128	0.03989168	0.040149455	0.853884643	1	-6.443845576	2020.754893	0.001768535	1	-4.973067879	626.6558005	1	-8.006367568	434.220583	1	-7.584187141	2121.881684	1	-5.800857528	1274.397421	1	10084.21505	1	-7.696212639	319.4370428
270000	-8899.537854	-8327.098892	-572.4389622	-100.8313816	-39.58619616	-114.7675271	-220.2494093	-32.52968128	-133.2587319	-76.42324486	-21.59329459	-34.92185183	-282.4428846	-259.3429473	-75.07184416	-62.95085737	-280.8881922	-120.1646126	-63.03700936	-24.56853039	-129.8735148	-31.15051806	-141.8639556	-64.41743683	-48.70499081	-18.90448209	-149.5986267	-78.88934374	-15.82905717	-47.27925906	-43.15047533	-82.47967707	-34.13775484	-108.1467955	-65.00720572	-64.49252387	-99.66978495	-37.08896926	-57.30594628	-176.8759967	-65.97645154	-55.22013188	-90.28334774	-25.85760505	-78.77492009	-55.10220161	-50.4263883	-77.66675927	-56.51936557	-138.4268602	-80.84800805	-111.8689487	-73.36029322	-179.125205	-134.6489205	-65.92330926	-72.86460356	-65.86963502	-145.5890531	-27.23255087	-244.4769296	-99.84404116	-73.54559886	-23.98331702	-102.1619621	-92.07273577	-127.9712861	-183.4982569	-215.9754319	-126.2597235	-62.06117615	-52.67722034	-89.41739395	-255.0206416	-58.02327594	-126.8239829	-101.9044846	-87.59913012	-30.93986379	-30.26220452	-26.18389041	-73.14426179	-48.33841478	-119.9510789	-51.49691592	-39.37246572	-95.51506685	-167.6699689	-13.73229594	-115.0988048	-49.34699633	-163.9548334	-89.69617177	9171.482435	1	0.004952325	0.218858173	0.935116429	0.064883571	2.048451225	8.27E-05	9.22E-05	2.757072325	-521.6198329	0.04098631	0.041264833	0.858964092	1	-6.445112256	2024.271396	0.001800441	1	-4.929146562	622.1568301	1	-8.006367568	430.9817806	1	-10.02914462	1830.229035	1	-5.678890992	1255.638525	1	9171.482435	1	-7.696212639	316.1408546
275000	-8908.071807	-8330.810194	-577.2616135	-96.54408903	-37.22317438	-115.3254885	-215.8582297	-33.11872479	-134.9800424	-76.63674793	-21.49047246	-35.81393476	-280.4267785	-257.3205498	-75.14661648	-63.46785318	-281.7899903	-119.0994096	-65.14725	-25.52362235	-127.5966567	-32.86814757	-141.1514929	-64.85453815	-47.49182136	-18.6781734	-154.2847416	-80.72550319	-16.01469894	-47.63534181	-43.13719332	-78.48560173	-33.53572404	-108.5997119	-62.67153454	-65.31259201	-100.7730164	-38.77713245	-61.52573059	-180.1965489	-62.90946506	-55.21488772	-93.25296781	-24.84310229	-80.41217042	-56.27428968	-49.61739805	-80.55488916	-56.61697025	-136.8052417	-83.22502566	-108.2536345	-75.39230104	-179.5478056	-135.7839191	-67.89935647	-73.93832574	-64.33914552	-146.6250537	-26.83538118	-243.9457643	-99.88774762	-73.88113385	-23.94474137	-103.2095409	-90.14041939	-131.6392478	-180.9639697	-213.42768	-128.0808259	-61.12813841	-53.01104176	-91.20573399	-256.3424303	-55.19336241	-128.5438291	-102.1943495	-88.11906138	-31.42456397	-31.37222747	-24.70543332	-69.54587497	-47.80550626	-116.9226563	-49.8469803	-39.41036943	-96.577399	-162.1011026	-14.25835919	-116.3836665	-49.67587108	-166.5952878	-91.75567161	10319.71945	1	0.001461481	0.265014731	0.925165614	0.074834386	2.100679018	8.11E-05	1.22E-04	2.916243313	-527.2076873	0.039447699	0.039746723	0.855854991	1	-6.485449359	2075.041579	0.002049813	1	-5.815112653	670.1480974	1	-8.006367568	511.9636225	1	-6.801320393	2287.596804	1	-7.194690859	1382.788519	1	10319.71945	1	-7.696212639	290.8353002
280000	-8919.538116	-8336.940678	-582.5974383	-99.66336757	-37.50808139	-111.1283443	-216.9790854	-32.62204173	-134.1845481	-77.8031458	-21.6409998	-32.06782092	-284.0806098	-258.7476886	-75.21458821	-63.56686823	-286.6935174	-119.4738372	-67.05021163	-24.96920154	-126.3531264	-34.00056702	-141.3702422	-65.98057383	-47.21062168	-19.13770968	-151.0696989	-80.52244851	-15.81053237	-47.33385322	-42.8222753	-78.93581649	-34.21352334	-110.1667131	-64.79215193	-65.37990704	-101.1922222	-37.74979239	-59.79361935	-178.8693584	-66.46278069	-51.58317468	-91.80682893	-25.29197995	-78.16859112	-55.69586963	-51.02047635	-79.84573856	-55.70362946	-136.523275	-81.63978891	-113.1657087	-72.88187468	-171.6322513	-131.7961969	-66.69916227	-74.90966101	-64.77723221	-148.3501191	-28.42305616	-247.767249	-100.4268494	-75.25008144	-25.02317581	-105.3338354	-89.47912745	-126.4576842	-181.9742436	-216.0855769	-125.6990096	-62.53973646	-53.03137051	-89.83246332	-253.5796867	-57.43714396	-128.7260325	-103.9795259	-87.99058675	-32.15878229	-30.50218323	-26.52037452	-71.91890258	-48.38119602	-118.9664332	-51.82780153	-39.09390677	-97.59241411	-163.9159454	-15.11814983	-114.6949504	-49.6210066	-162.2421477	-91.29699856	11487.62678	1	0.002022981	0.265014731	0.925165614	0.074834386	2.140597562	8.04E-05	1.31E-04	3.010495614	-532.6593779	0.039101057	0.039393532	0.864524228	1	-6.963646573	2255.745753	0.002079127	1	-5.684926898	534.6560883	1	-8.006367568	551.4394224	1	-6.444772442	2523.379989	1	-6.922493599	1367.235456	1	11487.62678	1	-7.696212639	234.1914969
285000	-8916.863319	-8328.288273	-588.5750459	-98.7908469	-38.67625217	-114.3715719	-215.6906166	-33.33321698	-135.6394074	-77.19705187	-21.0021823	-34.97599088	-282.4317066	-256.1251763	-76.95858106	-62.58725513	-292.2425911	-118.6750919	-64.16553422	-24.68561748	-125.5156865	-33.14927085	-141.1704901	-64.93515784	-49.59276828	-18.85560636	-155.9141199	-79.79615887	-15.57913443	-46.76068388	-43.68667146	-78.57327352	-33.60969078	-110.324492	-64.90399497	-64.46036114	-99.27312246	-36.37023246	-57.24113301	-182.1418211	-62.94739794	-52.98477703	-92.6896183	-24.35295055	-81.22189132	-55.33189552	-48.37648414	-78.9955765	-56.03849389	-135.4245317	-80.27091059	-108.0966775	-73.03894381	-178.8513891	-134.0976964	-65.65295479	-72.90665994	-63.73925594	-149.5819748	-27.18908636	-247.8772117	-103.5412144	-74.90749689	-24.4111271	-105.7111374	-87.4644172	-125.5602645	-184.063387	-213.6672162	-126.3339725	-61.80157261	-53.32879166	-89.83088847	-253.6387785	-56.04651848	-124.6226934	-99.87185248	-88.89950327	-30.99704123	-30.41084676	-26.17475377	-71.26620557	-44.91713444	-120.2390533	-53.26584758	-38.5402517	-95.25914551	-163.4512403	-14.25588795	-117.3541783	-50.06823033	-164.5360543	-94.78263123	9287.75424	1	0.002210974	0.265014731	0.929369436	0.070630564	2.068812524	8.04E-05	7.45E-05	2.851313275	-536.7952448	0.03854021	0.038372381	0.854061486	1	-8.670106773	2527.933154	0.001619911	1	-5.230069835	555.328516	1	-8.006367568	636.323146	1	-8.943213414	1940.668483	1	-5.555612598	1225.101346	1	9287.75424	1	-7.696212639	318.6023803
290000	-8925.117661	-8345.603702	-579.5139595	-98.84594304	-38.62955702	-117.221387	-219.9759015	-33.2389459	-138.2088986	-76.35890105	-21.81241267	-35.25266159	-280.2092033	-266.1593432	-77.07799776	-63.45009169	-293.26288	-121.0019372	-63.67033571	-25.31887262	-123.4175102	-32.15573017	-138.7024804	-65.24280117	-50.20018304	-19.76193792	-155.7704867	-78.99535898	-16.46555395	-47.40239137	-44.5610495	-79.89924225	-34.30860649	-110.2881694	-65.80052718	-64.69385843	-94.60703011	-34.71312501	-58.51159857	-181.0979862	-61.79427782	-53.04304727	-93.23772828	-25.46229328	-83.47407894	-55.48209368	-50.06844773	-78.83139792	-56.77758733	-134.9768589	-81.84839309	-109.4877495	-73.87094931	-177.9942379	-131.7268527	-66.52776592	-73.02333796	-64.19417586	-146.5520007	-26.37808941	-246.0847803	-101.867544	-73.76678285	-24.04799492	-106.9420257	-88.14094667	-121.0327017	-176.705324	-218.0996273	-132.1602089	-61.66648269	-53.06610955	-91.9423725	-254.5141432	-56.15864529	-127.5510705	-101.438651	-89.22452801	-30.46597185	-30.04806227	-25.23090955	-71.7190223	-44.73036983	-118.9116754	-52.70987128	-36.82424001	-94.99399153	-163.329416	-14.29636367	-118.370576	-49.34858121	-164.1161053	-95.05634622	8698.575635	1	0.001690268	0.244109472	0.929369436	0.070630564	2.093172956	8.75E-05	1.01E-04	2.874279346	-531.0355391	0.03522666	0.035359704	0.836177339	1	-7.761630346	2406.391267	0.001882183	1	-5.491158797	542.5457896	1	-8.006367568	502.7880827	1	-6.622442841	2349.15099	1	-5.825458635	1122.366255	1	8698.575635	1	-7.696212639	313.0817003
295000	-8925.73939	-8338.90105	-586.8383397	-99.76253637	-37.25243228	-115.4539092	-215.1454093	-32.21549964	-140.4837901	-74.66869701	-21.20263519	-35.92716375	-280.0514717	-262.6771238	-76.12460125	-64.04760573	-288.7123712	-124.9756831	-65.14089872	-24.35341753	-126.3982861	-31.62939559	-141.1657345	-63.775344	-47.82249197	-19.05920309	-158.9273016	-80.27099716	-15.23314729	-46.24435295	-43.77416818	-80.97578241	-32.53051971	-109.8817038	-63.84040349	-65.96224754	-99.33868932	-36.85519944	-57.43455064	-177.2447528	-62.77491086	-55.73192373	-90.45484493	-25.62460693	-81.41362199	-55.76934668	-46.8663739	-77.17996736	-57.78025292	-135.8270813	-80.74836229	-105.577137	-73.44882616	-179.8758369	-130.0088296	-66.33868988	-72.12780697	-64.99196581	-148.3376455	-26.55106371	-248.5746962	-102.1049682	-75.07174612	-24.10081439	-107.4406277	-89.45893103	-125.8220015	-180.7744023	-215.2219642	-127.2092775	-61.95952003	-53.99419726	-90.31204273	-256.3345477	-57.57501563	-124.4970136	-101.6762568	-87.41981339	-29.8147113	-31.5042688	-26.62998572	-69.71997912	-44.91589634	-119.9756284	-51.19955511	-39.26965408	-97.20540611	-161.3984453	-14.74381737	-118.8919716	-48.68500917	-168.4873388	-92.92293468	6584.16651	1	7.57E-04	0.244109472	0.929369436	0.070630564	2.122035129	9.69E-05	1.13E-04	3.204130585	-536.985684	0.035862809	0.036307369	0.881772677	1	-8.032905122	1553.834998	0.001961073	1	-5.76486974	668.3340399	1	-8.006367568	553.949422	1	-6.464227343	2554.575512	1	-5.949881591	1292.279236	1	6584.16651	1	-7.696212639	363.7136776
300000	-8943.077913	-8340.267727	-602.8101864	-98.60959583	-38.08427354	-114.579653	-212.6701068	-31.48091484	-138.2708753	-74.03490096	-20.36029597	-36.23742182	-283.9589958	-261.2833509	-76.13568588	-63.53900085	-293.0195151	-123.8918468	-64.74840438	-25.01990697	-130.8491916	-31.48079024	-139.1318447	-64.69543255	-47.25166781	-19.08031028	-159.8855353	-78.43046493	-15.45073447	-47.35831476	-43.68840817	-79.84575593	-31.45554497	-110.2535278	-61.38127483	-66.30569969	-105.3657355	-37.60004513	-57.73318498	-178.9844108	-61.00205018	-55.91187992	-91.05077931	-24.83117235	-82.02327258	-57.36635013	-45.94423089	-77.9659968	-56.2100473	-133.0610511	-80.35968794	-108.8556793	-75.21716725	-176.0766226	-129.7874093	-66.4567231	-72.542976	-63.71282492	-151.4555157	-27.65716298	-248.7507316	-101.7685072	-74.67507178	-23.392322	-108.0075187	-88.15936444	-125.7555363	-179.7774344	-218.7745186	-127.5304539	-62.41762347	-52.61157447	-89.64575592	-254.9651832	-56.01129976	-124.9611632	-102.190217	-89.05263483	-29.93421641	-30.65258772	-26.18707825	-69.51107801	-48.12855452	-120.2944902	-51.41705109	-38.58315213	-96.26827451	-160.0010225	-14.05956732	-120.6204812	-48.70390947	-165.8853481	-91.9327858	7470.896961	1	3.43E-04	0.23481434	0.929369436	0.070630564	2.131428892	7.72E-05	7.07E-05	3.21949576	-554.853462	0.037175794	0.037385309	0.858108368	1	-6.485192928	1925.172301	0.001550995	1	-5.947899853	674.730794	1	-8.006367568	681.8571609	1	-6.450565409	2464.352492	1	-5.836381903	1120.971754	1	7470.896961	1	-7.696212639	402.1162646
305000	-8954.786155	-8345.297779	-609.488376	-97.46532998	-38.12855744	-112.7340813	-212.8569957	-34.32050127	-138.0001628	-76.89591097	-22.15763591	-34.58890887	-284.7624486	-265.785394	-73.54778238	-62.26599318	-286.9408504	-124.0243288	-65.90042221	-25.081812	-126.7143817	-33.3913155	-140.18497	-65.78608719	-45.40447627	-19.82451236	-158.4910454	-77.61991586	-15.98620226	-48.28666221	-44.50378832	-79.19457487	-32.34769537	-112.6081836	-62.85019607	-67.14248402	-100.1144613	-38.01549303	-58.45529349	-181.5187401	-61.7868455	-52.75721981	-90.08196442	-26.08489508	-81.1157374	-56.44342936	-49.45059716	-75.92459982	-57.00589146	-134.5590842	-81.38915286	-109.4782012	-72.52698739	-184.4174752	-132.1723144	-66.05494147	-74.02602563	-64.94951992	-145.3499668	-26.69095102	-250.2193518	-99.99777698	-72.16332845	-24.04755011	-106.5838746	-88.45854953	-123.0362391	-182.4886305	-219.260604	-130.100346	-61.43732156	-53.7854051	-90.40814835	-249.3102394	-56.86996444	-126.7137014	-106.1603823	-89.19107483	-30.77588437	-28.74126927	-26.74701821	-71.1844569	-47.10779974	-120.9022859	-50.22418255	-37.65028113	-94.69431862	-161.5776942	-14.98328646	-116.4384452	-49.23842702	-165.8268895	-92.80965719	9413.864609	1	5.55E-04	0.281410505	0.924214124	0.075785876	2.183013034	7.71E-05	9.68E-05	3.353640175	-560.2356749	0.037302893	0.037358517	0.866458756	1	-6.503925293	2089.110775	0.001735997	1	-6.288597445	514.6291646	1	-8.006367568	543.8870846	1	-7.130576663	2206.278786	1	-5.608645446	1158.881457	1	9413.864609	1	-7.696212639	411.6545812
310000	-8941.326577	-8335.511365	-605.8152127	-99.33745617	-37.83767208	-109.2322949	-210.9535277	-30.93893422	-136.545548	-75.56317028	-22.09621501	-34.12921178	-284.818953	-265.6053175	-75.30212771	-64.71391701	-291.456244	-120.968725	-65.31754906	-24.96282068	-129.8290827	-32.76695188	-141.6472129	-63.85440361	-46.77829917	-17.32459092	-156.9918762	-81.06230379	-15.42544946	-47.84667814	-42.68914953	-79.85554694	-31.65338551	-109.6333662	-61.54314443	-65.07276043	-99.14988792	-37.73150986	-59.37223955	-182.968249	-60.99393507	-52.47755194	-92.76722018	-24.57112756	-79.4324214	-57.72659909	-48.02789959	-77.3043107	-57.08001901	-132.9774564	-83.06554156	-109.980392	-74.17760256	-179.7445738	-134.3604034	-67.78700697	-74.35481155	-63.89213037	-146.6896921	-27.01021162	-247.1747607	-97.73129776	-72.49909871	-24.50810379	-109.5781691	-88.40988851	-122.0990404	-181.3418029	-218.9561429	-127.6078305	-62.34358774	-54.6680168	-89.38013649	-252.5294618	-60.52741943	-127.0813936	-100.1916842	-88.97404091	-30.24650962	-28.14398263	-25.01177297	-70.1470033	-46.26051715	-120.7862805	-50.30616317	-38.97913144	-97.19209949	-163.3113089	-14.22352682	-118.6173427	-50.47004444	-164.0673889	-94.74973744	10168.84535	1	5.83E-04	0.255912822	0.924214124	0.075785876	2.113505017	7.22E-05	6.72E-05	3.266542165	-556.7941035	0.037650401	0.03787536	0.822700392	1	-6.507481502	1908.428954	0.001536456	1	-5.886697514	527.3454759	1	-8.006367568	550.6058729	1	-7.57345327	2123.660091	1	-5.527053621	1192.325494	1	10168.84535	1	-7.696212639	423.5396119
315000	-8961.846784	-8354.772434	-607.0743496	-101.0502652	-38.9536767	-112.3470131	-218.860768	-32.24213892	-143.6392749	-74.50993632	-21.19954334	-34.85098245	-285.3127541	-263.4277827	-75.29265309	-64.76570464	-285.5810739	-121.7050267	-66.76776332	-23.02640125	-127.6477077	-31.69404894	-145.3250261	-64.10256461	-46.22754078	-17.5663982	-155.9018404	-80.13397695	-15.21078788	-45.40169297	-43.95210548	-78.31448575	-31.04079048	-109.3130763	-65.32921946	-66.14189033	-96.83322635	-36.66793195	-57.21484674	-178.8199367	-62.5094419	-55.93670899	-92.40512619	-23.73469317	-80.49742893	-59.58765452	-48.70960452	-80.2417563	-57.89218734	-134.3374691	-83.33224989	-108.9388494	-72.21642195	-174.2250266	-133.8186389	-66.67774478	-73.477619	-65.4158667	-145.8816187	-26.57623425	-244.8477693	-97.68164921	-72.59453805	-25.06248284	-108.168469	-86.54502567	-123.7911127	-176.0414645	-217.4625901	-126.9130843	-63.38614569	-53.62320824	-90.44239597	-258.3948591	-57.13894588	-126.1712773	-107.6463154	-87.91031003	-30.70430761	-28.85945894	-26.04509018	-71.85276512	-48.57779492	-124.0341193	-49.8857549	-39.15509741	-99.24559715	-164.9901253	-15.86064074	-118.6312108	-52.22914967	-165.3518745	-92.74361046	8941.415548	1	5.83E-04	0.263381719	0.925421056	0.074578944	2.13033257	7.99E-05	6.97E-05	3.279067792	-557.3200486	0.038481303	0.038867658	0.867125947	1	-7.475767561	1640.248678	0.001572537	1	-5.328064647	550.145055	1	-8.006367568	547.6076909	1	-7.609478196	2117.724127	1	-5.567564238	1170.519322	1	8941.415548	1	-7.696212639	410.9402089
320000	-8958.714598	-8335.730395	-622.9842036	-101.8623501	-37.59599064	-111.1949086	-223.1547703	-31.44621688	-140.2210085	-74.77255725	-21.38455197	-35.43456711	-287.8194504	-263.7635446	-75.93561767	-64.12744284	-286.10392	-121.5097311	-61.88434871	-23.14021085	-126.4569219	-31.49530521	-143.0883075	-63.12297596	-47.89885178	-17.79196465	-155.000299	-79.3460906	-15.21871339	-45.45602023	-43.73106457	-79.6579038	-30.80879003	-110.5559697	-62.75862716	-65.44045435	-98.46222775	-35.0060967	-57.27715549	-178.8420581	-62.04126649	-53.73006334	-94.28015124	-25.24056639	-79.33550781	-57.08858826	-49.1126579	-80.55626378	-57.33222654	-135.0854987	-81.9998957	-108.0263124	-74.51894425	-178.1992256	-129.6966	-65.40242798	-72.78967395	-64.19805437	-148.0615318	-26.12998892	-248.076235	-97.82019492	-73.44063927	-24.84817734	-106.2145253	-85.93113214	-123.5171148	-179.2415208	-217.4382248	-129.245236	-63.06845837	-52.94969502	-90.59969036	-255.1831188	-60.40020925	-127.0315444	-106.0787085	-88.11214488	-31.32510685	-28.59632767	-25.16499434	-71.04119366	-47.54883607	-124.9688902	-51.24992891	-38.84834437	-96.77543027	-160.0384058	-14.40541232	-118.6142419	-51.03375715	-163.7376427	-91.59288197	12062.93196	1	4.35E-04	0.263381719	0.933079423	0.066920577	2.069594816	5.33E-05	2.94E-05	3.155728141	-573.0938939	0.038693207	0.039219793	0.819259099	1	-6.789158733	2208.793942	0.001062493	1	-6.504299716	691.4696173	1	-8.006367568	607.4898249	1	-6.466615126	2557.244732	1	-6.440098798	1064.649338	1	12062.93196	1	-7.696212639	500.5663034
325000	-8930.888801	-8318.640259	-612.2485425	-98.6335854	-39.59031882	-113.0727448	-217.2592121	-32.58278733	-138.1690032	-74.27007866	-22.55368437	-34.90655393	-281.8632005	-262.9757054	-75.51198914	-63.89238135	-280.8600704	-120.5383649	-62.32137746	-24.45753803	-127.488553	-31.52385851	-141.9405902	-62.11135127	-47.71603442	-18.76274014	-152.0681597	-77.68094148	-15.57282585	-47.47526609	-43.22883469	-80.74103015	-33.27563277	-109.4198885	-63.6818048	-63.87508841	-99.59380271	-37.10793786	-57.38194025	-179.9462314	-61.32250403	-54.8008614	-93.89754047	-24.91389192	-79.2390777	-57.87194913	-48.36220222	-76.91844803	-57.64161396	-134.4420744	-82.25614562	-110.5156378	-74.88859174	-171.536019	-132.3561782	-65.45222481	-73.85009508	-64.22949786	-144.2741854	-27.79468384	-248.9441229	-98.51505689	-75.70350883	-23.97578263	-107.050492	-86.83649368	-126.8296142	-176.1822239	-218.8435443	-129.2869187	-63.80020915	-52.69555416	-91.49006966	-254.98104	-56.36127444	-126.5803324	-109.0061733	-88.07783791	-30.59031651	-30.8089961	-25.8949587	-70.37709002	-45.18898733	-121.2942009	-51.85547922	-39.1821355	-97.32542125	-161.9821427	-14.78881698	-115.6265595	-50.69505515	-164.4499356	-92.80538351	7842.458501	1	7.56E-04	0.263381719	0.933079423	0.066920577	2.149598995	7.84E-05	4.82E-05	3.137275605	-560.8692514	0.038567239	0.038323004	0.877664011	1	-6.447350763	1970.522653	0.001478871	1	-6.370922387	512.2514716	1	-8.006367568	578.840426	1	-8.544658873	1987.133129	1	-5.952110683	1107.47952	1	7842.458501	1	-7.696212639	425.413521
330000	-8934.843404	-8330.263047	-604.580357	-100.8817824	-40.01691382	-114.6926141	-211.3027403	-33.49447535	-140.0443986	-70.18779861	-21.1187208	-33.93639304	-284.7443873	-262.6026714	-76.99907207	-62.73730653	-282.1971617	-122.632336	-63.76478783	-24.03512348	-127.2727018	-32.02858899	-142.7925992	-63.58584342	-46.74461849	-18.84211774	-151.8254278	-79.21662386	-15.79154906	-46.48906303	-44.3417735	-81.2805672	-32.77417723	-115.9762786	-63.37705705	-65.74903082	-98.65453085	-37.91191113	-57.31189718	-179.9758113	-59.6247828	-55.8136928	-92.80452966	-26.03776139	-81.94084641	-57.57089959	-47.18849305	-77.05633948	-55.35050286	-136.3449303	-81.74680094	-110.5538532	-71.35334529	-171.2671552	-131.4994884	-65.3048345	-74.09816786	-64.0273948	-146.1124858	-26.61854403	-243.8542675	-97.65484483	-74.25709923	-23.63496783	-107.0037054	-87.41505661	-126.1837871	-178.6886967	-212.4313997	-131.2879517	-61.93778828	-52.63323302	-89.58230106	-253.2834681	-55.46186791	-128.6590416	-112.205114	-90.59270492	-30.91165385	-29.49861802	-26.85290334	-71.55506799	-46.34153234	-122.8414328	-51.94663333	-39.4640756	-97.62276482	-166.348225	-15.07677711	-117.0741808	-49.09743698	-166.4211774	-92.79757274	7505.601329	1	0.001873451	0.258280819	0.933079423	0.066920577	2.07678992	7.86E-05	3.46E-05	3.03040463	-556.5494927	0.036954047	0.037237351	0.801462973	1	-6.442189202	2014.957233	0.001347369	1	-4.833043748	596.7733845	1	-8.006367568	580.9932427	1	-6.617737945	2648.886909	1	-6.306279047	1074.926395	1	7505.601329	1	-7.696212639	443.1478389
335000	-8938.681772	-8335.494641	-603.1871305	-97.76597024	-38.78005189	-113.2150534	-216.0838374	-31.68001056	-140.5217919	-73.01827585	-22.46791266	-34.54843801	-283.636491	-261.1013569	-77.50248241	-64.17667025	-292.2410941	-119.5908937	-65.40428448	-24.45245883	-123.838519	-31.17891501	-139.3551824	-65.81842631	-46.47702993	-17.43585181	-152.607331	-78.82798959	-15.90395439	-49.20142688	-43.65668284	-80.87138189	-31.31759065	-113.7146489	-61.91230454	-65.81912616	-100.226799	-38.1564641	-60.32836503	-181.3962073	-60.39354935	-55.72263329	-93.89106202	-26.16651437	-81.19516277	-55.59830495	-48.3520988	-77.8266694	-57.33070893	-133.7425839	-81.10721203	-110.1421497	-73.21483142	-172.2656001	-135.1082946	-66.2018596	-74.10851591	-63.95705061	-146.4706786	-28.12493798	-245.4376503	-99.96766992	-74.33219526	-24.41409943	-107.0863273	-87.36465138	-124.7017439	-177.8820599	-218.5047941	-128.6259887	-61.33092855	-54.28922859	-90.35429885	-253.7093537	-56.16446092	-127.5604388	-109.1605906	-88.2506417	-30.97149813	-28.54536835	-26.02541291	-68.54350821	-44.91376708	-122.8168383	-50.89250777	-39.45599887	-95.39335511	-166.5752314	-14.54627681	-119.2027679	-48.31371809	-163.5099728	-91.49960913	6584.471501	1	0.003918268	0.258280819	0.925450132	0.074549868	2.109112262	8.99E-05	4.73E-05	3.14674998	-553.533341	0.035531732	0.035825659	0.87109191	1	-6.679385323	1827.161248	0.001544426	1	-7.189167132	491.4135001	1	-8.006367568	374.326126	1	-7.065776251	2220.40726	1	-5.533591885	1213.771831	1	6584.471501	1	-7.696212639	358.1621236
340000	-8944.875462	-8336.230566	-608.6448956	-99.38232895	-37.54208329	-110.0543392	-216.0053856	-30.81198967	-138.2232838	-73.43717945	-22.17900016	-33.66147055	-283.9949202	-261.6733164	-77.74521389	-64.73261729	-282.9354725	-122.1673276	-62.68941173	-23.57765347	-128.5732785	-33.78852429	-139.7310384	-64.86608717	-46.28090549	-17.83520232	-147.4719483	-77.00387064	-15.55231363	-47.45075953	-43.43464069	-81.6148096	-30.84355237	-112.0847883	-62.51834709	-66.21999194	-101.3405224	-36.07864209	-61.30738043	-181.7533981	-62.40065956	-54.32331964	-94.37749592	-25.77710311	-80.21818125	-57.70670759	-49.10541037	-79.62320453	-56.67528863	-135.9320724	-82.53437158	-111.4360218	-73.81078434	-170.4931201	-133.5029024	-66.11890143	-72.85831707	-62.93269472	-148.248767	-27.01521327	-249.5620353	-96.22996732	-74.57340791	-24.20891801	-109.4506016	-88.75666283	-121.1226151	-180.5531605	-223.9865774	-126.4606878	-62.56354231	-53.04672133	-92.50514305	-255.813505	-57.13929669	-133.6509252	-104.7537981	-88.95857242	-31.71272599	-28.99278877	-23.61512421	-68.87660509	-47.15183389	-120.7969999	-49.0916529	-37.7202495	-95.02706426	-166.7561602	-13.8582555	-120.1053658	-49.18191435	-166.7035701	-91.65058622	7370.920479	1	0.009223606	0.211594367	0.925450132	0.074549868	2.080298981	8.40E-05	2.50E-05	2.720846893	-561.5826124	0.034036969	0.034543894	0.838330315	1	-6.542402755	2112.917727	0.001406613	1	-4.842839155	607.7063663	1	-8.006367568	456.2390551	1	-7.43590542	2147.241944	1	-5.903563633	1112.884569	1	7370.920479	1	-7.696212639	447.7170704
345000	-8937.554562	-8326.669341	-610.8852207	-95.96747758	-37.1252506	-111.8200057	-219.3844315	-32.19995116	-141.4588811	-72.93880923	-22.22573014	-35.13143984	-278.8767531	-259.4927976	-76.37291063	-65.20034213	-286.4589255	-122.9196661	-66.51870881	-25.88850799	-129.5552349	-33.5073288	-137.1806377	-62.88977649	-45.96785902	-17.88818789	-148.5156973	-81.24489139	-16.23792323	-45.52337813	-44.00054221	-80.68829198	-32.79516445	-113.6461998	-63.31371128	-66.39544668	-102.8407512	-38.89937332	-60.16305258	-184.2511147	-61.86847509	-51.2638257	-89.08241637	-25.22294853	-80.42058114	-54.97315341	-48.50717399	-78.34668631	-55.64520357	-132.1902238	-82.51042989	-110.9309398	-74.74302717	-174.6490868	-133.9889155	-65.26660841	-72.81022592	-62.34497164	-146.3251006	-26.98875647	-249.0694786	-99.9885772	-73.50402891	-24.6973445	-106.8326626	-87.06140741	-122.1768266	-182.3580932	-224.2840276	-128.9980865	-61.64614283	-54.93713042	-91.57735318	-256.6921275	-59.41511312	-125.8228317	-104.7944283	-89.44544433	-31.19140537	-29.27674435	-24.92151733	-68.59100025	-45.62147707	-119.64769	-50.16131374	-40.73338936	-93.42597777	-161.651037	-14.50543681	-116.8018774	-48.46186728	-163.2658099	-91.54779156	7587.108101	1	0.006231685	0.291576533	0.925450132	0.074549868	2.165700063	7.61E-05	3.11E-05	2.918417517	-563.471179	0.032359112	0.032936458	0.82417787	1	-6.56858024	2126.580404	0.001471462	1	-4.900930747	581.2958283	1	-8.006367568	685.4035742	1	-7.37521869	2158.16319	1	-5.82400147	1277.44582	1	7587.108101	1	-7.696212639	457.5313257
350000	-8952.581479	-8325.541568	-627.0399111	-99.81144867	-38.94854067	-115.5131921	-215.1425743	-31.36405581	-143.0647888	-73.3936997	-22.23331852	-33.87254514	-279.6476292	-266.0335461	-74.61011827	-62.72736331	-283.7262917	-122.5115211	-63.6934776	-24.44863496	-126.0345751	-32.79699763	-139.8238709	-63.75223504	-46.88296919	-19.52002989	-152.0955813	-78.27327057	-15.83487171	-45.42731554	-43.48829573	-80.77909238	-34.26879396	-117.5580814	-62.04886699	-65.11836566	-99.33829812	-38.23162882	-57.52874026	-179.2675812	-62.67230211	-55.36298546	-92.06476671	-25.70925579	-82.25354531	-55.21422278	-48.91548733	-76.27174308	-54.64790125	-133.1463774	-81.67904663	-113.0234099	-72.82525055	-171.5208561	-136.781243	-64.87234069	-73.45570417	-63.71875595	-144.7719827	-25.84515859	-248.8460287	-97.40015645	-75.01010472	-24.43486377	-108.9151453	-87.22182323	-123.0767725	-180.1184658	-225.8164551	-127.2688953	-60.25668648	-54.68558708	-92.58075744	-255.0183828	-57.44139331	-127.5976288	-103.759064	-87.95420456	-30.80703631	-30.32168413	-25.67462766	-72.24601466	-44.87974537	-117.1720628	-49.86322432	-38.91561102	-91.65381034	-164.8319332	-14.88343308	-117.9803775	-48.81929432	-165.8254138	-90.7003409	10012.43505	1	0.003897755	0.264704074	0.927609452	0.072390548	2.132718843	6.64E-05	2.39E-05	2.878505611	-579.9289143	0.031360621	0.031510252	0.816283253	1	-7.743587979	2403.606945	0.001297827	1	-4.924122044	621.5824587	1	-8.006367568	480.1147932	1	-6.452447448	2461.192789	1	-5.531062293	1188.207143	1	10012.43505	1	-7.696212639	505.1119102
355000	-8921.402766	-8305.62931	-615.7734558	-98.89030584	-36.11531431	-112.8958642	-212.1528791	-32.59814224	-139.0566386	-73.87358436	-22.79687641	-34.22611615	-283.0135101	-260.9917163	-75.30036017	-64.40464947	-288.6490276	-120.3422203	-65.39962682	-24.69580958	-125.8159485	-32.30475051	-136.8321397	-63.56196162	-46.30522274	-17.9479537	-151.7680658	-79.91003006	-15.19744149	-46.69061406	-42.90747928	-81.76313279	-32.10951719	-114.8514601	-60.6940105	-65.04016479	-100.3924655	-37.45676067	-59.25057149	-182.9019161	-62.97041302	-53.92627342	-91.29399322	-24.36304338	-80.96310389	-54.16888999	-48.18381324	-78.24209672	-55.8162818	-133.4403243	-82.58138581	-108.6371206	-72.30851129	-173.6528683	-135.2758124	-65.55439371	-73.33658131	-62.59361107	-145.3752015	-26.8962677	-246.3461818	-101.3286256	-75.56666071	-24.25607279	-109.1837107	-87.48279233	-126.4182808	-178.2995567	-221.528739	-124.0981773	-59.8800292	-54.76237868	-89.23623917	-254.4078951	-58.54173856	-127.8016067	-102.9267395	-88.8318143	-30.04791947	-29.16769543	-24.9856525	-69.82542361	-45.25998327	-122.2338496	-50.22895202	-37.66167168	-96.17409107	-165.486635	-13.92346254	-116.8294486	-49.86200329	-162.7059412	-91.65510679	7899.050774	1	0.003897755	0.264704074	0.927609452	0.072390548	2.037320217	7.32E-05	1.74E-05	2.648056757	-567.4765865	0.032098169	0.03251427	0.864222216	1	-7.520565126	1632.548358	0.001187433	1	-4.85780314	588.415182	1	-8.006367568	460.4350745	1	-8.173533027	2034.552154	1	-5.599965493	1161.049577	1	7899.050774	1	-7.696212639	504.3503911
360000	-8934.68153	-8321.237593	-613.4439367	-99.43522712	-36.27009102	-114.623437	-218.2272119	-32.17830392	-138.3453225	-75.24033236	-20.99305509	-35.94590328	-283.4281634	-263.0772384	-73.74937939	-61.84123433	-282.5044559	-120.0541425	-66.63074497	-23.7960401	-126.1361203	-31.41012035	-138.2920368	-64.83623274	-46.88184709	-17.61833006	-154.1718004	-80.89701652	-15.32538886	-46.26542014	-42.83709536	-79.51250799	-30.98770646	-111.9910925	-61.18109522	-65.49679563	-99.89821438	-37.95196381	-57.790735	-184.1098147	-61.31876418	-54.72484599	-90.49595749	-24.29828652	-79.3713517	-57.35210819	-48.57047935	-76.96256597	-57.93039037	-137.0131519	-81.14018048	-108.9016193	-74.33309843	-175.9471729	-133.5371406	-67.09905412	-74.14605497	-63.16588098	-146.8842088	-26.61139768	-252.7579265	-102.0148553	-74.86216893	-22.78649597	-106.487099	-86.82080778	-127.0129758	-178.3388964	-219.6203346	-125.3315475	-61.33053716	-52.29478857	-90.75171297	-253.3334895	-55.95599097	-127.5760112	-102.4564881	-88.44821901	-30.5644035	-28.86354849	-24.63311918	-71.12969295	-47.32682829	-122.3279384	-51.67602272	-38.09710809	-96.25342177	-159.8957315	-13.42232887	-120.758502	-50.48553264	-165.4397236	-92.44801881	9077.547167	1	0.007998726	0.216628613	0.927609452	0.072390548	2.103623892	6.95E-05	2.78E-05	3.142734125	-566.5251984	0.031968443	0.032240582	0.839203856	1	-6.673293874	2170.621813	0.001202627	1	-4.964860454	625.8745933	1	-8.006367568	479.9204241	1	-7.779752143	2090.831225	1	-5.53737376	1183.711942	1	9077.547167	1	-7.696212639	701.1946411
365000	-8930.472166	-8315.692979	-614.7791875	-101.7434371	-38.17260151	-112.2628244	-217.7170816	-31.81119828	-134.1556836	-75.81295934	-21.15493169	-34.2056269	-286.5030346	-263.3067426	-75.07040524	-66.08821478	-290.2932776	-120.0068013	-62.53963668	-25.29030831	-127.1940734	-32.33787127	-138.8896147	-62.5931324	-46.08155017	-17.17416691	-150.8824168	-79.01922308	-14.23237691	-45.76927244	-41.15929482	-78.03026429	-32.23935083	-112.0321943	-61.11973403	-65.39708279	-103.5085062	-39.01781232	-56.84861789	-179.3139544	-59.17669879	-53.96312066	-90.33982495	-25.25000681	-78.65625608	-55.73799915	-50.23599428	-79.37568607	-57.41974035	-136.2793544	-80.64352857	-112.8326384	-72.37897554	-176.6215571	-132.6482193	-67.01899335	-73.97583314	-62.572205	-150.1100422	-24.6807436	-248.1200194	-99.51502833	-74.35804324	-24.63132478	-108.1487848	-85.5345284	-124.492749	-182.11496	-219.6627306	-124.4530862	-61.38249328	-54.3019803	-89.53710944	-255.3051316	-56.404054	-127.882781	-109.440211	-88.04436626	-31.07369997	-30.37825462	-24.20247671	-73.47504244	-46.93697308	-122.4334149	-49.21002917	-36.95483421	-93.35330832	-163.3523723	-13.83043318	-112.5975145	-49.96157253	-163.491714	-92.21926387	12794.00116	1	0.010942243	0.23466599	0.927609452	0.072390548	2.104775239	5.99E-05	2.67E-05	3.24780853	-563.7683592	0.031459338	0.031599529	0.882133215	1	-7.635300969	1613.525305	0.001174143	1	-4.906464791	619.4297777	1	-8.006367568	423.8808787	1	-7.475696061	2140.2611	1	-8.41529393	959.5344012	1	12794.00116	1	-7.696212639	699.413163
370000	-8920.85566	-8301.149955	-619.7057051	-99.06529205	-39.98639712	-114.8040075	-215.6240685	-31.72686011	-135.4129516	-72.50518558	-21.33780097	-35.22203723	-283.7067644	-261.796846	-76.35429009	-63.36314736	-284.33703	-121.714188	-58.82268112	-25.60210447	-127.5841335	-31.62520619	-143.852707	-65.12341033	-47.42438847	-17.86337565	-154.8484463	-79.38541406	-15.23522507	-46.41824228	-42.49749022	-79.08929864	-33.35352435	-107.4622157	-61.58647776	-65.66335634	-104.5458074	-39.11073829	-57.73385506	-180.9408592	-60.1598972	-55.4050579	-89.78226192	-25.07571468	-77.94723257	-55.77282575	-50.90433094	-79.98551513	-56.22543897	-137.1853733	-80.21558595	-113.2378935	-73.63252746	-172.487927	-134.2914294	-67.40452811	-74.08291538	-58.50923486	-154.596096	-26.79806609	-249.5843745	-99.48399899	-74.7715127	-23.63634604	-108.9036368	-84.00844487	-116.8765589	-182.0545732	-222.4239592	-123.2364131	-61.16961713	-52.72803109	-87.66866061	-250.0885486	-56.27828309	-128.1755667	-100.3916544	-87.96449175	-31.38657162	-29.9709889	-25.59932947	-71.24072024	-44.37882914	-121.404728	-50.85635137	-37.11644833	-94.62926872	-161.8896654	-14.00046485	-114.8657895	-51.44788282	-163.8706022	-92.62196696	9834.669916	1	0.002040081	0.23466599	0.932615983	0.067384017	2.09563087	6.62E-05	2.71E-05	3.201426884	-571.041559	0.0314306	0.031982324	0.824888006	1	-7.397005866	1654.202658	0.001193986	1	-5.239818198	645.2137512	1	-8.006367568	379.6567074	1	-7.536822751	2870.206581	1	-6.384207914	1068.843666	1	9834.669916	1	-7.696212639	696.330307
375000	-8901.290287	-8286.616166	-614.6741213	-100.9296694	-39.08581725	-109.215107	-216.0031548	-31.31787165	-133.1549294	-75.13387661	-21.2977265	-35.66249537	-280.0192595	-259.1293119	-78.26410165	-63.20935568	-286.1836872	-116.872121	-58.76670336	-26.321981	-129.2714245	-32.50249157	-139.2690549	-65.09699532	-49.1316426	-17.09342591	-146.3924249	-80.84555742	-15.35106179	-45.64431739	-42.10688265	-80.24197356	-33.25560876	-108.5940977	-63.29505893	-65.80933981	-105.7537386	-39.80455519	-56.13960918	-178.668943	-60.9469554	-55.47867815	-90.13432384	-25.3391267	-79.05777238	-57.43147477	-50.2861362	-77.87409101	-58.46185909	-139.4480381	-81.69554679	-109.2668008	-74.6481249	-177.1956566	-135.7572178	-65.56947692	-74.03393284	-59.17712729	-152.0670628	-25.82507256	-244.6974076	-96.97838591	-74.24372001	-22.51423529	-112.4846051	-84.93509198	-117.1276084	-180.4904048	-220.5051442	-123.6275169	-64.53805334	-53.52543806	-87.13887614	-248.2928484	-58.15829588	-126.6741752	-102.7237894	-86.94253802	-31.54396099	-31.52903122	-25.9418501	-71.80659838	-44.44958473	-121.8608596	-52.68237005	-38.81825701	-92.04547152	-159.5821313	-12.97177298	-113.8670575	-49.72943561	-163.8467579	-95.81304459	10752.37111	1	0.002040081	0.239046046	0.929289107	0.070710893	2.18626951	6.24E-05	4.75E-05	3.440608978	-566.1085446	0.032643652	0.033116139	0.824756524	1	-7.303391055	1671.5583	0.001493088	1	-5.942080738	525.4641295	1	-8.006367568	378.5865174	1	-7.113370657	2790.036896	1	-5.558738372	1226.317163	1	10752.37111	1	-7.696212639	615.6562219
380000	-8911.537319	-8297.706806	-613.8305136	-101.033486	-37.6752362	-113.7319113	-213.8484267	-33.22638491	-131.4021333	-73.65795944	-21.93959743	-36.74535317	-279.0167897	-265.8831617	-75.22938647	-62.63382803	-280.226509	-122.4913263	-59.0860696	-24.10498336	-129.4905576	-33.41300245	-133.9298424	-67.63605877	-47.67294242	-18.45181832	-150.6122573	-79.67544944	-15.55767568	-44.35198486	-44.06377325	-78.61086343	-33.81516013	-108.3484385	-60.99275814	-66.67383965	-101.742092	-38.51495133	-63.08706104	-178.6966929	-60.06654635	-53.65388589	-91.48001851	-25.20726383	-80.76191128	-57.90622247	-49.2845511	-78.08733468	-56.0900053	-136.2917483	-82.40945562	-108.5268253	-73.39749206	-177.3777946	-131.4190389	-67.60198593	-72.43879572	-56.09783462	-150.9443248	-26.60692901	-249.3598586	-99.5981523	-75.61535594	-22.88943223	-108.4960101	-86.33226295	-124.390039	-181.367145	-222.8784928	-124.7059901	-63.65753885	-54.12695288	-88.245109	-253.3675255	-55.89230934	-127.0996186	-107.7624563	-90.20614813	-29.83183353	-32.6144695	-24.21909831	-69.0446895	-46.25935904	-117.6595335	-51.57964942	-38.55628662	-94.42812088	-160.5082311	-13.12275543	-113.4633319	-48.69102012	-165.7750004	-93.04330241	10120.71188	1	0.001720204	0.244670728	0.929289107	0.070710893	2.187420561	6.64E-05	5.45E-05	3.430322631	-563.3317437	0.032203248	0.032355135	0.873497145	1	-7.3772183	1657.797785	0.001640594	1	-7.121380317	492.9855435	1	-8.006367568	361.3327294	1	-6.440415419	2501.412805	1	-6.809078923	1360.310337	1	10120.71188	1	-7.696212639	1172.569471
385000	-8915.340796	-8310.77518	-604.5656164	-103.0507861	-38.47464157	-111.8518598	-217.9998992	-33.26396731	-135.7977379	-72.91601632	-22.45949465	-36.07695872	-286.8436412	-268.0449859	-77.25533054	-64.72448972	-284.9414032	-120.799623	-61.95600719	-23.8300643	-129.1194313	-34.49723146	-134.7900578	-67.92510429	-45.58343895	-18.93156654	-148.867708	-83.21621489	-15.74661198	-44.64979354	-43.15181683	-79.47085351	-32.44234369	-108.911587	-62.70952037	-66.33457965	-103.1655365	-37.9069662	-58.18895328	-175.1180219	-59.65877404	-55.76236989	-95.23407638	-25.19743584	-79.56122003	-57.0915496	-48.43845674	-77.86536134	-58.21427723	-140.4930572	-85.5906565	-107.4995992	-73.58134987	-174.8468778	-130.2611544	-65.54229382	-72.83349301	-58.10492799	-146.5998053	-26.49904531	-247.9583509	-99.05998566	-74.90593436	-23.80272152	-106.4906562	-85.99136667	-123.5078402	-177.1765073	-218.9782486	-126.1381404	-63.42202644	-52.56988715	-90.75543647	-250.1198382	-57.84066328	-125.842693	-99.45441053	-89.26563958	-30.98251606	-31.17050119	-26.5237506	-72.47210335	-44.93487802	-118.3486771	-50.7453061	-39.89791321	-96.24333211	-161.4589721	-14.06039926	-115.4497134	-48.17111024	-165.1090967	-92.03653789	10544.01223	1	0.002119929	0.27071046	0.930584674	0.069415326	2.04513226	7.17E-05	3.05E-05	3.01597111	-557.674811	0.032075459	0.032295699	0.848622622	1	-6.536477119	2109.588816	0.00131034	1	-6.104112203	520.2143289	1	-8.006367568	332.9248559	1	-6.666906982	2331.734016	1	-5.56030499	1226.905862	1	10544.01223	1	-7.696212639	661.8893126
390000	-8910.194651	-8305.862795	-604.3318558	-100.3917144	-40.91683164	-110.5145652	-212.78685	-31.90458792	-135.8779007	-73.95154582	-21.52941645	-35.57663652	-287.2142609	-263.8780902	-75.75002142	-64.68014209	-281.3706118	-119.9803683	-62.24196043	-23.6395477	-125.3126803	-34.38072804	-141.8099297	-63.88676821	-48.10046088	-18.87334471	-146.9167848	-84.43555081	-15.21053484	-46.22333283	-42.78315264	-79.88266937	-32.96330207	-105.8942271	-63.82451279	-65.49576903	-108.4496293	-37.06333605	-57.34813538	-180.3905514	-62.72705009	-54.39963651	-92.60964263	-25.73912076	-79.99608104	-56.56931238	-48.57771329	-77.44535448	-56.69770866	-139.8518637	-82.47128832	-107.0441813	-74.35752254	-176.846042	-133.3264484	-65.00102953	-73.8409803	-58.64104397	-150.5726842	-26.33103363	-248.9602406	-97.47421841	-74.1041862	-23.08381827	-106.5771196	-86.74786386	-125.3471449	-178.1171864	-217.8243602	-126.5368775	-63.60209707	-54.49359595	-88.66217745	-254.3215293	-56.43642099	-126.7002519	-105.827574	-86.57940424	-31.19781877	-31.13550311	-25.71684422	-70.75796546	-44.56208694	-110.5211594	-50.80577539	-38.78136074	-94.86764405	-163.3987958	-13.22855111	-117.1016234	-48.49818495	-166.0451824	-93.35204259	7859.913263	1	5.41E-04	0.249705505	0.924704692	0.075295308	2.036810159	8.92E-05	3.66E-05	3.022587642	-555.8524795	0.031328958	0.031348217	0.851809106	1	-8.817565017	1454.889281	0.001449084	1	-5.00722566	570.3129555	1	-8.006367568	325.9875109	1	-7.073703994	2218.640678	1	-5.803993994	1274.817815	1	7859.913263	1	-7.696212639	535.8227696
395000	-8923.093601	-8316.110299	-606.9833017	-101.8485747	-39.97120428	-113.5661835	-217.037637	-31.52582495	-134.3451584	-71.57178804	-20.32312092	-35.5638292	-279.7934346	-265.2415951	-79.5753776	-65.47706657	-283.9046359	-120.8503311	-60.30442288	-23.99917882	-131.5802831	-32.8662264	-140.4509497	-66.64291924	-49.03695956	-17.9621238	-147.3178542	-86.50334592	-15.15743743	-43.66045071	-43.12323495	-79.10452538	-33.76695604	-105.0492754	-62.81255874	-66.16289494	-104.4659526	-38.12912461	-56.81782651	-178.9417355	-61.45278772	-55.32180782	-93.69466142	-25.04892836	-79.87133882	-56.23153768	-50.93932507	-80.15684893	-57.99228556	-135.7680972	-81.20900032	-107.4323526	-74.13630641	-175.3282463	-131.7205942	-65.3705338	-74.11318982	-58.76557911	-150.8132412	-25.86247343	-252.2386127	-97.89068971	-73.05880131	-24.52544283	-107.4580493	-86.31419438	-121.0316187	-182.2115787	-222.0096498	-127.7859068	-63.6844241	-55.31110586	-89.36575486	-252.0938721	-57.81701326	-127.0562068	-100.1631563	-90.70705923	-31.36538817	-31.07373483	-24.33407298	-69.40903762	-45.39682137	-116.364929	-50.93792492	-39.28632792	-93.50194977	-158.49737	-13.38638892	-117.2992758	-48.60209494	-165.721045	-94.52966701	7598.099064	1	6.86E-04	0.221732863	0.925280356	0.074719644	1.96904943	8.89E-05	1.55E-05	2.588583591	-560.3514773	0.031252945	0.032092299	0.873382749	0	-7.594347526	1620.205965	0.00121173	1	-4.835594843	595.1868385	1	-8.006367568	346.0847005	1	-6.750483789	2303.123028	1	-5.584260202	1234.684718	1	7598.099064	0	-7.696212639	716.8343926
400000	-8922.119095	-8310.124465	-611.9946301	-100.5599665	-38.10708925	-114.644219	-215.0044346	-34.16274832	-138.2090044	-74.50827239	-21.69481862	-34.10680872	-284.9070183	-265.1535577	-74.98413865	-62.26633359	-287.7689021	-124.3090369	-62.98396334	-24.85516194	-128.6186597	-33.12515548	-134.3242895	-66.24759627	-46.91353633	-18.8210873	-154.3987783	-80.70181953	-14.66726091	-45.43572764	-42.99280339	-79.06242811	-32.05851624	-109.7411268	-61.3477782	-67.68310274	-101.3939393	-38.84010814	-58.18075087	-181.446031	-64.47082799	-54.72193373	-91.46039881	-26.01200581	-79.93198149	-56.47636999	-50.2265542	-78.62698004	-57.60003427	-135.3156177	-81.39922326	-111.283751	-72.53872732	-174.6660251	-135.8772149	-65.37542893	-74.51876627	-58.40992126	-147.3240979	-26.92090088	-251.5827813	-98.07556105	-76.14295895	-22.83149116	-106.1117553	-87.68853881	-125.9489626	-179.803542	-212.158263	-129.9631226	-63.38519005	-52.14719006	-90.154678	-252.8722587	-56.41104821	-126.5114014	-100.1483672	-87.67480403	-31.67059271	-31.16380516	-25.3564003	-69.64885194	-45.6016164	-111.8163502	-50.01785915	-36.91738323	-93.02457205	-161.5165243	-13.32309889	-119.7247834	-46.82115079	-163.4471462	-93.07968551	8378.471074	1	5.24E-04	0.24830159	0.921563426	0.078436574	2.008612179	8.62E-05	1.62E-05	2.711460532	-565.682242	0.031782079	0.032483558	0.881156369	1	-6.759687206	1800.2227	0.001213134	1	-4.976119201	626.9404587	1	-8.006367568	393.9016575	1	-6.538102415	2610.511857	1	-5.593016171	1162.87657	1	8378.471074	1	-7.696212639	717.3008055
405000	-8902.862276	-8290.021357	-612.8409196	-101.5157046	-38.44370876	-113.9790645	-216.5850918	-33.34376394	-135.4125407	-76.15234211	-21.34410131	-34.39223563	-279.0889946	-264.6721717	-74.7660431	-60.7365864	-281.8650059	-126.1318117	-61.85143457	-24.18004025	-131.4529258	-33.81684206	-134.8954503	-64.78827179	-45.70841176	-18.00239877	-149.5969723	-81.86566464	-14.92187415	-45.96534354	-43.38821341	-79.63888215	-33.84634441	-108.0623801	-61.5328637	-64.75137431	-101.403686	-37.47965892	-58.9731301	-180.6581016	-63.31775762	-53.57042074	-94.24098001	-25.43893175	-81.32194288	-56.79369825	-48.84802301	-78.37711586	-57.86490629	-133.7491037	-83.52425311	-110.1332845	-73.42248387	-174.374022	-131.6935677	-66.72230665	-72.95310799	-57.76712758	-146.1754011	-26.49373886	-244.1949797	-98.88691961	-75.47750446	-23.16293727	-106.8240153	-88.96498075	-123.1377135	-179.4443187	-212.003301	-127.3815124	-63.17645077	-53.2511353	-88.52549225	-251.6642388	-54.60489636	-127.8980842	-107.0099768	-87.68656704	-30.07665678	-31.42304141	-25.05013325	-72.96715465	-46.78690136	-112.6943942	-51.08979673	-39.24137929	-91.8283476	-166.0172323	-13.92929184	-116.6778395	-49.43627931	-164.7716516	-92.74462805	7218.840501	1	6.10E-04	0.254871934	0.921563426	0.078436574	1.936737218	9.76E-05	1.23E-05	2.536879438	-565.5095417	0.029925364	0.03019025	0.856746788	1	-9.093493434	1424.120891	0.001102676	1	-4.971650654	626.5225485	1	-8.006367568	431.3694332	1	-6.444163045	2478.310158	1	-5.563484675	1228.062771	1	7218.840501	1	-7.696212639	495.9860921
410000	-8906.348706	-8304.893741	-601.4549649	-101.1304017	-37.84194295	-111.1981006	-219.2388769	-31.93929737	-130.2059077	-77.09869076	-20.55095869	-34.44228677	-283.3458323	-268.0430729	-77.6534549	-63.12346701	-283.9264851	-120.8750644	-61.4065104	-23.47374576	-128.7764268	-32.79953573	-133.5900949	-65.8071534	-47.87794846	-17.11447007	-152.8496051	-83.92239697	-15.28149198	-45.3141836	-43.04758433	-80.99932496	-33.17205446	-110.1394953	-62.5908412	-64.97688927	-103.7140551	-36.91423685	-57.99340115	-181.1245711	-65.11035556	-52.05133474	-92.81491096	-25.10189493	-79.93161487	-56.23305469	-48.35277915	-78.59268428	-58.02953753	-134.8244378	-81.39469138	-110.7162228	-75.09447367	-170.9619325	-132.977516	-66.04850893	-74.91922966	-58.5369538	-147.4889466	-25.77574495	-247.5473937	-96.63031436	-74.34389069	-23.9716613	-106.8479234	-86.08221671	-124.2468013	-183.1385181	-214.3143294	-128.107797	-62.66403034	-52.9281926	-91.80627744	-252.2453588	-54.26172957	-127.847018	-105.5367046	-88.56485621	-31.45516379	-30.52714953	-24.98895093	-72.63002466	-45.64709505	-115.8016388	-50.02741312	-38.92501409	-95.2585811	-160.1454309	-13.92958833	-119.2005204	-51.09287587	-162.7287635	-92.99383546	6236.323422	1	0.001565577	0.254871934	0.921563426	0.078436574	1.926069288	1.05E-04	1.25E-05	2.498438443	-555.090416	0.031099096	0.031349273	0.869774683	1	-7.745285139	1596.130329	0.001162981	1	-4.937221971	576.9500073	1	-8.006367568	455.8774106	1	-6.447882002	2530.582983	1	-5.544573672	1179.768859	1	6236.323422	1	-7.696212639	365.6834632
415000	-8902.687607	-8282.812311	-619.8752962	-97.5444343	-37.40375108	-110.9298819	-213.6745847	-31.20797429	-136.8636532	-75.2949578	-21.42899878	-34.11101273	-280.2292607	-257.2001744	-76.91695493	-63.38399169	-283.6180209	-118.8287814	-62.68285482	-24.37972271	-130.2810075	-32.89040734	-136.467651	-66.04179781	-47.43392912	-18.69116764	-151.3844611	-82.38380848	-15.26114267	-46.05421733	-43.1601736	-79.28717819	-31.92473648	-108.3282711	-62.24190109	-66.92722374	-104.7709016	-38.69890838	-58.55672371	-179.8639944	-61.44433641	-55.96413322	-91.39133338	-25.58813271	-79.91723411	-57.2458904	-49.47965281	-78.83039988	-57.38643199	-139.561564	-82.59168312	-110.1532542	-72.27813061	-174.5657466	-134.1811525	-64.70499876	-72.34472094	-58.30573613	-150.7661613	-26.15202245	-250.977679	-96.3194076	-73.62440698	-23.91475701	-108.6858625	-85.07783724	-122.3000607	-174.1925743	-216.0918905	-127.629535	-62.41248961	-53.79939424	-89.48162277	-249.3109412	-56.29750103	-128.8504826	-101.675473	-87.92397697	-31.80163889	-29.79314849	-24.04563555	-70.90029014	-45.9204416	-114.9311335	-50.02166943	-37.98568133	-93.38737543	-159.9463366	-14.02004237	-119.3303449	-50.60852151	-169.1590663	-93.19376406	7810.507496	1	0.001565577	0.254871934	0.921563426	0.078436574	1.933016567	8.60E-05	8.29E-06	2.486104657	-572.4274091	0.028000916	0.028378439	0.82782217	1	-8.211258395	1529.51369	9.46E-04	1	-5.325822815	550.2575997	1	-8.006367568	580.6433469	1	-6.477022198	2432.340238	1	-6.485519138	1338.665815	1	7810.507496	1	-7.696212639	401.0805698
420000	-8919.686097	-8300.830498	-618.8555989	-100.4473384	-39.73110644	-113.5705112	-212.1302139	-32.03508835	-133.7870644	-73.56749144	-20.67842692	-35.20001984	-278.1043969	-259.1512785	-80.01136363	-63.80013605	-286.1119637	-119.9250094	-62.32529763	-23.77909711	-133.8036925	-33.06728264	-137.4850977	-63.75522513	-48.95529401	-17.58714061	-148.9597061	-84.22323514	-15.56402249	-45.48028912	-43.24107679	-77.98198604	-34.21605211	-107.8804261	-63.77972143	-64.80704128	-102.2090909	-36.77110501	-59.16222352	-177.9366883	-60.17163306	-56.08409898	-93.29171715	-25.62867083	-79.28626787	-55.47238048	-49.90529277	-81.28929248	-54.55910032	-137.6381282	-81.32907299	-109.9507853	-72.91750693	-177.4724615	-134.4168743	-65.05413375	-72.60546484	-59.08163426	-150.6866104	-25.8114264	-253.6609374	-98.87925853	-73.0900416	-23.26214123	-105.6253575	-87.16222559	-123.9335634	-174.5550699	-217.6257417	-127.3479553	-62.77452111	-53.8854805	-89.48807366	-254.2636889	-55.59907388	-128.4216015	-103.2517528	-88.64638179	-31.40797736	-31.52416165	-25.056156	-71.48279091	-45.91496758	-113.6889263	-51.56497779	-39.65237178	-92.89437877	-159.9117183	-13.27983296	-117.9599393	-50.7483079	-166.8548475	-93.54152397	7417.148022	1	0.003078091	0.254871934	0.921563426	0.078436574	1.907695565	8.60E-05	7.42E-06	2.470168617	-571.4595283	0.028481454	0.028635469	0.834003398	1	-6.448374073	1968.427422	9.15E-04	1	-7.60320436	482.2663425	1	-8.006367568	1522.122493	1	-6.946907338	2248.378288	1	-5.529380845	1189.73148	1	7417.148022	1	-7.696212639	540.1579027
425000	-8956.206679	-8319.07944	-637.1272384	-100.3687376	-36.83558315	-109.7130013	-214.4018851	-30.65987967	-134.3875282	-74.17538853	-20.9791162	-34.94834346	-283.0135249	-256.9490148	-73.28906118	-59.73109968	-284.5380243	-117.8574135	-60.48404876	-23.78850008	-123.0836687	-34.28378946	-144.1391497	-65.82966113	-50.25948678	-17.95652481	-150.1831249	-84.16898888	-14.8520665	-46.29701257	-42.96191714	-77.59542634	-31.98092952	-107.1673858	-64.57503506	-66.39537419	-105.4218853	-37.55216023	-58.24176507	-180.8428476	-62.1690814	-55.1254513	-93.25766358	-25.96076703	-79.90326579	-56.83335797	-50.48287502	-75.91521338	-56.55187642	-140.923647	-80.39313572	-108.8311021	-74.60752071	-181.3806103	-138.564787	-63.99017998	-74.35585416	-60.26065385	-148.8811697	-26.42445789	-253.1006052	-97.35462744	-75.43493452	-23.65264001	-107.804735	-87.97053836	-122.8874213	-180.2253636	-219.5145058	-129.6218813	-62.34294866	-51.78785747	-89.21287263	-252.4450646	-57.50798098	-127.7881492	-103.0928256	-85.90431517	-32.6608984	-30.60793681	-24.39158463	-71.4592944	-44.57962978	-117.8151976	-52.51559951	-37.32785928	-95.68442403	-160.5665316	-13.90124075	-122.5208605	-51.51522314	-168.1070655	-93.05580719	8275.799965	1	0.006055394	0.254871934	0.918892502	0.081107498	1.968309766	8.00E-05	6.90E-06	2.766271917	-591.6365811	0.028269893	0.028559367	0.81736025	1	-7.032933001	1727.848032	8.25E-04	1	-4.842402784	592.4365201	1	-8.006367568	1810.582226	1	-6.705783903	2682.134721	1	-5.630282904	1246.081273	1	8275.799965	1	-7.696212639	665.8493094
430000	-8943.988731	-8313.767865	-630.2208658	-100.1229065	-36.95077835	-110.6259985	-213.6576428	-33.12711003	-133.2056575	-73.87377082	-20.67984548	-35.95330822	-279.3470561	-262.4025181	-73.24288933	-63.7281799	-279.7641715	-119.7963605	-60.63887174	-23.35424434	-132.5866441	-33.57732038	-139.5704943	-64.56214508	-49.27834502	-17.88538882	-147.9720944	-81.58160721	-15.14616716	-45.81663589	-41.99038828	-76.63577809	-32.91206043	-106.9337178	-62.35293513	-64.62761082	-101.163875	-36.99748631	-57.25834227	-179.0243485	-62.2408245	-54.18415034	-94.13499651	-25.39914458	-78.87226794	-56.7829763	-50.18581178	-81.86606238	-55.89883636	-138.6817025	-80.266136	-110.2538341	-73.31789013	-182.577154	-138.3071342	-65.43640846	-74.46965231	-59.41415626	-147.4854147	-25.77199921	-251.0971935	-101.4470945	-74.10902599	-23.15836108	-106.9729616	-90.95385417	-127.4813455	-180.0464478	-222.2216254	-125.1318072	-61.83547617	-54.07747715	-86.2963718	-255.0722737	-59.08730915	-130.6225758	-101.7593545	-88.24283303	-32.65939352	-30.02121017	-25.67189079	-74.18439235	-45.76894476	-118.01429	-51.93591295	-38.84795749	-95.39125303	-160.7352434	-13.26240594	-112.9676856	-51.07355085	-164.9712704	-94.75782902	7295.966318	1	0.003584119	0.254871934	0.918892502	0.081107498	1.880745132	8.88E-05	5.48E-06	2.571567923	-585.5434896	0.026999158	0.026917417	0.822937622	1	-6.513285547	1904.549688	7.77E-04	1	-5.534631741	540.6843106	1	-8.006367568	1300.611357	1	-6.441498413	2488.279496	1	-5.570062212	1230.316165	1	7295.966318	1	-7.696212639	610.1293452
435000	-8968.775784	-8325.734013	-643.041771	-99.02686214	-38.01393566	-111.7044355	-212.8674369	-33.65862395	-136.3914551	-73.81735627	-21.86818575	-34.61870961	-284.0234294	-258.3164744	-73.96802722	-63.8091544	-285.6802395	-119.7968155	-60.59970289	-24.81755781	-131.6925592	-34.78067716	-135.2046759	-67.75306202	-45.83789884	-19.09101211	-151.2995009	-83.68869452	-15.5828445	-46.78219844	-43.59537823	-78.77924379	-31.06364751	-108.0780923	-62.58753237	-66.52227427	-102.0303873	-38.74895829	-57.28964906	-179.6506743	-61.9314804	-54.90959782	-95.53302137	-26.42083754	-79.57774485	-56.44012046	-51.11353336	-78.17562007	-58.38737305	-136.6040861	-81.59161495	-111.0700712	-71.89166792	-178.2308668	-139.0553099	-65.20382488	-73.49185534	-58.74680674	-144.3669583	-26.51948821	-252.4520952	-103.6494045	-74.55063775	-23.69224361	-106.1763921	-90.34400933	-125.0990468	-183.4641307	-219.4306703	-126.5382312	-62.39543396	-54.03238826	-87.93197921	-248.592838	-57.76226515	-131.4084926	-100.6986426	-87.91438682	-31.61480366	-29.11796717	-27.9520206	-73.95168735	-44.8095216	-118.4977539	-51.35833835	-37.51854668	-91.58435593	-158.2161798	-13.99642544	-117.9382977	-50.90261496	-165.7996514	-94.04331799	7121.333924	1	0.002243506	0.24064675	0.918892502	0.081107498	1.870252409	9.83E-05	4.80E-06	2.57188808	-596.3333014	0.027110194	0.027650398	0.854431254	1	-8.514708803	1490.796044	7.32E-04	1	-5.07001425	565.4274161	1	-8.006367568	719.2646982	1	-7.059866279	2778.268492	1	-5.644677167	1150.894308	1	7121.333924	1	-7.696212639	654.247322
440000	-8949.208443	-8304.856159	-644.352284	-100.5247007	-37.27503103	-108.3866315	-214.6851856	-33.53758197	-136.4917789	-75.70496568	-21.6472026	-36.01891351	-282.3842379	-258.1524028	-77.53119886	-62.3302385	-288.2702655	-121.9664379	-60.22086875	-25.81996634	-132.4625677	-32.82122447	-136.5560747	-63.93942386	-48.15554443	-18.67614242	-151.1801379	-83.14648942	-15.63716933	-44.19373098	-43.83943449	-80.79949163	-31.78995029	-103.6753775	-63.71417773	-66.83302429	-99.12442034	-37.30357081	-57.31693546	-172.9689794	-60.3111551	-53.4167579	-91.36028824	-26.16782456	-78.95401437	-56.46198236	-49.99279643	-78.40802022	-58.28351839	-139.7913868	-80.46381926	-106.9144065	-75.55546597	-178.5444159	-136.9910704	-66.39393506	-72.92427115	-56.75307823	-147.4572992	-26.56807933	-245.7910611	-98.71392462	-73.51572057	-23.42125031	-105.9887055	-88.14327876	-123.3125796	-181.2529245	-223.8619691	-126.7812832	-63.75617145	-53.31180485	-89.42747449	-242.8984352	-58.73292292	-128.9458919	-103.1900587	-86.41423548	-31.22543912	-30.02802388	-26.8401305	-71.88167716	-46.00820313	-121.7008091	-53.82767377	-37.68591538	-92.95075887	-158.7812751	-14.11312997	-118.1836991	-50.25270358	-171.9110766	-95.21089059	6514.53924	1	0.008055257	0.251902821	0.928464406	0.071535594	1.869005836	8.97E-05	4.43E-06	2.605591778	-596.1287287	0.027800001	0.027834557	0.826522376	1	-7.228270305	1686.178623	6.83E-04	1	-4.840430323	593.1193079	1	-8.006367568	726.822488	1	-6.847156028	2274.51259	1	-8.634512163	950.5845457	1	6514.53924	1	-7.696212639	704.9679067
445000	-8947.716083	-8297.920023	-649.7960604	-101.5582121	-38.21557419	-113.1695843	-215.1933705	-32.8559711	-132.8741217	-75.93714885	-20.90555548	-34.60037554	-282.1059729	-261.4756679	-72.36580778	-63.20496883	-286.5188388	-119.4572593	-60.27200717	-26.0498672	-132.0114112	-32.58495217	-137.3940666	-66.9807043	-48.60579326	-18.83451345	-152.6810753	-80.54727897	-16.24166633	-46.21785712	-43.97935038	-78.67085021	-31.81635085	-104.4460023	-62.76438239	-66.37024944	-100.3616593	-36.85547142	-57.00863083	-175.8496208	-60.04118811	-52.06239742	-91.22842985	-26.56245077	-79.14417114	-56.36995221	-50.86277953	-79.32648757	-59.2041353	-138.3009827	-79.38299085	-110.1073861	-73.77343378	-176.9256856	-136.3925417	-67.02735064	-72.50608972	-57.13276885	-147.675728	-25.94731063	-251.3314094	-99.90694228	-74.15113737	-24.54597339	-105.0689042	-87.95162721	-120.8059335	-179.7233694	-220.440137	-128.516461	-62.40417951	-52.6164094	-88.95638381	-249.4480528	-57.9821135	-127.5030874	-101.8514674	-85.00307871	-32.45346786	-29.30930048	-26.11426706	-73.31401199	-48.13425928	-121.4157478	-51.35777456	-37.81659543	-92.79623699	-158.5429906	-14.39233521	-116.2939287	-49.70858144	-166.81192	-94.29548762	6971.180178	1	0.008475502	0.251902821	0.932079965	0.067920035	1.799683637	8.51E-05	3.53E-06	2.421857722	-598.269835	0.027568201	0.028143789	0.863976066	1	-10.4062717	1295.916176	6.18E-04	1	-4.880409057	584.2762094	1	-8.006367568	769.1466266	1	-6.447887562	2469.405656	1	-9.325795152	924.2578584	1	6971.180178	1	-7.696212639	492.0542188
450000	-8929.240744	-8283.284523	-645.9562217	-99.58390688	-37.76028344	-109.3743209	-209.6950795	-32.4954521	-136.4420469	-76.67685615	-21.93604994	-34.48194828	-282.1433376	-259.6908211	-70.87896992	-63.2588614	-283.6824354	-118.0215113	-62.09022098	-24.06911631	-128.8788175	-32.8038504	-133.6771834	-64.81822179	-46.76136248	-18.52382268	-151.2533886	-85.27971575	-15.25191868	-46.09806457	-43.28543614	-80.62717158	-32.43736786	-106.0064028	-62.58992988	-66.14680053	-102.4587312	-36.65935159	-58.83341516	-178.131313	-59.65165596	-52.60065161	-95.92595594	-26.17172798	-78.7106793	-58.19574935	-50.04983193	-78.84628476	-54.05736217	-138.7340674	-80.76462916	-109.5197063	-74.70945111	-179.4710236	-135.0377926	-67.69634753	-74.48969815	-55.60263965	-147.9065013	-27.97518631	-247.0674791	-101.4559368	-74.10243187	-23.56437257	-105.2869185	-89.69936442	-126.1762726	-180.2888662	-214.4151463	-125.6044311	-62.6860895	-54.2882162	-87.87902703	-244.7693769	-56.68035756	-128.9405832	-108.8693148	-87.95080606	-31.06597237	-29.42600292	-25.10709184	-72.39799924	-47.15669064	-120.8986528	-50.57164032	-37.94207656	-94.5785859	-158.391333	-14.27264123	-112.9456122	-49.85400203	-168.6209298	-91.40987532	6395.561214	1	0.0088934	0.270113079	0.932079965	0.067920035	1.867900534	8.17E-05	3.51E-06	2.569320888	-596.6120403	0.026112588	0.026520131	0.879579277	1	-9.386870117	1393.11547	6.07E-04	1	-5.110856058	562.5904745	1	-8.006367568	625.6195714	1	-8.478383816	1995.274287	1	-5.52617926	1193.564876	1	6395.561214	1	-7.696212639	721.7860488
455000	-8971.430448	-8327.932404	-643.4980444	-99.19477473	-38.15065398	-114.7029601	-208.7027304	-32.69990744	-135.873669	-79.1463783	-21.54710021	-36.27933569	-288.3080095	-257.5183365	-73.07204623	-63.57804432	-284.1821748	-117.4063755	-62.85941645	-23.74681268	-129.3403739	-33.78401125	-134.7154221	-65.96305891	-48.66469724	-18.3311267	-154.1671085	-84.16662284	-15.78947434	-44.46966225	-44.29293035	-79.19556651	-32.85867527	-108.540594	-62.03778286	-66.15005365	-101.2883796	-36.85390149	-58.01073899	-175.5557004	-59.8484927	-55.57862964	-94.26763003	-26.2503632	-81.31812386	-56.53102092	-50.16990959	-80.35267984	-56.97280571	-135.803581	-79.7772881	-110.5820267	-77.49940482	-177.5890617	-138.1994897	-67.04557301	-73.78187139	-55.92131407	-150.064869	-26.95152698	-250.9048765	-100.7120136	-76.92045272	-23.4638101	-105.8669733	-88.64959882	-123.6481168	-176.5406543	-219.2695679	-128.3402544	-62.59128342	-51.89044821	-86.68505482	-244.7832532	-56.74244402	-127.1405035	-112.4587369	-88.20393224	-31.45330953	-30.42837887	-25.36600622	-73.14566363	-48.68380339	-118.9868983	-51.67741801	-37.12164133	-97.44761453	-162.4657261	-13.64956309	-119.1082788	-48.42109081	-166.7525307	-92.76223703	5759.549951	1	0.009784594	0.25054681	0.932079965	0.067920035	1.838155883	8.15E-05	3.34E-06	2.55145042	-594.5222665	0.030453712	0.030174758	0.799739976	1	-6.458492247	1952.443723	5.98E-04	1	-5.345454213	650.7194575	1	-8.006367568	615.7295589	1	-9.276221931	1904.619609	1	-6.148410354	1088.259082	1	5759.549951	1	-7.696212639	1061.208443
460000	-8958.182477	-8316.612265	-641.570212	-101.050181	-39.8645324	-113.6538513	-215.8722992	-32.68278042	-135.414054	-75.05446831	-21.82485337	-35.37040595	-283.6130344	-262.1121204	-71.29993406	-64.54079814	-287.2017899	-120.4378402	-61.00461116	-23.51777657	-129.3698947	-32.97329244	-137.7926435	-65.85816544	-47.2487348	-18.39696104	-152.7246862	-86.43341629	-15.8537416	-44.99378098	-44.08038569	-78.2156219	-34.51031886	-107.4026498	-62.24531921	-64.50989863	-101.2081467	-37.02570346	-57.38727098	-178.5308918	-60.81764876	-55.074788	-93.55332349	-26.03772723	-78.32028416	-56.52755887	-50.84228064	-79.51796712	-57.56792019	-135.9621379	-82.67989168	-112.0921375	-75.38540062	-174.8697505	-134.2731516	-67.94793112	-72.49624453	-55.69719355	-149.803002	-26.94586807	-250.1627265	-101.7843931	-73.71741776	-25.0519751	-103.4859852	-88.66278167	-126.0417729	-176.7699575	-218.0086224	-127.3356453	-63.22052582	-53.53413788	-87.48285631	-247.3368481	-57.56120804	-127.1388426	-110.5911205	-85.70371665	-31.12048426	-30.82518165	-26.22169311	-72.82754741	-47.65901243	-119.7153713	-50.90355474	-38.99740533	-92.82157406	-160.0163885	-14.05914308	-113.6848878	-47.99450969	-166.9417205	-91.54419513	5939.16336	1	0.009472653	0.228813905	0.930224832	0.069775168	1.848421537	9.82E-05	5.01E-06	2.554195745	-589.4882728	0.029878902	0.030034269	0.774452241	1	-10.19206657	1315.194634	7.46E-04	1	-5.082397399	564.5432756	1	-8.006367568	638.5268289	1	-7.128027833	2206.821645	1	-7.007472755	1027.758075	1	5939.16336	1	-7.696212639	1199.995811
465000	-8985.389851	-8328.142435	-657.247416	-100.0919954	-35.26513965	-115.4011032	-217.4981329	-32.49812768	-136.0095052	-74.4587333	-22.08081976	-36.49331796	-281.2098176	-261.9733866	-74.09738382	-62.12718028	-286.6856106	-116.8867653	-63.37304316	-24.08284569	-130.2719779	-30.39847354	-138.2336079	-64.72541011	-49.00140767	-17.61316062	-148.77338	-83.76433337	-15.43346944	-46.5980277	-44.18265053	-77.40070074	-32.22157745	-109.2141281	-61.72735978	-67.16327358	-101.0206239	-38.00654532	-57.44406693	-177.9071507	-60.00526669	-56.45971612	-92.20222224	-26.12575888	-79.44407188	-56.6222273	-49.41517382	-79.80887218	-58.01827867	-133.1092945	-80.85792753	-113.1048301	-74.74146342	-175.245073	-134.6342965	-65.71539308	-74.4955358	-58.45839327	-150.4352124	-27.44867267	-253.9624935	-102.8788886	-74.52238004	-23.72571061	-104.9748257	-87.01325142	-128.4645336	-178.1581754	-216.9543244	-128.9618953	-62.23074472	-51.92462295	-91.1743509	-248.385106	-60.31212538	-128.7145416	-109.9718593	-87.53460123	-31.97378251	-29.58686154	-25.91252937	-72.2100874	-46.24482354	-119.8126132	-54.48030553	-37.17091248	-93.76147471	-162.0720215	-14.02440535	-117.8750456	-49.84761666	-165.211594	-90.41201797	10421.99911	1	0.005789105	0.228813905	0.930224832	0.069775168	1.816327783	6.85E-05	2.77E-06	2.584310298	-612.4103176	0.030360464	0.030638332	0.837608281	1	-6.448954287	1967.299015	5.99E-04	1	-5.492517464	657.5132996	1	-8.006367568	1295.718075	1	-6.540690316	2388.034121	1	-5.528866224	1190.245509	1	10421.99911	1	-7.696212639	787.9981168
470000	-8971.429119	-8329.174531	-642.2545877	-98.90279222	-37.68719133	-110.6169975	-209.9747107	-32.28638272	-135.9727637	-74.375472	-21.54572066	-35.05539148	-289.161984	-258.9878683	-73.67589682	-63.53044846	-288.517778	-121.2235631	-63.01270359	-24.93896853	-127.6869411	-32.01958488	-140.8095821	-64.65984023	-48.2788082	-19.12001199	-154.545058	-84.51303379	-15.93951681	-45.88692519	-43.15081192	-79.76456421	-33.22265325	-107.1201935	-61.4067853	-66.16518138	-104.7898661	-37.57835042	-56.05319909	-176.8775684	-64.99676673	-55.28671546	-92.11948259	-25.01576773	-79.06480414	-56.66540907	-50.71412092	-81.80191706	-57.38543915	-135.7554357	-79.2242197	-112.0323742	-73.91036078	-173.3778477	-132.6174502	-66.12797231	-73.44059873	-57.39232606	-153.4894964	-28.11702161	-250.0094114	-100.2690675	-74.43895136	-23.91813781	-106.6949737	-86.33013751	-122.7682107	-183.5666933	-222.9020726	-128.1677869	-62.48556215	-52.79945176	-86.29792188	-251.7095223	-56.27581656	-130.4103499	-102.963447	-87.23146877	-32.01516103	-30.10760083	-25.78165176	-71.39609787	-46.04402037	-118.1581785	-51.82726909	-36.83449796	-94.7286498	-164.3745505	-13.62407219	-119.3497091	-49.09417178	-164.3137989	-94.69548309	9771.463475	1	0.005789105	0.228813905	0.930224832	0.069775168	1.878438959	7.55E-05	4.05E-06	2.665317499	-594.3109918	0.030332306	0.030331725	0.857935796	1	-6.623776219	2151.400449	7.19E-04	1	-6.103241256	679.7583763	1	-8.006367568	511.7627707	1	-7.374925552	2158.21679	1	-6.825669257	1038.658094	1	9771.463475	1	-7.696212639	400.606322
475000	-8949.503024	-8320.48116	-629.021863	-100.4486013	-39.15322653	-116.582204	-213.897534	-30.78773973	-132.0381057	-74.58486509	-21.13356668	-33.56289827	-286.9120216	-261.5220576	-76.70801485	-61.67954961	-288.6490039	-116.9415393	-64.33082762	-24.56958939	-133.0695892	-31.48248856	-137.628032	-65.12343502	-47.44134707	-17.61981112	-151.9849278	-84.79369667	-15.79792227	-46.47758105	-42.98724954	-78.62793303	-31.75400292	-109.3035551	-60.29174793	-66.78224824	-99.09969797	-36.55141016	-58.55130634	-181.2194313	-65.11514596	-54.89291712	-93.54438166	-25.15617733	-77.78860382	-57.42903433	-50.25473179	-81.78690178	-56.71929034	-133.593361	-79.44792183	-112.2623755	-74.22790993	-175.4429601	-136.5017134	-66.42306244	-72.07833563	-58.62209748	-146.649769	-26.58043604	-252.1347037	-102.5828033	-74.23317974	-24.24376722	-105.4082396	-88.33347179	-125.0476202	-185.0186618	-217.1130702	-129.6254434	-61.31036132	-53.61657242	-86.77634105	-251.2992704	-58.22674295	-126.5252119	-107.3869485	-85.91639385	-32.6116097	-27.80284549	-23.88168196	-72.73536259	-46.25742094	-116.9785928	-50.73365618	-36.93294579	-95.01644371	-160.5703033	-14.2041027	-115.2709792	-50.46533741	-164.6921465	-92.92304406	5998.724737	1	0.004869501	0.269091235	0.932646047	0.067353953	1.809124344	9.16E-05	3.62E-06	2.612957364	-581.9312701	0.029181576	0.029507076	0.800996956	1	-7.960872341	1564.042306	7.11E-04	1	-5.015703821	569.607379	1	-8.006367568	438.1754077	1	-7.005366457	2234.254114	1	-5.599971479	1238.95196	1	5998.724737	1	-7.696212639	599.0642412
480000	-8948.968502	-8302.722643	-646.2458597	-102.6142406	-36.34012764	-115.9507748	-210.9465566	-31.16513117	-137.8874627	-77.13858796	-21.4254407	-33.96455833	-289.1235826	-261.1003622	-72.28572416	-62.27338374	-286.4094591	-120.0608205	-62.1635617	-24.30796053	-126.8606518	-33.95888734	-137.7294477	-66.65130802	-48.43647444	-17.98942589	-151.091141	-84.03712742	-15.34881995	-47.45890819	-42.26608217	-80.88315159	-31.68018486	-109.1672614	-61.0506707	-63.09811279	-101.7695241	-37.70362661	-58.00412582	-176.7311673	-62.46344761	-54.86128384	-92.69327576	-24.62509603	-78.59784887	-57.91326329	-50.92283036	-81.30427347	-55.6842777	-134.6592811	-82.09867166	-110.425745	-73.30520106	-177.8551647	-133.2662835	-66.39915083	-73.56520441	-56.81084886	-147.3942474	-26.55752211	-247.7027387	-100.4487757	-74.91382405	-23.74755967	-106.4377034	-86.91052666	-123.6195558	-182.1695446	-217.3825701	-128.3542428	-62.90897704	-52.85452103	-84.00534244	-252.3832715	-56.32586441	-127.7834827	-105.9885723	-91.21954941	-30.95030086	-29.87675522	-24.48266719	-71.33965958	-46.06588165	-118.6556746	-49.8648454	-37.894974	-95.21660471	-159.9930315	-13.62558429	-112.911958	-48.63525017	-166.4270068	-93.14907446	5440.079786	1	0.004032062	0.250897641	0.928247802	0.071752198	1.751810153	9.59E-05	2.60E-06	2.494316966	-597.9978283	0.027901124	0.02831252	0.903005127	1	-8.28692107	1519.567692	6.30E-04	1	-5.25643727	646.1235152	1	-8.006367568	507.9497743	1	-6.932576679	2251.963403	1	-5.683562726	1256.471941	1	5440.079786	1	-7.696212639	674.1702625
485000	-8941.194369	-8310.862499	-630.3318697	-100.5731268	-37.08119769	-112.9582907	-213.5765507	-31.32536659	-139.0218042	-75.08592977	-21.37541298	-34.73950766	-290.2979852	-262.2871366	-74.7021452	-63.57200091	-289.0204993	-120.470637	-61.13146542	-23.18181909	-126.2857763	-33.64525258	-139.5282987	-65.24596175	-47.42440767	-18.22094232	-149.5893635	-84.46727667	-15.54239543	-46.66140462	-43.5521716	-78.16339396	-30.56459552	-106.7482221	-62.3195564	-65.75836521	-101.4543075	-36.37823138	-55.67515931	-183.4528291	-59.52579665	-54.22848825	-90.52170364	-25.61289014	-79.58455789	-57.3904014	-50.22197818	-77.32064467	-56.07273165	-137.841457	-82.89767541	-112.2349023	-72.38151159	-175.9073629	-132.9053375	-64.87444488	-72.97074116	-56.9195788	-148.8159891	-26.67326188	-247.4398259	-101.8916715	-75.64631592	-23.52206433	-107.5344153	-86.04888867	-119.1380808	-181.5872461	-222.7159903	-127.1407836	-63.67200894	-53.64708493	-87.13577469	-254.7531389	-57.16351688	-126.9942863	-103.3685208	-88.14686285	-31.14754232	-28.86680843	-26.11472223	-71.80804398	-46.34042039	-118.2238932	-50.57703737	-36.26602405	-95.16068691	-162.7066616	-13.48066092	-118.2511373	-49.37482017	-165.2380208	-93.77930055	5432.069598	1	0.003190844	0.247898035	0.928247802	0.071752198	1.719550432	9.52E-05	2.55E-06	2.397714286	-584.9669714	0.027154829	0.027379949	0.866029757	1	-6.883118583	2235.244323	6.57E-04	1	-4.831453014	598.4323981	1	-8.006367568	670.4539178	1	-7.337146574	2165.19649	1	-6.168704795	1086.457402	1	5432.069598	1	-7.696212639	400.9256903
490000	-8965.809974	-8327.185178	-638.6247963	-100.1023756	-37.5528315	-110.4930091	-214.3954341	-32.30022439	-139.3816768	-75.38191157	-21.66940257	-35.43095935	-287.087185	-261.2490169	-73.40315155	-62.75119579	-288.4627206	-116.9104443	-62.96271768	-23.20028853	-126.6924554	-33.45846296	-138.4349104	-65.99214894	-46.87775048	-17.06352851	-146.8857968	-87.51017385	-14.94628674	-45.73960147	-44.36067435	-78.97138323	-30.65674235	-107.0757515	-63.57271264	-67.07878409	-106.1344592	-37.15664177	-58.11528092	-183.6670427	-59.50611317	-55.66262581	-93.54399261	-25.36525162	-81.43281875	-57.7394172	-51.0027087	-80.30567106	-58.42028875	-135.4633376	-82.85613755	-108.0739669	-72.56503688	-179.1457398	-132.6606011	-64.87680405	-74.31701835	-57.87565749	-152.010868	-26.31730025	-247.8776266	-101.470379	-74.99455543	-23.61721059	-106.9605	-86.90880343	-124.2587586	-181.0320462	-216.5052776	-127.2756249	-63.43480428	-55.54116976	-85.03758277	-253.2316231	-59.727167	-128.848258	-103.4454849	-87.21570255	-32.01476455	-29.52736603	-23.98995517	-70.81588759	-45.51651552	-116.8655777	-50.0505685	-38.00927937	-97.59789876	-163.744449	-13.43500809	-115.7472824	-50.09626169	-166.1285428	-93.99675722	6356.953303	1	0.003175005	0.247898035	0.927685636	0.072314364	1.683861084	8.36E-05	1.75E-06	2.359712469	-593.3827074	0.028394258	0.028744136	0.795032393	1	-6.441207084	2010.047591	5.68E-04	1	-5.014946916	569.6697035	1	-8.006367568	640.1910358	1	-6.630494833	2345.850972	1	-6.04873312	1097.567154	1	6356.953303	1	-7.696212639	560.3022474
495000	-8959.897669	-8318.20238	-641.6952886	-103.0158735	-38.47870382	-112.1139159	-215.7118143	-32.37511452	-138.2154102	-77.31698946	-21.52955716	-35.13976698	-289.6478421	-258.2786403	-74.36519244	-62.49846161	-286.2988482	-119.4256381	-61.62657795	-24.64258857	-130.3124613	-34.80198759	-141.6951007	-68.29729739	-47.71652253	-17.57341755	-145.8181212	-82.29539743	-15.81793673	-44.08566923	-44.04082505	-78.77988086	-30.71702891	-106.3258446	-63.04399281	-65.5910037	-102.3585058	-36.88106408	-59.59184184	-174.7396	-60.346077	-54.22968692	-93.1521442	-24.74556181	-82.44514667	-54.96673705	-49.70532395	-81.50102654	-56.23328994	-135.9488048	-82.66160527	-108.836765	-74.4148165	-181.1931273	-134.1612054	-66.05148994	-73.24575738	-55.22061819	-148.0112694	-28.23566919	-246.4017028	-99.26880721	-78.1576483	-23.28220915	-106.1607621	-88.71850582	-123.0542474	-183.5943044	-222.3396626	-124.5324184	-63.25579052	-53.35561064	-87.92204757	-252.1359061	-56.79972875	-128.1209693	-105.8102937	-86.90998792	-31.15492058	-29.93344448	-25.02051278	-74.26300138	-45.7406733	-115.9787447	-51.33200411	-39.79322514	-94.74966794	-158.28263	-13.50849601	-118.7578757	-49.11698972	-162.3073238	-91.97171092	4237.120041	1	0.002161003	0.247898035	0.925857581	0.074142419	1.5983798	1.10E-04	1.41E-06	2.148365845	-595.6972152	0.029745705	0.02978827	0.820565545	1	-6.895901908	2238.616443	5.43E-04	1	-4.833486513	596.4468507	1	-8.006367568	746.3826715	1	-8.30549194	2017.15783	1	-5.602024061	1160.524605	1	4237.120041	1	-7.696212639	432.2303257
500000	-8957.465661	-8301.447838	-656.0178227	-102.1206859	-38.3821273	-112.2335183	-213.4888431	-33.54755819	-135.672239	-75.94846829	-21.61843228	-35.56950538	-280.3752126	-261.4422688	-72.990973	-60.37654556	-289.2713341	-116.317015	-60.38016555	-24.87418813	-128.1165279	-32.48480786	-139.2138969	-69.64789132	-46.6985809	-17.52752039	-151.3465504	-84.70026751	-15.5474654	-46.09335799	-43.38605114	-78.45502841	-31.82454748	-104.4647541	-63.05854528	-67.63371878	-100.3000711	-38.93675289	-58.66512391	-178.4839889	-62.09848835	-56.29760175	-93.16421565	-24.89917994	-78.09838909	-57.73961776	-50.04943686	-80.77437226	-57.49270216	-138.1775224	-81.05533128	-107.0462053	-73.43620455	-176.6312993	-135.1828905	-66.88099222	-74.73994127	-55.65011971	-146.9434669	-26.83461453	-250.9089803	-96.62197938	-73.94889598	-23.56195306	-107.3517792	-89.11049137	-121.1502095	-178.8947142	-222.0327016	-124.2009185	-62.2183979	-54.17996623	-87.55480859	-252.9027026	-59.29948034	-127.8638364	-103.25727	-89.040506	-31.36520428	-29.30884731	-26.14880562	-74.11204794	-44.55514103	-115.3057892	-50.75494549	-39.64078671	-93.80780824	-159.4955674	-13.97728752	-117.2081965	-49.88344296	-166.2716436	-91.12561266	4773.047769	1	0.005802485	0.247898035	0.925857581	0.074142419	1.628638077	9.93E-05	1.29E-06	2.19075688	-610.08645	0.030058565	0.030058577	0.841262424	1	-6.958175743	2254.40526	4.89E-04	1	-6.309446599	514.0207856	1	-8.006367568	820.4609216	1	-6.593044255	2361.867453	1	-5.828779591	1278.060345	1	4773.047769	1	-7.696212639	484.3695212
505000	-8973.963787	-8320.202276	-653.7615102	-102.4387116	-36.49663529	-113.8632402	-215.1228944	-31.67196841	-137.8692186	-75.85653368	-20.54523348	-35.01415613	-281.7885965	-263.8698336	-74.54789823	-61.00955077	-284.0187913	-118.1519403	-59.76359122	-24.82765272	-127.0960395	-33.1847977	-143.2488775	-69.11772754	-49.28559206	-17.39531587	-145.6302502	-83.56037737	-15.54129883	-45.94656584	-43.08352131	-78.16064623	-31.60828228	-105.9019458	-64.15040374	-66.21558614	-103.8602901	-37.20873454	-57.84624822	-174.4959528	-58.48187757	-56.62188828	-92.30954757	-25.27844453	-80.29225516	-57.77403337	-50.91278716	-78.6731924	-57.9558505	-137.9189558	-81.92114045	-113.4293906	-75.56840749	-178.9020434	-138.3655247	-66.39194906	-73.52589415	-58.1770829	-145.7631565	-26.13002226	-248.0591071	-99.90117302	-74.39265783	-23.34647612	-106.3428951	-88.63977153	-121.023271	-183.0609708	-221.5968458	-124.5828847	-62.93685418	-54.35310432	-86.38196839	-251.2805289	-57.59840679	-133.5229281	-106.077239	-86.76432641	-32.52636055	-29.69737458	-25.6948584	-71.36372447	-46.24416144	-115.1567263	-52.71289269	-36.48792422	-94.28400879	-161.538869	-13.47658822	-118.1612826	-49.1184733	-164.6220301	-95.46724903	6911.376785	1	0.003218728	0.24364752	0.925857581	0.074142419	1.594520942	9.03E-05	1.08E-06	2.171873755	-606.6311692	0.026505932	0.026657988	0.846299546	1	-8.099846656	1544.554174	4.47E-04	1	-4.951221402	624.5214053	1	-8.006367568	455.0283898	1	-8.67446036	1971.551693	1	-5.988875881	1296.41236	1	6911.376785	1	-7.696212639	501.973795
510000	-8952.490137	-8309.043378	-643.4467592	-102.966844	-36.7657677	-115.5709474	-214.3592452	-31.85420328	-138.2018805	-72.40092133	-20.70028136	-35.03884679	-281.227081	-256.1587821	-73.79519313	-62.08249775	-281.2741729	-119.0225929	-59.1789981	-23.30498143	-133.8604914	-32.76714014	-147.9817876	-64.66032566	-47.99253252	-17.84924693	-151.1842628	-82.70727162	-15.21496547	-44.79230072	-43.91696198	-78.75846905	-30.85558815	-104.4103505	-65.55737623	-66.08612505	-106.4779083	-37.02255093	-57.74795206	-174.2824304	-59.08058961	-54.73658572	-95.35029175	-25.11634914	-80.04419612	-56.98637391	-49.48203131	-82.48535517	-60.52793991	-139.3658705	-81.96067366	-106.9995647	-75.15815478	-178.0538216	-128.3104858	-66.23294286	-73.32230127	-57.20336885	-144.9782575	-26.57879279	-254.661674	-102.2284582	-73.68713815	-24.10706095	-104.6036765	-90.31479711	-122.8159199	-178.8861467	-219.9028723	-125.1264754	-63.68599075	-52.97182196	-88.9299837	-254.0246277	-59.60350369	-127.2128244	-101.5390615	-89.92830473	-32.53880458	-30.0163079	-24.28584465	-70.96468166	-47.08747609	-120.2226268	-50.89395837	-39.11326256	-94.01193254	-161.8023581	-13.38168451	-114.9825107	-50.21626538	-163.4679867	-91.82411781	13156.52625	1	0.003218728	0.244660675	0.928249008	0.071750992	1.646585775	6.75E-05	1.32E-06	2.301211649	-596.9841321	0.026834713	0.02686853	0.793557435	1	-7.367149524	1659.641719	4.76E-04	1	-5.595033007	661.8090393	1	-8.006367568	456.1469948	1	-7.286103146	2174.864702	1	-5.526344183	1193.313501	1	13156.52625	1	-7.696212639	414.2234817
515000	-8934.223849	-8300.768429	-633.4554202	-100.7793312	-36.75875064	-114.9076813	-210.7818789	-31.65317489	-137.6806951	-73.82513498	-22.40062125	-34.55375921	-280.6072157	-256.8840309	-74.7741604	-62.76772679	-286.5136407	-117.4089508	-61.09413042	-23.79209204	-130.3126852	-32.96766939	-145.5622086	-67.74128304	-48.58013582	-17.63308423	-151.3392768	-81.06477499	-15.59652163	-47.50569776	-43.26209468	-77.81232513	-32.84300942	-107.4511716	-61.27884788	-66.95513764	-102.4007461	-37.57195474	-57.6970167	-177.2581018	-61.21953524	-55.93733711	-95.66156388	-25.84265721	-78.02132099	-57.79309693	-51.03455043	-81.4840413	-56.51756702	-133.6948792	-81.7330182	-107.3981609	-73.82295742	-174.1873242	-134.2682317	-66.32794069	-74.92663366	-58.13715893	-145.9147997	-27.14318597	-251.5640424	-99.95443557	-73.39083583	-24.1697698	-107.1251598	-87.40061489	-122.581566	-182.6981199	-219.5980654	-119.2897305	-62.5072753	-53.78093021	-87.30738732	-254.3949894	-58.43095388	-127.8175315	-102.9878801	-87.02872373	-32.57423265	-28.86014926	-24.73740101	-71.66747697	-46.48546347	-117.9945886	-51.02177328	-38.28303242	-93.30925536	-159.2431875	-14.25193817	-118.2819038	-50.72844129	-167.3662382	-92.85265613	7509.626823	1	0.001798977	0.244660675	0.930236958	0.069763042	1.606821197	9.53E-05	1.44E-06	2.180856342	-586.4780702	0.025793644	0.026121151	0.839146337	1	-9.620240884	1369.539708	5.41E-04	1	-4.830963487	599.9012898	1	-8.006367568	371.8697471	1	-6.573820313	2370.858187	1	-6.590615466	1053.951601	1	7509.626823	1	-7.696212639	351.221221
520000	-8938.747441	-8290.755276	-647.9921653	-101.1725228	-36.95102658	-113.653968	-212.0117975	-32.45714125	-136.2625	-74.14447655	-23.05726364	-37.2636841	-279.5842872	-264.2067154	-75.16228975	-58.81916041	-275.9633652	-116.8126505	-60.31565514	-25.22113325	-128.904636	-33.50014142	-147.1198859	-65.4106163	-47.40633586	-18.60380417	-151.6931538	-81.1612201	-15.73801961	-45.88773523	-43.75887329	-78.8365245	-33.33427118	-109.4188317	-61.82536531	-64.803397	-106.2026143	-39.2751225	-57.32124207	-173.8559207	-63.95223111	-57.70721128	-91.8894407	-25.81431899	-80.04135401	-55.18510982	-46.93910359	-77.63082833	-54.9883026	-138.7355015	-80.5024465	-109.017767	-73.24420855	-177.4461134	-134.2346285	-65.48148117	-72.16722191	-54.90984165	-147.0061532	-27.07019691	-252.5681159	-100.3519608	-74.99499868	-23.50425765	-106.5572524	-88.39859383	-124.5601921	-181.4786423	-222.3446211	-123.0988525	-61.91623358	-52.46042382	-87.76476461	-251.0777907	-58.42679917	-126.8545306	-102.7051392	-87.57768452	-31.31397571	-31.16046979	-24.92339384	-70.66933107	-45.43864334	-118.9438015	-52.89383738	-38.89166106	-91.72073636	-162.3721455	-13.40970387	-116.0771925	-49.83324045	-164.4692111	-90.91626977	8785.484201	1	0.001810491	0.244660675	0.927407256	0.072592744	1.546382239	8.55E-05	1.20E-06	2.270038135	-604.2925811	0.023972532	0.024655852	0.843093039	1	-7.196276475	1692.616481	4.23E-04	1	-4.87076292	614.1069809	1	-8.006367568	437.8397627	1	-7.086054215	2215.910498	1	-5.718485646	1137.649871	1	8785.484201	1	-7.696212639	439.975771
525000	-8955.125641	-8307.290605	-647.8350353	-99.48823071	-39.71546033	-114.6159697	-212.7796189	-31.53389497	-134.9416378	-73.24334871	-22.23986216	-35.22652935	-284.8525121	-256.8317666	-74.13210141	-60.89325985	-284.1092518	-121.583908	-57.68750744	-23.71371335	-129.6036667	-32.20681514	-149.2787799	-64.86677862	-47.76876937	-18.15506918	-150.5107963	-77.31233265	-15.8186388	-46.9363326	-42.94403159	-78.26582621	-33.14600815	-106.0240528	-63.54499057	-64.81490905	-105.0581303	-37.67278759	-60.00646422	-175.332367	-64.56198061	-54.92238654	-88.87207337	-26.70405348	-78.53455929	-56.02466885	-49.21364722	-76.01265144	-57.90111347	-136.4821224	-80.78663089	-112.2340398	-72.71547065	-177.784724	-136.8296507	-65.08836786	-73.23668331	-57.43587289	-148.1630488	-27.179903	-252.4325399	-99.60982678	-74.37504515	-24.15267806	-106.6912979	-86.94938025	-122.804209	-182.5101972	-220.3629687	-121.6717906	-63.35865918	-53.95731758	-89.90928224	-257.4971776	-56.57527098	-126.133389	-103.9548451	-89.31875818	-30.95537421	-30.62674838	-25.44188357	-71.17753913	-46.20827269	-118.8951029	-53.27463181	-40.67918648	-92.7600145	-161.6896671	-14.92793643	-115.3963506	-48.25395902	-165.2146333	-91.98490322	4235.001443	1	0.001122215	0.286734022	0.927407256	0.072592744	1.477544772	1.07E-04	6.46E-07	1.841812309	-600.8363165	0.022080094	0.021930606	0.808248698	1	-10.80915138	1261.018274	3.89E-04	1	-4.970616019	626.4248444	1	-8.006367568	441.8532059	1	-6.618522143	2350.784262	1	-5.715129363	1138.190511	1	4235.001443	1	-7.696212639	574.1794234
530000	-8994.856404	-8330.695389	-664.1610142	-100.823955	-41.49454354	-112.9037913	-212.9137466	-30.55193189	-134.1382896	-78.00863728	-22.40181868	-33.55285375	-288.8964522	-259.1193998	-72.7397122	-62.16080923	-288.9086993	-121.1299961	-58.55117511	-25.01208929	-127.2447341	-33.56675042	-146.7128707	-66.0297559	-47.77090088	-19.27225134	-151.6685849	-85.01992709	-15.77177107	-46.47834192	-41.01854172	-82.62538681	-34.30092629	-104.4989171	-64.77395909	-65.09156981	-108.9956797	-37.28886645	-57.09829521	-178.2728105	-67.90840054	-56.67354631	-93.78160425	-26.29372092	-77.99735268	-55.78211636	-49.29061562	-77.01122722	-56.74001127	-136.1614031	-80.48212845	-110.9688061	-72.97741667	-174.7481718	-137.5059611	-66.11855721	-72.29596511	-56.21037678	-149.5596921	-25.82638616	-245.4303262	-98.77931607	-72.91070892	-23.72145467	-105.3419028	-90.74049323	-123.6572222	-179.8120785	-222.3438038	-122.5500544	-62.55844088	-54.62471982	-89.26186582	-254.9120278	-56.57478553	-129.0059742	-101.822629	-86.54393569	-30.35085592	-30.03956212	-25.46733752	-69.87774953	-44.60112937	-118.2507948	-51.79400241	-38.98495852	-93.37339601	-164.0597472	-13.98131972	-119.2841508	-49.7535189	-164.5846509	-94.55827453	7719.525657	1	0.003569316	0.240921695	0.922985218	0.077014782	1.52226622	9.65E-05	5.71E-07	1.947286913	-611.0715019	0.017828012	0.018129792	0.758886429	1	-9.283096393	1403.8984	3.80E-04	1	-9.043142217	745.123752	1	-8.006367568	461.0156285	1	-9.016120404	1932.580297	1	-5.591671097	1236.759319	1	7719.525657	1	-7.696212639	471.4166414
535000	-8985.956008	-8317.951913	-668.0040943	-100.3642494	-39.35622584	-111.5255991	-212.9959444	-31.87022672	-137.1175348	-76.13323377	-22.61296793	-35.80783127	-292.3191671	-255.0712014	-74.04853508	-60.77719526	-283.3863666	-120.4817212	-60.57433267	-23.80353157	-126.1591698	-34.39468646	-141.1966081	-69.23709069	-48.49492559	-18.47035035	-150.034764	-84.21288607	-15.95659305	-46.68964172	-43.11968969	-78.84808425	-33.54670555	-107.0260711	-62.79393871	-66.66783635	-100.5667124	-37.46671687	-58.56382527	-178.1751537	-65.99100735	-55.31114015	-92.47305615	-26.23464826	-81.4245812	-54.1277139	-49.70746877	-78.67066583	-57.00633974	-140.0815587	-80.88177724	-110.4695722	-73.6957366	-178.6056152	-134.6632998	-65.67256723	-72.341568	-56.32709838	-148.9849735	-26.08373598	-246.0192615	-98.5957501	-75.59979003	-24.01975682	-106.9760234	-89.46712057	-123.3861502	-179.6485635	-218.7405842	-123.9028346	-62.54314178	-52.96218709	-89.21129137	-253.4531903	-57.78882697	-126.2395435	-103.5412478	-87.47777814	-31.61478408	-32.00898228	-24.74967898	-71.10292253	-44.51506373	-118.8650052	-51.1569078	-39.86658484	-95.19536673	-158.1634372	-14.36409759	-118.6783189	-50.03444817	-167.0737357	-92.36809998	7641.310265	1	0.008989041	0.240921695	0.922985218	0.077014782	1.476814893	9.00E-05	4.12E-07	1.914542502	-625.6553949	0.01658026	0.017027658	0.785227054	1	-6.967230684	1743.379845	3.39E-04	1	-4.831480228	601.610418	1	-8.006367568	462.3458091	1	-6.45132015	2463.052911	1	-5.610835445	1241.647743	1	7641.310265	1	-7.696212639	509.7363912
540000	-8982.243072	-8316.20345	-666.0396216	-100.9624911	-37.25832369	-114.0131636	-214.4187087	-32.34009592	-140.2543681	-75.50199587	-22.0848635	-36.01797025	-280.767642	-261.7778514	-70.74244199	-62.97681442	-282.850082	-121.0884041	-61.78213165	-23.02333115	-129.9332709	-32.42265089	-142.7516689	-69.1931886	-48.96399727	-17.90065643	-153.0519287	-86.62447377	-14.82938441	-45.29013448	-41.27277828	-78.62578339	-33.70393986	-107.3159407	-61.5277333	-64.06067358	-102.3748938	-37.13879337	-59.46169136	-183.1829714	-64.20493873	-55.58657998	-89.74492154	-24.3115897	-81.09560301	-56.15272675	-47.21981112	-79.52498619	-56.64041914	-138.010695	-80.72398382	-106.2858852	-72.81923816	-179.1832977	-133.7982847	-64.69176777	-73.5292947	-56.53575086	-145.8129241	-25.02422693	-251.4998849	-101.7088319	-73.43517438	-23.20865905	-109.2854838	-88.88570945	-123.4617053	-177.3108491	-223.4769553	-121.5127389	-62.72143302	-53.07402901	-90.31018264	-251.086579	-57.57191313	-127.5769649	-101.1598332	-89.47182197	-30.42371204	-32.55143	-24.58506651	-70.79391513	-44.59641165	-120.0067668	-52.72152203	-39.81301065	-95.02281061	-158.4430519	-13.94039784	-116.7735909	-48.58722465	-168.6844003	-94.11723256	8233.315593	1	0.007863203	0.251456757	0.92952941	0.07047059	1.565168816	7.01E-05	3.27E-07	2.020925895	-624.1281076	0.014432655	0.014384691	0.812770312	1	-7.23171883	1685.492572	2.86E-04	1	-4.885613578	616.5305837	1	-8.006367568	495.0889477	1	-6.707030317	2317.43807	1	-5.726494376	1263.62164	1	8233.315593	1	-7.696212639	544.1419212
545000	-8967.389922	-8305.987389	-661.4025326	-99.90867275	-39.34001692	-114.5543197	-214.2223805	-32.21366998	-134.9343216	-72.94108443	-22.14018009	-36.50718615	-287.0351889	-258.5490005	-72.01695553	-61.67065771	-285.9136566	-119.6461287	-61.22618892	-23.81957121	-133.8138327	-32.72472486	-139.7769222	-66.64946989	-46.36492198	-17.57700098	-147.471368	-81.9165202	-14.95609205	-43.55292822	-42.58257361	-78.99627336	-32.47756117	-112.397468	-62.12285029	-63.88092165	-102.8290288	-38.70798792	-58.62352117	-173.8362509	-62.53934398	-56.62339223	-91.11492957	-25.36289521	-83.0602381	-55.67439135	-48.94545867	-80.36407525	-55.72658229	-137.3197926	-81.84173083	-111.4604483	-71.47273514	-182.8887273	-134.9248459	-65.8682757	-73.36037147	-54.38197033	-147.7278022	-25.54224877	-254.0346572	-100.2431666	-73.1484458	-23.35926919	-105.6727394	-92.78732394	-125.001992	-180.4591883	-223.3260098	-124.2044439	-61.37173305	-53.43028225	-89.24386096	-251.188218	-59.22826664	-126.5498468	-101.860486	-90.41812169	-30.76192394	-30.91081414	-26.35201556	-72.90443492	-46.29443783	-117.4823876	-52.29827461	-39.64781078	-90.08719481	-158.7739207	-12.93790991	-114.5558404	-48.73265592	-163.7373628	-90.88470019	4846.518625	1	0.002874753	0.217683726	0.928110674	0.071889326	1.543091532	9.34E-05	1.78E-07	1.552129348	-619.2267084	0.011244584	0.01153461	0.906843728	1	-6.684795375	1825.215874	3.00E-04	1	-5.145722447	639.6712054	1	-8.006367568	440.3047359	1	-6.451270677	2463.136695	1	-5.618166272	1156.627762	1	4846.518625	1	-7.696212639	486.752997
550000	-8978.885769	-8307.50346	-671.3823097	-100.7123976	-38.46480711	-116.1525031	-208.7945601	-33.49712374	-138.4240822	-78.57572374	-21.73062726	-34.50243377	-279.8928403	-260.0110724	-74.75223401	-61.12516207	-283.3934555	-118.0530138	-61.22233466	-23.79744953	-132.9016497	-34.49677659	-139.0695495	-64.14331148	-47.38114903	-17.5113198	-147.7962602	-82.91071994	-14.44690387	-44.73376074	-42.11511274	-77.86545304	-32.26938633	-109.8427865	-61.33903912	-65.79373186	-101.8179154	-36.09267826	-61.6739627	-179.3316159	-62.40426663	-56.22690695	-95.43323341	-25.8614259	-79.48311304	-55.71250039	-49.15779694	-77.98287172	-55.34220429	-137.1711708	-82.18029201	-108.7015822	-73.50112521	-181.8213684	-136.3816541	-65.52684489	-73.83722003	-55.4674173	-144.6331685	-25.75670795	-251.0310021	-101.8378026	-75.45298899	-24.22479536	-106.2241554	-88.28158537	-127.8288631	-180.2895536	-220.9636173	-122.3110786	-59.99298818	-54.8454177	-90.94244478	-243.9065398	-60.51459778	-127.9350901	-103.3013111	-88.36263047	-30.85697935	-29.13906395	-25.6539812	-70.31673824	-46.44992416	-118.4640098	-53.28657808	-40.34435054	-94.12140225	-159.426145	-13.79123845	-115.7750937	-52.24544641	-166.9635443	-93.20472742	4597.298985	1	0.003893864	0.215654866	0.93147648	0.06852352	1.507185965	9.26E-05	1.56E-07	1.498815604	-628.6060793	0.010462666	0.010672303	0.873685432	1	-7.151777858	1701.801575	2.73E-04	1	-6.519741308	508.1093103	1	-8.006367568	458.9705418	1	-7.149096898	2797.635987	1	-5.754111411	1267.823697	1	4597.298985	1	-7.696212639	574.3800611
555000	-8963.128682	-8293.346852	-669.7818303	-98.92168671	-38.55923435	-112.7640789	-212.4476413	-32.51173933	-132.7519766	-77.63935189	-21.16003455	-34.8470835	-278.6852694	-258.8549927	-74.05404904	-61.82981719	-288.7111293	-119.0780218	-61.77284325	-25.43227157	-130.9579297	-33.31749639	-139.5130705	-67.43325254	-47.41119377	-17.71026597	-148.3983687	-83.87325188	-15.42328408	-44.50783712	-42.40103656	-75.50834289	-31.96246103	-108.4840859	-61.73290651	-65.69125019	-102.4571324	-36.82336255	-55.36223997	-184.8321067	-63.47735115	-57.41124829	-90.72225196	-25.18836107	-79.04475564	-55.19536229	-48.88083983	-78.60219085	-58.57067066	-136.5492541	-80.02347728	-109.673071	-75.48388352	-177.0006264	-134.174111	-66.18738012	-73.07138339	-55.81145795	-148.0202185	-26.72801314	-255.3702408	-99.06942682	-74.41536533	-22.77470266	-107.1323142	-88.18923394	-125.3017097	-178.7227216	-220.6346248	-121.5829736	-60.01682769	-52.6965776	-88.24780191	-251.3767581	-58.49286981	-128.6668557	-100.6470488	-87.82001531	-30.88256898	-28.51987306	-25.03393743	-69.63982636	-45.66964569	-121.1477767	-52.24076702	-38.19969433	-94.78753422	-157.6317848	-13.35038581	-122.1534876	-50.28082594	-165.9021937	-93.11047677	5066.412722	1	0.008203572	0.215654866	0.93147648	0.06852352	1.503788956	8.65E-05	1.64E-07	1.502836498	-628.0793284	0.011361607	0.011549222	0.815655443	1	-6.483860196	1926.293873	2.64E-04	1	-5.729801234	667.0387834	1	-8.006367568	328.2019426	1	-7.537596874	2870.337249	1	-5.583352193	1165.578067	1	5066.412722	1	-7.696212639	479.9846714
560000	-8961.257892	-8291.633525	-669.6243672	-99.33035173	-37.25876847	-111.2518923	-209.5132238	-32.02793862	-135.7639605	-74.36269904	-21.65028526	-36.12560956	-281.7287521	-252.575617	-74.1040466	-62.05721731	-283.8025496	-120.7171181	-61.563472	-24.85450399	-127.661469	-33.81037102	-143.1141538	-63.59985183	-48.57039822	-17.92279984	-153.2929238	-85.28152055	-15.35842739	-44.4433364	-41.93777727	-75.59592812	-32.88602403	-108.1701305	-62.37959866	-64.72761629	-101.8962815	-37.73777225	-59.05402222	-183.5871652	-63.99288083	-54.26439843	-93.4541229	-25.57458017	-80.02785737	-55.27692244	-47.76659691	-76.1109064	-56.23113483	-136.8916159	-80.14206901	-110.1800729	-74.3361338	-177.3918228	-135.0162601	-64.96022372	-73.3719134	-54.5381647	-146.2670998	-25.67156422	-252.4206191	-102.8625454	-74.24061324	-23.76018863	-106.9280233	-89.59706111	-124.9776399	-177.2675317	-220.5226237	-122.8029636	-60.73963458	-52.94034706	-87.25928097	-252.8620265	-57.33201357	-127.000259	-101.8800528	-89.23369637	-31.38792264	-30.77833342	-26.17268423	-72.55549143	-43.40464027	-119.0050248	-52.88864068	-39.06494949	-96.02544576	-159.5912251	-14.50432748	-118.3381339	-49.87785742	-167.9549173	-94.27489538	5385.911583	1	0.015911366	0.221446366	0.930679123	0.069320877	1.428134528	8.67E-05	1.14E-07	1.351612562	-628.5395188	0.01172	0.012098506	0.862152697	1	-6.445768446	1974.093931	2.39E-04	1	-5.707137901	533.8117698	1	-8.006367568	462.0241847	1	-7.24173271	2816.491165	1	-5.686913772	1142.937744	1	5385.911583	1	-7.696212639	427.5302795
565000	-8963.797602	-8288.79279	-675.0048124	-99.10913301	-38.05783277	-111.2489501	-209.773486	-32.09716107	-135.3049232	-72.7985647	-22.96494997	-33.86104503	-281.2637929	-254.2117148	-74.80185175	-62.30263714	-288.5768814	-121.2005199	-62.05755707	-24.84418759	-131.9555537	-34.38301724	-139.6174232	-64.46018848	-47.4153673	-18.57452031	-147.8978661	-81.45658729	-15.35036313	-44.93864829	-41.7733347	-77.41516815	-33.3704394	-109.9858314	-61.61632726	-65.63818919	-103.6516599	-38.24820445	-59.58690934	-175.9201151	-63.53619998	-54.7410136	-92.89768753	-26.03436968	-79.19902641	-55.58295274	-49.19299752	-78.00542595	-56.52012487	-138.4251666	-80.7317906	-111.4147426	-72.8687441	-181.0154502	-134.9626856	-67.25843505	-72.63889064	-56.06039354	-146.9418443	-26.32403464	-251.4235512	-101.2353087	-73.12720844	-23.42108089	-103.3487388	-88.76395716	-124.9920274	-177.499032	-219.9497479	-124.4463504	-62.20619354	-52.89081139	-85.9605386	-255.109027	-60.29369452	-129.1820511	-103.1447706	-87.82992959	-31.66653341	-31.58284284	-25.68009132	-69.50358123	-44.66339565	-117.3032774	-50.1085479	-38.68177661	-92.90848056	-157.6736881	-13.28909921	-117.5354801	-49.16183023	-168.3615269	-93.7657407	7081.256246	1	0.014735078	0.203328039	0.930267549	0.069732451	1.531300718	8.55E-05	1.52E-07	1.476717497	-629.1005759	0.010402605	0.010663459	0.801175354	1	-8.722564182	1465.892716	2.82E-04	1	-4.998362668	571.0689501	1	-8.006367568	497.6268191	1	-8.033878949	2946.301397	1	-7.528769923	999.7670755	1	7081.256246	1	-7.696212639	406.3229251
570000	-8962.679549	-8289.985337	-672.6942122	-98.6707339	-37.41749509	-110.4194064	-210.8678554	-30.88176331	-137.2371908	-75.4709721	-22.71298218	-34.91002934	-281.2924853	-256.5113137	-72.79371022	-61.0049825	-289.0469422	-118.417859	-61.74253874	-25.15081505	-129.658876	-31.10345658	-142.3932772	-63.71314293	-46.3917044	-18.42995116	-153.0304345	-84.70291592	-16.15623591	-46.31537313	-43.49365116	-76.38333011	-31.66862535	-108.2155264	-61.37026412	-65.08388814	-103.3976948	-38.37341265	-58.82729966	-179.672338	-64.40038548	-55.23844977	-90.85017585	-26.0681193	-79.78137135	-56.65240315	-48.7627562	-75.70761539	-54.62404917	-135.2907008	-80.531441	-110.1757853	-73.41425168	-175.5202882	-133.4544413	-64.84959953	-72.68429019	-55.52151952	-146.5349116	-25.93571779	-252.9862685	-101.0258423	-73.26385462	-24.83705373	-104.4845326	-87.04270246	-123.6279808	-176.8843347	-221.0506697	-126.3644596	-61.06322797	-55.35575489	-87.04167802	-258.6207374	-56.96697253	-127.0703087	-102.3988245	-90.61470135	-31.01850994	-28.69500376	-24.95065216	-68.20637239	-43.2216439	-120.6704682	-50.88781602	-40.11697426	-96.07153747	-162.3550815	-14.77312665	-118.0705587	-49.03269571	-170.4866272	-91.79961882	5726.061384	1	0.00753971	0.251680701	0.929322848	0.070677152	1.39433134	8.20E-05	1.09E-07	1.427400492	-631.5434855	0.013258596	0.013401275	0.841653433	1	-6.483556812	1926.551582	2.46E-04	1	-4.871119911	585.8298954	1	-8.006367568	507.8951706	1	-8.068438526	2951.115156	1	-5.52759773	1208.353455	1	5726.061384	1	-7.696212639	439.7421056
575000	-8969.002652	-8301.440542	-667.5621104	-100.6101245	-39.90384313	-110.3084233	-210.8562924	-32.66160053	-138.1684794	-73.52648844	-23.6863414	-33.67611707	-287.1420155	-256.4852894	-75.32093042	-60.68184238	-290.0882006	-118.3678511	-60.11177555	-24.60135592	-127.1678451	-31.95207002	-139.8180034	-64.65942953	-47.02079672	-18.0201074	-150.0900323	-82.59563291	-15.07471673	-45.86299899	-42.36879509	-75.9172798	-32.38392872	-106.7559403	-63.24382993	-67.79773521	-100.8693325	-38.0383271	-63.78900831	-174.043406	-64.0988382	-54.17710507	-90.46821985	-26.37423611	-80.28703806	-57.17765543	-49.59158665	-75.90584593	-55.98357564	-139.0073879	-81.26086645	-110.6377228	-74.57823189	-175.5549301	-132.5827318	-66.00856567	-73.20387934	-56.60691429	-151.1473703	-27.56045227	-250.4115655	-98.70868956	-73.56654576	-22.67511736	-105.9135149	-87.89248817	-128.313083	-181.5742585	-218.8503958	-124.9607008	-62.4772197	-52.09388901	-85.12533027	-255.8610499	-56.13931563	-129.702245	-102.3492516	-87.38291049	-31.00220222	-30.39495021	-25.6935482	-70.40365064	-45.77524924	-120.3128811	-50.80065694	-39.70971965	-96.80794523	-157.8450216	-13.9763971	-118.8781512	-50.56569992	-165.1762861	-94.22127046	5940.485841	1	0.007438395	0.257932729	0.929322848	0.070677152	1.472986617	8.42E-05	2.63E-07	1.819308457	-625.0601368	0.014179518	0.014685304	0.860077948	1	-6.475306131	1933.944455	2.78E-04	1	-6.185502735	517.7035482	1	-8.006367568	516.8435624	1	-7.421138513	2850.131951	1	-5.658395191	1148.175976	1	5940.485841	1	-7.696212639	421.1723865
580000	-8974.083833	-8311.807518	-662.2763151	-101.0910172	-38.00158249	-112.106718	-207.3754534	-32.68621819	-138.9330221	-75.80096418	-21.05948288	-34.96461334	-285.822165	-258.0547454	-72.8823179	-60.49147935	-287.2689974	-122.8630184	-62.20749797	-24.27721635	-133.0167119	-32.23598044	-147.6506991	-63.68393438	-47.63671661	-17.67371804	-155.7230803	-85.27532384	-16.07134881	-46.38849148	-43.2817585	-76.80691736	-31.89799126	-105.6804734	-60.79191003	-64.96637669	-105.51106	-37.79134275	-56.39680325	-176.9930346	-64.925271	-55.64534646	-90.21123926	-26.33021004	-79.18177574	-57.65879789	-49.53587363	-80.86008538	-54.71208755	-134.1397497	-80.98184002	-111.5973589	-75.49001142	-177.5200588	-133.6848925	-66.5020362	-74.53003773	-56.89575237	-144.1044951	-26.99194107	-250.0261627	-97.59350166	-72.54654895	-23.46237931	-105.8461564	-86.4119591	-120.5414142	-178.2776762	-218.3173689	-124.1985669	-63.28524003	-53.10261255	-86.57143889	-254.6705402	-57.43766399	-128.1672967	-102.1974387	-89.13618842	-32.75109276	-29.79804909	-25.28619581	-69.62522016	-46.32332034	-120.8398543	-51.48078694	-40.76294694	-95.92451795	-166.4182821	-14.07461658	-114.2851779	-49.67042316	-168.7051177	-91.21271908	5245.202838	1	0.007857308	0.257932729	0.931951529	0.068048471	1.266965244	9.07E-05	1.46E-07	1.445260708	-619.8733089	0.016050665	0.016143958	0.800581456	1	-7.939831303	1567.069311	2.51E-04	1	-4.864320328	612.9148732	1	-8.006367568	646.1488795	1	-6.551909685	2618.062608	1	-5.844796544	1119.914068	1	5245.202838	1	-7.696212639	389.4737449
585000	-8975.18231	-8304.70353	-670.4787799	-98.44709181	-38.07329892	-112.9685893	-211.7065291	-32.10867911	-135.6895569	-72.5579906	-21.02215958	-35.00803998	-284.3936102	-258.769398	-71.6540314	-62.06732522	-281.8813232	-121.0456424	-58.52894586	-24.20497284	-128.173187	-32.49110451	-145.1553828	-66.71908514	-48.76018301	-18.58406422	-151.1433315	-83.72578653	-15.81042655	-45.55472066	-42.08276762	-77.96273734	-33.43007923	-106.1856315	-61.63440359	-64.85163597	-107.5778606	-37.25073692	-55.25152682	-176.6626035	-63.44442732	-53.16132987	-93.60420739	-26.19385743	-79.10032143	-58.04942409	-50.87513761	-77.3068434	-57.63431757	-135.8615369	-80.9490677	-113.5711004	-74.64887041	-175.4084017	-137.1924758	-65.11155743	-73.67271547	-55.69653045	-146.6638501	-25.52085751	-255.5931885	-100.7469454	-74.12774286	-23.69787782	-106.7017131	-89.74923303	-120.7273148	-176.589997	-219.1208118	-125.8514412	-63.1360192	-52.37428806	-87.46883415	-251.5721849	-58.05297368	-132.2922152	-103.9356836	-87.61216553	-32.75344651	-30.70882934	-25.57209222	-71.39010523	-45.56092819	-119.2107618	-50.22302648	-39.76870363	-95.53820855	-165.098543	-13.95333405	-114.8572583	-50.65482043	-164.9626614	-92.29891179	6944.853887	1	0.004892628	0.236341339	0.931257319	0.068742681	1.362166164	7.96E-05	2.00E-07	1.668720308	-628.4946	0.014933867	0.015050606	0.805859045	1	-7.345860332	1663.573767	2.67E-04	1	-4.975308353	573.1348912	1	-8.006367568	600.162524	1	-6.890712844	2737.253396	1	-5.759810496	1131.341166	1	6944.853887	1	-7.696212639	423.868838
590000	-8990.231761	-8318.668257	-671.5635043	-99.74815065	-38.60060099	-110.6681311	-213.6875091	-31.43364082	-133.4194632	-73.75603713	-21.21692073	-35.46072398	-287.5230936	-259.3907871	-73.19622026	-59.23721804	-287.5894694	-120.6772034	-58.52525922	-23.77826032	-129.5872696	-30.78238884	-147.9699757	-63.9345146	-50.2599094	-19.04516599	-151.3410437	-82.17692805	-15.94954174	-44.68253645	-42.62472363	-78.24442852	-34.05762073	-104.9416796	-62.5678862	-65.61021611	-100.9519938	-36.82212606	-56.48999991	-177.3403753	-63.63304503	-55.37778865	-91.0495942	-26.21707066	-78.14396477	-57.63291863	-50.8097537	-78.81576667	-56.6007555	-138.4638777	-81.19518397	-113.1499096	-77.52600954	-178.4116911	-133.7110636	-66.83605621	-73.03812021	-55.68981066	-146.3184577	-26.38490525	-253.0844572	-101.4216473	-73.22074388	-24.0609002	-107.3461885	-88.25315452	-121.2619435	-180.6017092	-219.7730575	-121.9291154	-63.41972805	-53.44579227	-86.2323911	-249.772743	-57.45800941	-129.5672219	-103.61474	-88.92868774	-32.69576863	-32.12834316	-25.18349169	-70.27619805	-46.13607431	-123.4760477	-51.14353508	-40.13398004	-94.19800797	-161.4714907	-14.31982339	-117.451284	-52.71011891	-163.5373054	-98.11980087	6460.712674	1	0.004936433	0.271863428	0.931257319	0.068742681	1.341851056	8.22E-05	2.04E-07	1.652044651	-629.4506537	0.012935201	0.012625624	0.842883082	1	-8.139260094	1539.177279	2.67E-04	1	-4.841149894	592.8626493	1	-8.006367568	681.4927314	1	-7.588754189	2878.872462	1	-5.535489438	1184.913106	1	6460.712674	1	-7.696212639	369.2253044
595000	-8961.666081	-8294.31474	-667.3513405	-103.1221781	-38.5340672	-111.0752162	-214.8193173	-32.52756163	-139.8581516	-72.74768373	-23.19903032	-35.09295611	-287.4601183	-255.248506	-71.99305865	-61.79879331	-284.0929997	-120.3248755	-62.10424994	-24.8106126	-126.5825167	-34.10620429	-144.6290579	-64.24025687	-47.67296526	-18.61119424	-152.0990294	-80.90821938	-15.50413712	-43.26835817	-42.63473123	-77.83677576	-32.86067291	-109.1279573	-62.7156096	-65.24321296	-105.3876785	-37.83249646	-60.55695096	-173.4090722	-64.19494695	-54.04496163	-91.96620681	-25.55169369	-78.95873266	-56.78280504	-49.04117656	-79.65830344	-57.96753643	-138.6510985	-82.35886426	-108.7842187	-71.18492635	-176.9431237	-134.0256587	-64.62398289	-72.17388943	-55.25568575	-143.7239723	-27.23497963	-250.9218162	-100.9866642	-72.88027667	-23.78586844	-107.1448291	-87.55384529	-124.5267348	-179.6139238	-217.8582021	-123.793931	-63.67847508	-53.93479486	-87.40558719	-251.4180596	-57.62757602	-126.9262457	-106.2715529	-89.27094124	-32.03037578	-31.44775418	-23.69609985	-71.40017449	-42.48718368	-121.3336995	-50.79880829	-40.17765238	-93.57021143	-160.1470601	-13.90008491	-112.9866381	-49.37295289	-165.9731027	-92.23038098	6968.326145	1	0.006173959	0.271670703	0.93119307	0.06880693	1.320110243	7.69E-05	1.60E-07	1.606445802	-626.4627751	0.012190233	0.01254239	0.851518823	1	-7.091803778	1714.648391	2.43E-04	1	-4.837230763	594.4012394	1	-8.006367568	575.4352951	1	-6.900249912	2739.752597	1	-6.1929762	1084.339507	1	6968.326145	1	-7.696212639	370.4388144
600000	-8985.081792	-8299.837744	-685.2440483	-100.126699	-38.00742698	-113.789292	-213.1432368	-32.92429773	-138.4917261	-73.58838613	-22.02381021	-35.58470092	-284.7938427	-255.8395866	-72.68088558	-60.81888019	-284.6364049	-120.4412041	-58.1265257	-23.92447191	-131.1486122	-32.49942181	-150.2931808	-64.22029106	-48.52648045	-18.99740899	-153.670287	-78.36972296	-15.58866676	-44.02300611	-42.61101575	-75.83898252	-33.29358795	-107.1502149	-62.74600898	-63.90102891	-102.9008078	-36.85523889	-64.07997318	-174.0248527	-63.38212944	-54.00057637	-92.08432055	-25.00347039	-78.015818	-56.7773644	-49.29909055	-77.7506674	-57.34285586	-134.6834264	-81.59336124	-109.852893	-73.290205	-177.6593142	-137.0524304	-65.36237228	-72.08592225	-55.55258401	-141.324228	-26.51804271	-255.1999244	-101.0959149	-72.90219953	-23.898424	-106.6905877	-88.58476734	-124.4424876	-176.860581	-218.4439171	-127.0281549	-62.2610415	-51.35789842	-90.51218289	-258.0449514	-57.57717547	-126.7986896	-104.407598	-90.12068298	-32.14495847	-30.67105266	-23.84677778	-69.819152	-43.55135563	-121.8144329	-52.67239957	-39.48743932	-94.47429868	-159.3839944	-14.04146686	-115.692576	-49.29419456	-164.4740313	-93.9311948	7817.093197	1	0.00870894	0.271670703	0.931796041	0.068203959	1.266565708	6.76E-05	1.10E-07	1.631772098	-643.8074878	0.0115235	0.011490557	0.885754266	1	-7.034011892	1727.600376	2.02E-04	1	-5.411296816	653.8672107	1	-8.006367568	672.0417404	1	-6.440527576	2495.998051	1	-6.204062773	1316.615098	1	7817.093197	1	-7.696212639	463.4167323
605000	-9002.805022	-8315.619711	-687.1853107	-102.7907586	-37.63279888	-111.9014054	-214.1192295	-32.3501259	-133.525001	-74.14916841	-21.36316301	-35.92362041	-289.238632	-265.7218407	-76.2773933	-61.92623173	-283.3793556	-122.0522945	-60.98501382	-23.50679537	-134.0093592	-32.85401354	-138.9455392	-66.6938432	-47.96923777	-18.34095023	-148.4120006	-85.47513406	-15.12159639	-44.48851938	-42.72972003	-74.26818347	-32.25632459	-110.0320239	-62.0486127	-65.38269593	-107.0186531	-37.65072303	-64.83861326	-173.6584662	-63.991057	-54.03759496	-91.27926078	-25.84474353	-78.65796269	-55.13884793	-47.99707707	-80.08502804	-55.02275034	-137.2555788	-80.70614831	-109.1248649	-72.25089483	-176.0633709	-134.1429079	-64.99751626	-71.43561748	-54.02165696	-148.5270245	-25.45594358	-255.9420885	-101.7352961	-75.85826367	-23.41383906	-103.5314601	-84.99629093	-124.2427292	-184.269629	-224.8135838	-124.2992602	-61.30990522	-49.05186288	-88.45562044	-252.3608415	-57.97508264	-129.4126196	-105.7582344	-90.15658129	-31.66584306	-30.13706308	-25.30055668	-73.27353348	-45.6340203	-119.0671716	-52.94059139	-37.54593036	-94.87309134	-158.7034153	-13.31692577	-113.4411102	-48.80918812	-166.3816557	-91.87354153	6699.714603	1	0.004794694	0.254136258	0.931796041	0.068203959	1.334547635	7.07E-05	1.41E-07	1.810257324	-643.1240855	0.010992781	0.011341219	0.775001417	1	-7.089347909	1715.186803	2.23E-04	1	-5.516682847	658.5543042	1	-8.006367568	448.6423942	1	-6.470955063	2561.801711	1	-7.542061543	999.1043642	1	6699.714603	1	-7.696212639	473.7679066
610000	-8980.437453	-8307.457913	-672.9795397	-100.3637935	-36.86362265	-113.1666674	-212.9014125	-30.03937114	-133.4021931	-75.1164326	-21.34630062	-35.89452309	-283.6069666	-262.4455152	-74.24484903	-59.41535599	-283.8771743	-118.528139	-60.23601621	-24.97867129	-130.4881473	-32.72013765	-142.9632488	-63.59744394	-48.95627479	-19.68410307	-149.8950968	-79.01392341	-15.24043648	-45.57603116	-42.51873178	-78.78417146	-32.88190643	-110.0833085	-62.38958396	-65.22797846	-104.3970063	-38.51272605	-59.19166194	-176.8892829	-64.48150166	-56.79939628	-93.22817725	-26.5708036	-81.81497166	-56.81494238	-47.27836827	-76.15556859	-57.82277924	-135.4679623	-81.38568933	-111.5050281	-75.89064364	-180.7034824	-133.9164767	-65.13757578	-72.81991508	-56.49507046	-145.1932885	-24.78227929	-252.7225677	-99.98316855	-73.30805923	-22.75373177	-104.2770791	-91.52567348	-125.9173157	-180.9130234	-219.2911255	-124.4675733	-61.8332923	-52.61703079	-89.18061463	-251.6298024	-57.75108482	-129.2181012	-103.0344334	-94.10455518	-30.46450585	-31.23776856	-25.65749448	-71.22921377	-43.79213148	-117.2444574	-51.9958082	-37.59777518	-93.37508658	-160.7522463	-13.64409208	-117.4574732	-49.55245456	-165.4117846	-93.81526209	4264.8136	1	0.004794694	0.230267932	0.922012826	0.077987174	1.263092293	1.07E-04	1.68E-07	1.542706278	-632.1255879	0.013823269	0.013920138	0.888637652	1	-6.936090493	1751.07957	2.69E-04	1	-4.848943477	590.5179279	1	-8.006367568	399.9422925	1	-6.493869831	2418.245505	1	-5.782000618	1128.181911	1	4264.8136	1	-7.696212639	402.3433707
615000	-8980.086839	-8290.055516	-690.0313234	-101.4787475	-39.01349791	-114.4674572	-214.2719231	-32.84238798	-137.2340403	-74.47350622	-20.44558126	-35.91008955	-282.8838521	-259.593139	-72.02617735	-59.80327243	-288.0761905	-120.5807637	-57.88781842	-23.91100784	-127.554769	-32.0655734	-143.2673272	-68.60561768	-48.19482146	-17.98486435	-149.793385	-81.71166913	-15.15999005	-45.74916297	-41.57513512	-79.87554054	-31.82338434	-105.034747	-63.33511411	-64.35684972	-106.1453321	-37.42315455	-60.79955655	-172.6607027	-61.95682894	-53.87913716	-92.17425714	-25.06856535	-79.93689453	-56.46451666	-48.03375318	-77.98575704	-57.15461928	-137.1821708	-81.06680325	-111.8526229	-73.9190684	-178.8960439	-131.6644469	-65.00581909	-71.66167508	-55.70583856	-146.9933038	-25.82888323	-254.0722743	-100.4537387	-74.06997244	-24.0885615	-105.9231102	-90.63559338	-121.987041	-177.190347	-223.4422591	-123.8086385	-63.06374908	-53.62468661	-87.14529964	-244.964154	-58.62833692	-129.6764865	-103.5156898	-90.40469994	-30.36528686	-31.10719891	-24.9831571	-71.9070382	-44.73261175	-119.2223492	-53.34805588	-37.63718505	-93.90042622	-159.0568542	-14.4662785	-113.5852759	-49.30505327	-167.2911759	-92.00577588	4163.946903	1	0.004790256	0.264459193	0.925817509	0.074182491	1.283369993	9.24E-05	1.34E-07	1.62000721	-647.1926162	0.011685772	0.011885458	0.838310318	1	-9.546025243	1376.940433	2.49E-04	1	-5.49162239	657.4743791	1	-8.006367568	425.0765022	1	-6.44606731	2526.617332	1	-5.725992949	1263.542778	1	4163.946903	1	-7.696212639	463.714448
620000	-8979.124195	-8287.892571	-691.2316238	-96.82482849	-36.45059244	-110.8670159	-211.8257448	-31.12673347	-133.2695813	-76.08827716	-21.0560683	-34.04240283	-282.3623257	-256.6989392	-71.82287	-63.10525733	-280.9064962	-120.7664401	-58.77034748	-23.85904034	-129.0282853	-34.53681904	-143.4720872	-68.61165414	-48.73397229	-18.07316573	-149.6748424	-80.47173461	-15.05728008	-44.52254787	-41.89810516	-76.89759247	-31.79053071	-107.847195	-63.88558006	-66.34402555	-107.0709732	-36.73593194	-58.02311503	-178.2418353	-63.19295887	-55.96395229	-93.86567726	-26.82570921	-80.63802387	-56.24425243	-49.76404866	-78.49165546	-55.55230038	-137.9548126	-80.62713913	-110.975531	-73.58062808	-177.3890228	-134.7577523	-65.38211089	-74.20074884	-57.87797248	-150.5782239	-24.7161566	-250.669991	-100.183225	-72.79211134	-24.1423049	-109.2269554	-89.43672099	-125.2031672	-182.5173229	-222.4580248	-119.9448532	-61.98506399	-52.64371626	-85.61762658	-249.1624579	-58.17052919	-129.2257563	-101.7192785	-90.30040141	-31.41026085	-30.00075483	-25.53231991	-69.14930396	-43.55306944	-116.2213872	-52.52591734	-37.4761094	-93.63905112	-162.1832158	-14.03668048	-116.6953226	-49.01800946	-166.2585905	-95.45416055	4456.921865	1	0.002115997	0.233196626	0.923541392	0.076458608	1.220036251	9.58E-05	9.96E-08	1.528840398	-651.5671463	0.011660608	0.011228022	0.843881053	1	-7.460946484	1642.832841	2.30E-04	1	-4.913801646	579.6480827	1	-8.006367568	407.2996899	1	-6.440421713	2501.66814	1	-5.626885695	1154.661942	1	4456.921865	1	-7.696212639	475.6754908
625000	-8982.194855	-8296.745165	-685.4496902	-99.45216475	-36.53460953	-112.689194	-213.9634571	-32.5127212	-136.066965	-74.77737339	-21.80889641	-34.81360785	-282.7838311	-258.6129438	-71.80031255	-60.34413651	-288.8059272	-121.3283172	-61.88030815	-24.65241623	-129.2276269	-32.41425891	-136.6897163	-70.40821006	-47.42688776	-19.14605155	-145.0590363	-86.19715286	-15.73969737	-45.85542786	-41.98652389	-78.45616484	-32.20206259	-110.9132125	-62.11132034	-64.65285307	-102.3677528	-36.93157062	-58.42895082	-179.4132334	-61.47843427	-53.74641304	-89.51636788	-25.85423659	-79.81129311	-56.24532434	-49.99104407	-78.74227973	-56.2058859	-137.3393365	-80.73056644	-112.4354592	-72.59956185	-179.0677963	-133.3778716	-66.03178407	-72.10132144	-57.12943016	-145.1101244	-25.34340094	-251.0466564	-100.7169983	-75.02318431	-23.46238885	-107.7929929	-88.83904248	-122.0142259	-179.1093618	-220.431285	-124.3184451	-61.48227476	-53.41014547	-88.72605398	-248.7711462	-58.46134139	-128.2977642	-104.2684192	-90.54736629	-31.72532354	-28.50034672	-26.0677648	-72.27675335	-46.04182882	-119.6203669	-51.4846297	-39.20363387	-94.49966878	-157.1901128	-13.61011105	-115.2313856	-48.87733677	-167.3977558	-96.98622894	5479.537326	1	0.006977128	0.233196626	0.923541392	0.076458608	1.217924758	9.58E-05	1.10E-07	1.510412018	-643.9618041	0.009261623	0.00872792	0.846012688	1	-8.439047108	1500.169072	2.42E-04	1	-5.390172856	547.1222486	1	-8.006367568	364.4007676	1	-6.912862191	2743.018194	1	-6.020688979	1100.342561	1	5479.537326	1	-7.696212639	444.1297263
630000	-8984.004144	-8297.169081	-686.8350628	-100.1980638	-38.91126713	-112.9535822	-213.0244547	-32.00762852	-135.9957195	-73.34107983	-21.73536372	-34.37546558	-290.1929755	-258.2972812	-73.78001838	-61.15052263	-288.7227899	-117.3404936	-60.6845778	-24.05035534	-125.4288085	-33.12938474	-141.015224	-67.76542199	-46.94088655	-18.63109249	-148.1682975	-84.68460819	-15.26286744	-44.54861717	-40.98868461	-78.40824939	-31.84868082	-108.1084567	-63.51341859	-64.20078032	-101.9522077	-38.23803342	-57.08393335	-173.7633466	-62.82247747	-55.31084911	-90.99377339	-25.34209779	-81.13827702	-55.71498653	-48.08142897	-77.48011303	-55.26892782	-135.6954885	-79.79308347	-111.0103084	-74.13630375	-177.5378725	-138.6551135	-64.49117222	-75.38657593	-56.3881515	-147.9077603	-25.55426439	-255.7189668	-101.2427263	-74.60938168	-23.51158604	-104.7450573	-87.28379091	-127.0121833	-177.3692045	-219.8169404	-124.2534095	-61.84026457	-53.21486468	-85.53807784	-257.6624699	-56.40473484	-129.7936307	-104.3751985	-92.7931807	-31.0422952	-29.86871274	-26.26903346	-70.94018397	-44.48232041	-118.9464186	-51.96338078	-37.68856512	-95.2002295	-161.379462	-13.63677722	-113.6138872	-48.42575092	-163.4521113	-93.9226192	4262.986597	1	0.01028301	0.237221162	0.923541392	0.076458608	1.139218661	9.54E-05	5.86E-08	1.332945536	-647.3034307	0.008189724	0.00788271	0.878059777	1	-6.440775317	2006.854434	1.93E-04	1	-5.128573028	638.5753477	1	-8.006367568	395.1703811	1	-6.469695279	2560.514283	1	-6.665006087	1048.943893	1	4262.986597	1	-7.696212639	438.081671
635000	-9011.668621	-8318.266772	-693.4018494	-101.5260578	-37.20664397	-114.0518572	-211.0357594	-31.29001833	-139.516544	-73.20098646	-22.19044084	-34.61789453	-289.5256913	-265.7613865	-71.80643618	-60.36719694	-284.6248616	-118.2963659	-61.18487792	-23.48116838	-130.973014	-34.21385217	-139.1165279	-66.72284377	-47.74902962	-18.62247728	-151.4051466	-82.97330355	-15.73184848	-44.67531735	-42.847245	-83.11031648	-31.70184815	-105.3207464	-62.3420926	-65.23772875	-101.1198089	-36.39015962	-58.01649734	-176.2910044	-61.79774989	-55.5215578	-94.91958075	-26.82864943	-82.39304241	-57.23436883	-47.09364292	-79.80630256	-57.15280424	-135.8825053	-81.95937862	-106.3698744	-73.14442131	-178.6848712	-133.6408605	-65.59512448	-73.91697442	-58.16855945	-148.4039777	-24.76433885	-252.3030674	-99.1017679	-73.42919768	-23.63018276	-106.9343715	-88.78704564	-123.6223928	-185.5767061	-221.3826314	-124.4983826	-62.2158157	-54.84144194	-86.58932489	-250.1340302	-58.80916641	-129.4046812	-104.4284287	-89.06810567	-32.33885003	-30.26096925	-26.5129727	-73.53199339	-46.07855813	-116.4947741	-50.71934108	-38.51410156	-93.29231308	-157.9007906	-14.06849414	-112.7061158	-49.85503432	-166.3767537	-97.33538862	4694.766451	1	0.002967524	0.268300895	0.930802294	0.069197706	1.165949197	8.54E-05	5.19E-08	1.387217479	-649.6123368	0.008554391	0.008236666	0.859212139	1	-9.718085523	1359.913475	1.83E-04	1	-5.107630716	637.1933581	1	-8.006367568	435.3193927	1	-7.033189793	2227.789066	1	-7.270291663	1013.121272	1	4694.766451	1	-7.696212639	490.6403861
640000	-9017.307102	-8306.14703	-711.160071	-101.7463649	-37.77352265	-112.2399297	-209.313851	-31.79243565	-132.3079968	-75.16789821	-22.45633071	-32.47111735	-284.2408653	-260.9829589	-72.8109266	-63.28552774	-287.2349332	-119.7320043	-59.78179614	-23.9088744	-132.2129513	-34.22350801	-142.1731448	-70.16295352	-45.84447566	-18.14271031	-145.6949346	-84.28046971	-14.78265955	-44.88425452	-41.99068563	-78.5226788	-31.82699531	-109.1059098	-62.10417134	-66.78777644	-104.8709146	-37.3988183	-58.23709139	-179.6485053	-61.72341158	-55.41018943	-94.94899829	-26.92102277	-81.1833175	-55.95175063	-48.81647211	-80.51676631	-56.40255199	-138.0028169	-81.75133919	-111.7653919	-72.2976586	-181.2537903	-131.884409	-67.28226642	-74.7724037	-56.93259105	-147.9504206	-24.61965751	-246.670415	-99.34894139	-73.52502808	-24.00046352	-106.9308969	-87.14731892	-123.1023689	-182.8538503	-216.194638	-125.6254715	-59.56635207	-52.58703369	-88.10872189	-255.2660968	-57.85557193	-128.8764242	-104.3173328	-90.8376573	-31.91137384	-27.98394233	-25.60416691	-72.15283894	-47.8918897	-117.602235	-49.4268904	-37.37746988	-93.56384813	-160.0820384	-13.87643533	-115.3333491	-50.88078448	-166.3455173	-92.76949935	5538.828126	1	0.006017832	0.199266627	0.92452126	0.07547874	1.232349057	8.14E-05	4.05E-08	1.236211953	-672.8562023	0.0062113	0.005672881	0.847960113	1	-7.12726733	1706.983815	1.94E-04	1	-4.844650285	591.7269274	1	-8.006367568	546.7171302	1	-6.643596821	2659.372743	1	-5.686665944	1257.018808	1	5538.828126	1	-7.696212639	630.5931936
645000	-9030.67042	-8300.622899	-730.0475213	-100.2320223	-38.51403183	-112.0785577	-210.9452346	-31.76027428	-135.4817151	-75.75365556	-23.11115518	-32.92705001	-287.2199688	-265.1542854	-73.52603508	-64.12048619	-289.3307961	-120.8660178	-56.67708589	-24.02099554	-130.4698514	-34.29429476	-145.8826865	-67.59303957	-45.98536252	-18.67184998	-149.6154872	-81.34355582	-15.08602346	-45.16932699	-42.45821809	-79.53012921	-31.86328364	-106.2740178	-61.57066126	-66.93704768	-102.4072804	-36.06607	-58.15983537	-178.9999951	-62.88687782	-53.09663614	-92.80820309	-26.27854566	-80.22201971	-56.79829727	-47.00839597	-80.1434171	-55.77809068	-132.5642242	-83.21774106	-108.0904235	-72.11542961	-178.7368186	-133.5994293	-66.067587	-72.44711899	-55.50258091	-145.2490802	-26.1814276	-252.8561173	-100.1735396	-73.86302837	-24.00891189	-105.6263885	-88.0574134	-119.7042156	-175.7518381	-218.0566675	-126.1413187	-61.68964771	-52.82736272	-89.55264953	-257.2084331	-58.68144985	-132.3754297	-102.7184109	-88.44097442	-31.99330039	-28.72737378	-26.19638376	-72.50532513	-46.2310431	-118.7533439	-51.25281907	-37.84492076	-94.87582105	-159.5744959	-13.57359965	-115.7630291	-48.52001886	-163.0139251	-95.1739737	8298.727566	1	0.003793194	0.284154074	0.922176731	0.077823269	1.311284659	5.66E-05	3.87E-08	1.498000818	-688.852631	0.004947896	0.004836365	0.81213238	1	-6.443571543	2019.912597	1.65E-04	1	-5.058613892	633.7381352	1	-8.006367568	650.6830437	1	-6.451919274	2537.94704	1	-8.405930308	1440.075888	1	8298.727566	1	-7.696212639	697.3775713
650000	-9029.978319	-8311.488827	-718.4894926	-99.15622106	-38.5838427	-112.5462139	-210.8016119	-32.02940838	-135.1035337	-75.99769314	-23.42977262	-35.32299271	-288.1968849	-267.7135014	-74.10816132	-60.89644857	-292.9857772	-121.855948	-59.57972734	-24.3566092	-128.1641077	-34.34877273	-142.5886778	-69.80641898	-46.45860065	-18.52829395	-149.8296369	-81.81731295	-15.38746348	-45.70299292	-42.7223874	-82.9128005	-31.53968037	-106.9775688	-62.598687	-66.47520903	-101.8584435	-37.66969934	-62.13825686	-176.8508487	-61.28672948	-56.06932956	-88.13972406	-25.52227285	-80.86090772	-57.031292	-47.96811472	-77.5503856	-54.63367169	-135.0811024	-83.88501401	-107.6535294	-71.05970528	-182.5432592	-138.3671263	-65.37318763	-74.68594556	-54.63769845	-149.9460525	-26.17926418	-253.5495347	-98.14681407	-75.52952567	-24.15377733	-109.853753	-85.81809972	-119.1491439	-181.281085	-213.7440878	-119.4579765	-61.96439179	-54.99849675	-87.35598784	-251.4036035	-56.70533774	-129.9624985	-103.6780851	-89.93993399	-31.84167482	-28.67656355	-25.05061943	-69.73702172	-44.64769045	-115.3312017	-51.45787144	-36.41819645	-93.79385818	-162.3140073	-13.90977496	-117.8950278	-48.79723756	-166.9877201	-92.42370816	5665.8072	1	0.003610383	0.284154074	0.922995682	0.077004318	1.170827078	6.47E-05	3.19E-08	1.25991613	-680.1006351	0.005170691	0.004952575	0.870521828	1	-6.96326991	1744.346314	1.53E-04	1	-4.947116835	624.0993046	1	-8.006367568	629.1882408	1	-6.515414885	2596.834545	1	-5.688912833	1257.411517	1	5665.8072	1	-7.696212639	688.3432781
655000	-9011.221613	-8291.586178	-719.6354349	-101.2010366	-36.57320628	-114.0864474	-213.2467988	-32.09829316	-134.4031448	-73.78630097	-22.53296406	-35.86689052	-286.2257184	-262.4187736	-74.91484353	-60.49531507	-279.6061256	-120.1903379	-60.37451643	-24.54776759	-129.1434284	-32.37938736	-146.1195568	-67.66710856	-49.75837215	-18.67365243	-147.6729709	-79.69664524	-15.50107563	-44.95439742	-42.95911628	-81.07689781	-32.58359193	-107.6417365	-62.88421476	-65.40199425	-100.9549474	-36.94574363	-58.86145472	-178.9072644	-61.44273163	-54.33111075	-88.25488668	-25.03349129	-81.43489898	-57.29448474	-47.19725718	-78.76670097	-53.5066665	-134.2988545	-81.66963401	-109.1862761	-74.56730641	-175.6672117	-135.0063478	-65.77889412	-72.85428139	-56.07751764	-146.8610417	-26.69455776	-255.7406563	-101.0326377	-73.90713789	-23.67684789	-107.6446498	-85.85442024	-120.2488993	-175.1259934	-219.2447972	-122.6773594	-62.50449927	-53.5957055	-88.55746617	-254.2695109	-58.40190096	-129.7991306	-108.4996483	-88.96213496	-32.0936331	-30.01040508	-25.05127289	-70.2271589	-44.69469363	-118.0237075	-53.71772285	-37.23495174	-93.28455021	-160.9223866	-13.89907835	-115.8997611	-49.63336781	-165.8746153	-92.9992881	4808.256505	1	0.003350176	0.284154074	0.931297673	0.068702327	1.144956087	6.41E-05	2.75E-08	1.260109711	-678.4503397	0.005114301	0.004657081	0.849196186	1	-8.460627704	1497.47783	1.37E-04	1	-6.118014736	680.2201096	1	-8.006367568	621.0234394	1	-7.095975315	2213.736165	1	-5.640097706	1248.164092	1	4808.256505	1	-7.696212639	777.2246004
660000	-9001.809387	-8296.352332	-705.4570554	-100.7856388	-38.8028917	-113.0506515	-208.2234024	-32.31070423	-135.4181674	-74.59353778	-21.93761903	-34.47171382	-289.9880859	-267.4865798	-76.66094845	-60.59737155	-286.8701055	-117.0267276	-61.22095193	-25.15421628	-128.1331789	-33.48767639	-143.9081329	-67.38427095	-48.31531082	-19.31932078	-147.6077192	-76.53736607	-15.47719563	-47.64467899	-42.81489148	-78.11032454	-33.04703611	-109.0269424	-62.26829463	-64.86013431	-101.2890866	-37.98444962	-56.34897394	-179.6392877	-65.22549286	-54.03106779	-90.33708084	-26.60577629	-80.8800415	-55.61622174	-47.90957173	-76.4863035	-54.45551192	-136.7626226	-81.93669723	-112.5302247	-71.54666889	-177.042438	-134.1511506	-65.64717286	-72.96303412	-56.74858993	-148.5860098	-25.30041161	-253.6762096	-97.26325388	-76.17576928	-23.76037231	-106.3317507	-83.4574416	-122.1372364	-179.483581	-214.5142319	-124.0080637	-60.25123021	-52.4093289	-91.47696946	-251.798326	-56.58830447	-133.8127327	-107.6082651	-86.95427567	-31.35096801	-29.43620374	-26.03907983	-72.92548892	-45.68413704	-118.2429188	-52.40853041	-38.05661929	-94.47439851	-156.3959588	-14.61387087	-118.3659446	-49.94104337	-165.0768367	-89.06731596	4092.237506	1	0.001437048	0.284154074	0.931297673	0.068702327	1.138130808	7.83E-05	4.68E-08	1.424458725	-665.9501072	0.005372363	0.005014572	0.886705577	1	-6.449388074	1966.480188	1.73E-04	1	-5.161875788	559.3235788	1	-8.006367568	543.6162297	1	-7.501046969	2864.116657	1	-5.610978942	1241.682184	1	4092.237506	1	-7.696212639	692.7157557
665000	-9008.79991	-8309.226788	-699.5731218	-98.3884331	-36.05150294	-112.9621048	-211.1030231	-32.0115833	-137.0046911	-71.21490959	-21.45218337	-34.20331908	-282.1433012	-261.0420279	-77.55797046	-63.67067628	-290.2591998	-115.1873073	-61.05391093	-24.03761231	-131.7012551	-33.23853532	-146.1279585	-71.03789927	-46.68038946	-18.7967034	-143.3189423	-77.60582725	-15.27573024	-46.42375348	-41.45897769	-80.05355652	-32.59997951	-109.8135882	-62.42189013	-66.32426865	-102.7257884	-37.73258992	-56.47920128	-179.437949	-63.8625416	-55.26731261	-91.51572408	-25.96302301	-81.41999593	-56.43163111	-48.94841155	-78.00950069	-56.53295408	-137.6903284	-83.31598564	-111.7459096	-73.79561917	-181.9524298	-133.819271	-66.59540211	-71.03744952	-56.12229938	-147.1511652	-25.19817954	-252.073713	-98.34951567	-75.65349676	-24.6647598	-108.8454191	-87.18788117	-127.139877	-176.4819974	-211.8310417	-119.4289767	-59.47483867	-54.88395206	-90.98405953	-253.7316577	-55.77840165	-133.7346299	-109.1073768	-87.90167453	-30.93730015	-29.7187746	-26.85846337	-71.31953174	-45.15539821	-114.5662016	-49.69004161	-39.2266125	-93.43453934	-162.2170275	-15.27095626	-118.0965673	-50.82870421	-166.8056336	-92.87409279	3691.32419	1	0.006663069	0.241365977	0.931297673	0.068702327	1.126151039	9.71E-05	5.06E-08	1.148268956	-652.4016667	0.009248337	0.009184278	0.884928493	1	-13.26290348	1076.521249	2.08E-04	1	-4.882936947	616.1207023	1	-8.006367568	473.2414464	1	-7.313878309	2830.43132	1	-6.397155241	1067.860186	1	3691.32419	1	-7.696212639	619.4367111
670000	-9019.902069	-8318.760909	-701.1411598	-99.91708036	-36.14000196	-113.1515028	-210.9553843	-31.88284845	-133.4844792	-71.71858593	-21.55380349	-35.09611633	-284.5801345	-263.8445486	-75.13839112	-64.09493851	-291.1487907	-119.8819053	-60.28084353	-23.31043778	-134.3391032	-32.82298533	-147.9279832	-67.35480081	-49.50181694	-18.92166363	-151.2994171	-79.89254601	-15.41072678	-45.12127148	-42.06293424	-79.73413634	-32.71993314	-107.9487392	-61.4982115	-64.78038417	-98.27179289	-35.70091086	-58.23613012	-185.1732984	-65.0388539	-52.5477939	-92.1296822	-26.49425184	-78.5563301	-55.44516862	-47.40736938	-77.43518444	-55.06873424	-130.1075724	-82.28657336	-115.0656022	-74.37214564	-177.1033766	-128.9335144	-66.38785025	-71.65127695	-56.38172459	-146.8192336	-25.30680548	-252.8869731	-99.8532189	-72.69342327	-24.91262406	-107.5997215	-87.4718295	-120.8689654	-177.52178	-219.7559615	-124.9633618	-60.60685795	-53.02256728	-94.23790751	-252.2680321	-57.49275369	-129.4933788	-108.9399747	-90.67111107	-31.6892121	-29.51692787	-25.38780924	-72.56630246	-45.42147192	-115.5604545	-53.54223529	-38.30516569	-94.81022682	-159.8750929	-14.93879442	-120.0984457	-51.52851086	-168.066998	-92.75519674	3814.501836	1	0.001878654	0.274905764	0.931297673	0.068702327	1.155205408	8.86E-05	3.59E-08	1.186504041	-659.5842899	0.008355588	0.007941274	0.799408045	1	-8.195216251	1531.649597	1.86E-04	1	-4.875960836	614.9998829	1	-8.006367568	522.0900379	1	-7.573611941	2876.366259	1	-5.539540288	1182.432093	1	3814.501836	1	-7.696212639	634.6614438
675000	-9018.742984	-8295.460666	-723.2823185	-97.42659742	-38.9446308	-112.6752511	-209.9032081	-31.19502241	-134.3841248	-73.59307572	-22.5600149	-36.37674314	-286.5718735	-262.2354497	-73.94627534	-64.86088439	-284.0339131	-119.0291673	-60.46286893	-23.78115425	-129.4981285	-32.57536575	-145.4563234	-69.10580728	-49.2614494	-19.52867014	-149.1110803	-81.64184577	-16.57853802	-45.41637955	-42.68796096	-77.44442878	-33.03390276	-107.3169014	-61.12482327	-64.55223686	-100.2127976	-36.15613609	-58.02489661	-176.3973526	-65.51372089	-55.44438432	-91.17048862	-25.97929757	-80.70302835	-56.74047127	-49.29797314	-79.02003577	-52.4273784	-135.2617652	-82.13745489	-111.5999253	-73.83052899	-179.368517	-135.9942118	-66.14370595	-74.22020005	-54.96705968	-148.868892	-26.23788062	-251.9693914	-95.8293189	-74.87947217	-24.6052	-108.7917309	-84.76413192	-120.8945021	-178.0383991	-214.2458679	-120.6895373	-61.28806022	-53.46475099	-89.84933354	-255.1481571	-56.82998556	-129.6184513	-109.7697526	-88.9165637	-31.4668297	-29.37545705	-24.61658851	-69.67667364	-45.39446624	-117.9669407	-52.48181759	-36.70033246	-93.65532393	-161.1815374	-14.6734437	-119.2408532	-49.48344826	-165.9105052	-92.0116415	4629.816832	1	0.002071618	0.270670414	0.932593386	0.067406614	1.210241555	7.20E-05	2.78E-08	1.301753809	-678.259603	0.005656441	0.005276434	0.790891436	1	-10.6164469	1277.500221	1.62E-04	1	-4.950999358	575.501243	1	-8.006367568	630.1753441	1	-8.413325851	2996.604269	1	-5.745897499	1266.601619	1	4629.816832	1	-7.696212639	725.1964413
680000	-9020.978103	-8304.609808	-716.3682954	-97.85346306	-39.05258391	-112.8707915	-212.5194953	-31.98908835	-131.2515251	-73.10185029	-23.30607917	-34.52016787	-285.4543852	-258.5014454	-75.83833251	-62.72616185	-285.547861	-120.6182141	-59.18189129	-23.69382065	-131.8949267	-32.99373575	-145.1496492	-69.22322564	-47.80763448	-18.12511733	-149.6351717	-79.45145464	-14.74592015	-47.25758657	-41.94177762	-81.02696687	-32.84055162	-109.8638398	-63.19299953	-65.93137943	-99.82625614	-38.56708625	-58.87856167	-176.1981552	-63.57463662	-56.23003231	-93.39512937	-25.82067012	-80.4335511	-58.05992024	-48.67882895	-79.94969569	-54.62962113	-135.0040225	-83.23720063	-112.0001501	-74.02232445	-175.9212915	-138.4438785	-67.74040479	-75.41348983	-56.72631863	-153.5166645	-26.38925617	-249.0498706	-97.61436488	-75.64204593	-23.68092509	-104.9504588	-86.79288056	-123.6686179	-174.2959718	-212.6672906	-121.2451504	-62.85065911	-52.41011186	-89.14802345	-249.4318945	-60.69334375	-129.6286033	-103.7023468	-88.36065769	-32.20261235	-31.40152003	-23.32861147	-66.5255629	-46.51302493	-119.5106825	-52.10491251	-38.82653158	-97.28088299	-158.052137	-13.89953489	-119.6953556	-49.72162697	-165.2243642	-92.72299112	4473.300577	1	0.003057407	0.225301234	0.937414203	0.062585797	1.18814217	6.92E-05	2.43E-08	1.308640067	-676.9050919	0.007214566	0.006655503	0.829744466	1	-6.556992522	1879.276622	1.45E-04	1	-4.981902917	572.5280709	1	-8.006367568	535.919373	1	-7.77698143	2908.745333	1	-5.852231564	1281.008993	1	4473.300577	1	-7.696212639	699.0779153
685000	-9007.10488	-8304.456739	-702.6481413	-100.2539632	-39.18994956	-111.9820564	-211.3001419	-31.8349711	-136.7950607	-75.89846647	-22.89429488	-33.76144344	-286.2784883	-259.9745323	-72.28976127	-62.23293215	-287.8451487	-120.8589422	-59.11118759	-24.68842645	-131.529033	-33.8415385	-145.354138	-67.92939563	-48.01075463	-18.91447204	-149.3432696	-80.75040684	-15.96229893	-47.82437224	-41.93389616	-78.71595501	-32.00277701	-105.6268818	-63.74676819	-65.5220913	-99.43478949	-37.01577235	-56.52505912	-177.3441184	-64.30478089	-52.62138569	-91.49108183	-25.50427244	-78.42827026	-58.18971387	-49.27333517	-79.8515798	-56.2931438	-137.2151416	-83.51110413	-111.8195841	-71.45156213	-182.3467305	-135.4448965	-66.17430482	-74.34412783	-57.08229917	-145.6637381	-26.49626737	-251.9593129	-96.11150819	-74.36077004	-24.25447896	-105.8333506	-85.9346374	-116.7657063	-176.025793	-212.9932415	-123.8653565	-62.38314812	-53.79182003	-86.66213028	-257.4092404	-57.77144629	-130.5487688	-102.6546723	-89.42687593	-32.19112894	-28.45914173	-25.83703912	-71.98439007	-45.16695025	-119.0337881	-51.49218514	-38.1754288	-95.90627485	-162.0749487	-14.62947538	-117.9366336	-49.50690525	-164.7502831	-96.53503316	4155.595841	1	8.05E-04	0.266316054	0.937414203	0.062585797	1.175666225	8.07E-05	2.61E-08	1.264394182	-661.0113787	0.007468908	0.00700119	0.811531693	1	-8.073760484	1548.148111	1.57E-04	1	-6.559485667	507.034304	1	-8.006367568	454.9347917	1	-6.50092467	2413.019241	1	-5.652905612	1250.753698	1	4155.595841	1	-7.696212639	630.7545046
690000	-8996.445403	-8295.656923	-700.7884801	-100.3336557	-39.08249625	-111.8637577	-206.8637069	-32.26637718	-137.6670045	-73.7277328	-21.56525023	-34.02961616	-283.3873724	-262.639623	-70.45265797	-59.93001869	-280.6612472	-114.6649984	-58.94303692	-23.68128798	-125.1923167	-32.30769022	-144.8787572	-68.59630861	-47.91010522	-19.49815434	-152.8875958	-82.14289394	-15.74402663	-46.02077692	-42.16186404	-80.50538021	-34.55543689	-107.5466849	-61.72063763	-63.9786837	-106.1974442	-37.37700975	-57.96450814	-180.0178483	-64.46055129	-53.88220695	-92.19898342	-26.27721467	-79.18188448	-56.18440518	-50.54879801	-80.21226353	-55.43528047	-136.643489	-80.21670341	-111.8838558	-73.28114396	-178.4709477	-133.3736377	-67.69775786	-74.74405345	-57.16256545	-146.9216999	-26.30409895	-253.0869152	-98.17735452	-75.82661187	-23.69425963	-106.163323	-86.34123906	-123.6448042	-176.5905924	-218.8904246	-124.5419105	-61.11591523	-54.00981718	-89.42699956	-257.5715473	-55.84412912	-128.9740242	-105.3060947	-88.22981679	-30.64472585	-30.22707127	-26.12771935	-69.92920395	-45.75365164	-118.2521244	-51.00441383	-39.77590848	-93.83566661	-161.1687125	-14.25590409	-118.0454146	-49.26621512	-166.3942816	-89.49462607	3617.492443	1	0.001906083	0.266316054	0.933338395	0.066661605	1.202871775	8.84E-05	2.59E-08	1.232984752	-661.133578	0.006251188	0.005215082	0.820366713	1	-8.380225294	1507.579214	1.59E-04	1	-4.850612093	590.0877463	1	-8.006367568	412.6862859	1	-6.46894776	2440.262754	1	-5.531653506	1212.283962	1	3617.492443	1	-7.696212639	683.3810852
695000	-8994.383435	-8291.083671	-703.2997638	-98.80092769	-38.78892078	-110.9021023	-211.3596902	-33.76217542	-134.8290714	-73.87950954	-22.79919252	-34.41480597	-286.2585684	-257.3448233	-75.14387155	-60.5043401	-287.1915272	-116.273952	-61.30773994	-23.53188927	-126.4754777	-32.70456626	-140.293149	-70.48397018	-46.65029961	-18.1647817	-150.1626238	-81.7657906	-16.01963416	-44.86620288	-42.86368835	-79.3801815	-34.02563336	-103.9748488	-62.03817855	-66.53916324	-101.346773	-36.57635413	-60.41769971	-178.3375596	-62.92806766	-53.60685385	-92.18139978	-26.07948784	-80.23721698	-56.0149879	-49.82564148	-77.02905021	-56.60387411	-137.5794664	-80.85599991	-112.7370147	-76.06507022	-179.3920988	-135.268152	-64.73141424	-73.90478824	-57.64422883	-148.824486	-26.82737448	-252.2781629	-97.1261348	-73.76478495	-24.47513176	-107.7283817	-87.37555226	-121.9505006	-175.3331602	-211.677009	-125.0375457	-61.2405492	-55.58588681	-87.71442796	-255.1835143	-55.81209008	-128.1530234	-107.9994842	-88.05078708	-30.85911407	-30.65409927	-26.43309625	-72.53911194	-42.95804187	-118.6900383	-49.78806076	-37.59433129	-94.52497519	-161.9372438	-15.04272037	-116.9752711	-49.69392115	-166.0364554	-92.35470643	4723.805919	1	0.002795628	0.293643039	0.933338395	0.066661605	1.189173156	8.10E-05	3.23E-08	1.273420652	-660.7299881	0.006515884	0.006393181	0.923309544	1	-7.220808055	1687.668325	1.66E-04	1	-4.989718704	628.174205	1	-8.006367568	419.0760184	1	-6.444695069	2523.17223	1	-5.674257861	1254.799478	1	4723.805919	1	-7.696212639	676.7495324
700000	-9009.522653	-8306.693327	-702.8293263	-99.52870383	-38.97477038	-111.2902431	-209.2128827	-31.83668489	-137.0945041	-76.04541898	-22.40308103	-33.20828966	-279.9280947	-258.8766374	-73.79183587	-61.30329405	-291.8892254	-116.7696757	-59.76997938	-24.1083574	-126.4807498	-32.02328956	-143.2396825	-67.03827531	-50.07728256	-19.15859527	-149.3966235	-86.51422458	-15.62524418	-45.22299627	-43.74874032	-78.08344704	-34.18591	-106.2834657	-61.66209029	-66.83274055	-104.3638681	-35.83903959	-58.13818314	-181.1443057	-67.57627252	-51.2580197	-90.5063133	-27.75932204	-81.47176639	-56.27670623	-49.28737037	-74.67299265	-56.51342367	-134.1063411	-79.44853237	-111.0275685	-71.6517698	-179.5348522	-133.2530234	-62.03765208	-72.48557308	-57.11930513	-150.9138169	-26.51545019	-255.0222534	-99.35927429	-72.28815183	-24.87057212	-109.7106092	-90.86915656	-119.4515568	-176.8095001	-220.5056185	-119.7788514	-62.85498032	-53.28624749	-86.18600631	-255.0577992	-59.27356854	-130.971028	-105.3557374	-87.13211069	-31.28052985	-31.02479217	-26.53272119	-69.00854925	-43.59689463	-120.0906138	-52.03622259	-39.31477541	-98.69215024	-163.3842716	-14.76161738	-120.3469502	-47.44921743	-163.1404241	-92.74407042	3418.608731	1	0.001666	0.293643039	0.933338395	0.066661605	1.194763467	8.70E-05	5.66E-08	1.619753438	-660.2055577	0.009189736	0.009054395	0.863280879	1	-10.33926301	1301.889733	1.73E-04	1	-5.26378796	646.5202333	1	-8.006367568	358.4117566	1	-6.442416395	2515.878223	1	-5.538520105	1216.977271	1	3418.608731	1	-7.696212639	730.1380048
705000	-9044.315344	-8321.016266	-723.2990779	-101.7837415	-38.40938808	-112.3623827	-211.7105665	-32.87143628	-137.0851889	-75.75505586	-22.2543661	-35.69448003	-290.799407	-255.5890546	-74.79549875	-61.66172819	-293.4659276	-116.8075144	-61.00621162	-24.95048777	-127.3698102	-33.17543563	-138.2388685	-68.94595601	-47.22091308	-18.92237323	-148.0214621	-83.91193877	-16.28753891	-44.33249136	-42.52790546	-78.53432452	-32.71334544	-104.8512498	-62.78707118	-65.12405859	-102.0427826	-38.05755002	-57.68120406	-176.4115312	-65.16195223	-55.53979602	-92.80353383	-26.36726133	-79.03513555	-57.01808905	-48.37500207	-76.6697764	-55.13770655	-138.9391025	-80.34324717	-110.9998225	-74.58167098	-176.8791437	-136.2773244	-64.39739229	-73.91949462	-55.66404727	-152.1462582	-26.87749383	-254.9699754	-97.54550649	-73.85188305	-23.98693752	-107.2351425	-89.71609042	-119.7213076	-178.9932323	-217.385154	-123.5777886	-62.44661104	-52.45613155	-86.18313779	-253.7156545	-57.89348083	-130.3370135	-106.8398129	-88.63042447	-31.86906402	-30.48117439	-26.51788809	-72.08266544	-44.87210855	-121.6252535	-52.06230164	-38.67294994	-96.76422369	-158.8582181	-14.1847069	-118.130606	-48.68648632	-166.5225943	-92.90724376	4511.051635	1	0.001697473	0.293643039	0.933338395	0.066661605	1.176080562	7.15E-05	3.03E-08	1.460659968	-682.9182429	0.006879222	0.006951962	0.841314269	1	-6.858969207	1771.261679	1.35E-04	1	-4.847213892	590.9854693	1	-8.006367568	524.6882906	1	-6.833546911	2721.68318	1	-7.432851722	1395.383879	1	4511.051635	1	-7.696212639	873.6544211
710000	-9032.400453	-8323.103383	-709.2970699	-99.95357199	-39.77694836	-112.3661299	-209.0492412	-32.47596352	-135.6674312	-72.78115219	-21.76835904	-34.83932389	-284.6996558	-257.667983	-76.15511877	-60.44227447	-290.7358704	-118.7713661	-59.95521834	-25.10876668	-129.5088001	-33.22934812	-143.6879702	-68.66695304	-50.16171214	-19.08975032	-152.0986299	-82.89692747	-15.05993119	-44.1463549	-43.02449402	-80.5304257	-32.71016255	-106.4976666	-61.36210992	-65.34320332	-104.7839162	-37.92875569	-55.11456457	-172.8129184	-62.34537312	-56.85490482	-94.27658838	-26.1823978	-81.02243832	-56.24479983	-50.99334485	-76.91253882	-56.03768709	-139.0026042	-81.29515291	-110.9861269	-74.8976651	-183.7356071	-140.9252835	-65.25156964	-73.15876484	-58.21329933	-147.4475032	-27.27833147	-256.1283754	-97.6293241	-73.43370908	-23.84264837	-108.28524	-90.30207211	-120.1358089	-180.875096	-215.9591026	-123.1715908	-62.88388856	-52.9698904	-87.39656454	-251.2765231	-55.45690556	-131.3475235	-105.367245	-88.76448335	-31.68446062	-30.37419044	-23.81955096	-69.57752959	-44.889214	-120.6878147	-53.45347002	-37.65627413	-93.92788878	-162.013731	-13.32588935	-115.0178982	-48.7264587	-167.3641029	-91.4279677	4028.356517	1	0.001585974	0.293643039	0.927925516	0.072074484	1.157649503	7.99E-05	4.06E-08	1.504337583	-667.9965418	0.008428021	0.008107997	0.827964916	1	-9.047556503	1429.128183	1.60E-04	1	-5.018246762	630.6010803	1	-8.006367568	415.3712699	1	-6.825160252	2280.694049	1	-5.654265089	1148.979147	1	4028.356517	1	-7.696212639	894.652103
715000	-8996.294329	-8287.767691	-708.5266381	-99.90381358	-37.08357069	-111.7505713	-211.1278341	-31.62735141	-133.4240555	-76.82594346	-22.57289841	-35.49329279	-285.0230692	-257.0598505	-76.00159419	-59.49218457	-292.3102242	-116.8582127	-61.06688949	-24.85753198	-129.490962	-32.46685795	-141.4397621	-67.86850368	-47.42020338	-18.92072102	-149.5826398	-82.17929078	-15.92266874	-45.75785597	-43.72020399	-77.89854201	-31.53383066	-105.6362432	-62.29201161	-64.45351006	-102.8504433	-37.59535253	-57.76846088	-175.9399219	-63.33387105	-54.06416378	-92.26931231	-26.5794204	-81.57299583	-56.56808716	-48.53879919	-77.7282517	-57.48143388	-138.3680156	-80.28917664	-111.2771983	-73.31695917	-184.9449548	-132.3941497	-65.55561956	-71.96367294	-56.53771623	-146.6941273	-27.76358044	-247.3709364	-96.89257382	-75.31131346	-23.98656513	-105.8055322	-89.70123658	-120.2663912	-177.0663979	-211.0450305	-120.6099716	-61.37621499	-53.45936587	-88.41549935	-251.6315812	-54.34819502	-129.7617817	-111.5881069	-88.47840823	-31.82540579	-29.19694767	-25.58057262	-74.01196878	-44.98626252	-119.6967029	-51.26805285	-38.34178697	-95.01200342	-161.2686618	-14.21951016	-119.3439343	-47.83209932	-165.6334959	-91.97680392	3733.559923	1	0.001585974	0.302185098	0.927925516	0.072074484	1.104615209	8.56E-05	3.66E-08	1.38726632	-669.0249507	0.007293535	0.006968747	0.838846065	1	-7.775802551	1591.434965	1.60E-04	1	-4.837137174	605.5568137	1	-8.006367568	389.9260508	1	-6.795580101	2289.292664	1	-5.814180885	1123.832794	1	3733.559923	1	-7.696212639	881.9661865
720000	-9009.117833	-8289.257725	-719.8601084	-96.70265124	-38.4036254	-108.9081567	-210.3626172	-30.32190589	-134.5860049	-74.67732276	-22.67606095	-34.84057778	-282.9639873	-261.3148252	-74.29909167	-62.25358531	-286.6319654	-119.8932998	-63.03188464	-24.09044917	-127.5729104	-32.94116391	-138.8152601	-66.52511513	-48.92443977	-18.45163484	-148.1246089	-84.01203633	-16.00418255	-43.81030111	-43.41435741	-79.25132246	-32.24445766	-106.9169812	-61.09692552	-64.91270549	-104.6375572	-36.45492625	-60.62709902	-177.8639106	-63.75087753	-53.7958136	-90.67930448	-26.70314983	-79.51267909	-57.17604402	-49.12777955	-76.26265639	-54.27818501	-142.3468009	-82.31607934	-108.6469426	-72.75276428	-182.5047945	-132.8291977	-64.40457395	-72.7807225	-57.44267176	-144.9000408	-26.95835241	-255.1682429	-99.49017007	-74.40529076	-24.85896265	-108.5619021	-86.21641522	-122.9127831	-182.1952435	-210.8655345	-122.4814567	-62.82593057	-54.00514886	-88.5387102	-250.2767911	-56.85880761	-127.9313907	-105.3924844	-90.49247235	-31.37262381	-29.68729908	-25.05691158	-68.71068329	-45.0009208	-118.4105008	-51.55213495	-37.93387816	-94.90412617	-163.0032289	-14.14896698	-121.2456341	-48.37423577	-167.5678132	-91.08169246	4510.720619	1	0.001478589	0.302185098	0.927925516	0.072074484	1.204789746	7.23E-05	4.61E-08	1.648903545	-675.8423699	0.006382672	0.005946607	0.775541533	1	-7.258898768	1680.136881	1.56E-04	1	-4.852667764	589.5821726	1	-8.006367568	395.5579479	1	-9.958173994	3163.115237	1	-5.756218835	1131.866291	1	4510.720619	1	-7.696212639	941.8702894
725000	-9003.750813	-8298.90957	-704.8412433	-99.155964	-37.02479066	-108.0317314	-212.1146127	-32.14087436	-130.4078549	-75.05722945	-23.62100928	-35.03466959	-281.2528568	-261.6104487	-76.15802753	-62.94957093	-288.1789483	-117.068901	-58.50738853	-24.71337361	-129.0936385	-33.33827696	-144.8059732	-68.09628794	-48.39349127	-17.51945743	-148.1577432	-83.22024803	-16.19452895	-45.33520394	-42.21338573	-77.6351718	-33.58199886	-104.2917983	-61.66524668	-66.97110568	-100.344949	-36.71575352	-57.29338707	-181.5280034	-64.73513188	-53.59205483	-91.15771304	-26.11566707	-78.51950804	-55.1723982	-51.14213711	-78.31936613	-57.93315468	-140.3701873	-83.04956821	-109.7854982	-76.09910931	-180.2011565	-137.6788865	-67.45499307	-72.93329376	-57.49159443	-146.1402416	-25.73677043	-249.0312111	-98.57193829	-74.42539937	-24.12603388	-110.14335	-86.20842299	-120.3265129	-183.1730196	-212.3616077	-127.8794159	-59.63293489	-53.35267911	-90.42011441	-248.906746	-55.62266647	-126.7119908	-107.4663997	-86.47878791	-31.8828616	-28.51524709	-25.57116479	-72.38382181	-46.218838	-120.4164376	-50.73051355	-38.10144014	-94.85605655	-160.7419805	-13.99904416	-120.222093	-47.3086841	-166.8952297	-93.17459483	4309.289385	1	3.84E-04	0.300363636	0.927925516	0.072074484	1.082126026	8.32E-05	4.41E-08	1.508252214	-666.0688901	0.006463484	0.005433908	0.839901964	1	-7.911591384	1571.165543	1.60E-04	1	-4.862476136	612.552808	1	-8.006367568	440.941523	1	-6.448302776	2531.431125	1	-5.587903944	1235.719805	1	4309.289385	1	-7.696212639	768.0301071
730000	-8994.444963	-8289.177877	-705.2670853	-101.3368716	-39.18390744	-106.8542643	-209.3993683	-29.81510228	-135.6224922	-73.57158487	-23.92106763	-34.70136141	-286.0136511	-256.5849429	-71.84205758	-62.13163686	-290.746682	-116.2655049	-60.56503978	-23.96585089	-126.9624421	-31.38786621	-149.6233327	-67.49370584	-46.99447597	-18.41837163	-148.8503145	-81.54428957	-15.91999047	-44.75497199	-42.30011755	-79.97930142	-32.46424564	-107.2615578	-61.53158504	-65.87609472	-97.28086258	-37.64348091	-60.72496317	-176.9066604	-63.51028856	-55.53439326	-91.77869979	-25.67313234	-80.20589239	-56.74213322	-50.89530743	-77.23157065	-58.03177141	-141.9737616	-83.2736429	-108.3098049	-74.67167638	-180.8114226	-135.8957342	-66.55884021	-72.358707	-57.0797741	-147.6572172	-25.85941024	-248.590653	-99.74407441	-73.46227946	-24.96545777	-106.2902056	-85.62516599	-120.4283364	-175.57988	-212.8741128	-125.3961692	-62.54198411	-55.83376701	-89.41059559	-256.6037453	-54.96620884	-125.89402	-105.5178984	-89.30669893	-29.1972207	-29.62346487	-26.62817827	-72.41119502	-44.07535622	-118.9185758	-50.37678843	-36.90511924	-93.1530485	-158.888476	-14.8553134	-119.1941694	-48.32110838	-165.6258487	-97.47956531	3347.98123	1	0.001423756	0.30234361	0.932307656	0.067692344	1.072852009	8.27E-05	3.22E-08	1.371289132	-661.3050101	0.006414218	0.005844645	0.925054717	1	-9.010678745	1433.180001	1.56E-04	1	-4.833837291	596.2080664	1	-8.006367568	409.6780033	1	-6.496269227	2583.568666	1	-5.543031391	1180.54612	1	3347.98123	1	-7.696212639	804.5706641
735000	-9032.098889	-8319.907051	-712.1918376	-102.3930958	-41.31305297	-108.1440654	-212.4409825	-32.15843563	-136.5681121	-75.32095809	-23.96687101	-35.24515455	-284.4365908	-262.1127413	-75.21806881	-63.37150618	-292.5793607	-118.4044009	-57.49208636	-24.2920992	-130.8774604	-32.35872106	-144.4865732	-69.02727052	-48.59560961	-18.97417094	-147.5339418	-79.83274105	-16.3603854	-46.4401202	-41.77104679	-79.7384792	-33.59231671	-110.7343611	-62.01834339	-64.57160201	-99.81041484	-37.87180692	-58.99742773	-179.5151061	-65.50618019	-55.80937661	-92.48465608	-27.40258796	-78.97291721	-56.45230147	-50.49769462	-76.14060854	-59.74487531	-139.3760529	-83.28922651	-110.4430298	-74.4973586	-180.0924406	-134.866466	-66.4928311	-71.23777857	-57.23003469	-143.8236887	-25.74697148	-246.0139429	-95.55366555	-72.79837966	-23.49114495	-105.8754183	-87.426259	-123.0903868	-176.2456323	-219.0590831	-126.1691781	-62.64860184	-54.17273765	-90.85872187	-252.9518994	-59.09661667	-127.628114	-107.2345628	-86.78458657	-30.52516899	-30.08607118	-26.94059593	-69.85447109	-44.9916818	-119.8092337	-52.12379155	-37.96174375	-94.47317933	-158.1510211	-13.79377217	-116.2897394	-49.25654206	-164.0566164	-95.82193286	3756.570515	1	7.19E-04	0.260688595	0.932307656	0.067692344	1.099545699	8.72E-05	3.03E-08	1.417648335	-672.5749268	0.005162199	0.005067236	0.830328166	1	-8.512317456	1491.089644	1.45E-04	1	-5.284692922	647.6304201	1	-8.006367568	445.4250522	1	-6.458196299	2547.165729	1	-5.563976738	1228.23757	1	3756.570515	1	-7.696212639	870.1582205
740000	-9057.221503	-8345.950882	-711.2706208	-101.9383573	-38.23705992	-105.9947868	-209.1128748	-31.44897295	-138.550183	-73.70372501	-23.1276605	-35.21737451	-281.3552001	-259.8855429	-75.42542435	-62.12826776	-288.1895322	-118.16684	-60.35421403	-24.54241741	-130.0196944	-33.0876842	-145.504158	-66.58556315	-49.68328309	-17.97537811	-148.4415493	-80.12898475	-15.67820989	-46.48036689	-43.08221956	-78.56237356	-32.70101061	-110.2780145	-62.5278335	-67.5221521	-105.9119969	-38.21401465	-57.97565043	-178.5261006	-66.32633833	-55.97685821	-90.8699192	-27.87246178	-79.13528578	-57.65736426	-51.53714937	-75.58629148	-58.28559284	-140.4869601	-82.44670813	-111.1617677	-75.1452144	-181.3413493	-135.0177987	-65.73151192	-72.61977771	-57.433999	-151.2069603	-26.86343281	-250.1653462	-103.4580746	-73.67556403	-24.52059582	-108.0470982	-85.50768638	-124.9484475	-181.937016	-212.5076665	-118.4399626	-64.55252017	-53.00594928	-89.14756445	-254.2686792	-57.84386538	-132.3291338	-109.9411606	-89.85760445	-32.029189	-30.23612644	-25.17925564	-72.09740572	-42.98679953	-121.0052381	-51.88222229	-37.68457113	-92.38535673	-158.4334221	-13.43125551	-118.19537	-48.24442944	-172.1594525	-96.87943927	3252.060688	1	0.001599032	0.260688595	0.931061838	0.068938162	1.082757928	8.53E-05	3.03E-08	1.373517696	-669.6447273	0.006594858	0.006474025	0.822644182	1	-9.844965656	1347.642141	1.44E-04	1	-5.350353496	549.0396253	1	-8.006367568	365.9711875	1	-6.454247727	2458.394297	1	-5.822640901	1122.73006	1	3252.060688	1	-7.696212639	807.0974591
745000	-9022.952676	-8306.733937	-716.2187394	-98.36768551	-37.28319688	-103.1840208	-207.5971592	-30.77755723	-134.2300461	-75.48618869	-22.27633771	-33.59981977	-280.1249195	-261.1735202	-75.07608151	-64.09852154	-288.726156	-118.1422685	-61.86053845	-25.23345258	-128.6640482	-32.33340367	-144.9057525	-69.02948513	-49.27762	-19.01472907	-149.8115504	-82.56317778	-15.69304933	-45.02287896	-42.82086867	-78.02053314	-33.68720659	-111.385578	-63.38842605	-66.29880474	-104.8095167	-37.9996065	-57.5481517	-180.7140883	-66.84371767	-53.9079762	-91.70824422	-26.81220137	-80.51230594	-57.6556755	-50.38513319	-76.28638608	-57.80037427	-142.4273479	-82.58087096	-112.642521	-72.80981913	-181.2758009	-131.2494848	-64.79577733	-72.03100307	-58.75652706	-149.8088963	-25.5073203	-251.3181869	-97.06179637	-71.90592239	-24.45000543	-108.0696915	-85.19352658	-126.8374417	-178.9505054	-210.0882734	-121.8453346	-63.44916186	-53.63841484	-89.97820107	-248.6060834	-56.12679672	-136.3113749	-105.21781	-87.80269289	-30.35731623	-30.32755192	-25.70844175	-69.04981099	-45.25347784	-115.9132381	-51.03465867	-38.45357334	-92.28118783	-156.8773322	-14.64921426	-121.2013076	-49.93471196	-167.9498623	-94.86770281	3137.866726	1	0.003376813	0.275562833	0.929639457	0.070360543	1.19603469	8.70E-05	2.13E-08	1.18554723	-674.1495631	0.008877735	0.007654997	0.821007037	1	-9.73458128	1358.304801	1.54E-04	1	-4.922537336	621.3981071	1	-8.006367568	378.5585308	1	-6.953323783	2246.789531	1	-5.529283422	1210.173202	1	3137.866726	1	-7.696212639	922.3256346
750000	-9005.812794	-8287.406289	-718.4065058	-100.2561462	-37.37306023	-105.8775571	-207.316185	-31.43528652	-133.5273095	-72.19369367	-21.11075363	-34.88384383	-285.6348574	-257.7366718	-72.36797526	-65.79693678	-291.0005662	-116.0123536	-60.02431783	-24.71770016	-124.89144	-32.40847679	-139.3986132	-68.26330091	-49.73122258	-19.38931558	-147.5481858	-79.48940421	-16.49435101	-42.0042834	-43.2745094	-77.43344298	-31.83913695	-106.6866966	-63.12385364	-65.91350615	-102.3246723	-36.81960909	-57.59721155	-177.7595919	-63.07636125	-54.35999409	-92.88979844	-25.32117824	-79.31323912	-56.93375687	-48.12525539	-77.93579867	-55.41984094	-139.165413	-82.01729111	-109.4205589	-75.18179457	-182.6568242	-131.8773945	-65.40644159	-72.44249742	-56.91751921	-148.3215112	-25.8081488	-254.8426817	-96.80545277	-76.80133164	-24.22966596	-107.7829776	-85.31396168	-120.6305808	-184.5855162	-218.5863641	-123.6002184	-61.88264428	-52.59194395	-89.30899882	-251.4108743	-58.54444836	-134.3782188	-106.9565905	-91.23724434	-31.28178857	-30.3313683	-25.94812601	-71.73153686	-45.1288251	-114.853276	-51.45455905	-38.9715391	-97.0631575	-154.6040174	-14.49286381	-121.3420474	-50.14324755	-165.9736723	-92.3498932	2890.059053	1	0.003376813	0.264177125	0.929639457	0.070360543	1.228520468	9.00E-05	2.26E-08	1.270828032	-677.6760063	0.006540104	0.005259215	0.854302071	1	-8.643010741	1475.284447	1.50E-04	1	-5.085642956	635.68483	1	-8.006367568	545.8020188	1	-7.134297062	2205.488198	1	-5.586549263	1235.338518	1	2890.059053	1	-7.696212639	952.6380603
755000	-9029.320967	-8309.436577	-719.8843896	-100.6298008	-38.49205308	-103.4789142	-207.4676591	-33.19094374	-138.6730835	-73.80711185	-21.35562348	-35.31309951	-282.6624891	-263.5000827	-76.03669394	-63.55209897	-285.2635452	-119.9687572	-60.10519985	-24.15572194	-126.8492414	-31.57602484	-144.0883845	-67.77714425	-48.9359624	-18.98300262	-150.5898904	-83.41439903	-16.48265252	-44.72739948	-42.58100721	-77.24324371	-32.71719624	-108.3491349	-61.60062884	-65.16775214	-101.0715775	-36.44124859	-56.77493934	-176.3986322	-62.91773191	-54.7815236	-94.73618469	-25.02654133	-77.74419043	-58.05652583	-50.70643378	-77.63995696	-56.47965448	-137.8122138	-81.99729676	-108.547347	-72.43212176	-181.673615	-130.8696819	-65.78242582	-73.11291444	-57.98986053	-145.5490513	-26.9625725	-248.2688845	-99.37251445	-75.35999235	-24.06544339	-107.5695182	-86.28961123	-123.9452371	-182.770011	-215.8841684	-123.2087209	-63.47374522	-54.59596581	-88.85763668	-250.929119	-58.16346691	-135.9571404	-103.8400413	-90.21469986	-31.73528301	-29.58131869	-26.90005364	-72.04302926	-46.35873271	-116.1121064	-52.64446793	-38.11679307	-96.01090796	-158.1898257	-14.17120627	-119.9472355	-49.69290388	-170.2695889	-94.65702358	2985.232179	1	0.002560574	0.264177125	0.933374877	0.066625123	1.226270048	8.83E-05	2.32E-08	1.331957354	-681.1661949	0.005818658	0.003833466	0.846202641	1	-7.603801038	1618.653441	1.46E-04	1	-4.894160784	582.2237173	1	-8.006367568	603.0819262	1	-6.474399106	2565.191693	1	-5.717478678	1262.188417	1	2985.232179	1	-7.696212639	920.0698542
760000	-9026.33296	-8312.043984	-714.2889765	-98.46588292	-37.83397692	-104.9217774	-207.598847	-31.18181221	-136.6163735	-74.32975595	-22.09899854	-36.00950102	-282.6879854	-264.4304692	-74.05065301	-63.03073136	-289.0501306	-118.9810316	-61.4611742	-25.1918913	-130.4682045	-31.55515637	-143.4607177	-66.87956047	-49.55408131	-17.93476465	-153.5234999	-81.68301449	-16.45927638	-44.83139282	-43.88226265	-77.562067	-33.39407262	-105.3582017	-60.65236886	-66.12707146	-102.3421463	-38.3715835	-58.05246475	-180.4112566	-62.81394276	-54.45849676	-90.08692678	-25.43972555	-78.98158173	-57.19924475	-51.35167345	-77.42205846	-57.79348954	-138.482589	-81.01871713	-109.3317664	-73.47560237	-182.6359322	-134.0701828	-66.92291274	-74.48796377	-58.29191044	-148.2708747	-27.05189583	-248.7719659	-97.95177797	-72.88664026	-24.72766447	-108.0419913	-83.24843368	-124.1346566	-176.7467271	-216.4109596	-123.7506342	-63.09858115	-55.07240191	-87.20088685	-254.855152	-59.52345262	-130.255128	-101.2789204	-89.46074146	-31.30943089	-30.44522868	-23.63069039	-69.58958878	-45.23237329	-120.7617369	-53.56427835	-38.89937495	-95.51054083	-162.2588858	-14.15967509	-117.6569775	-49.82094502	-167.862895	-93.89300345	2884.54245	1	0.002560574	0.240807481	0.933374877	0.066625123	1.147282936	9.20E-05	2.09E-08	1.277012408	-672.2813282	0.006400672	0.005140125	0.845967608	1	-9.851432846	1347.022838	1.43E-04	1	-4.981467993	572.5676784	1	-8.006367568	583.7783988	1	-6.994671373	2236.781478	1	-6.290938731	1323.841028	1	2884.54245	1	-7.696212639	1005.18037
765000	-9023.586852	-8298.803705	-724.7831473	-96.85954222	-39.38415332	-106.6194262	-206.8900031	-30.21153675	-133.387274	-75.21780032	-21.97017646	-36.16952482	-283.9271892	-258.9199917	-75.79636703	-63.07403562	-291.122642	-116.631243	-60.44783168	-24.64257836	-130.0580361	-32.13221285	-144.7570819	-66.56097139	-48.57044772	-17.93089763	-148.7334162	-81.74264023	-16.52238308	-44.65311809	-43.08698614	-78.24745789	-33.7860153	-107.8459346	-62.44098738	-64.38446657	-104.4903634	-38.09848142	-58.56899142	-177.8960929	-61.28244772	-56.3910247	-90.66413044	-25.71568334	-80.98701738	-56.58381551	-51.78797895	-77.25668313	-57.83895739	-140.6412089	-81.68085088	-111.7883612	-73.99713225	-180.072502	-134.2099122	-66.3486255	-72.67568661	-55.46660424	-148.9216473	-25.94610415	-254.7653067	-97.22638504	-72.93573908	-23.77625468	-106.6868443	-86.32654451	-121.1083932	-176.6036308	-218.479981	-123.8178766	-61.66096067	-53.54309897	-87.3342411	-256.5793199	-56.25012832	-130.844642	-105.2682451	-89.0451568	-29.74376236	-31.46555489	-24.16160392	-68.63701559	-44.63150541	-119.6426144	-50.39884908	-37.33120701	-92.78969019	-160.0808578	-14.11263007	-119.5830613	-49.82296252	-167.5795453	-94.53542435	2878.754605	1	0.003582547	0.240807481	0.940257774	0.059742226	1.144149415	7.28E-05	1.05E-08	1.177900665	-681.1821402	0.005268692	0.004393353	0.860602153	1	-8.814589614	1455.230535	1.08E-04	1	-4.863874008	587.1718143	1	-8.006367568	668.5727418	1	-7.294931266	2173.172099	1	-8.840339544	1457.535661	1	2878.754605	1	-7.696212639	1074.870497
770000	-9034.663489	-8315.841152	-718.8223373	-98.82959123	-38.6633337	-107.7587893	-217.0510725	-30.90917482	-132.8782928	-73.14955788	-22.07706532	-35.7403656	-285.1889025	-260.8303169	-74.91029445	-61.92222297	-283.6404953	-118.8111635	-62.45426591	-24.71017463	-126.3622807	-33.99823456	-145.2726035	-70.16090892	-48.30625274	-18.18323041	-151.9684512	-82.99119735	-16.92552816	-45.80074633	-43.37381915	-79.50772813	-32.32683296	-106.9875829	-61.3584353	-64.79376777	-101.096515	-38.2970298	-57.50819162	-177.5436753	-61.20826798	-55.10159767	-95.38614416	-25.42725618	-81.41560056	-56.93762078	-51.87100867	-78.10571012	-55.16165991	-139.9921997	-82.66565944	-108.4034457	-75.55963246	-181.3476439	-132.2630622	-66.3982657	-73.52288401	-56.72103459	-149.0814546	-26.49530406	-253.1853248	-96.11585512	-75.129336	-24.13795805	-108.1666284	-89.20454721	-117.0534215	-182.9176625	-213.9835617	-125.7772323	-63.39199646	-53.53514261	-87.43832046	-254.809726	-56.11400179	-129.0214457	-108.5213627	-87.53245336	-31.50889317	-31.14630151	-23.82621204	-68.60367196	-44.82711329	-119.9408059	-50.38943482	-36.98986119	-96.98875991	-157.3113893	-14.33089545	-120.7093798	-47.99230553	-166.5247767	-93.3618309	2710.365425	1	0.004422278	0.28856583	0.933613521	0.066386479	1.200527319	8.29E-05	2.30E-08	1.294126953	-675.43026	0.004114729	0.003394873	0.833010277	1	-11.70823883	1188.532242	1.41E-04	1	-5.009998659	570.0803476	1	-8.006367568	391.3479433	1	-6.442736987	2482.906377	1	-6.334065283	1327.275808	1	2710.365425	1	-7.696212639	1017.186633
775000	-9034.570407	-8310.194465	-724.3759419	-99.31953866	-37.84276239	-106.8570749	-214.0475349	-31.07414631	-133.6038122	-73.11376701	-22.4176424	-35.67298315	-285.6275136	-261.5957239	-71.61922044	-60.97442247	-282.5990147	-119.6379933	-59.67328778	-22.87460339	-126.9406379	-33.78483408	-145.3156017	-67.85769121	-46.92124216	-17.29831723	-152.032586	-81.42241255	-16.60896951	-43.59046325	-44.05560051	-82.12764521	-31.78420256	-107.0582944	-62.48246923	-67.60631146	-103.769056	-35.11560953	-57.45283342	-175.9560825	-62.54901513	-55.33610812	-92.51147533	-26.05954564	-82.06938083	-56.78668242	-51.79224819	-76.68685441	-59.78302915	-141.6030557	-83.65796723	-110.2051092	-73.3207204	-181.8159303	-134.6025104	-67.1811858	-72.19149465	-57.97201316	-143.6560989	-25.75575075	-251.4636152	-97.93591022	-72.9801262	-25.13014889	-108.475375	-87.06296617	-121.8093826	-180.169909	-220.8573259	-124.590158	-63.87323515	-54.96923669	-91.11094308	-253.5366788	-54.60023058	-128.5402942	-106.1922097	-89.89251541	-30.96583955	-30.27298783	-24.3452176	-69.94286214	-45.88449015	-117.1686579	-51.22203054	-36.14711873	-94.05372811	-161.1939565	-14.57803184	-119.2981002	-49.12242756	-164.911927	-94.62875103	3630.161658	1	0.011235243	0.273907222	0.939970117	0.060029883	1.13897189	6.75E-05	1.28E-08	1.20286775	-681.9473628	0.006214701	0.005945646	0.811278324	1	-9.438813615	1387.789439	1.12E-04	1	-4.833157539	603.3136084	1	-8.006367568	476.3300709	1	-6.996700252	2236.30017	1	-6.622196618	1348.195	1	3630.161658	1	-7.696212639	907.3081143
780000	-9011.632335	-8297.331656	-714.3006796	-99.34855927	-37.2050028	-108.0629624	-214.3495971	-30.8138654	-137.7504416	-73.16391881	-21.298539	-36.56941054	-283.253005	-258.9835075	-75.61931379	-60.65203194	-285.452175	-115.688536	-59.30992607	-25.048224	-127.7318293	-33.06202735	-146.704927	-67.98414944	-48.9705382	-18.84833565	-150.8449301	-79.2424606	-16.57863864	-44.70478543	-41.89171129	-80.49803961	-33.11208545	-107.136603	-63.2464692	-63.50883169	-103.4241158	-36.85419852	-57.14664864	-177.3875735	-62.67041744	-55.39835582	-90.40893111	-25.36038182	-80.76527628	-56.33853866	-51.98311293	-79.055643	-57.76128879	-138.2815843	-79.89954312	-110.2154534	-74.7007068	-177.9686892	-133.3065301	-66.30451074	-73.55215838	-56.32441002	-146.7007625	-26.24380903	-252.7410803	-99.30613143	-73.91284763	-24.30786098	-108.7514468	-87.60647775	-120.9382654	-176.5726683	-223.3672922	-126.3971736	-61.4235873	-51.25091258	-89.07546305	-250.9548546	-56.07085931	-127.9288587	-106.5516271	-87.03588378	-31.59729045	-30.49558011	-25.6925507	-71.75579364	-44.27071323	-120.4174932	-53.25119312	-39.00971443	-92.64033026	-161.8780935	-14.62927812	-117.4035633	-48.13530637	-166.8404923	-90.43295402	4054.814605	1	0.010215209	0.273907222	0.939559618	0.060440382	1.147253436	7.54E-05	2.34E-08	1.272119041	-671.626	0.005928894	0.00460759	0.873585984	1	-10.14157801	1319.818171	1.38E-04	1	-5.659676357	664.3705996	1	-8.006367568	401.8531108	1	-6.636237349	2656.460018	1	-5.947021969	1108.031174	1	4054.814605	1	-7.696212639	819.3683436
785000	-9023.001695	-8299.074202	-723.9274927	-102.4930734	-37.71523427	-106.8610223	-214.9063609	-30.46776018	-134.5182885	-73.80283119	-22.18436778	-35.7392062	-286.2871691	-263.3332691	-75.33604017	-64.36621531	-281.8836605	-115.47041	-60.14537778	-24.47692	-128.4611602	-31.65000911	-143.0831844	-65.57652707	-49.66913315	-18.59790953	-149.1573998	-78.06049266	-16.33619474	-45.58526078	-43.83500025	-78.96395811	-32.98738247	-108.3603767	-63.16587342	-65.17713832	-103.603808	-37.71185737	-59.35816823	-172.1414338	-64.05626442	-53.57081409	-90.26042481	-26.37790291	-79.86592144	-54.72974363	-50.51130927	-78.79720814	-56.63481998	-137.8647581	-80.99059756	-108.5399875	-75.53472473	-181.745374	-134.695394	-66.64546211	-72.13587057	-57.84036667	-140.8969438	-26.59054588	-252.4434746	-100.0750206	-74.15898949	-25.17277226	-108.3215889	-86.9489546	-124.9868543	-180.4482188	-214.6249573	-129.6342876	-61.65101313	-53.76324865	-88.17906188	-254.280201	-57.07491566	-132.9138598	-105.0466511	-88.12847938	-31.38090383	-30.41487229	-24.97573001	-71.90143341	-43.53887214	-120.3488067	-52.18838238	-40.14068707	-94.73124481	-162.2787115	-14.11763438	-113.74953	-46.80762645	-162.5926403	-92.30066957	4227.659713	1	0.006947413	0.273907222	0.940199792	0.059800208	1.217626114	6.62E-05	2.01E-08	1.370216131	-682.2906727	0.005670955	0.005047021	0.853668457	1	-7.827467563	1583.606539	1.24E-04	1	-7.08036829	706.0520333	1	-8.006367568	594.5341801	1	-6.917186315	2744.127749	1	-5.64347213	1151.140321	1	4227.659713	1	-7.696212639	863.1219086
790000	-9028.498657	-8307.374383	-721.1242742	-98.89262889	-37.36410808	-107.3977426	-213.0394717	-31.77610491	-137.301169	-74.82420375	-23.46577072	-33.85809664	-284.4786286	-258.1113206	-75.06055496	-61.57679629	-282.4106891	-116.8666298	-59.39627639	-24.16779488	-127.3935173	-32.25626829	-147.3521324	-67.02705957	-48.26724897	-19.02282324	-147.9714058	-76.26042498	-16.23089191	-48.17876795	-42.97519719	-79.19359007	-32.85692649	-111.4498385	-61.58265728	-66.09843669	-104.6648227	-35.78463134	-58.52744775	-178.4331142	-65.08236017	-54.5015659	-90.60399742	-27.0848196	-80.50229743	-56.5167596	-52.02017875	-78.25206293	-55.67073009	-140.1435745	-83.42772526	-111.726852	-72.03587707	-182.8686422	-135.8655678	-67.26082206	-71.82935045	-56.4756677	-143.0572379	-26.56843829	-257.5385964	-100.4897967	-72.86816288	-24.72628411	-109.4090382	-88.12659377	-123.0701512	-178.8424944	-216.0758907	-125.2196368	-61.45692828	-53.95055395	-87.18447142	-254.0683006	-57.80774942	-127.1825702	-106.1598184	-87.79231799	-31.91881317	-29.05037591	-26.55269149	-70.48265303	-46.11999634	-119.0877281	-52.21675252	-39.03224927	-92.20005648	-158.9382349	-14.44192639	-115.96124	-47.46515375	-165.1320889	-93.79535038	3673.675905	1	0.012934387	0.273907222	0.940199792	0.059800208	1.182665969	7.10E-05	2.03E-08	1.284835892	-678.9148052	0.007810388	0.007688943	0.834257428	1	-7.847767471	1580.570623	1.25E-04	1	-6.330017406	686.5752813	1	-8.006367568	564.385119	1	-7.523180093	2132.103846	1	-5.93198988	1290.319562	1	3673.675905	1	-7.696212639	691.5237174
795000	-9011.026716	-8297.928484	-713.0982315	-97.86779362	-38.17110136	-106.3853265	-211.4768223	-31.92878984	-136.8901105	-74.33760444	-21.69314844	-36.19082926	-283.2657187	-258.9601493	-75.23644825	-60.82718627	-285.9788661	-119.2479189	-58.71923013	-23.61820162	-130.0240411	-32.11358308	-147.1896081	-67.67151282	-48.39012749	-18.77091942	-147.7893111	-80.37761821	-15.51312002	-44.25215429	-43.36654354	-77.45580966	-32.73226259	-104.8076815	-61.57834701	-65.51155068	-105.0925254	-37.4679979	-56.90470613	-178.8912985	-63.3684072	-53.37370335	-93.10289806	-26.32511636	-79.66826901	-57.3053718	-49.97857947	-78.32176162	-55.43687851	-139.7889746	-81.95613286	-111.6592474	-74.47938179	-180.6444478	-135.4075451	-67.11258782	-74.22469458	-58.25622216	-148.6778235	-26.55576997	-251.7036252	-100.9829028	-74.05117843	-23.85803895	-107.5723694	-87.59700539	-117.6337159	-179.2641324	-216.0812159	-123.2308385	-61.86370404	-53.78179699	-86.63174485	-255.2661019	-56.59178925	-126.7652332	-110.3631819	-87.43392782	-31.56477094	-29.60845731	-25.1693493	-69.87755891	-45.42510755	-118.0679904	-53.25167594	-38.26816345	-94.6643974	-160.6465249	-14.08735958	-116.5486417	-49.10691068	-167.4185773	-91.21071924	3610.649555	1	0.017777387	0.237759716	0.934577411	0.065422589	1.06169201	8.33E-05	2.17E-08	1.240501092	-671.8506904	0.005739527	0.005317123	0.825852379	1	-8.800017266	1456.904956	1.37E-04	1	-4.869101774	613.8094597	1	-8.006367568	545.8658967	1	-8.202367181	2030.696296	1	-5.635058682	1247.106255	1	3610.649555	1	-7.696212639	648.1612527
800000	-9016.903851	-8306.272172	-710.6316789	-96.25344953	-36.84992002	-105.5828896	-210.6886647	-30.79982123	-136.0810392	-72.9241103	-22.21199663	-34.11954434	-283.4582861	-262.7910962	-74.21299576	-60.99965907	-291.5005181	-122.3972837	-58.06854262	-23.71698205	-126.8882044	-32.4349179	-144.0983006	-67.50843503	-48.59182387	-17.54965026	-149.6001858	-81.88594814	-14.37413635	-45.2987083	-41.84894539	-79.33118229	-32.32190174	-106.7819365	-62.43100644	-66.62081945	-105.1465289	-36.78864804	-57.83973067	-179.2222077	-63.43463513	-54.64243618	-93.61349749	-25.61437633	-80.39733039	-57.22094218	-51.01773401	-75.68386325	-56.80147238	-139.1149489	-81.78734924	-113.4597635	-73.50028314	-177.2095097	-137.5922172	-67.0946901	-74.72052661	-57.97184357	-148.2434179	-26.75930973	-246.5591191	-100.6115707	-74.48961702	-24.29284552	-109.254582	-89.29701958	-120.3207234	-183.2917736	-218.2952147	-120.0218798	-61.90331466	-52.73258576	-87.49002509	-255.6255839	-56.54148543	-124.5797943	-104.1073186	-86.20463045	-31.00017668	-29.59849415	-24.40211948	-71.10793629	-45.62482907	-120.4175943	-52.85984648	-38.33226104	-96.03386137	-160.7997842	-14.34184349	-121.3282959	-49.44837266	-169.4029604	-90.85454862	3201.249334	1	0.015595032	0.231018773	0.935768868	0.064231132	1.02495346	7.79E-05	1.56E-08	1.144260786	-668.6722152	0.005450558	0.004315267	0.902298691	1	-9.135342064	1419.596841	1.30E-04	1	-4.835157214	604.5802159	1	-8.006367568	551.4155355	1	-7.018355902	2231.216525	1	-5.860417484	1117.986737	1	3201.249334	1	-7.696212639	659.1161821
805000	-9007.562738	-8289.946607	-717.6161306	-98.76382475	-38.00309845	-106.9351706	-211.2820131	-29.6475868	-134.7766835	-71.54178039	-23.1423644	-34.11715704	-281.6429928	-254.4182187	-75.5198724	-64.30308535	-285.5572276	-119.3536253	-63.31775941	-24.8966608	-133.6681402	-32.697374	-139.6066932	-68.99551799	-48.41953456	-19.69561107	-148.196931	-83.14976712	-15.57619712	-45.54095537	-42.00599562	-76.50392466	-32.57339546	-109.7041661	-61.46615056	-65.12817442	-101.2153461	-37.48947831	-58.90811837	-178.4319881	-63.2739657	-54.29117196	-94.61098333	-26.48248472	-79.52917819	-57.31567989	-50.33005484	-79.22327367	-53.97356006	-141.3683601	-81.41357354	-110.6062164	-71.73489757	-178.7731396	-134.5863224	-65.14881315	-73.12212249	-57.01124497	-147.0196274	-26.236208	-249.1016922	-99.03315862	-74.16705451	-25.24430838	-110.2394594	-87.50786388	-119.4633748	-179.0249557	-214.3123735	-122.8683161	-62.25359391	-54.32204303	-88.46268998	-252.4923684	-56.06191477	-128.3031212	-104.5120097	-91.66949217	-32.39870584	-30.15000628	-24.80888116	-68.77167798	-43.27632498	-121.3306873	-51.58073887	-38.01928352	-96.31911791	-156.6659065	-14.85889075	-120.792685	-49.0336906	-168.5552254	-92.10153629	3428.181743	1	0.016025945	0.248494995	0.934199562	0.065800438	0.98025162	8.26E-05	1.61E-08	1.136317653	-674.6513596	0.004785889	0.004505984	0.882623991	1	-12.24301945	1148.338389	1.34E-04	1	-4.85020508	590.1909375	1	-8.006367568	614.2235159	1	-6.454695481	2457.727032	1	-5.540068363	1182.13403	1	3428.181743	1	-7.696212639	746.3094465
810000	-9025.716685	-8299.747006	-725.9696782	-100.2617068	-38.1434363	-104.8284995	-214.976515	-33.02874265	-135.4231755	-74.53066382	-22.37100804	-35.16842682	-283.655845	-260.3810715	-75.91037236	-62.19653273	-285.4587864	-120.0646799	-61.71952648	-24.83138845	-132.7613636	-33.64182106	-141.6952925	-68.66536808	-47.15956025	-18.47175626	-143.8334001	-81.77105572	-15.76562185	-43.59822506	-42.26317677	-79.65613186	-33.62358967	-108.2833264	-60.54546747	-64.01449023	-102.1588661	-37.55436382	-60.72578337	-177.159557	-62.88151332	-51.99123745	-89.51959672	-24.09606639	-80.21646081	-56.04312986	-47.16577276	-80.55480409	-56.75599311	-136.638781	-80.05859145	-107.6646695	-71.41344624	-181.3024082	-133.9993764	-64.16044953	-72.82813364	-55.09165912	-146.4999079	-28.42066786	-249.6457343	-97.43009054	-74.24689915	-24.26065468	-106.0753852	-87.18554344	-123.3371879	-184.489698	-219.5253502	-119.7202009	-63.29799061	-56.13569323	-89.49018372	-256.9740991	-60.38845135	-129.0886725	-102.5381182	-90.03721135	-31.6109855	-30.81460196	-25.84121256	-70.82113384	-44.42446037	-117.2335231	-53.32575564	-40.51393831	-91.85191544	-159.7023847	-14.22790003	-120.2510519	-49.30835623	-168.0945866	-94.25677619	4083.238973	1	0.016025945	0.248494995	0.934199562	0.065800438	1.04645991	7.43E-05	1.77E-08	1.328586939	-684.3076694	0.004934306	0.004592843	0.895199402	1	-9.69134232	1362.530112	1.18E-04	1	-5.254651792	646.0266365	1	-8.006367568	675.1624462	1	-6.444804953	2523.466736	1	-5.529736595	1210.609312	1	4083.238973	1	-7.696212639	914.9791239
815000	-9046.910406	-8312.639922	-734.2704844	-97.27323772	-37.80474838	-106.5905102	-212.5094431	-30.68292371	-135.4692413	-75.4670164	-23.87760936	-33.59779136	-288.6083693	-256.017743	-77.55950379	-64.10053888	-289.3215973	-118.7068012	-58.29101538	-24.33883424	-129.4291739	-33.46474295	-144.7503726	-68.96856404	-47.51615329	-17.75251683	-149.8618636	-79.53226727	-15.49511084	-44.10096252	-41.09963429	-79.84573925	-34.07933606	-109.0596232	-61.70191641	-64.16633124	-104.3709049	-36.68651038	-64.74061705	-178.0451349	-66.23902588	-53.82151015	-94.76486193	-26.11904166	-78.93708158	-56.64164809	-50.46160042	-78.4113291	-53.88868252	-139.768672	-82.19489587	-109.0634518	-72.5802686	-179.0071336	-136.112654	-66.03173687	-73.70777813	-54.58808014	-144.821542	-26.62038699	-247.4567535	-97.37051796	-71.65094611	-24.09852627	-106.6052798	-82.84430308	-122.2687776	-182.7380867	-217.8021159	-123.0696784	-63.19951107	-53.94643365	-90.14886347	-252.6139298	-56.7049247	-129.1293151	-110.4332475	-89.91485054	-31.73252093	-30.57351271	-25.40943685	-68.8962605	-43.71139255	-116.7743826	-52.06468385	-39.61779403	-94.23388723	-161.459362	-14.91553273	-121.9230571	-50.01607928	-165.3761852	-95.27399174	4299.527686	1	0.016025945	0.248494995	0.934199562	0.065800438	1.0500301	6.92E-05	1.54E-08	1.235674215	-692.7775449	0.006301657	0.00581982	0.861597722	1	-8.441806889	1499.824101	1.16E-04	1	-6.404272736	511.3063926	1	-8.006367568	760.3070195	1	-6.548862232	2616.438171	1	-6.304753781	1324.951596	1	4299.527686	1	-7.696212639	865.6743639
820000	-9023.881933	-8291.901186	-731.9807473	-97.63173145	-39.59505791	-103.0432388	-210.5351754	-30.00648111	-132.6781101	-72.83572363	-22.69666855	-34.77308213	-288.2255766	-257.513922	-77.49756596	-63.32557308	-279.8471182	-119.2538696	-57.47750577	-25.43153583	-132.5717108	-32.65428447	-144.0791242	-69.25855745	-48.18962861	-18.47616869	-147.4977622	-77.07612376	-15.66726715	-46.44055475	-41.30601991	-80.1817024	-34.3770536	-109.0906728	-62.56277622	-63.56521515	-107.1841265	-38.37310049	-57.22538752	-179.2173963	-65.10567602	-53.50665467	-91.14816574	-27.06666117	-79.81046529	-57.76747898	-48.41663132	-76.75596179	-55.50642104	-137.6770662	-80.9554581	-113.2931114	-72.04089771	-175.8615422	-130.8229102	-67.22801777	-72.42682957	-55.70862228	-146.66774	-25.02002073	-250.6188163	-94.88388791	-72.11793961	-23.51037284	-110.0869116	-87.75761036	-122.5003259	-179.0071257	-220.3389726	-118.4458083	-61.55940078	-54.19163321	-89.60088827	-257.9650861	-56.42747315	-129.0410481	-114.1869614	-90.45599913	-30.64453692	-31.0259012	-26.1986045	-71.79598388	-45.57958255	-114.7950249	-51.86041765	-40.42546021	-92.6403841	-161.6421034	-14.50809951	-117.467997	-48.6716778	-166.649335	-95.15091457	4490.839426	1	0.016025945	0.248494995	0.934199562	0.065800438	0.993734097	6.53E-05	1.27E-08	1.226251674	-694.4521866	0.005219852	0.004661919	0.833127667	1	-6.965283913	1743.854421	1.00E-04	1	-4.955682638	575.0279056	1	-8.006367568	943.8619495	1	-6.712856407	2684.545711	1	-5.5404485	1181.922511	1	4490.839426	1	-7.696212639	946.0663626
825000	-9045.750072	-8313.362684	-732.3873874	-98.11616023	-37.90977639	-107.8915508	-212.7146399	-30.79588037	-137.7586361	-74.24369172	-23.22523684	-32.55474907	-284.4150386	-257.8590121	-74.6570176	-65.06711468	-286.7766091	-117.9448126	-60.2473552	-24.47990316	-130.2754011	-32.01869048	-148.9394515	-67.72224268	-47.3983569	-18.39117144	-150.3557151	-79.19672883	-14.87233689	-45.58391418	-39.10609476	-81.48081309	-33.892791	-107.6821035	-62.278589	-64.4054904	-106.312494	-37.40542553	-55.44365595	-177.0931439	-62.03636164	-53.37904722	-89.67341195	-26.06797774	-77.30817805	-57.6520903	-50.14736914	-80.77762343	-59.66588011	-137.3109026	-80.80330772	-110.5286251	-72.99715856	-179.3094151	-130.8937812	-69.21805155	-74.73986998	-59.83122284	-150.6113028	-26.27028009	-246.0789988	-95.8746626	-71.98476614	-23.50817944	-107.008602	-85.20458222	-124.2356659	-179.8490385	-215.9136816	-125.593848	-61.60886055	-53.30000069	-92.45660964	-256.786008	-59.52317776	-127.0483724	-105.0310199	-89.36141465	-31.4359065	-29.68939646	-25.93072665	-70.31144096	-44.8186952	-117.4080181	-52.80016544	-40.93535719	-94.1514051	-160.2445557	-14.22902405	-116.211316	-49.70031069	-171.0383849	-98.35684067	3690.122226	1	0.009724834	0.212924575	0.940604168	0.059395832	1.038725552	7.00E-05	1.64E-08	1.339245747	-691.2807805	0.006093849	0.005690559	0.821766986	1	-9.485423526	1383.049427	1.04E-04	1	-5.938656132	674.4209175	1	-8.006367568	871.9251049	1	-6.448188918	2531.2039	1	-5.527780445	1208.569394	1	3690.122226	1	-7.696212639	956.8926107
830000	-9037.175223	-8309.787641	-727.3875822	-100.1345845	-38.50463103	-107.1254348	-210.2969261	-29.52487006	-140.5400679	-74.22272429	-22.25398543	-33.74742131	-288.4836215	-258.4021708	-74.60332105	-63.77110269	-284.5002925	-117.7117153	-59.08650067	-23.61236797	-132.4498602	-32.68864248	-148.3040405	-68.40288851	-46.3680639	-18.80747753	-153.1512838	-78.17666454	-14.83204381	-45.56091029	-40.28430638	-78.75141062	-32.46115674	-108.5564495	-62.09147079	-63.78095328	-103.8156101	-36.97154291	-57.25334277	-179.3020411	-66.11466417	-54.10658309	-93.16358743	-26.55309775	-78.22345117	-57.86267988	-50.30904621	-81.30353922	-55.77055844	-138.483453	-82.04501543	-111.2759642	-71.59650835	-178.8159216	-131.8731372	-68.4840692	-74.61202208	-57.19313879	-148.8277545	-25.86117345	-248.5134125	-98.84130107	-71.50250031	-23.56049526	-109.4757938	-85.86420023	-125.0582671	-181.7055319	-215.1892556	-123.2033379	-62.32869246	-53.2123445	-86.65446681	-256.5568394	-58.21254747	-125.0790118	-106.5348256	-88.58518144	-31.97152846	-28.90750764	-26.43589846	-73.01230268	-46.2850028	-116.0369511	-52.05588421	-39.25345193	-92.3287979	-161.3623014	-13.74413536	-117.6318396	-50.24501876	-165.5753555	-93.85639739	3570.1621	1	0.004223918	0.227766082	0.940604168	0.059395832	0.938132172	6.85E-05	1.10E-08	1.138846948	-684.3827773	0.004743957	0.004240329	0.834785637	1	-11.87164257	1176.042847	9.75E-05	1	-5.967972374	675.3992982	1	-8.006367568	1165.22811	1	-6.44054992	2495.663109	1	-5.734361597	1264.846415	1	3570.1621	1	-7.696212639	821.0274051
835000	-9035.396207	-8308.525077	-726.8711292	-96.29508973	-37.39456174	-107.8650272	-214.5052912	-32.40536454	-135.9787165	-76.60774238	-24.59435346	-35.02141666	-285.1127166	-251.7281886	-74.68176032	-64.33302493	-282.3235121	-119.9874405	-58.50904366	-25.05161591	-130.7942091	-33.47807089	-145.4504386	-69.0496104	-47.38667144	-19.62380136	-151.2238831	-78.14205812	-16.1556845	-47.22409987	-42.05799551	-81.3105403	-33.55064175	-106.9139078	-60.60801189	-63.32757846	-100.9953316	-38.85768704	-59.24967215	-178.9320596	-63.89485719	-53.5931174	-90.99024422	-26.13840705	-78.97317458	-58.4323659	-48.62471466	-77.92083697	-56.17069549	-137.4326676	-83.95711973	-108.7814979	-73.16334391	-178.7499219	-133.3708454	-68.48252992	-72.81805448	-56.12073571	-147.852611	-27.49203577	-247.5508712	-96.6037228	-72.07552846	-23.44868777	-109.0667469	-89.33658623	-125.6505069	-182.7590596	-212.8687938	-127.3596633	-59.97383449	-53.89991769	-89.71560547	-248.7372051	-58.73044501	-124.6545363	-108.6638097	-89.09595505	-31.06133425	-29.99567114	-26.17113981	-69.33640494	-46.60474367	-119.216379	-50.68188236	-38.79556031	-96.48978053	-161.7935116	-15.4119552	-117.4267278	-49.03587538	-172.5920373	-94.03400218	3226.449132	1	0.010903471	0.232370228	0.942657692	0.057342308	0.956037647	8.10E-05	1.36E-08	1.182967084	-682.7191179	0.005697164	0.005111101	0.899993007	1	-11.50408698	1204.411575	1.07E-04	1	-5.007446533	629.7056387	1	-8.006367568	908.1779913	1	-7.265939013	2178.764191	1	-5.535790476	1215.285128	1	3226.449132	1	-7.696212639	616.7849488
840000	-9021.51732	-8292.593585	-728.9237352	-98.34936664	-36.77089058	-106.8255354	-210.8152451	-31.13107141	-138.9809073	-75.85404363	-22.7348234	-34.18405077	-285.1212751	-257.9951902	-77.14629374	-64.41390237	-283.174835	-118.3424179	-59.75167309	-23.25498187	-131.7289491	-32.51177542	-146.4774345	-70.0324648	-46.88292064	-18.79715046	-149.5209344	-79.43931506	-15.06841508	-45.64861505	-42.77517571	-78.3010278	-32.89626881	-110.8083658	-58.92480965	-65.74317137	-100.8581035	-36.88419255	-57.91115004	-180.1500077	-62.02012677	-53.92857109	-92.67182271	-26.10287149	-79.04192177	-57.16783632	-48.30790997	-76.24771094	-58.34051266	-135.1813238	-83.86910463	-108.9375966	-73.24842469	-178.9489203	-133.4952856	-68.30243517	-72.46983506	-56.49096338	-146.360297	-26.40478758	-247.9788219	-97.5027351	-72.66849592	-23.6481273	-110.1055785	-87.2239426	-117.7281747	-182.8899744	-213.6840498	-128.236187	-59.27969583	-54.61094142	-90.65165195	-245.7770881	-57.577143	-127.1932115	-108.3697021	-89.11245862	-30.77824589	-28.76382891	-24.71471919	-70.07518909	-46.18412596	-120.4660509	-49.22188379	-39.02489594	-95.30870364	-161.7790665	-14.15383699	-118.8651464	-50.21101601	-171.980496	-93.08339186	3509.135795	1	0.003830941	0.232370228	0.942657692	0.057342308	0.852109248	6.34E-05	6.69E-09	1.010582236	-689.3886904	0.00374707	0.002954583	0.916867143	1	-6.866545693	1769.200779	8.24E-05	1	-4.963387906	625.7319225	1	-8.006367568	912.7476776	1	-6.445846865	2526.094574	1	-5.671326231	1254.261867	1	3509.135795	1	-7.696212639	651.3563741
845000	-9044.409179	-8322.220714	-722.1884647	-98.16948928	-39.17685007	-106.7471013	-211.9616735	-30.77230017	-140.3518333	-76.94382105	-23.92119103	-34.29447291	-292.7404667	-253.5436032	-76.11264353	-62.33212822	-287.0183026	-114.6895769	-57.69856895	-23.56717585	-132.3448633	-34.61800355	-154.2813332	-69.44746902	-47.35122682	-19.4442317	-154.4405338	-78.46809254	-16.21907982	-45.45572958	-41.76632	-78.59596211	-34.16920838	-108.2636105	-63.22293824	-66.02370582	-99.94403689	-35.69275455	-57.75853308	-177.0431816	-60.69956937	-53.66766346	-92.2719581	-26.43780176	-78.6506847	-56.54336668	-49.11408905	-79.3507645	-57.80974907	-133.8432786	-83.69567284	-110.3563039	-74.03006209	-182.7058395	-132.256298	-64.84676529	-72.57256716	-58.92463931	-149.4373958	-26.09624396	-252.8297891	-101.2086944	-73.45278267	-23.91051557	-108.7633986	-84.26068904	-121.6471243	-175.965329	-213.612762	-121.4742087	-61.05694332	-53.80973457	-89.04484936	-249.5906382	-55.96664316	-131.5652041	-110.8999372	-90.27616596	-32.74431695	-30.14281665	-25.35990973	-72.33697001	-43.88693618	-120.9899774	-50.79214231	-39.52662102	-94.86481194	-160.0876118	-15.24515283	-117.1903921	-49.60205875	-166.2615284	-95.95133225	2840.568241	1	0.004495058	0.333809687	0.936830343	0.063169657	0.874145729	7.23E-05	9.10E-09	1.021725962	-684.2396341	0.003445434	0.002446917	0.845624368	1	-8.146298505	1538.223667	9.25E-05	1	-4.94529805	576.0901159	1	-8.006367568	816.6753507	1	-6.459751775	2549.183743	1	-5.598967983	1161.306522	1	2840.568241	1	-7.696212639	533.2566777
850000	-9050.7032	-8319.402474	-731.3007261	-97.61919691	-39.15031179	-111.0457693	-209.1328018	-31.51969979	-139.1725517	-78.895853	-21.79049401	-35.30710849	-290.3560694	-255.7872504	-75.76388049	-61.82996974	-281.3338365	-119.0606229	-58.4243364	-24.42540499	-129.7618242	-31.70847935	-152.5355233	-68.82955548	-47.15945475	-19.37591371	-155.6580486	-80.35734008	-15.60034456	-44.77974676	-41.52798182	-78.59939546	-34.07551806	-108.934478	-62.74857119	-64.89363508	-100.6401173	-37.20286109	-58.35990994	-179.7105011	-60.24664503	-56.09582339	-92.04326896	-25.98190541	-78.87551417	-58.55703589	-50.98062098	-78.8203121	-59.35296485	-140.0573776	-83.83532218	-111.3508497	-73.98195544	-184.4214287	-134.5277725	-68.04184725	-71.58031841	-56.07857919	-145.1059939	-26.31954085	-250.4654745	-97.87793595	-69.00524682	-24.09694435	-107.2515887	-84.00302094	-122.0277996	-172.8756565	-210.3555866	-122.773152	-62.23823058	-53.92145246	-92.88342999	-245.5646322	-56.22379057	-131.1583505	-109.4446531	-89.55032433	-31.02987002	-31.08058809	-26.01692979	-68.61432862	-46.37474544	-126.5088304	-51.40344744	-38.40526822	-92.2179828	-161.0037651	-14.71599825	-118.3325048	-49.48259584	-169.1417567	-94.02715899	3235.180594	1	0.003929044	0.227620729	0.936830343	0.063169657	0.83998072	8.16E-05	1.00E-08	0.978613689	-688.4317266	0.004556115	0.00304184	0.803293146	1	-8.21116703	1529.525827	9.73E-05	1	-8.447766532	734.4768566	1	-8.006367568	1254.956183	1	-7.400278333	2153.611692	1	-5.600076808	1238.978991	1	3235.180594	1	-7.696212639	601.8071563
855000	-9006.27354	-8283.195321	-723.0782185	-96.90888582	-38.98510821	-109.539306	-206.9535686	-29.43902322	-138.0408717	-74.95700075	-20.81160199	-35.63872672	-288.0553655	-257.7053943	-76.51954841	-65.08531664	-284.4072353	-119.4024549	-56.11095922	-22.77880319	-128.9979521	-31.7181384	-152.9136521	-66.25659937	-47.92974274	-18.00493157	-152.5473649	-80.94851121	-15.44170386	-44.52379334	-41.53525998	-81.50636125	-33.45686178	-107.1415794	-60.29210768	-64.43943151	-100.5064852	-37.00440361	-56.75822206	-177.0865247	-59.17117036	-56.27769297	-91.65692204	-25.7849012	-81.17486015	-56.43194703	-49.69989388	-77.67009022	-55.8106386	-133.6308806	-82.3541438	-111.5031315	-76.47978728	-176.2184077	-134.3084264	-67.20843763	-73.07646853	-55.70733228	-147.2235723	-26.04088718	-248.8116341	-98.86655133	-71.03321826	-23.17152482	-107.9883863	-86.17574939	-116.419404	-173.2905344	-221.3761643	-119.6414514	-59.74369085	-52.55792998	-89.29125377	-253.5181996	-55.76265844	-133.8844892	-106.787682	-88.36349615	-31.10577126	-31.36305048	-25.38370456	-69.81010058	-45.66053391	-126.4850026	-48.08191564	-37.8826503	-96.37557678	-162.404899	-13.92096318	-117.3543673	-50.42742343	-168.5913244	-93.88563033	3347.77279	1	0.006267765	0.227620729	0.940748833	0.059251167	0.838638354	7.07E-05	8.28E-09	1.00304651	-683.1900646	0.005524496	0.004668342	0.889868464	1	-8.744269349	1463.358838	8.73E-05	1	-5.265063413	646.5887258	1	-8.006367568	1515.626772	1	-6.475007708	2565.772579	1	-5.632197667	1246.494935	1	3347.77279	1	-7.696212639	585.4526772
860000	-9029.642293	-8303.861699	-725.7805931	-101.6635385	-41.02175972	-108.4418436	-211.5685285	-31.28102979	-136.2082603	-74.79254063	-22.55439377	-36.60843024	-288.9121563	-256.3516072	-71.66594287	-62.95037297	-289.6182978	-118.4329202	-57.77670908	-24.51647966	-130.7142251	-33.24443558	-147.82373	-66.10319612	-47.95138457	-17.80191906	-153.3862237	-77.69527647	-15.85141394	-44.45981199	-41.64580178	-78.37051919	-34.54458182	-104.8717582	-60.87873689	-64.00683458	-104.6400964	-38.04218069	-57.54813485	-177.0699408	-61.66273565	-55.56207872	-89.49121854	-25.94662252	-80.58755735	-55.57942063	-49.40296776	-78.10389545	-60.97407925	-140.1231156	-82.49171549	-112.7088836	-76.34590969	-178.2133764	-134.2670127	-67.44902166	-71.08927397	-55.50650483	-145.5546122	-27.18994455	-248.937552	-100.0357738	-72.54437838	-23.30418187	-104.2603	-86.31867035	-125.7996263	-168.7415768	-220.3775302	-121.3279381	-62.70010531	-52.43181711	-91.6840021	-253.8204248	-57.744883	-133.7072418	-105.5342132	-88.66462773	-28.93479902	-31.86341926	-27.95218402	-71.37803045	-44.4124026	-123.1597239	-51.31298665	-39.08819999	-94.55558843	-157.0964691	-13.23592668	-112.5618132	-48.46697553	-166.9842523	-95.65912591	3484.141543	1	0.001392129	0.267900874	0.940167799	0.059832201	0.772202739	6.66E-05	4.98E-09	0.879847562	-688.7078201	0.005006152	0.00379447	0.887871107	1	-6.555653478	1879.971864	7.56E-05	1	-4.893248748	617.6475507	1	-8.006367568	967.3162468	1	-6.603201572	2642.654356	1	-5.543656768	1219.772733	1	3484.141543	1	-7.696212639	653.4488322
865000	-9012.546279	-8288.734367	-723.8119115	-99.77295037	-38.85254516	-107.4737818	-210.027384	-29.66366752	-139.5169858	-73.88164486	-21.82804797	-33.53798167	-285.5652708	-257.7671149	-74.93895092	-63.18081436	-292.0409412	-118.1645796	-58.65634687	-24.09279863	-126.6883559	-31.6807951	-148.3336601	-66.7229399	-48.91483012	-18.3820635	-150.4052709	-80.0145265	-15.60584183	-46.21249585	-41.92381022	-78.57010102	-33.53178636	-109.214745	-59.91502593	-65.22421305	-105.3679239	-36.51891441	-57.52622432	-179.498386	-62.21160279	-55.56032551	-90.64705427	-26.57881883	-80.26	-54.77213898	-50.38242293	-78.07543367	-55.8771595	-139.6821189	-81.24508011	-112.8183142	-76.08056733	-177.6465956	-134.6590671	-66.71053664	-72.71055221	-57.22346969	-144.164094	-25.60078151	-251.9596609	-97.29170446	-72.21979574	-23.74057044	-106.0264934	-80.86681271	-122.4536023	-173.5177622	-216.1692459	-123.2224918	-59.51638983	-50.55788072	-91.78256835	-253.1042414	-54.40397543	-132.3774539	-108.3164374	-85.89104304	-29.59228967	-29.76440628	-26.41046659	-70.89781153	-45.96970665	-122.2004593	-50.91597249	-39.89159803	-94.74582431	-160.6040989	-14.4845131	-117.0605096	-49.71799782	-167.0432352	-93.89749808	2688.659509	1	0.001740727	0.269066356	0.940167799	0.059832201	0.747745486	6.77E-05	5.10E-09	0.883623466	-683.7971619	0.006870492	0.006084523	0.836037852	1	-8.991117037	1435.341078	7.32E-05	1	-4.841366402	592.7872116	1	-8.006367568	1040.709303	0	-6.725138733	2688.659509	1	-6.524176487	1058.573852	1	2688.659509	1	-7.696212639	585.5606263
870000	-9061.595477	-8323.661306	-737.9341709	-99.90286252	-37.77341119	-108.5583777	-217.0579663	-31.0471427	-138.9422733	-74.77762923	-21.71311334	-35.54936435	-287.3803263	-260.6201488	-72.82045723	-63.65520206	-289.6201607	-116.9772558	-58.36036287	-24.60745705	-123.8933686	-31.88057205	-145.4536558	-66.29974941	-49.66724928	-18.46970227	-151.6201105	-80.25610862	-15.21723142	-45.7374277	-42.5529343	-77.82394598	-33.76169175	-108.2079789	-61.90638952	-64.8470836	-99.30896623	-35.66969845	-61.52361571	-185.5144644	-63.97616927	-53.60933244	-89.46056264	-26.53003487	-80.96448867	-55.34370835	-49.40761953	-77.7795946	-56.2495581	-143.2876764	-81.36918299	-108.7705782	-73.73125481	-178.2461508	-139.543238	-65.74480979	-72.71263946	-56.0659962	-145.6377374	-27.57459713	-250.5288695	-97.33899447	-72.78473026	-23.3538824	-109.7407248	-88.39756432	-121.539844	-175.520038	-218.5367763	-114.7420426	-60.2033908	-53.12674111	-90.77795173	-253.8440761	-54.98489219	-141.6677693	-112.077327	-89.51219032	-29.20301283	-30.34851474	-26.67511152	-69.09626935	-43.88814199	-120.3783942	-53.12734852	-39.55653865	-96.42011717	-160.2957142	-14.58421222	-117.4550466	-48.68485863	-166.8444577	-93.44537695	2873.850221	1	9.59E-04	0.307183031	0.940167799	0.059832201	0.784057202	5.90E-05	3.35E-09	0.845801403	-696.876405	0.006074827	0.005798564	0.806287975	1	-8.898530616	1445.683849	6.88E-05	1	-5.418227275	654.1879016	1	-8.006367568	1179.927998	0	-7.558511353	2873.850221	1	-5.525763183	1194.247672	1	2873.850221	1	-7.696212639	613.8532546
875000	-9035.531198	-8305.103217	-730.427981	-97.15311726	-37.25080962	-105.7549366	-210.9400208	-29.99987538	-133.9463172	-74.22994647	-22.1654828	-33.40332843	-291.5658001	-256.8708013	-73.51014446	-60.0623211	-288.4403114	-116.1423271	-62.84872899	-24.65922097	-129.773596	-32.15809618	-143.8414767	-67.81073744	-48.67642058	-18.31975978	-151.3825886	-82.40843661	-15.67089975	-44.86636819	-41.35462422	-80.15219131	-32.24745843	-107.8472324	-61.17887645	-62.68392208	-97.06485962	-36.18181859	-68.62988776	-183.9143923	-62.77854263	-53.22863775	-91.05288189	-25.32922201	-79.84219508	-57.09231692	-48.65791176	-77.63610898	-55.01702844	-142.4282318	-80.76310264	-113.4694541	-75.82238623	-178.5803567	-137.0291384	-64.9922567	-73.86529358	-58.87994522	-149.0849319	-26.86068442	-248.9377983	-99.48304011	-75.24790096	-24.10870159	-107.0327697	-84.18227369	-123.3608676	-172.0898038	-212.2224125	-120.2539412	-60.74604461	-53.43126239	-92.90713471	-249.6013757	-55.29353473	-131.4364857	-111.6775716	-89.74676333	-30.88558838	-29.28371281	-25.66342578	-72.15392832	-44.79347641	-116.499912	-50.40305229	-38.14730883	-92.74604366	-162.0764253	-15.0754975	-118.0005675	-50.79408667	-172.4769487	-96.82580016	2724.785735	1	9.59E-04	0.282709905	0.940256489	0.059743511	0.827660033	6.72E-05	4.69E-09	0.88410832	-690.6376036	0.005027338	0.00379282	0.774802885	1	-8.155607287	1536.965466	8.03E-05	1	-4.999988271	629.0711827	1	-8.006367568	837.2621377	1	-6.457906274	2546.779834	1	-5.534012212	1185.926271	1	2724.785735	1	-7.696212639	576.7554186
880000	-9063.426847	-8319.923982	-743.5028646	-98.84336821	-36.76454114	-108.0508458	-217.8888066	-29.69961415	-134.3176754	-76.09558595	-22.04030404	-34.29732291	-293.5845465	-252.3969067	-74.07412717	-62.82363051	-287.202669	-119.094301	-60.83766516	-25.63857691	-132.114146	-32.93644329	-146.3900653	-66.91295854	-49.28548833	-19.15606181	-149.3741978	-78.09943939	-16.39086596	-46.38124913	-41.93735039	-77.79516917	-32.77073988	-108.1616538	-62.36873096	-63.3637633	-92.80070981	-36.1724367	-65.75325687	-185.1333801	-60.34276372	-52.57807455	-86.16663928	-27.11856103	-78.26130647	-58.03219156	-51.6462448	-80.90535114	-58.87843676	-141.287519	-81.91457403	-113.24809	-76.4386348	-182.6120688	-136.8098738	-65.79407485	-74.61317636	-59.51964566	-146.0706536	-27.15192494	-251.7700885	-98.70668922	-73.76679343	-24.5625651	-110.7023822	-82.30167315	-118.4883358	-172.844325	-214.4047221	-118.7376819	-61.14240464	-52.6910552	-92.51784258	-246.0659748	-55.76673103	-133.9936299	-107.1451973	-87.02344907	-32.14019794	-29.42794542	-26.61195255	-71.72163899	-44.38437773	-119.7278376	-50.6258719	-38.6537733	-88.71463446	-166.7532875	-15.02765868	-115.2041026	-48.45210429	-175.508435	-98.00022437	3252.904033	1	9.74E-04	0.325155686	0.940256489	0.059743511	0.662987173	5.90E-05	1.99E-09	0.678159364	-705.3851639	0.003362535	0.001795996	0.86453237	1	-7.850501331	1580.163442	6.62E-05	1	-5.48210137	657.0587343	1	-8.006367568	1160.034685	1	-6.518693929	2598.928306	1	-6.087358146	1306.13665	1	3252.904033	1	-7.696212639	756.1698664
885000	-9065.167908	-8335.083304	-730.0846039	-100.3043588	-38.07475667	-107.9987266	-218.9741364	-29.70367972	-136.2243769	-73.27723524	-22.02175019	-34.42751999	-295.4161043	-255.3253197	-75.43983041	-60.39110304	-295.2876209	-115.7916825	-63.19075041	-24.16056921	-131.7016667	-32.51926225	-142.1886861	-66.22859233	-49.18434264	-18.00777378	-150.2874035	-81.29899505	-16.10688405	-45.23394879	-41.89785994	-77.21586858	-33.86423104	-105.661618	-62.39579956	-65.95878322	-99.66260041	-35.66114101	-65.12570146	-184.0963443	-60.61402013	-52.09264717	-88.79784027	-26.73464314	-80.57049626	-58.47899839	-48.93795727	-80.50662011	-57.32208625	-141.4960902	-81.97431965	-111.6711517	-72.7976653	-183.8650481	-132.9603303	-63.79709845	-75.59223102	-59.59221351	-147.138298	-26.09712834	-255.6849125	-99.34169774	-73.08387001	-24.54808144	-108.6866528	-79.92210789	-119.8414024	-174.310619	-220.3549724	-116.9686063	-61.0338887	-53.42293037	-90.72367409	-247.2893375	-58.43791021	-135.9099175	-102.2601617	-87.04963137	-31.79377022	-29.63001032	-27.44045313	-71.10808334	-44.88503448	-116.48735	-51.24987511	-40.71064718	-93.08103554	-166.6053157	-14.67280154	-116.8121883	-51.64570918	-173.8816402	-94.86510901	3031.54426	1	0.002014086	0.316236396	0.939660939	0.060339061	0.645475035	6.31E-05	1.88E-09	0.632279393	-691.6327026	0.004203806	0.003033008	0.814577801	1	-7.853901114	1579.65763	6.92E-05	1	-4.841154302	607.1388947	1	-8.006367568	804.7369261	1	-7.686541867	2105.325701	1	-5.526510695	1193.068946	1	3031.54426	1	-7.696212639	867.0192431
890000	-9057.681717	-8309.983437	-747.6982793	-100.3919974	-39.07172674	-109.8909714	-214.2186206	-31.01497884	-133.8194938	-71.40375395	-21.64573084	-36.67566664	-293.2581936	-255.1132293	-73.66565335	-61.06936104	-290.1264246	-111.8590961	-61.07590589	-24.82274881	-133.4764389	-31.98103097	-145.2177489	-66.26160424	-49.74312828	-16.96121078	-150.6896808	-80.9430914	-16.24829874	-45.14357916	-44.36479424	-78.72222144	-32.78732804	-106.793933	-60.93863654	-65.41738589	-98.2713256	-36.45852762	-65.01666459	-185.6339197	-62.1370222	-54.21802773	-87.95058875	-27.03137761	-80.50599578	-55.91685719	-52.22615251	-80.49385264	-58.22259162	-139.5598166	-82.85563389	-115.1864448	-73.98924355	-180.6488808	-132.0446577	-65.14993279	-71.09647955	-57.62927578	-147.8784255	-26.15099642	-252.0917553	-100.0421959	-73.16061166	-24.57384053	-108.1822234	-81.03597331	-121.6137588	-171.0786204	-215.3387657	-121.87806	-59.63070639	-53.58649536	-89.39054078	-254.0388573	-57.35705116	-133.0966467	-102.1943396	-88.71888146	-31.08442683	-29.5218492	-25.95753179	-72.26904032	-46.08678146	-120.5067843	-51.96301962	-37.81259096	-91.89652043	-161.9735446	-14.29950589	-116.59611	-48.7489494	-169.7729981	-93.39810588	3824.031871	1	0.001768702	0.316236396	0.939915756	0.060084244	0.666340186	4.98E-05	1.59E-09	0.707215537	-709.8746805	0.004765757	0.003959086	0.793723666	1	-6.830514226	1779.173491	5.66E-05	1	-5.038864465	567.7584952	1	-8.006367568	1006.609138	1	-6.482851252	2427.154443	1	-6.061691881	1303.690227	1	3824.031871	1	-7.696212639	1499.937411
895000	-9067.235135	-8314.684953	-752.5501826	-100.7092718	-39.07567311	-108.9075459	-218.5260774	-32.08320601	-138.2620921	-74.32472971	-22.16575867	-35.34915037	-296.2138103	-260.5037275	-73.85004504	-59.21648307	-296.2333313	-115.2021506	-59.59361351	-23.59911876	-125.7234234	-32.08779827	-147.5840683	-67.67961528	-47.83533	-18.23141439	-153.4928127	-78.18006744	-15.18458839	-43.79158815	-41.59738239	-80.07934528	-32.67637216	-108.6507773	-62.04311854	-67.13834197	-96.24860413	-37.39690923	-72.61287492	-184.1349406	-61.75107432	-54.15890009	-89.42886959	-26.54248196	-80.36449321	-57.64542958	-47.59133407	-76.35891488	-57.63579949	-138.1514362	-83.67841657	-114.0150008	-72.96635143	-178.5885246	-131.1198496	-66.66377718	-71.15412415	-58.50093172	-146.5594127	-25.42262598	-250.9211369	-99.04889952	-75.36541468	-24.0466658	-107.4703861	-80.00828395	-123.7794994	-169.3172294	-210.874465	-117.9494907	-59.66383671	-49.92936254	-91.75525853	-247.7411107	-56.58616488	-135.6066518	-106.3882659	-89.67556286	-31.08834696	-30.43633394	-25.06144757	-72.81252455	-46.08714866	-120.2194251	-48.89536114	-38.62438866	-91.76092478	-161.5519344	-14.22797129	-118.6215555	-50.14235255	-172.1057568	-92.4388892	4213.84113	1	0.001768702	0.301728521	0.939915756	0.060084244	0.660361148	5.09E-05	1.69E-09	0.731216745	-715.0591873	0.00410863	0.002971651	0.837998004	1	-6.441764289	2013.061574	5.84E-05	1	-4.996862056	628.8010866	1	-8.006367568	879.1838464	1	-6.878748857	2265.91951	1	-7.018892902	1372.903683	1	4213.84113	1	-7.696212639	1380.684327
900000	-9055.591643	-8311.613008	-743.9786353	-101.7728865	-35.93240907	-109.1493405	-216.8633209	-31.74049565	-140.1480938	-75.88752269	-22.1305016	-37.08798098	-290.4849922	-258.0842223	-75.60482239	-58.27576889	-287.5087663	-115.40968	-62.02293244	-25.30567018	-128.2442299	-32.2051691	-147.1254467	-65.985111	-50.42417207	-17.77457195	-148.7081133	-79.44516608	-15.96919508	-44.98975813	-42.71520387	-80.09886084	-32.73527227	-106.7698707	-61.14261113	-65.24857563	-98.35025665	-37.99634351	-65.46580062	-180.3600118	-62.87034992	-53.5292234	-86.07135487	-25.25218508	-82.43624022	-57.46288116	-47.94104371	-79.44134113	-59.35017844	-137.4081753	-82.94317127	-108.8626249	-74.75684206	-179.4681482	-133.4198795	-64.4115072	-71.96039927	-57.33628507	-144.0336881	-26.91698235	-253.1516609	-100.2693373	-74.00901821	-24.48329639	-107.0411768	-80.29327464	-121.9825129	-174.357659	-209.9557288	-123.541158	-61.40291627	-55.30100919	-91.60269187	-247.6469534	-57.58322108	-132.835215	-106.7573312	-89.73073076	-31.30143612	-30.9852275	-25.46198798	-71.49360574	-45.33969306	-122.7068888	-51.0026477	-38.47750434	-92.79118873	-159.2911761	-14.06741271	-116.8164342	-49.18926003	-171.614913	-98.09309203	4681.798677	1	0.001271111	0.301728521	0.939915756	0.060084244	0.627436191	5.19E-05	1.73E-09	0.717470738	-708.2445412	0.003105224	0.0021351	0.872382127	1	-6.611531064	1853.741832	6.04E-05	1	-4.924646565	578.3568687	1	-8.006367568	796.5282353	1	-6.491541492	2420.045293	1	-5.531947584	1212.521074	1	4681.798677	1	-7.696212639	1236.150244
905000	-9067.10244	-8320.673752	-746.428688	-102.5845558	-36.36958614	-111.0249761	-216.6169896	-30.61914124	-141.3747536	-74.73738273	-21.27177456	-35.21602726	-292.1446687	-255.7206239	-73.83834711	-58.4466263	-293.4660637	-116.8724445	-60.04647085	-23.8248116	-128.4741325	-31.90888485	-146.2745092	-67.38035727	-49.39970774	-17.29241083	-150.4318729	-77.95515746	-14.94874622	-45.46418425	-41.10198571	-79.36555741	-30.90605641	-105.8522538	-62.67904299	-65.30304203	-100.4509887	-36.34863646	-65.6506466	-183.8794402	-62.31941598	-53.90648356	-89.78261922	-25.72710731	-80.47978632	-57.02099054	-51.60331283	-79.60030901	-58.09384776	-136.7562668	-81.64987455	-111.2835493	-75.06050735	-180.2264167	-134.2032535	-65.54333818	-72.54390094	-57.45041592	-146.040161	-26.71221834	-252.8593151	-103.641626	-73.46283188	-24.43279413	-108.097642	-80.45225504	-123.2069132	-170.7522341	-214.2063405	-114.8396271	-60.16661378	-54.70114085	-86.78763577	-250.9515031	-59.27953497	-137.0234515	-109.4874985	-90.54215245	-30.53498623	-29.08955335	-23.81636822	-72.11118459	-45.44220169	-123.6546549	-49.55589481	-38.12104368	-94.4016201	-161.4677384	-13.59900502	-117.5551244	-50.75205616	-168.4120747	-96.02250337	4901.735893	1	0.002131461	0.253328155	0.938550446	0.061449554	0.682435542	5.15E-05	2.61E-09	0.798922884	-710.0710102	0.003433706	0.002054671	0.844029869	1	-6.930691127	1752.438978	6.69E-05	1	-5.530837294	659.1555473	1	-8.006367568	762.6389634	1	-6.446034107	2526.539253	1	-5.578784512	1166.931649	1	4901.735893	1	-7.696212639	1045.937058
910000	-9050.475848	-8306.530938	-743.9449102	-101.0583105	-38.692891	-109.6871969	-212.0478775	-30.19341162	-138.5822094	-78.9827285	-22.31849972	-33.86881527	-294.1751872	-258.7020399	-75.56624579	-59.28523767	-291.2494666	-112.9916299	-60.00861095	-24.734723	-128.7532994	-32.1263046	-145.5012583	-65.99796759	-46.96640566	-20.33179471	-152.8950626	-79.99383588	-16.97029883	-46.62287642	-41.96096188	-78.26902758	-34.486297	-105.961552	-59.76471709	-65.63321881	-98.23070473	-35.95977145	-64.46390815	-183.4909018	-60.73885218	-54.19981841	-90.82037035	-26.45314232	-80.49139638	-56.94676317	-49.08825082	-77.87921494	-54.95867607	-135.022099	-80.15587167	-111.0835357	-73.45766382	-184.1197004	-136.1875372	-64.18935871	-71.95944106	-57.87730984	-146.000975	-26.3723537	-254.4054377	-103.0574824	-74.43417519	-25.82710499	-105.6178638	-81.52664124	-124.1606615	-174.8426019	-209.5287378	-116.1009643	-58.6026082	-54.26373444	-86.02581611	-248.4257486	-58.27631294	-131.9867028	-106.4152574	-88.78992695	-31.08151223	-29.13469253	-26.92886227	-73.85801876	-45.69990763	-118.9827416	-49.58899693	-39.69014357	-96.21705772	-165.4503289	-15.56274278	-117.3748731	-49.25816512	-167.0980834	-93.78945663	3913.773439	1	0.001053761	0.314863297	0.942131784	0.057868216	0.662892022	5.83E-05	2.11E-09	0.744605777	-707.3462671	0.003728347	0.003048154	0.816511692	1	-6.70499859	1818.134961	6.59E-05	1	-5.259642842	553.7030615	1	-8.006367568	875.8038799	1	-6.601812545	2357.955511	1	-5.527200521	1207.863589	1	3913.773439	1	-7.696212639	1020.998199
915000	-9050.919504	-8308.999808	-741.9196955	-101.0315642	-39.88023895	-109.052422	-209.2274338	-32.28820652	-135.3464359	-73.38691442	-21.97038721	-35.61812788	-295.14241	-257.3961433	-76.26823263	-57.85474951	-280.5862721	-116.2948129	-62.09333703	-23.98897526	-126.8521223	-32.1833114	-142.1824025	-66.09899885	-47.14523011	-18.98358639	-152.8039381	-82.15191889	-17.06948894	-46.40525709	-45.0539357	-77.94526028	-33.52425806	-111.3737322	-61.5608548	-65.24826294	-100.3101356	-36.98264177	-64.58323001	-182.6661363	-61.16168915	-53.66696307	-90.64371898	-26.49618926	-82.3546514	-57.24942611	-51.27816822	-77.75821791	-56.63409879	-136.4914512	-82.02648476	-112.8152665	-72.91981806	-177.9674321	-133.1374986	-63.63873217	-72.24805536	-57.58308253	-148.2155304	-26.97391629	-254.1402587	-101.7353275	-72.96629738	-25.07166515	-106.7381631	-82.89674097	-121.7741556	-172.1498486	-211.9848899	-118.5309733	-61.03769123	-54.99405038	-87.15907314	-249.2967187	-56.21695735	-134.1601167	-111.9667299	-90.70956168	-29.84832742	-29.73760644	-26.29703411	-73.05270192	-46.36085957	-118.8447008	-50.05350042	-40.65478116	-96.60359585	-161.6013898	-15.4129033	-115.5653999	-49.63739497	-167.251982	-94.73665473	3415.048222	1	0.002162224	0.302419729	0.942131784	0.057868216	0.720959013	5.74E-05	3.25E-09	0.846067313	-705.0414402	0.004748534	0.003884513	0.826123375	1	-6.670422572	1830.433228	7.00E-05	1	-4.841712139	607.331644	1	-8.006367568	835.3719908	1	-6.746818857	2304.289945	1	-5.967185081	1294.135685	1	3415.048222	1	-7.696212639	1281.428118
920000	-9060.799355	-8316.197512	-744.6018429	-102.7799459	-37.75855232	-108.8995247	-215.2490328	-29.6291835	-140.463836	-74.85287167	-22.55085514	-34.8323204	-298.2682607	-254.8268277	-76.36989446	-59.65342734	-287.9768863	-110.2336544	-60.28366049	-23.76206626	-126.159716	-32.25720862	-142.0208579	-66.73375653	-48.05209537	-17.9100142	-150.2828846	-80.32949061	-16.05904047	-44.0892734	-42.85572582	-79.14104559	-33.13600338	-108.2863773	-60.34463127	-64.63970365	-100.3594779	-37.52203803	-65.14809253	-183.5114756	-63.99220188	-52.85079656	-90.94576903	-26.07701396	-80.97194306	-58.10011263	-49.76825984	-78.86209191	-58.59815462	-138.1126817	-82.562544	-111.0051337	-76.06038757	-178.6907508	-133.0612286	-62.81803591	-71.66236577	-58.01130885	-146.6912338	-27.51701248	-251.5814741	-101.0156525	-73.46843303	-25.05591848	-108.1652252	-81.27403871	-120.5564486	-174.4749626	-209.8684873	-121.1433243	-60.64354053	-55.50277452	-91.173518	-249.7214196	-56.47565648	-132.1894641	-110.1128389	-90.00227843	-31.06099775	-29.60880002	-25.47344246	-72.42068867	-44.42297747	-119.4959984	-48.47913716	-39.90100144	-94.70511801	-165.6603945	-14.42725695	-120.1494453	-47.33532631	-170.3613484	-96.68138794	3576.449037	1	0.002218578	0.302419729	0.942131784	0.057868216	0.657335461	5.07E-05	1.47E-09	0.697664419	-708.51056	0.004076115	0.003206576	0.855382453	1	-6.448082834	2030.990689	5.96E-05	1	-5.344156947	650.655474	1	-8.006367568	713.560956	0	-6.457790583	2453.374991	1	-5.663434263	1252.787412	1	3576.449037	0	-7.696212639	1223.757448
925000	-9057.018035	-8313.865305	-743.1527305	-98.9554804	-36.51892393	-106.8136074	-213.787887	-32.54733345	-133.6314123	-81.61970425	-23.05245641	-34.05873336	-290.2903476	-256.1924573	-72.20778081	-59.57416746	-286.978607	-111.5990188	-62.79436603	-25.03208638	-125.5366596	-33.73546624	-142.305074	-68.45595953	-49.04606979	-18.92882074	-147.2744985	-79.86312627	-16.2255432	-46.75351188	-44.17872394	-79.00228783	-33.81655352	-112.2714772	-62.62913771	-65.59792624	-98.19590842	-38.28690282	-64.05284506	-184.8370697	-64.70826184	-56.25746439	-90.86578233	-27.68513945	-81.13998393	-56.50225656	-49.36330196	-78.55415515	-57.83910709	-137.2185174	-83.05396341	-114.7609417	-72.5894067	-178.5412323	-132.8875372	-64.00437759	-72.8658097	-57.42246282	-146.4648134	-28.522437	-251.914827	-98.08137932	-74.16561935	-24.66160904	-110.2660154	-81.40438235	-122.4580481	-176.2920698	-211.721261	-122.3560403	-60.97575025	-53.24454478	-93.52899915	-249.7728013	-57.33634794	-132.7396921	-106.1737436	-86.54727283	-31.15144575	-30.31560498	-26.31675386	-73.5187372	-44.20545038	-119.2354916	-49.89659149	-38.7597157	-91.22387267	-161.6548034	-14.58566561	-116.5750283	-48.72217668	-170.787885	-95.38079433	3481.74112	1	0.003548905	0.311062948	0.942131784	0.057868216	0.582130303	5.70E-05	1.49E-09	0.643485945	-704.5730962	0.005131398	0.004300311	0.834185744	1	-9.252105532	1407.156631	6.05E-05	1	-5.063721648	565.8854789	1	-8.006367568	529.486184	1	-6.465522421	2443.960984	1	-5.608499892	1158.916871	1	3481.74112	1	-7.696212639	1162.306839
930000	-9064.713799	-8313.618186	-751.0956128	-104.4127398	-37.90375095	-109.7539664	-212.798499	-30.25787376	-141.2836507	-80.86582818	-23.27516748	-36.14828362	-294.6503179	-256.6843041	-75.14544447	-59.17008697	-283.0579636	-115.1469242	-60.24999855	-24.37991814	-124.4114186	-31.92834025	-144.4003838	-68.24632418	-48.31340036	-19.07735452	-144.7978184	-79.41727672	-16.33346984	-47.17055783	-44.28196996	-78.16675161	-33.03772229	-109.5786491	-60.44405583	-64.37864656	-93.8118742	-38.63104138	-67.74325298	-182.8939088	-60.47142507	-55.29328826	-90.2456137	-26.35877253	-80.46285861	-57.21145217	-49.26849999	-78.70508636	-55.27859903	-137.296324	-83.16412881	-108.6610413	-73.48748862	-180.3217805	-133.3769806	-62.69661447	-72.07972243	-55.71216427	-146.1227654	-28.49065642	-253.061093	-97.66018259	-73.40618731	-24.24374609	-111.1181948	-78.45022243	-117.6596914	-179.0503959	-212.6005421	-126.5328033	-61.62125542	-54.79098367	-91.92076217	-240.2049289	-54.85774596	-132.7268231	-112.2557626	-89.94709747	-30.28859277	-30.2201263	-25.33809305	-72.59978299	-44.40342606	-118.3156247	-50.91829967	-39.53649298	-93.85820243	-166.9945431	-14.28433775	-119.667442	-49.86973242	-170.8188551	-97.44201899	4146.298115	1	0.003548905	0.284639452	0.943526414	0.056473586	0.606491274	5.23E-05	1.52E-09	0.689717177	-710.8960922	0.004185703	0.003737187	0.808515034	1	-10.38226491	1298.050442	6.03E-05	1	-5.156801618	640.3633546	1	-8.006367568	788.799248	1	-6.521909686	2600.939484	1	-5.600493173	1239.085663	1	4146.298115	1	-7.696212639	1296.977276
935000	-9080.344653	-8323.93447	-756.4101831	-100.9438007	-38.23053366	-105.6342918	-214.3572075	-29.87317422	-135.8217806	-78.53132521	-23.67034766	-36.01601178	-296.3778116	-254.4436731	-76.07285636	-60.38907562	-288.5840136	-113.3042818	-62.66313991	-24.37339389	-127.8921734	-31.25010944	-146.5573112	-66.58744342	-47.97134418	-18.47571643	-144.2729765	-79.59842001	-16.76867007	-44.5003639	-43.7924642	-79.48393204	-32.9449865	-109.7436121	-61.23502746	-63.3014093	-94.33532753	-36.70693271	-64.07521042	-185.2387385	-62.71339365	-55.77104063	-86.23040242	-26.63756882	-81.03948647	-56.16354765	-52.32342544	-78.33114212	-55.99080426	-140.0037449	-82.63819647	-111.710413	-77.413576	-182.1609746	-136.7422125	-64.70646108	-72.85200094	-58.42133826	-147.1167816	-28.4370601	-256.3906309	-98.4977824	-76.1572903	-24.71041473	-111.5509084	-79.65623645	-118.3711655	-180.189127	-215.4784364	-120.4551421	-60.48254385	-53.47211347	-91.08597426	-241.6940887	-55.18705911	-131.1250486	-111.6629875	-90.21608206	-31.51450643	-30.85982297	-24.80838881	-71.2524677	-45.00571286	-117.6004279	-49.64012083	-39.65605719	-94.14137704	-165.2194039	-15.32093421	-116.4684024	-48.61553372	-169.300765	-96.72505823	3855.596391	1	0.002929363	0.355211048	0.943526414	0.056473586	0.658340719	4.80E-05	1.86E-09	0.772311408	-716.8229242	0.004603093	0.003888147	0.845686369	1	-9.500319342	1381.542252	5.86E-05	1	-5.631987214	663.2860836	1	-8.006367568	823.0175391	1	-6.440438721	2502.215558	1	-5.593968521	1162.620915	1	3855.596391	1	-7.696212639	1118.6714
940000	-9061.011402	-8304.445191	-756.5662105	-100.153031	-37.99039849	-108.298552	-215.4170945	-31.25439717	-135.1321269	-74.67390194	-23.2874304	-34.68388234	-290.2649285	-258.6173138	-74.71204512	-61.15360266	-288.7899969	-113.8418409	-60.06076536	-25.48262999	-127.1779105	-32.09156348	-146.1345942	-67.51960156	-47.68043312	-18.76459553	-146.2055358	-78.22997666	-16.16436487	-46.96659139	-42.88283558	-79.31193635	-33.62826717	-109.9150139	-59.20399885	-65.52283031	-97.65936615	-38.41725458	-64.95384629	-184.6600066	-60.80001835	-55.20348044	-87.16606501	-26.97640418	-79.56337179	-56.84076827	-49.98331534	-76.98802637	-55.87259356	-137.7537678	-82.29973257	-111.3181141	-73.93382668	-180.4135977	-140.2246072	-63.65437879	-71.44516731	-56.75158715	-144.2515637	-27.76396776	-248.4164634	-97.02224364	-74.01035364	-24.01407986	-108.3357017	-79.63858983	-121.5514385	-181.0558341	-209.5747502	-121.9764233	-60.21145195	-53.43103185	-91.04460757	-246.5575081	-57.92273649	-132.3913559	-112.5942021	-87.29712993	-31.94516971	-30.16787132	-25.17300036	-73.77167205	-44.69161913	-117.0800307	-51.12155357	-39.06908624	-95.36429201	-166.9393273	-15.41731732	-116.0304231	-49.23871781	-169.719107	-95.56128658	3855.961619	1	0.002782518	0.355211048	0.943526414	0.056473586	0.74396697	4.78E-05	2.45E-09	0.856199699	-715.8530847	0.003627419	0.002945092	0.781423595	1	-7.386495217	1656.107617	5.80E-05	1	-6.072916216	678.8021154	1	-8.006367568	702.3798975	1	-6.44401088	2478.753151	1	-6.743169225	1356.144837	1	3855.961619	1	-7.696212639	1062.963118
945000	-9062.003949	-8317.536985	-744.4669634	-97.8183581	-37.86831704	-107.8319653	-215.6608971	-30.55062037	-136.4594914	-75.12617207	-22.38443334	-35.3385856	-295.4005986	-254.4505103	-74.14613375	-58.95511438	-289.4016067	-116.5083982	-61.20580637	-23.83795459	-128.7473748	-33.55938303	-146.6504728	-68.81369242	-48.09830365	-17.42669913	-146.7731434	-81.72591246	-16.01615169	-47.94127336	-44.1790505	-80.02855601	-31.83686388	-110.3838187	-63.09640843	-67.16950907	-95.9870939	-37.37439623	-64.45623433	-188.3469915	-61.91388036	-55.05484646	-90.12256464	-26.99958953	-82.27975712	-56.47773939	-48.3587552	-77.31841168	-55.13574102	-138.7218952	-81.32110102	-111.2838755	-73.66505931	-174.8717737	-135.0809034	-63.28589445	-74.54834216	-56.08016558	-145.9717628	-26.81729322	-253.8866101	-96.23349072	-75.03273919	-24.1762901	-110.8921381	-83.74166125	-117.257721	-174.6692861	-216.0782886	-116.6006284	-58.45775241	-52.53710467	-90.02157379	-246.7963696	-56.54329036	-132.2305329	-113.2627665	-89.04517044	-31.54368229	-28.79970061	-25.249807	-70.73900908	-46.63543416	-125.7113801	-49.58902854	-39.38476037	-94.00881976	-163.8477611	-14.82617482	-120.5513369	-49.47372152	-169.1888476	-93.65846309	3615.04744	1	0.002782518	0.276822017	0.940050738	0.059949262	0.706750601	5.79E-05	2.69E-09	0.784006897	-708.6076256	0.00263124	0.001877301	0.852431827	1	-6.682316517	1826.104534	6.69E-05	1	-4.995054683	628.6437729	1	-8.006367568	638.4578848	1	-6.527529305	2395.638936	1	-5.698587156	1259.072572	1	3615.04744	1	-7.696212639	1071.768643
950000	-9039.295149	-8296.944831	-742.3503181	-100.3932986	-39.39485534	-107.7379676	-210.7868969	-29.56333777	-139.0833922	-74.48262391	-22.08839149	-34.32887159	-290.6759264	-259.6201417	-73.80733042	-62.6240802	-287.5421967	-115.823627	-58.15997985	-24.61444606	-123.1395323	-33.34944244	-148.6663594	-67.71863043	-49.69549548	-18.48108547	-146.3077225	-77.96370678	-15.90291943	-46.84444664	-42.71441964	-80.02117455	-32.1515763	-107.966001	-62.40450312	-66.97182828	-94.97614249	-37.96538605	-66.37767155	-183.265467	-61.3114513	-53.13262693	-88.70572586	-26.17750403	-79.17837182	-57.45135476	-49.44160999	-78.07529149	-57.15699069	-137.0588688	-83.48377149	-111.446316	-75.19314032	-185.5593043	-132.3452136	-64.38071536	-71.47538901	-58.49828794	-143.2182401	-25.234985	-254.2268599	-97.18142864	-72.15360911	-25.88237655	-109.1060043	-78.31393849	-115.9647519	-179.2856359	-214.7549094	-120.1592078	-59.504033	-54.94019567	-91.35229198	-245.5990881	-57.33065238	-132.1504703	-107.9889007	-87.71794469	-30.93553817	-28.86650656	-24.7568486	-72.24673096	-46.40413425	-123.2877725	-49.85979948	-37.4105716	-94.01949525	-160.8910628	-15.01061424	-119.9077254	-50.6699025	-171.4375933	-95.4922029	3346.881799	1	0.002782518	0.286986558	0.940050738	0.059949262	0.732578424	5.56E-05	2.69E-09	0.802633632	-705.3131883	0.002653043	0.001203978	0.848917157	1	-6.586728591	1864.75525	6.53E-05	1	-6.115757429	680.1497315	1	-8.006367568	659.4448259	1	-6.724087892	2688.311059	1	-5.61524906	1242.694342	1	3346.881799	1	-7.696212639	1144.894927
955000	-9048.271119	-8302.481118	-745.7900016	-101.6819597	-38.48595108	-110.2532506	-212.4297414	-32.05686916	-139.527131	-75.14039263	-21.73162441	-34.73413642	-290.9899434	-255.811947	-71.34533361	-60.81802425	-288.6242715	-115.0155907	-61.20932409	-24.64320619	-124.586453	-31.81776293	-145.9300223	-68.8292049	-50.36174829	-18.7663776	-148.9738447	-80.04047138	-15.50488754	-46.07572824	-44.0568555	-77.60508541	-32.50436557	-109.7855512	-60.4703522	-65.4889535	-96.82043005	-38.12438452	-64.35592233	-180.5033163	-63.98348251	-55.05918152	-88.69373171	-27.74668305	-81.88314841	-56.53920606	-50.0691837	-78.12967393	-57.26293817	-139.7295691	-81.24254598	-111.1670926	-74.16144322	-179.7936851	-130.9996035	-65.73700457	-72.79838048	-55.81447807	-143.6944271	-26.67746202	-255.7411593	-99.70355155	-74.2248822	-24.15946283	-107.588254	-79.51819471	-125.4398513	-171.2057439	-212.5439634	-120.2431929	-60.71306992	-53.78458431	-91.86867831	-244.8690064	-58.13122201	-136.3875425	-107.8661497	-89.17288177	-30.18607751	-30.41740629	-25.8009026	-71.12887484	-45.38644406	-123.7702175	-50.59476801	-39.16581068	-94.07893407	-158.9762071	-13.48930255	-117.7326559	-49.92871211	-168.6288758	-93.75120251	3816.564819	1	0.005343246	0.247232976	0.939810614	0.060189386	0.722481119	5.67E-05	2.45E-09	0.790502186	-710.1903112	0.002812263	0.002070152	0.858333173	1	-6.486690431	1923.931791	6.82E-05	1	-4.989183188	571.8733534	1	-8.006367568	690.4929756	1	-6.538426633	2610.695066	1	-5.599446224	1238.816879	1	3816.564819	1	-7.696212639	1155.145268
960000	-9046.755085	-8307.167019	-739.5880662	-99.8800153	-39.11835001	-107.2922612	-211.6246134	-31.65000796	-134.0601505	-77.03306848	-21.3789823	-34.43207559	-290.0485195	-255.2470204	-73.54968173	-62.33621111	-289.3092278	-114.0898857	-58.56507659	-24.01716384	-126.7067775	-32.23848846	-145.0026038	-70.98635499	-48.17213296	-17.74324767	-150.1180075	-80.18666791	-14.65736744	-47.21836937	-42.28452816	-78.94120086	-32.40525251	-109.2027819	-59.80460603	-65.2398486	-102.5189238	-38.12384344	-65.40752052	-183.5650901	-63.81057027	-56.41022056	-91.20524875	-26.86832453	-80.52809894	-56.27130317	-52.9273677	-77.93227756	-57.23736572	-140.481883	-83.22591954	-115.2887557	-76.13815424	-177.4744092	-134.2478096	-66.76604816	-72.75043701	-56.13059696	-147.5771294	-26.82463156	-250.8450553	-102.422724	-72.56593125	-23.13203604	-108.8379312	-81.64028469	-119.9189167	-171.8170888	-211.5934534	-121.1359992	-60.13393958	-53.87144727	-88.72941604	-249.0675589	-55.9200577	-135.9903859	-110.2761071	-89.10857514	-29.46225287	-29.92045149	-25.17750114	-71.66078852	-47.62253049	-120.7360583	-48.9502162	-39.87216029	-90.9817084	-162.9703049	-12.68653372	-113.8523204	-49.46757444	-169.163784	-93.38344915	3349.84658	1	0.001833433	0.241184471	0.934905114	0.065094886	0.745187544	6.17E-05	3.37E-09	0.834292032	-701.5699457	0.00376937	0.002558862	0.844022055	1	-6.629801479	1846.132351	7.54E-05	1	-5.554283165	539.8617581	1	-8.006367568	742.3147215	1	-6.992294173	2237.34654	1	-6.728622946	1044.789548	1	3349.84658	1	-7.696212639	1062.675499
965000	-9050.351439	-8296.317209	-754.0342296	-100.3529453	-38.0587745	-108.0009072	-214.3403935	-30.78181579	-136.8888143	-71.37521522	-21.36529678	-34.97674488	-286.204621	-255.2135099	-75.26175492	-60.3199931	-277.5890199	-117.5532708	-60.49942986	-24.60567169	-130.8457378	-32.75124878	-143.1244275	-68.84999268	-48.97008017	-18.1709009	-152.0952616	-80.91800834	-15.52210574	-45.20418229	-41.6377136	-79.49891392	-32.26179404	-107.0715014	-62.2733177	-65.27762275	-102.4802459	-38.75716309	-66.33626438	-182.7594615	-62.12799481	-55.67080929	-87.99737	-26.03251473	-79.07231936	-57.57666454	-49.75063612	-78.17310195	-58.66642998	-140.7167789	-80.55692462	-110.0283343	-75.18871062	-183.6398493	-133.1154779	-64.41042116	-72.89277707	-59.88260872	-145.4633103	-25.05852685	-250.2494593	-99.23619134	-72.89150406	-24.46254653	-108.7460104	-77.78462735	-123.1399195	-175.6831154	-210.4181456	-119.0615337	-60.43740406	-53.72978063	-90.02385688	-243.5864	-55.86363053	-134.5063537	-112.6015147	-90.70989734	-31.45873798	-30.02531857	-24.85906265	-70.57480084	-45.13224099	-119.9105259	-49.78416794	-39.54349537	-93.32189742	-161.40526	-14.36810071	-118.9119567	-48.93533852	-174.714703	-96.02402838	4291.245225	1	0.004067261	0.241184471	0.934905114	0.065094886	0.696226413	5.57E-05	2.58E-09	0.81501583	-716.631295	0.003667218	0.00283116	0.841219246	1	-6.48372147	2073.588399	6.99E-05	1	-4.946936871	624.0806283	1	-8.006367568	967.753803	1	-7.956691493	2935.357905	1	-6.036772406	1098.74155	1	4291.245225	1	-7.696212639	1282.976196
970000	-9056.647541	-8289.870814	-766.7767279	-103.8023964	-38.47641382	-108.3715108	-216.7551204	-29.30251756	-134.6692012	-76.12411347	-21.35495457	-33.85350424	-294.109238	-256.1013524	-76.20249983	-58.26044181	-282.6616018	-114.4755169	-61.48107989	-22.96998228	-128.7328126	-32.98860482	-141.1348927	-67.80455409	-48.23303564	-18.66769058	-152.0769491	-81.62296881	-15.49244705	-43.49116733	-41.75131777	-77.02629568	-32.70673173	-108.2242312	-60.94051839	-67.55639358	-99.40298746	-35.34545347	-66.13544157	-179.8976013	-62.33787207	-55.00767623	-93.86063501	-27.03168099	-79.43690619	-55.76964421	-49.60498919	-83.12334874	-57.09098153	-137.2046883	-81.01619291	-109.7245837	-72.76710767	-181.0125075	-130.710404	-64.09346295	-71.4129016	-57.96083911	-148.8344087	-25.71949152	-253.3619364	-102.0256127	-73.34602658	-24.25635874	-107.1554006	-80.24011134	-123.9028284	-170.8287494	-213.5707981	-120.691217	-58.48282898	-51.44182061	-88.61028617	-250.2188564	-54.81449724	-133.3005824	-108.4028538	-90.64168068	-31.49432969	-30.02168977	-27.37167789	-73.01859868	-46.28125176	-119.3008658	-47.60266402	-37.89545029	-92.82451256	-161.7305346	-14.11452036	-117.1865786	-49.36525564	-170.0366048	-94.4099712	4461.488313	1	6.91E-04	0.327050496	0.933227426	0.066772574	0.670666805	4.61E-05	1.42E-09	0.731019967	-725.8537419	0.002509725	0.001408414	0.804638774	1	-7.250933363	1681.697096	5.62E-05	1	-5.653704918	664.1382639	1	-8.006367568	1665.009993	1	-8.809867854	3044.22748	1	-6.60573299	1052.920139	1	4461.488313	1	-7.696212639	1577.158151
975000	-9049.563404	-8291.496886	-758.0665178	-102.6374227	-38.37401548	-107.2564689	-214.7678492	-31.55798847	-140.002689	-76.62054794	-22.23599714	-35.88543351	-290.6659659	-258.2183029	-69.67945066	-58.48359074	-287.5932921	-115.8078263	-60.22227797	-23.7168644	-128.9217432	-32.05094434	-140.5644883	-67.01273447	-48.62203302	-18.92310014	-148.3623293	-78.2217674	-15.61072866	-44.87009044	-42.879316	-77.53149059	-32.22490691	-108.3099267	-60.30286321	-64.63423972	-103.0818488	-37.12187666	-65.96094691	-180.8449064	-61.43815833	-52.77736843	-90.56715391	-25.35774476	-81.22704794	-58.32499577	-51.85757365	-80.1285276	-57.38372957	-136.3960268	-82.71727424	-108.1753503	-74.04747467	-181.5749567	-130.6083862	-61.38062439	-72.61276049	-55.52565353	-147.9940176	-26.21586995	-253.235286	-103.8490277	-75.10222681	-24.14505834	-111.2079656	-81.20185037	-121.201461	-169.4086392	-216.740839	-118.0981526	-62.04859537	-55.5053815	-86.35706373	-249.2247945	-54.94138161	-132.18662	-106.575769	-90.67451858	-31.12341074	-30.79259098	-25.68393442	-72.09003725	-44.14908767	-122.0232725	-50.35595463	-38.3948112	-94.38915995	-161.049426	-14.42705493	-117.1705771	-48.29107396	-167.3095402	-96.4533644	3686.5861	1	9.64E-04	0.37006267	0.933227426	0.066772574	0.735871703	4.70E-05	2.06E-09	0.820344268	-720.685079	0.003490902	0.002342348	0.818443671	1	-6.44945706	2033.648196	6.31E-05	1	-4.832393602	602.6758764	1	-8.006367568	1644.727967	1	-6.920082047	2744.867973	1	-6.41439902	1066.561602	1	3686.5861	1	-7.696212639	1616.702521
980000	-9040.668006	-8294.410457	-746.257549	-99.6239937	-37.87806737	-104.6353817	-217.3824319	-30.52851067	-135.9460062	-74.36456961	-22.83638323	-33.85743938	-292.3708904	-254.1236611	-74.79659376	-59.43343926	-291.328497	-116.2528967	-61.24833267	-24.77360723	-128.3667029	-33.02817113	-138.1207079	-67.21239319	-48.22601033	-18.17047262	-149.7427009	-80.67784426	-16.27882052	-45.41486835	-41.54065796	-78.24271551	-33.09889054	-105.4640778	-61.99236411	-64.99998932	-98.785149	-35.65162987	-65.94105728	-181.9168118	-62.16134086	-49.26107064	-93.21453801	-26.04164229	-80.25470971	-56.49757708	-50.3840788	-79.01302011	-55.05874532	-138.654202	-82.51600943	-108.425403	-73.63894367	-175.5516393	-135.6240357	-63.09436648	-73.26558958	-57.94842011	-149.5156886	-26.50869101	-249.3219538	-99.56571507	-73.79616481	-24.9255808	-111.0205076	-83.75580009	-124.6549957	-171.3860479	-209.5618961	-122.8217762	-60.22088779	-53.12713141	-91.02878982	-253.6889767	-58.4584456	-133.8529232	-106.4769073	-88.73131987	-31.90414774	-29.73216368	-25.41843623	-72.08538026	-44.86662975	-119.5791654	-50.45715677	-37.72814311	-95.61412753	-164.1137871	-15.25998522	-117.2259595	-48.52662883	-171.5363615	-93.08411552	3419.646859	1	0.004948096	0.37006267	0.932004977	0.067995023	0.72983975	5.64E-05	2.97E-09	0.861250685	-709.7343299	0.003642197	0.002789121	0.86631164	1	-6.550089206	1882.905084	7.43E-05	1	-4.98460455	572.2833072	1	-8.006367568	1223.654183	1	-6.4876162	2576.825085	1	-5.812656694	1124.033168	1	3419.646859	1	-7.696212639	1569.313663
985000	-9049.01783	-8297.331663	-751.6861679	-100.1856814	-39.07777815	-108.2638226	-212.8971234	-30.72210978	-135.032164	-74.07539697	-23.68199313	-34.47545474	-294.6779808	-255.8162687	-73.29773408	-60.88129076	-289.9062132	-114.3985022	-58.30470886	-23.59600044	-128.286454	-32.33558277	-145.1330345	-67.53170322	-47.34581994	-18.58415353	-149.6104155	-77.656739	-16.0930104	-46.39252831	-43.49816837	-80.25963922	-32.55151745	-107.7094247	-60.20773704	-65.20331131	-102.413586	-37.7550948	-63.92803693	-179.7183427	-62.93302305	-53.67567295	-88.80049494	-26.91810287	-80.11972475	-57.25980915	-48.86097715	-78.79810783	-57.43263727	-136.9559684	-84.22754931	-111.8618085	-77.14563598	-175.0735506	-132.557957	-64.67148853	-72.02557307	-56.95943405	-151.1000527	-26.86607492	-248.6590143	-99.35269831	-72.87442625	-24.95902309	-107.7221051	-80.05578244	-124.9673249	-172.3672628	-212.9030304	-121.0582242	-60.98053491	-56.1963361	-89.76736443	-248.2307233	-54.16379397	-137.7212559	-110.0125973	-90.95590651	-31.26090816	-29.95544463	-25.23431868	-71.01859463	-46.37010815	-121.7996363	-49.02891896	-38.64437114	-94.14026192	-161.498638	-14.8048601	-116.8964299	-48.83545983	-162.5236486	-96.62449356	4133.958617	1	0.003599903	0.332469888	0.941619244	0.058380756	0.606646504	4.94E-05	1.24E-09	0.67717001	-715.0672391	0.003489287	0.002320191	0.808204883	1	-7.220622209	1687.705516	5.78E-05	1	-4.916528667	620.6841882	1	-8.006367568	1066.587823	1	-6.443899048	2520.915297	1	-5.549693096	1222.620511	1	4133.958617	1	-7.696212639	1191.687305
990000	-9055.561304	-8299.0427	-756.518604	-98.38065525	-39.1349701	-112.5691995	-214.4140115	-31.50897803	-140.4756236	-75.318391	-22.79114891	-34.07797069	-292.540832	-255.0599005	-71.76490503	-62.79919249	-288.1876822	-114.2256646	-59.33102443	-23.08423741	-127.1499283	-33.02980184	-145.2123198	-68.03540843	-46.26190076	-18.43174024	-153.9413058	-79.05409557	-16.08234284	-44.71559194	-42.62641384	-80.00455758	-32.0982883	-108.21402	-62.03305405	-64.15821316	-95.19245447	-36.68763116	-67.40724691	-187.0521512	-60.98672125	-54.11180846	-89.54294012	-25.5155007	-79.36171113	-56.5940228	-49.5578372	-75.45759366	-58.53956133	-134.211099	-82.70390428	-108.9327237	-74.53653593	-175.9755566	-132.2160956	-63.16960839	-72.89388048	-56.52450043	-146.8104654	-26.94612818	-249.1397807	-101.3788507	-75.27038582	-26.11965074	-108.4502861	-79.04542049	-122.7217274	-176.8041476	-210.8826957	-122.8268312	-61.3068571	-55.68561796	-93.03538922	-248.7571868	-54.69234818	-133.9434625	-106.5178691	-91.13526062	-29.64616465	-29.45005558	-25.11339895	-69.48417275	-45.38018787	-121.2541608	-50.22756294	-39.27922825	-94.31014484	-160.2068209	-15.6062906	-120.5198254	-49.31395698	-169.6039954	-94.29191831	3525.095705	1	0.003599903	0.332469888	0.943839751	0.056160249	0.656723324	4.55E-05	1.35E-09	0.739888073	-718.7276773	0.00354117	0.002417436	0.824928838	1	-8.356248043	1510.631965	5.60E-05	1	-4.904712218	619.2029528	1	-8.006367568	1452.394175	1	-6.696925844	2320.930742	1	-5.547915843	1178.179311	1	3525.095705	1	-7.696212639	1231.215322
995000	-9038.612316	-8279.77682	-758.8354959	-99.78671987	-37.87424067	-107.4410896	-212.1164304	-29.64198197	-138.6746659	-75.68056498	-22.90979321	-34.58337615	-297.21123	-255.536726	-74.49461566	-63.51413347	-286.3139095	-112.5829814	-61.44986946	-23.10459886	-128.1768518	-31.2079444	-145.4847793	-68.75368758	-49.00536958	-18.82012838	-151.4751233	-78.83172544	-16.80050639	-45.32602347	-43.2521414	-78.50827313	-32.47276961	-105.4748201	-62.49418552	-65.5811881	-97.56510412	-34.83887695	-65.72126983	-181.6790023	-63.23408213	-52.91058516	-87.49865377	-25.91924281	-80.52439616	-56.07146344	-49.92759157	-75.56375987	-58.03779446	-139.475533	-81.03205244	-107.8808125	-72.95388067	-177.2415514	-131.4856076	-62.94922116	-71.80690603	-57.85433451	-145.2873744	-27.35730019	-251.1020275	-100.5795837	-74.67042633	-25.60043771	-106.8952747	-79.04893542	-120.3353108	-175.6526226	-211.6437088	-120.5473489	-60.11557734	-53.05227167	-91.92162162	-250.4838662	-55.6305856	-133.4479628	-104.2480344	-90.34029672	-30.81976744	-29.11835308	-26.07259218	-70.95444866	-45.92363362	-120.9136841	-48.43054573	-38.46009295	-93.72588502	-165.478477	-14.7898556	-119.06587	-51.09834212	-166.7075879	-93.5029513	3861.675601	1	0.00446113	0.326269149	0.943839751	0.056160249	0.739732323	4.45E-05	1.28E-09	0.748881279	-721.922298	0.002688363	0.001767143	0.810855255	1	-7.211838751	1689.468339	5.33E-05	1	-5.031077939	631.6319775	1	-8.006367568	2277.966827	1	-6.442096701	2485.434414	1	-5.528206718	1190.946825	1	3861.675601	1	-7.696212639	1281.211213
1000000	-9042.022759	-8288.487983	-753.5347763	-100.7540815	-38.8062528	-105.8247847	-212.6673992	-30.50041824	-136.4191237	-75.13819801	-22.74101182	-35.9066795	-283.2667139	-255.7340065	-75.72625148	-64.23200745	-283.5089635	-113.7327422	-59.80639309	-24.48315614	-129.1886665	-33.64237492	-144.7031507	-66.55289258	-48.60963529	-17.44207871	-151.4401568	-78.59570536	-16.64925056	-46.87929871	-44.69521811	-78.11193727	-31.96469759	-109.9187624	-61.99594577	-64.40743691	-103.029827	-36.64998415	-59.63400781	-178.9555851	-63.08704141	-53.1007183	-90.2687565	-25.65240343	-80.80962638	-56.51821581	-49.32082933	-73.96506652	-59.58615214	-137.0674645	-84.47196448	-109.6498219	-75.47208879	-176.3511167	-133.4091186	-65.09536213	-71.6841449	-57.10803753	-147.56561	-25.72222325	-248.9263434	-101.5212145	-72.74367746	-26.1954731	-106.5151795	-80.63480894	-124.7801407	-178.6906979	-214.0993336	-121.1514291	-59.98628509	-55.50673141	-90.77496913	-249.1339877	-55.06858338	-135.3840007	-116.6895772	-88.24780127	-30.61124246	-28.70868969	-24.54979207	-70.00898074	-45.68062275	-119.1563689	-50.12868863	-38.72878241	-94.27230937	-160.9644465	-15.51824345	-118.622221	-52.59858897	-157.6900876	-96.97812591	4005.698496	1	0.00578178	0.252299763	0.943839751	0.056160249	0.743739736	5.23E-05	1.93E-09	0.762406823	-715.4924121	0.003008176	0.002408058	0.831284747	1	-7.460246326	1642.955382	6.53E-05	1	-4.877263623	584.7845334	1	-8.006367568	1466.874411	1	-7.250641932	2181.754324	1	-6.301617584	1075.29965	1	4005.698496	1	-7.696212639	1231.377778
1005000	-9052.692094	-8286.909354	-765.7827397	-100.9555905	-37.96870162	-107.6896039	-210.925917	-29.08834728	-133.6492486	-74.50567969	-21.97758409	-34.0507325	-290.6614424	-252.3162217	-75.49380031	-63.46012404	-286.5581123	-116.8737074	-58.46603712	-24.65314054	-131.0650558	-33.78598553	-148.948934	-66.78033497	-49.37882231	-17.42864317	-151.7400993	-77.07480556	-15.28542534	-45.55553799	-40.65969459	-80.02596902	-34.59026301	-104.7712698	-62.68347004	-65.68931115	-99.50051457	-34.7978128	-61.60115489	-174.9938642	-62.77863131	-53.93085406	-88.72506647	-25.92624923	-81.24675655	-56.09365282	-49.41455419	-75.71919995	-58.12225721	-136.198577	-83.57204491	-112.5558217	-74.87048411	-176.7266056	-134.7231689	-67.89316302	-72.81612895	-58.65231847	-150.4261496	-25.16696418	-247.0983483	-100.9071947	-71.9460861	-25.07596493	-106.9814399	-83.59173575	-125.0716814	-175.6307239	-213.5295388	-119.4676847	-59.82309658	-53.68383053	-92.2940918	-246.7894488	-56.84768219	-133.3886672	-115.2647186	-89.06986614	-30.26260317	-30.75054148	-24.62812601	-70.62094372	-46.49206984	-115.8694006	-51.23960028	-40.24318829	-93.49519309	-163.1212427	-15.35568783	-114.4156642	-52.53488459	-162.7089159	-97.49988494	4072.035588	1	0.003326733	0.251110407	0.943839751	0.056160249	0.721225578	4.84E-05	1.78E-09	0.767054541	-727.2825368	0.003272911	0.002118095	0.837245089	1	-7.802124459	1587.428035	6.09E-05	1	-5.518831357	658.645964	1	-8.006367568	1341.139278	1	-6.861371054	2729.393658	1	-6.305858756	1325.039997	1	4072.035588	1	-7.696212639	1475.342768
1010000	-9056.216992	-8286.119304	-770.0976871	-98.83907672	-37.47922853	-109.2782853	-213.2605335	-30.68875328	-133.2339691	-75.17299457	-23.16090006	-36.32302112	-288.2623357	-254.3635895	-70.30161825	-63.54519493	-283.8035625	-115.2822836	-62.9100806	-24.38466747	-132.7780527	-31.88160719	-141.5369304	-68.41042679	-48.02165244	-18.70419327	-152.1625967	-79.50380601	-15.6124879	-46.1282514	-42.19680085	-79.06219325	-34.00158887	-109.8681993	-61.25983108	-63.95101142	-97.67814157	-37.72913987	-64.75829893	-176.6197621	-62.75422526	-53.83064363	-88.63357381	-26.04624801	-81.54319487	-55.72418183	-49.81371141	-76.43460194	-56.09118546	-138.0349833	-80.76312844	-110.325712	-74.1949033	-178.9926774	-134.421414	-63.66044411	-72.42005	-58.07978988	-147.620304	-25.55110571	-254.1384925	-101.2881658	-74.95281051	-25.42683622	-107.7410358	-81.98941604	-124.119122	-169.9687328	-216.8384836	-119.5007209	-58.88679186	-55.52751565	-93.1348179	-245.9624376	-57.68644988	-129.6131112	-112.0206858	-89.88935659	-29.68685831	-30.17843614	-26.11887047	-72.46427736	-45.6182042	-119.4611921	-51.80540505	-39.92362756	-90.02508385	-162.7806322	-15.27146359	-113.5256944	-50.01712593	-169.0970706	-94.36923517	3878.141229	1	0.001662872	0.251110407	0.942117861	0.057882139	0.810619109	4.68E-05	1.84E-09	0.896239433	-733.1637044	0.002251457	0.001133169	0.857671898	1	-7.548008887	1627.909716	5.75E-05	1	-4.923714063	578.4648514	1	-8.006367568	1771.997339	1	-6.475754083	2433.521966	1	-5.85997431	1281.959208	1	3878.141229	1	-7.696212639	1538.58846
1015000	-9030.901224	-8265.944908	-764.9563164	-100.2595505	-38.88180675	-106.557925	-209.5626592	-31.48379178	-133.3770431	-75.85639442	-23.76073121	-35.35937249	-286.5175686	-258.129097	-71.78284185	-63.74520783	-282.6657379	-116.963087	-62.95511127	-24.99117423	-128.1592415	-32.57993037	-144.0947402	-70.27858609	-47.47313019	-18.14049533	-151.8164342	-80.23371889	-16.30259572	-45.68136763	-42.52121557	-79.76045468	-32.07487842	-109.1007622	-59.39990822	-66.22817617	-97.02278194	-38.17967251	-58.36827067	-175.8289258	-60.65988232	-54.10509312	-90.30859979	-25.80360635	-82.19913619	-57.15190014	-53.404256	-73.75112846	-56.89182728	-137.3093754	-83.15919285	-108.6720801	-75.48055884	-180.5935797	-132.5944557	-67.04579092	-69.82582877	-59.39345027	-145.2427646	-26.70330016	-251.2309986	-99.89368602	-74.72366007	-24.41862077	-106.5449499	-82.22955062	-118.8010435	-174.5561309	-212.0250155	-120.5948841	-60.2014788	-54.33238576	-92.33952915	-249.5986566	-57.54924164	-132.7222371	-108.1216182	-86.65066928	-30.45991375	-29.69238318	-24.45539762	-69.26615334	-46.53086888	-117.6093214	-50.47971132	-36.99605386	-94.32303342	-158.5924613	-14.25023121	-117.7667741	-50.99079153	-166.0098348	-95.59742821	4560.567301	1	3.20E-04	0.291097452	0.942117861	0.057882139	0.743273099	4.49E-05	1.72E-09	0.828289697	-727.9506495	0.00298489	0.001893143	0.842508695	1	-7.693944535	1604.155162	5.61E-05	1	-5.043311404	632.5844952	1	-8.006367568	1658.813255	1	-6.570875089	2372.291524	1	-5.550016692	1177.236884	1	4560.567301	1	-7.696212639	1476.014708
1020000	-9060.941894	-8291.433153	-769.5087409	-100.4781779	-38.91467323	-105.8371075	-209.3725649	-30.85577932	-132.5227659	-77.64979861	-22.66593853	-35.43385481	-286.8972702	-260.4281768	-69.94524905	-65.03318576	-279.6368791	-114.3234681	-61.19029821	-24.57533411	-128.9585873	-32.6373438	-144.1221632	-71.28619984	-49.19955667	-18.7757276	-148.6587378	-78.55909753	-15.86539623	-46.15770657	-42.16165193	-80.17438516	-33.63456157	-110.2785417	-61.21952373	-64.00814185	-100.6079717	-38.11462711	-58.21276966	-178.862843	-58.15187498	-54.19579701	-88.77419	-25.57776286	-81.47138026	-55.80305329	-51.31337498	-75.36024299	-56.55072864	-139.0360136	-84.34903441	-112.7797606	-74.94169272	-188.4646874	-134.1577986	-67.27958112	-70.94253875	-57.68572268	-144.0712375	-26.06030643	-251.6701003	-101.8782625	-73.56984637	-25.33773282	-108.3519319	-83.88372626	-117.2047547	-177.8669876	-214.3601646	-123.8255311	-60.49798977	-54.98766776	-92.14983401	-247.7812269	-56.28170521	-136.4922897	-105.9300719	-86.22504686	-29.95553273	-31.43933399	-26.22247156	-70.79129972	-45.87080467	-120.4383231	-51.03688281	-37.13328002	-93.61857324	-161.7393298	-14.42001498	-113.0297665	-51.30676071	-164.4014698	-97.51160393	4771.376584	1	0.001105919	0.291097452	0.942117861	0.057882139	0.676094555	4.35E-05	1.36E-09	0.750058119	-732.4356976	0.003356744	0.002409839	0.828692106	1	-7.540549249	1629.164828	5.20E-05	1	-5.088313888	635.8714614	1	-8.006367568	1398.850051	1	-6.476310543	2433.000847	1	-5.828087273	1122.028396	1	4771.376584	1	-7.696212639	1747.652245
1025000	-9047.272186	-8290.948687	-756.323499	-102.8938339	-39.09300661	-105.0393633	-213.7292551	-31.2822352	-134.8273924	-75.23288159	-22.20256723	-35.00469832	-291.1968726	-257.3254332	-71.84586917	-63.36714838	-283.694367	-113.8209797	-64.47507959	-23.81448038	-128.7407776	-33.57959585	-142.4412522	-71.5506389	-49.29356524	-18.22367289	-150.2369851	-78.87796178	-16.410196	-47.02137244	-43.63495639	-78.89436755	-33.5532827	-108.8694472	-61.96793029	-66.41051876	-95.16642334	-36.33487883	-60.55278923	-180.3944576	-57.75378596	-52.35591836	-88.55620313	-26.65592112	-81.15047216	-56.33485375	-49.73208269	-75.45837015	-60.24138192	-140.0930574	-82.81095835	-106.1201522	-74.28886135	-182.0467321	-132.9324022	-64.22442353	-70.85057491	-60.17319306	-144.7084856	-25.56962178	-247.9925127	-101.7901581	-74.85577847	-25.44483759	-109.2788271	-80.60352847	-121.6058884	-176.0893002	-213.3289198	-120.337036	-59.58482029	-53.02183675	-95.01562003	-245.8710776	-55.9830816	-133.7203265	-103.267684	-85.09932094	-31.1288112	-30.64782665	-26.62665888	-72.61563414	-46.10700265	-120.3610545	-51.19086793	-39.61805566	-92.98660432	-163.4215068	-15.1621526	-118.0712876	-51.39025149	-170.6331688	-95.03926413	3999.765757	1	5.69E-04	0.349702718	0.942117861	0.057882139	0.742316969	4.69E-05	2.00E-09	0.820458011	-719.0436964	0.003067829	0.001934833	0.813808111	1	-7.351032312	1662.614304	5.70E-05	1	-4.8819352	584.0354046	1	-8.006367568	989.9427758	1	-6.58602008	2365.083068	1	-5.705776557	1139.722668	1	3999.765757	1	-7.696212639	1452.006437
[truncated: 15,100,343 more chars]
