# Supplementary material for: Phylogenetic evidence reveals early Kra-Dai divergence and dispersal in the late Holocene
Source: Nat Commun. 2023 Oct 30;14:6924. doi: 10.1038/s41467-023-42761-x (PMC10616200; doi:10.1038/s41467-023-42761-x)
Supplement: Supplementary file 12 — Supplementary Data 9 [file 41467_2023_42761_MOESM12_ESM.zip › KD_CTMC_Strict_4Gamma.xml]

<?xml version="1.0" encoding="UTF-8" standalone="no"?><beast beautitemplate='BinaryCTMC' beautistatus='' namespace="beast.core:beast.evolution.alignment:beast.evolution.tree.coalescent:beast.core.util:beast.evolution.nuc:beast.evolution.operators:beast.evolution.sitemodel:beast.evolution.substitutionmodel:beast.evolution.likelihood" required="" version="2.6">


    <data
id="100TaiKadai"
spec="Alignment"
dataType="standard">
                        <sequence id="seq_TnSaek" spec="Sequence" taxon="TnSaek" totalcount="2" value="0011000001011000001001000000000000010001000000001000000010001000011000000000000000100000000000000000100000110011000000000000000001100000001000001000111010000001000001000100000001100010010000000001000001000100010000110000010001000000000100000001000000001000000010000100000000001000000000000000101000001000000000100010000000010000010000010000000100010000000000001000000000001000000000010000000000000010100000010000000000000100000000000010010000000010010000000010000100000000000000000100000100000000100001000000001000000100000000000000000110000100000000000000101000001000000001000001000000001000001000000000010000001010000000001000000000100000001000001001000100000010001000010000010000010000110010000010010000000000100000110000000000010000"/>
                        <sequence id="seq_TnLuodian" spec="Sequence" taxon="TnLuodian" totalcount="2" value="0001000001010000000000010000000000010001000000000010000010001000000000000000100000100010000000000000100000100110001000000000000001010000001000001000101010000100000000000100000001000010000000000001000001000100010000110000010001000000000100000001000000001000000010000100000000001000000000000001001000001000000000100010000000010000010000010000000100010000000000001000000000001000000000010000000000000000100000010000000000000100000000000010010000000010010000000010001000000000000000000100000100000000100001000000000100000100000000000000000000000100000000000000100000001000000001000001000000000000000000000000010000010000000000001000000000100000001000001001000100000010010000010000010000011000110000000010011000000000100000110000000000010000"/>
                        <sequence id="seq_TnLibo" spec="Sequence" taxon="TnLibo" totalcount="2" value="0001000001010000000000010000000000010001000000000000000010001000000000000000100000100000000000000000100000100000000000000000000001010000001000001000101010000100000000000100000001000010000000000001000001000100010000110000010001000000000100000001000000001000000010000100000000001000000000000001001000001000000000100010000000010000010000010000000100010000000000001000000000001000000000010000000000000000000000010000000000000100000000000010010000000010010000000010001000000000000000000100000100000000100001000000000100000100000000000000000000000100000000000000100000001000000001000001000000000000000000000000010000000000000000000000000000100000001000001001000100000010010000010000010000011000010000000010010000000000100000110000000000010000"/>
                        <sequence id="seq_TnZhenfeng" spec="Sequence" taxon="TnZhenfeng" totalcount="2" value="0001000001010000000000010000000000010000000000000010000010001000000000000000100000100010000000000000100000100110000000000000000001010000001000001000101010000100000000000100000001000010000000000001000001000100010000110000010001000000000100000001000000001000000010000100000000001000000000000001001000001000000000100010000000010000010000010000000100010000000000001000000000001000000000010000000000000000100000010000000000000100000000000010010000000010010000000010001000000000000000000100000100000000100001000000000100000100000000000000000000000100000000000000100000001000000001000001000000000000000000000000010000010000000000000000000000100000001000001001000100000010010000010000000000011000110000000010011000000000100000110000000000010000"/>
                        <sequence id="seq_TnHuishui" spec="Sequence" taxon="TnHuishui" totalcount="2" value="0001000001010000000000010000000000010001000000000010000010001000000000000000000000100010000000000000000000100100000000000000000001010000001000001000101010000100000000000100000001000010000000000001000001000100010000110000010001000000000100000001000000001000000010000100000000001000000000000001001000001000000000100010000000010000010000010000000100010000000000001000000000001000000000010000000000000000100000010000000000000100000000000010010000000000010000000010001000000000000000000100000100000000100001000000000100000100000000000000000000000100000000000000100000001000000001000001000000000000000000000000010000000000000000001000000000100000001000001001000100000010010000010000010000011000110000000010011000000000100000110000000000010000"/>
                        <sequence id="seq_TnQianxi" spec="Sequence" taxon="TnQianxi" totalcount="2" value="0001000001010000000000000000000000010001000000000010000010001000000000000000100000100010000000000000100000100100000000000000000001010000001000001000101010000100000000000100000001000010000000000001000001000100010000110000010001000000000100000001000000000000000010000100000000001000000000000001001000001000000000100010000000010000010000000000000100010000000000001000000000001000000000010000000000000000100000010000000000000100000000000010010000000000010000000010001000000000000000000100000100000000100001000000000100000100000000000000000000000000000000000000100000001000000001000001000000000000000000000000010000010000000000000000000000100000001000001001000100000010010000010000010000011000110000000010010000000000100000110000000000010000"/>
                        <sequence id="seq_TnZhenning" spec="Sequence" taxon="TnZhenning" totalcount="2" value="0001000001010000000000010000000000010001000000000010000010001000000000000000100000100010000000000000100000100110001000000000000001010000001000001000101010000100000000000100000001000010000000000001000001000100010000110000010001000000000100000001000000001000000010000100000000001000000000000001001000001000000000100010000000010000010000010000000100010000000000001000000000001000000000010000000000000000100000010000000000000100000000000010010000000010010000000010001000000000000000000100000100000000100001000000000100000100000000000000000000000100000000000000100000001000000001000001000000000000000000000000010000010000000000000000000000100000001000001001000100000010010000010000010000011000110000000010011000000000100000110000000000010000"/>
                        <sequence id="seq_TnPanxian" spec="Sequence" taxon="TnPanxian" totalcount="2" value="0001000001010000000000010000000000010001000000000010000010001000000000000000100000100010000000000000100000100110001000000000000001010000001000001000101010000100000000000100000001000010000000000001000001000100010000110000010001000000000100000001000000000000000010000100000000001000000000000001001000001000000000100010000000010000010000010000000000010000000000001000000000001000000000010000000000000000100000010000000000000100000000000010010000000010010000000010001000000000000000000100000100000000100001000000000100000100000000000000000000000100000000000000100000001000000001000001000000000000000000000000010000010000000000000000000000100000001000001001000100000010010000010000010000011000110000000010011000000000100000110000000000000000"/>
                        <sequence id="seq_TnShuicheng" spec="Sequence" taxon="TnShuicheng" totalcount="2" value="00010000010100000000000100000000000100010000000000100000100010000000000000001000001000100000000000001000001001100000000000000000010100000010000010000010?0000100000000000100000001000010000000000001000001000100010000110000010001000000000100000001000000000000000010000100000000001000000000000001001000001000000000100010000000010000010000010000000100010000000000001000000000001000000000010000000000000000000000010000000000000100000000000010010000000010010000000010000000000000000000000100000100000000100001000000000100000100000000000000000000000000000000000000100000001000000001000001000000000000000000000000000000010000000000000000000000100000001000001001000100000010010000000000010000011000110000000010011000000000100000110000000000010000"/>
                        <sequence id="seq_TnWuming" spec="Sequence" taxon="TnWuming" totalcount="2" value="0001000001010000001001010000000000010001100000001000000010001000000010010000100000010000000000000000000000100100001000000000000001110000001000001000101010000010000000000100000001000010000100000001000001000100010000110000010001000000000100000001000000001000000010000100000000001000000000000000000000001000000000100010000000010000010000010000000100010000000000001000000000001000000000010000000000000010100000010000000000000000000000000010010000000010010000000010001100000000000000000100000100000000100001000000000100000100000000000000010000000100000000010000000100001000000001000001000000000001000000000000010000010000000000001100000000100000001000001001000100000010000100010000010000011000110000000010010000000000100000010000000000010000"/>
                        <sequence id="seq_TnHengxian" spec="Sequence" taxon="TnHengxian" totalcount="2" value="0001000001010000000001010000000000010001000000001000000010001000000010000000100000110000000000000000100000100100001000000000000001110000001000001000101010000100000000000100000001000010000100000001000001000100010000110000010001000000000100000001000000000000000010000100000000000000000000000000001000001000000000100010000000010000010000010000000100010000000000001000000000001000000000010000000000000010100000010000000000000000000000000010010000000010010000000010010000000000000000000000000100000000100000000000000000000100000000000000011000000100000000000000000100001000000001000001000000000000100000000000010000010000000000000100000000100000001000001001000100000010010100010000000000011000110000000010011000000000100000110000000000010000"/>
                        <sequence id="seq_TnPingguo" spec="Sequence" taxon="TnPingguo" totalcount="2" value="0001000001010000000001000000000000010001000000001000000010001000010000000000100000010001000000000000100000100100001000000000000001010000001000001000101010000100000000000100000001000010001000000001000001000100010000110000010001000000000100000001000000001000000010000100000000001000000000000000001000001000000000100010000000010000010000010000000100010000000000001000000000001000000000010000000000000010100000010000000000000000000000000010010000000010010000000010000100000000000000000100000100000000100001000000000100000100000000000000000100000100000000000000100000001000000001000001000000000001000000000000010000010000000000001100000000100000001000001001000100000010010000010000010000011000110000000010011000000000100000110000000000010000"/>
                        <sequence id="seq_TnLianshan" spec="Sequence" taxon="TnLianshan" totalcount="2" value="0001000001010000001000000000000000010000100000001000000010001000010000000000000000100000000000000000100000100000001000000000000001010000001000001000100010000100000000000100000001000001000000000001000001000100010000110000010000100000000100000001000000001000000010000100000000000000000000000000001000001000000000100010000000010000010000010000000100010000000000001000000000001000000000010000000000000000001000010000000000000000000000000010010000000010010000000010001000000000000000000000000100000000100001000000000100000100000000000000010000000100000000000000000100001000000001000001000000000000010000000000010000000010000000001100000000100000001000001001000100000010010000010000010000011000110000000010010000000000100000111000000000010000"/>
                        <sequence id="seq_TnDuAn" spec="Sequence" taxon="TnDuAn" totalcount="2" value="0001000001010000001000010000000000010001000000001000000010001000010000000000100000100000100000000000100000100100001000000000000001110000001000001000101010000100000000000100000001000010001000000001000001000100010000110000010001000000000100000001000000001000000010000100000000001000000000000000001000001000000000100010000000010000010000010000000100010000000000001000000000001000000000010000000000000010100000010000000000000000000000000010010000000010010000000010010100000000000000000100000100000000100000000000000000000100000000000000010000000100000000010000000100001000000001000001000000000001000000000000010000000010000000001100000000100000001000001001000100000010010000010000010000011000110000000010011000000000100000110000000000010000"/>
                        <sequence id="seq_TnLiujiang" spec="Sequence" taxon="TnLiujiang" totalcount="2" value="0001000001010000001000010000000000010001000000001000000010001000010000010000100000000000001000000000100000100000001000100000000001110000001000001000101010000100000000000100000001000010011000000001000001000100010000110000010001000000000100000001000000001000000010000100000000001000000000000000001000001000000000100010000000010000010000010000000100010000000000001000000000001000000000010000000000000010100000010000000000000000000000000010010000000010010000000010000100000000000000000100000100000000100001000000000100000100000000000000010000000100000000000000100000001000000001000001000000000000100000000000010000000010000000001100000000100000001000001001000100000010010000010000010000011000110000000010011000000000100000110000000000010000"/>
                        <sequence id="seq_TnDonglan" spec="Sequence" taxon="TnDonglan" totalcount="2" value="0001000001010000000000010000000000010001000000000010000010001000000000010000100000110000000000000000100000100000001000000000000001010000001000001000101010000100000000000100000001000010001000000001000001000100010000110000010001000000000100000001000000001000000010000100000000001000000000000000001000001000000000100010000000010000010000010000000100010000000000001000000000001000000000010000000000000010000000010000000000000000000000000010010000000010010000000010000100000000000000000100000100000000100001000000000100000100000000000000010000000100000000010000100000001000000001000001000000000000010000000000010000000010000000001100000000100000001000001001000100000010010000010000010000011000010000000010011000000000100000110000000000010000"/>
                        <sequence id="seq_TnQiubei" spec="Sequence" taxon="TnQiubei" totalcount="2" value="0001000001010000001000010000000000010001000000000100000010001000000000100000100000010010000000000000100000100000001000000000000001110000001000001000101010000100000000000100000001000010011000000001000001000100010000110000010001000000000100000001000000000000000010000100000000001000000000000001101000001000000000100010000000010000010000010000000100010000000000001000000000001000000000010000000000000010000001010000000000000000000000000010010000000010010000000010001000000000000000000100000100000000100001000000000100000100000000000000000100000100000000000000100000001000000001000001000000000000100000000000010000010000000000001100000000100000001000001001000100000010010000010000010000011000110000000010011000000000100001110000000000010000"/>
                        <sequence id="seq_TnFengshan" spec="Sequence" taxon="TnFengshan" totalcount="2" value="0001000001010000000000010000000000010001000000000010000010001000000010000000000000000001000000000000100000100010000000000000000000110000001000001000001010000100000000000100000001000010000000000001000001000100010000100000010001000000000100000001000000001000000010000100000000001000000000000000001000001000000000100010000000010000010000010000000100010000000000001000000000001000000000010000000000000010000000010000000000000100000000000000010000000000010000000010000100000000000000000100000100000000100001000000000100000001000000000000010000000100000000000000100000001000000001000001000000000000100000000000010000010010000000001100000000100000001000001001000100000010010000010000010000010000010000000010001000000000100000100000000000010000"/>
                        <sequence id="seq_TnTiandong" spec="Sequence" taxon="TnTiandong" totalcount="2" value="0001000001010000000001010000000000010001000000001010000010001000010000000000100000010011000000000000100000100000001000000000000001010000001000001000101010000100000000000100000001000010001000000001000001000100010000110000010001000000000100000001000000001000000010000100000000001000000000000000001000001000000000100010000000010000010000010000000100010000000000001000000000001000000000010000000000000010100001010000000000000000000000000010010000000010010000000010001000000000000000000100000100000000100001000000000100000100000000000000000100000100000000010000100000001000000001000001000000000001000000000000010000010000000000001100000000100000001000001001000100000010010000010000010000011000110000000010010000000000100001110000000000010000"/>
                        <sequence id="seq_TcYongning" spec="Sequence" taxon="TcYongning" totalcount="2" value="0001000001010000000000010000000000010001000000001000000010001000000010000000100000110000000000000000000000100001000010000000000001110000001000001000001010000010000000000100000001000010001100000001000001000100010000110000010001000000000100000000000000000000000010000100000000001000000000000000000000000000000000100010000000010000010000010000000100010000000000001000000000001000000000010000000000000010100000010000000000000000000000000010010000000010010000000010001000000000000000000000000100000000100001000000000100000100000000000000000100000100000000000000100000001000000001000001000000000000000000000000010000010000000000001100000000100000001000001001000100000010000100010000010000011000110000000010010000000000000000110000000000100000"/>
                        <sequence id="seq_TcLongAn" spec="Sequence" taxon="TcLongAn" totalcount="2" value="0001000001010000000001010000000000010001000000001000000010001000000000000000100000110000000000000000010000100100010000000000000001110000001000001000100010000010000000000100000001000010001100000001000001000100010000110000010001000000000100000000000000001000000010000100000000001000000000000000000000001000000000100010000000010000010000010000000100010000000000001000000000001000000000011000000000000010100000010000000000000000000000000010010000000010010000000010001000000000000000000000000100000000100001000000000100000100000000000000000100000100000000000000100000001000000001000001000000000000000000000000000000010000000000001100000000100000001000001001000100000010010100010000000000011000110000000010010000000000000001110000000000100000"/>
                        <sequence id="seq_TcFusui" spec="Sequence" taxon="TcFusui" totalcount="2" value="0001000001010000001000010000000000010001000000001000000010001000000000010000100000110000000000000000010000100000011010000000000000100000001000001000100010000010000000000100000001000010000100000001000001000100010000110000010001000000000100000001000000001000000010000100000000001000000000000000000000000000000000100010000000010000010000010000000100000100000000001000000000000100000000011000000000000010100000010000000000000000000000000010010000000010010000000010001000000000000000000000000100000000100001000000000000000100000000000000010000000100000000000000100000001000000001000001000000000001000000000000010000010000000000001100000000100000001000001001000100000010010000010000010000011000110000000010010100000000000001010000000000100000"/>
                        <sequence id="seq_TcShangsi" spec="Sequence" taxon="TcShangsi" totalcount="2" value="0001000001010000001000010000000000010001000000001000000010001000000000000000100000110010000000000000100000100000011010000000000000100000001000001000100010000010000000000100000001000010001100000001000001000100010000110000010001000000000100000001000000001000000010000100000000001000000000000000000000001000000000100010000000010000010000010000000100001000000000001000000000000100000000011000000000000000100000010000000000000000000000000010010000000010010000000010001000000000000000000000000100000000100001000000000000000010000000000000000100000100000000000000100000001000000001000001000000000001000000000000010000010000000000001100000000100000001000001001000100000010010000010000010000011000110000000010010000000000000001010000000000100000"/>
                        <sequence id="seq_TcQinzhou" spec="Sequence" taxon="TcQinzhou" totalcount="2" value="0001000001010000001000010000000000010001000000001000000010001000000000010000100000001010000000000000100000100100010000000000000000110000001000001000001010000010000000000100000001000010001100000001000001000100010000110000010001000000000100000001000000000000000010000100000000001000000000000000000000001000000000100010000000010000010000010000000100000100000000001000000000001000000000011000000000000000100000010000000000000000000000000010010000000010010000000010001000000000000000000000000100000000100001000000000100000100000000000000000100000100000000000000100000001000000001000001000000000001000001000000010000010000000000001100000000100000001000001001000100000010010000010000010000011000110000000010010000000000000001010000000000100000"/>
                        <sequence id="seq_TcDaxin" spec="Sequence" taxon="TcDaxin" totalcount="2" value="0001000001010100000001000000000000010001100000001000000010001000001000000000100000000100000000000000100000100000101000000000000001100000001000001000100010000010000000000100000001000010000100000001000001000100010000010000010001000000000100000001000000001000000010000001000000001000000000000000000000001000000000100010000000010000010000010000000100001000000000001000000000000100000000011000000000000010000000010000000000000000000000000010010000000010010000000010001100000000000000001000000100000000100001000000000000000100000000000000000100000100000000000000100000001000000001000001000000000000000000000000010000010010000000001100000000100000001000001001000010000010010000010000010000011000111000000010010000000000000000010000000000100000"/>
                        <sequence id="seq_TcLongzhou" spec="Sequence" taxon="TcLongzhou" totalcount="2" value="0001000001010100000001000000000000010001100000001000000010001000001000000000100000010?10000000000000100000100000101000000000000001100000001000001000100010000010000000000100000001000010000100000001000001000100010000010000010001000000000100000001000000001000000010000001000000100000000000000000000000001000000000100010000000010000010000010000000100001000000000001000000000001000000000011000000000000010000000010000000000000000000000000010010000000010010000000010001100000000000000001100000100000000100001000000000000000100000000000000000100000100100000010000100000001000000001000001000000001000000000000000010000010010000000001100000000100000001000001001000100000010010100010000010000011000110000000010010000000000100010010000000000100000"/>
                        <sequence id="seq_TcDebao" spec="Sequence" taxon="TcDebao" totalcount="2" value="0000000001010100000001000000000000010001000000001000000010001000000100000000100000001010000000000000100000100000101000000000000001100000001000001000100010000100000000000100000001000010000100000001000001000100010000010000010001000000000100000001000000001000000010000001000000100000000000000000000000001000000000100010000000010000010000010000000100010000000000001000000000001000000000011000000000000010100000010000000000000000000000000010010000000010010000000010001100000000000000000100000100000000100001000000000000000100000000000000000100000100000000000000100000001000000001000001000000000001000000000000010000010000000000001100000000100000001000001000100010000010010000010000010000011000110000000010010000000000100010010000000000010000"/>
                        <sequence id="seq_TcWenma" spec="Sequence" taxon="TcWenma" totalcount="2" value="0001000001010000000000000001000000010001000000001000000010001000100000000000100000100000000000000000100000100001001000000000000001100000001000001000100010000001000000000100000001000010000001000001000001000100010000010000010001000000000100000001000000001000000010000001000000100000000000000000101000001000000000100010000000010000010000010000000100010000000000001000000000000010000000010000000000000000010000010000000000000000000000000010010000000010010000000010010000000000000000001000000100000000100001000000000000000100000000000000000100000100000000000000100000001000000001000001000000000000100000000000000000010000000000001000000000100000001000001001000100000010000100010000010000011000101000000010010000000000100010010000000000100000"/>
                        <sequence id="seq_TcYanshan" spec="Sequence" taxon="TcYanshan" totalcount="2" value="0001000001010000000000000001000000010001100000001000000010001000000001000000100000000010000000000000100000100000001000000000000001100000001000001000100010000100000000000100000001000010000000000001000001000100010000110000010001000000000100000001000000001000000010000001000000100000000000000000101000001000000000100010000000010000010000010000000100010000000000001000000000001000000000011000000000000010000001010000000000000000000000000010010000000010010000000010000100000000000000000100000100000000100001000000000000000100000000000000000100000100000000010000100000001000000001000001000000000001000000000000000000010000000000001100000000000100001000001001000100000010000100010000010000010000101000000010010000000000100010010000000000010000"/>
                        <sequence id="seq_TcCaoBanTai" spec="Sequence" taxon="TcCaoBanTai" totalcount="2" value="0001000001000100000010000000000000010001000000001000000010001000001000000000000000010000000000000000000000100001000000000000000001000000001000001000100010000010000000000100000001000010000000000001000001000100010000010000010001000000000100000001000000001000000010000001000000100000000000000000100000001000000000100000100000010000010000010000000100010000000000001000000000001000000000011000000000000010000000010000000000000000000000000010010000000010000000000010000100000000000000000100000100000000100001000000001000000100000000000000000100000100000000000000100000001000000001000001000000000010000000000000010000000100000000001100000000100000001000001001000100000010010000010000010000011000110000000010000000000000100010010000000000100000"/>
                        <sequence id="seq_TswMangshi" spec="Sequence" taxon="TswMangshi" totalcount="2" value="0001000001010000000001001000000000010000100000001000000010001000000001001000100000010000000000000000100000010000101000000000000000100000001000001000010010000001000000000100000001000010010000000001000001000100010000110000010001000000000100000001000000000000000010000001000000000000000000000000101000001000100000100010000000010000010000001000000100010000000000001000000000001000000000010000000000000000100000001000000000000100000000000010010000000010000000000010001000010000000000001000000100000000100001000000001100000100000000000000000100000000000000000010100000001000000001000001000000000000001000000000010000000001000000001000000000100000001000001001000100000010010000010000010001000000001000000010001000000000000010000000000000100000"/>
                        <sequence id="seq_TswMenglian" spec="Sequence" taxon="TswMenglian" totalcount="2" value="0001010001010000000001001000000000010000100000001000000010001000000001001000100000110000000000000000100000010000001000000000000000100000001000001000010010000001000000000100000001000010010000000001000001000100010000110000010001000000000100000001000000000000000010000001000000010000000000000000101000000100000000100010000000010000010000001000000100010000000000001000000000001000000000010000000000000000100000001000000000000100000000000010010000000010000000000010001000000000000000001000000100000000100001000000001000000100000000000000000100000000000000000000100000001000000001000001000000000000001000000000010000000010000000001000000000100000001000001001000100010010010000010000010001000000001000000010001000000000100010000000000000100000"/>
                        <sequence id="seq_TswJinghong" spec="Sequence" taxon="TswJinghong" totalcount="2" value="0001010001010000000001001000000000010000100000001000000010001000001000001000100000100000000000000000100000100001001000000000000000100000001000001000010010000001000000000100000001000010010000000000000001000100010000110000010001000000000100000001000000001000000010000001000000110000000000000000101000001100000000100010000000010000010000001000000100010000000000001000000000001000000000010000000000000000100000011000000000000100000000000010010000000010000000000010000100000000000000001000000100000000100001000000001100000100000000000000000100000010100000000000100000001000000001000001000000001000000000000000010000000000000000001000000000100000001000001001000100010010010000010000010001011000101000000010001000000000100010000000000000100000"/>
                        <sequence id="seq_TswJinping" spec="Sequence" taxon="TswJinping" totalcount="2" value="0001010001010000000001001000000000010000100000001000000010001000000010000000100000110000000000000000100000100000000010000000000000100000001000001000100010000001000000000100000001000010000000000000000001000100010000110000010001000000000100000001000000001000000010000001000000010000000000000000101000001000000000100010000000010000010000010000000100010000000000001000000000000001000000010000000000000000000001001000000000000100000000000010010000000000010000000010000100000000000000001000000100000000100001000000001000000100000000000000000000100000100000000000100000001000000001000001000000001000000000000000010000010000000000001000000000100000001000001001000100000010010000010000010001010000001000000010010000000000110010000000000000100000"/>
                        <sequence id="seq_TswYuanyang" spec="Sequence" taxon="TswYuanyang" totalcount="2" value="0001000001010000000001001000000000010000100000001000000010001000000001000000100000100000000000000000001000100000001000000000000000100000001000001000000010000001000000000100000001000010010000000000000001000100010000110000010001000000000100000001000000001000000010000001000000010000000000000000101000001000000000100010000000010000010000010000000100010000000000001000000000001000000000010000000000000000100000001000000000000100000000000010010000000010000000000010000001000000000000001000000100000000100001000000001100000100000000000000000010000010000000000000100000001000000001000001000000000001000000000000010000010000000000001000000000100000001000001001000100000010010000010000010001010000001000000010011000000000100010000000000000100000"/>
                        <sequence id="seq_TswWuding" spec="Sequence" taxon="TswWuding" totalcount="2" value="0001000001010000000001001010000000010000100000001000000010001000000001000000000000100000000000000000001000100000001000000000000000100000001000001000010010000001000000000100000001000010000001000000000001000100010000110000010001000000000100000001000000001000000010000001000000100000000000000000101000000010000000100010000000010000010000010000000100010000000000001000000000001000000000010000000000000000100000001000000000000100000000000010010000000010000000000010000100000000000000001000000100000000100001000000001000000100000000000000000010000100000000000000100000001000000001000001000000000000100000000000000000010000000000001000000000100000001000001001000100000010010000010000010001000000001000000010001000000000100010000000000000100000"/>
                        <sequence id="seq_TswYuanjiang" spec="Sequence" taxon="TswYuanjiang" totalcount="2" value="0001000001010000000011000000000000010000010000001000000010001000000001000000100000100000000000000000100000100001001000000000000000100000001000001000100010000001000000000100000001000010010000000000000001000100010000110000010001000000000100000001000000001000000010000001000000010000000000000000101000001000000000100010000000010000010000010000000100010000000000001000000000001000000000010000000000000000000001001000000000000100000000000010010000000010000000000010001100000000000000001000000100000000100001000000001000000100000000000000000000100001000000000000100000001000000001000001000000000000000000000000000000010000000000001000000000100000001000001001000100000010010000010000010000010000001000000010010000000000100010000000000000100000"/>
                        <sequence id="seq_TswMaguan" spec="Sequence" taxon="TswMaguan" totalcount="2" value="0001000001010000000001001000000000010000100000001000000010001000000001000000100000100000000000000000100000100000101000000000000000100000001000001000100010000001000000000100000001000010010000000000000001000100010000110000010001000000000100000001000000001000000010000001000000001000000000000000101000001000000000100010000000010000010000010000000100010000000000001000000000001000000000010000000000000000100000001000000000000100000000000010010000000000010000000010000100000000000000001000000100000000100001000000001000000100000000000000000010000100000000000000100000001000000001000001000000001000000000000000000000010000000000001000000000100000001000001001000100000010010000010000010001000000001000000010001000000000100010000000000000100000"/>
                        <sequence id="seq_TswLuchun" spec="Sequence" taxon="TswLuchun" totalcount="2" value="0001000001010000000001001000000000010000100000001000000010001000000001000000100000100000000000000000000000100000001000000000000000100000001000001000010010000001000000000100000001000010010000000000000001000100010000110000010001000000000100000001000000001000000010000001000000000100000000000000101000001000000000100010000000010000010000010000000100010000000000001000000000001000000000010000000000000000100000001000000000000100000000000010010000000000010000000010001000000000000000001000000100000000100001000000001100000100000000000000000001000010000000000000100000001000000001000001000000001000000000000000010000010000000000001000000000100000001000001001000100000010010000010000010001000000001000000010001000000000100010000000000000100000"/>
                        <sequence id="seq_TswJinsha" spec="Sequence" taxon="TswJinsha" totalcount="2" value="0001000001010000000000000010000000010000100000001000000010001000100000000000000000100000000000000000000000100000000100000000000000100000001000001000010010000001000000000100000001000010000001000001000001000100010000100000010001000000000100000001000000001000000010000001000000100000000000000000101000000010000000100010000000010000010000010000000100010000000000001000000000001000000000010000000000000000100000001000000000000100000000000010010000000010000000000010000100000000000000001000000100000000100001000000001000000100000000000000000001000100000000000000100000001000000001000001000000000000100000000000000000010000000000001000000000100000001000001001000100000010010000010000010001000000001000000010010000000000100010000000000000100000"/>
                        <sequence id="seq_TswNgheAn" spec="Sequence" taxon="TswNgheAn" totalcount="2" value="000000100100001000000000010000000001000100000000100000001000100000000100000000000001000000000000000010000010000100000000000000000010000000100000100000001000000100000000010000000100001001000000000100000100010001000010000001000100000000010000000100000000100000001000000100000010000000000000000010100000100000000010001000000001000000?000001000000000001000000000000000010000000000100000000010000000000010000000001000000000000010000000000010010000000010000000000010000100000000000000000000000100000000100001000000001000000100000000000000000000100100000000000000000010001000000001000001000000001000000000000000010000010000000000001000000000100000001000001001000001000010010000010000010000010000001000000010010000000000?10000010000000000100000"/>
                        <sequence id="seq_TswBangkok" spec="Sequence" taxon="TswBangkok" totalcount="2" value="0001001001011000000000001000000000010000100000001000000010001000001000000000100000100000000000000000100000010001000100000000000000100000001000001000010010000001000000000100000001000010010000000001000001000100010000110000010001000000000100000001000000001000000010000001000000100000000000000000101000001000000000100010000000010000010000001000000100010000000000001100000000001000000000011100000000000000000010010000000000000100000000000010010000000010010000000010001100000000000000001100000110000000100001000000001100100100000000000000000110000100100000000000101000001000000001000001100000001100000000000000010000010000000000001000000000100000001000001001000101000010010100010000010000011000101000000010010000000000100010000000000000100000"/>
                        <sequence id="seq_TswKorat" spec="Sequence" taxon="TswKorat" totalcount="2" value="000100000101000000000000100000000001000010000000100000001000100000100000000010000010000000000000000010000001000000010000000000000010000000100000100001001000000100000000010000000100001001000000000100000100010001000010000001000100000000010000000100000000100000001000000100000010000000000000000010100000100000000010001000000001000001000000100000010001000000000000?100000000001000000000010000000000000000000010010000000000000100000000000010010000000010000000000000001000000000000000001000000100000000100001000000000000100100000000000000000010000100000000000000001001001000000001000001100000000100000000000000010000010000000000001000000000100000001000001001000100000010000100010000010000010000001000000010000000000000100010000000000000100000"/>
                        <sequence id="seq_TswSongkhla" spec="Sequence" taxon="TswSongkhla" totalcount="2" value="0000001001001000000000000100000000010001000000001000000010001000000000000000100000100000000000000000100000010001000000000000000000100000001000001000010010000001000000000100000001000010010000000001000001000100010000100000010001000000000100000001000000001000000010000001000000100000000000000000101000001000000000100010000000010000010000001000000100010000000000001000000000001000000000010000000000000000000010010000000000000100000000000010010000000010000000000000001000000000000000001000000100000000100001000000000000100100000000000000000010000100000000000000001000001000000001000001100000000000000100000000010000010000000000001000000000100000001000001001000001000010000100010000010000010000001000000010010000000000100010000000000000100000"/>
                        <sequence id="seq_TswChiangmai" spec="Sequence" taxon="TswChiangmai" totalcount="2" value="0000010001000010000000001000000000010001000000001000000010001000000000000000100000000000010000000000100000010001000000000000000000100000001000001000010010000001000000000100000001000010000001000001000001000100010000110000010001000000000100000001000000001000000010000001000000100000000000000000101000001000000000100010000000010000010000001000000100010000000000001?00000000000000100000010000000000000000100000010000000000000100000000000010010000000010000000000010000100000000000000001000000100000000100001000000001100000100000000000000000100000100000000000000001001001000000001000000100000001000000000000000010000010000000000001000000000100000001000001001000000100010010000010000010000010000101000000010010000000000100010010000000000100000"/>
                        <sequence id="seq_TswThaiTrang" spec="Sequence" taxon="TswThaiTrang" totalcount="2" value="0000100001000010000001000000000000010001000000001000000010001000000010000000000000000000010000000000100000100000000100000000000000100000001000001000100010000001000000000100000001000010000000000000000001000100010000100000010001000000000100000001000000001000000010000001000000010000000000000000100100001000000000100010000000010000010000000100000100010000000000001000000000000001000000010000000000000000000001001000000000000100000000000010010000000000010000000010000100000000000000001000000100000000100001000000001000000000100000000000000000100100000000000000000010001000000001000001000000001000000000000000010000010000000000000010000000010000001000001001000100000010010000010000010000010000001000000010010000000000?10010000000000000100000"/>
                        <sequence id="seq_TswLao" spec="Sequence" taxon="TswLao" totalcount="2" value="0001100001010000000000001000000000010000100000001000000010001000001000000000100000100000000000000000100000010001000100000000000000100000001000001000010010000001000000000100000001000010010000000001000001000100010000110000010001000000000100000001000000001000000010000001000000100000000000000000101000001000000000100010000000010000010000011000000100010000000000001100000000001000000000010100000000000000000010010000000000000100000000000010010000000010010000000010000110000000000000001100000100000000100001000000001100100100000000000000000110000100000000000000100011001000000001000001100000001000000000000000010000010000000000001000000000100000001000001001000101000010010100010000010000010000101000000010010000000000100010000000000000100000"/>
                        <sequence id="seq_TswTaunggyi" spec="Sequence" taxon="TswTaunggyi" totalcount="2" value="000001000100001000000000100000000001000100000000100000001000100000100000000010000010000000000000000010000010000000100000000000000010000000100000100001001000000100000000010000000100001001000100000100000100010001000011000001000100000000010000000100000000000000001000000100000010000000000000000010100000000100000010001000000001000001000000100000010001000000000000?1100000000010000000000?0000000000000000100000001000000000000100000000000010010000000010000000000010000000100000000000001000000010000000100001000000001000000100000000000000000010000100000000000000100100001000000001000001100000000100000000000000010000000001000000001000000000100000001000001001000000010010010000010000010001000000001000000010010000000000100010010000000000100000"/>
                        <sequence id="seq_TswHsipaw" spec="Sequence" taxon="TswHsipaw" totalcount="2" value="0001000001000010000000001000000000010001000000001000000010001000001000001000000000010000000000000000100000100000001000000000000000100000001000001000010010000001000000000100000001000010000001000001000001000100010000100000010001000000000100000001000000000000000010000001000000100000000000000000101000000001000000100010000000010000010000001000000100010000000000001110000000001000000000010000000000000000100000001000000000000100000000000010010000000010000000000010000000100000000000001000000100000000100001000000001000000100000000000000000100000100000000000000100100001000000001000001000000000100000000000000010000000001000000001000000000100000001000001001000100000010010000010000010001000000001000000010010000000000100010000000000000100000"/>
                        <sequence id="seq_TswKhuen" spec="Sequence" taxon="TswKhuen" totalcount="2" value="0000010001010010000001000000000000010001000000001000000010001000000001000000100000100000000000000000100000010000001000000000000000100000001000001000010010000001000000000100000001000010010001000001000001000100010000100000010001000000000100000001000000001000000010000001000000100000000000000000101000001000000000100010000000010000010000001000000100010000000000001000000000001000000000010000000000000000100000001000000000000100000000000010010000000010000000000010000100000000000000001000000100000000100001000000001100000100000000000000000100000100000000000000000101001000000001000001100000001000000000000000010000010000000000001000000000100000001000001001000000010010010000010000010000010000001000000010010000000000100010010000000000100000"/>
                        <sequence id="seq_TswAiton" spec="Sequence" taxon="TswAiton" totalcount="2" value="0001000001000010000000001000000000010001000000000000000010001000000000001000000000010000000000000000100000100000001000000000000000100000001000001000010000000001000000000100000001000010010000000000000001000100001000100000010001000000000100000000100000001000000010000001000000100000000000000000101000001000000000000000010000010000010000001000000100000000000000001010000000001000000000010000000000000000100000001000000000000100000000000010010000000000010000000010000000100000000000001000000100000000100001000000001100000100000000000000000000010100000000000000000000001000000001000001000000001000000000000000010000000001000000001000000000100000001000001001000100000010010000010000010001000000001000000010000000000000100010000000000000100000"/>
                        <sequence id="seq_BeLinGaoLC" spec="Sequence" taxon="BeLinGaoLC" totalcount="2" value="0100000001000100000000000000100000010001000000001000000010001000000010000000100000010000000000000000100000100100000010000000000001100000001000001000011010000000001000000100000000010010010000000001000001000100010000010010100001000000000001000001000000000011000010000100000000000001000000000000001000001000000000100010000000010000010000010000000010000001000000001000000000010000000000001000000010000000000000010000000000000000010000000011001000000010010000000010000000000001000000000000000100000000100001000000000100000000000010000000000001000000000010000000100000000010000001000000100000000000000001000000010000010000000000000000100000100000001000010001000100000010000010001000001000010000000010000010001000000000000000001000000000100000"/>
                        <sequence id="seq_BeLinGaoXY" spec="Sequence" taxon="BeLinGaoXY" totalcount="2" value="0100000001000100000000000000100000010001000000001000000010001000000010000000100000010000000000000000100000100100000010000000000001100000001000001000011010000000001000000100000000010010010000000001000001000100010000010010100001000000000001000001000000000001000010000100000000000001000000000000001000001000000000100010000000010000010000010000000010000001000000001000000000010000000000001000000010000000000000010000000000000000010000000011001000000000010000000010000000000001000000000000000100000000100001000000000100000000000010000000000001000000000010000000100000000010000001000000100000000000000001000000010000010000000000000000100000100000001000010001000100000010000010001000001000010000000010000010001000000000000000001000000000100000"/>
                        <sequence id="seq_BeChengmaiMY" spec="Sequence" taxon="BeChengmaiMY" totalcount="2" value="0100000001000100000000000000100000010001000000001000000010001000000010000000100000010000000000000000100000100100000000000000000001100000001000001000011010000000001000000100000000010010010000000001000001000100010000010010100000000000000001000001000000000010000010000100000000000001000000000000001000001000000000100010000000010000010000010000000010000001000000001000000000010000000000001000000110000000000000010000000000000000010000000011001000000000010000000010000000000001000000000010000100000000100001000000000100000000000010000000000001000000000100000000100000000010000001000000100000000000000001000000010000010000000000010000000000100000001000010001000100000010000010001000001000010000000010000010001000000000000000001100000000100000"/>
                        <sequence id="seq_BeChengmaiYL" spec="Sequence" taxon="BeChengmaiYL" totalcount="2" value="0100000001000100000000000000100000010001000000001000000010001000000010000000100000010000000000000000100000100100000000000000000001100000001000001000011010000000001000000100000000010010010000000001000001000100010000010010100001000000000001000001000000000010000010000100000000000001000000000000001000001000000000100010000000010000010000010000000010000001100000001000000000010000000000001000000100000000000000010000000000000000010000000011001000000000010000000010000000000000000000000010000100000000100001000000000100000000000010000000000001000000000100000000100000000010000001000000101000000000000001000000010000010000000000010000000000100000001000010001000100000010000010001000001000010000000010000010001000000000000000001100000000100000"/>
                        <sequence id="seq_BeHaikouCL" spec="Sequence" taxon="BeHaikouCL" totalcount="2" value="0100000001010000000000000000110000010001000000001000000010001000000010000000100000010000000000000000100000100100000000000000000001100000001000001000011010000000001000000100000000010010000000000001000001000100010000010010100001000000000001100001000000000010000010000100000000000001000000000000001000001000000000100010000000010000000000010000000010000000100000001000000000010000000000001000000100000000000000010000000000000000010000000011001000000000010000000010000000000000100000000000000100000000100001000000000100000000000010000000000001000000000100000000100000000010000001000000100000000000000001000000010000010000000000010000000000100000001000010001000100000010000010001000001000010000000010000010001000000000000000000100000000100000"/>
                        <sequence id="seq_BeHaikouRS" spec="Sequence" taxon="BeHaikouRS" totalcount="2" value="0100000001010000000000000000100000010001000000001000000010001000000010000000100000010000000000000000100000100100000000000000000001100000001000001000011010000000001000000100000000010010000000000001000001000100010000010010100001000000000001000001000000000010000010000100000000000001000000000000001000001000000000100010000000010000000000010000000010000001100000001000000000010000000000001000000100000000000000010000000000000000010000000011001000000000010000000010000000000000100000000000000100000000100001000000000100000000000010000000000001000000000100000000100000000010000001000000100000000000000001000000010000010000000000010000000000100000001000010001000100000010000010001000001000010000000010000010001000000000000000000100000000100000"/>
                        <sequence id="seq_BeQiongshanLT" spec="Sequence" taxon="BeQiongshanLT" totalcount="2" value="0100000001010000000000000000010000010001000000001000000010001000000010000000100000010000000000000000100000100100000000000000000001100000001000001000011010000000001000000100000000010010010000000001000001000100010000010010100001000000000001000001000000000010000010000100000000000001000000000000001000001000000000100010000000010000000000010000000010000001100000001000000000010000000000001000000100000000000000010000000000000000010000000011001000000010010000000010000000000000100000000000000100000000100001000000000100000100000000000000000001000000000000000000100000000010000001000000100000000000000001000000010000010000000000010000000000100000001000010001000100000010000010001000001000010000000010000010001000000000000000000100000000100000"/>
                        <sequence id="seq_BeQiongshanLQ" spec="Sequence" taxon="BeQiongshanLQ" totalcount="2" value="0100000001010000000000000000010000010001000000001000000010001000000010000000100000010000000000000000100000100100000000000000000001100000001000001000010010000000001000000100000000010010010000000001000001000100010000010010100001000000000001000001000000000010000010000100000000000001000000000000001000001000000000100010000000010000000000010000000010000000100000001000000000010000000000001000000100000000000000010000000000000000010000000011001000000010010000000010000000000000100000000000000100000000100001000000000100000100000000000000000001000000000100000000100000000010000001000000100000000000100000000000010000010000000000010000000000100000001000010001000100000010000010001000001000010000000010000010001000000000000000001100000000100000"/>
                        <sequence id="seq_BeJizhao" spec="Sequence" taxon="BeJizhao" totalcount="2" value="000000000001000000000000000010000001000100000000100000001000100000010000000010000000000000100000000000000010000000000100000000000010000000100000100001001000000000100000010000000001001000000000000100000100010001000000001010000010000000000000000000000000000000101000010000000000000000000000000000000000100000000000001000000001000001000001000000001000000000000000100000000000?000000000001000000100000000000000010000000000000000010000000010000000010010000000000010000000000000000000000000000100000000100000000000000100000000000000000000000001000000000000000100100000001000000001000000?00000000000000001000000000000000000000000000000000000100000001000010000010100000000000010010000000000010000100000000010000000000000000000001000000000100000"/>
                        <sequence id="seq_KsKamRJ" spec="Sequence" taxon="KsKamRJ" totalcount="2" value="0100000010010000000000010000000000010000100000001000000010001000100000000001000011000000000000000000100000100000000001000000000000100000001000001000001010000100000000000100000001000010000100000001000001000100010000100000100001000000000100000001000000001000000010000100000000000000000000000000001000001000000000100010000000100000010000010000000100000010000000010000000000010000000000010000000000000000000100010000000000001000000000000010010000000010100000000010000000001000000000000000000100000000100000100000000100000000001000000000001000000000100000000000100000010000000000000001000000000000100000000000010000010000000000010000000000100000001000010001000100000100000100010000000100110000010010000010011000000000000000100000000001000000"/>
                        <sequence id="seq_KsKamLP" spec="Sequence" taxon="KsKamLP" totalcount="2" value="010000001001000000100001000000000001000010000000100000001000100000?00000000100001100000000000000000010000010000000000100000000000010000000100000100000101000000000?0000001000000010000100000000000010000010000?0010000100000100001000000000100000001000000001000000010000100000000000000000000000000001000001000000000100010000000100000010000010000000010000010000000010000000000010000000000010000000000000000000100010100000000001000000000000010010000000010100000000010000000001000000000000?00000100000000100000100000000100000000001000000000001000000000100000000000000000010000000000000000010000000000010000000000010000010000000000010000000000100000001000010001000100000100000100010000000100110000010010000010010000000000000000100000000001000000"/>
                        <sequence id="seq_KsKamJP" spec="Sequence" taxon="KsKamJP" totalcount="2" value="0100000001000000001000000000000000010000100000001000000010001000100000000001000001000000000000000000100000100000000001000000000000100000001000001000001010000000000000000100000001000010000000000000000001000100010000100000000001000000000100000001000000001000000010000100000000100000000000000000001000001000000000100010000000100000000000010000000100000010000000010000000000010000000000010000000000000000000100000010000000001000000000000010010000000010100000000010000000000000100000000000000100000000100000100000000100000000001000000000001000000000100000000000000000010000000010000000010000000000100000000000010000010000000000010000000000100000001000010001000100000100010100010000000100110000010010000010010000000000000000100000000001000000"/>
                        <sequence id="seq_KsKamTZ" spec="Sequence" taxon="KsKamTZ" totalcount="2" value="01000000010000000010000100000000000000000000000010000000100010001000000000010000010000000000000000001000001000000000010000000000001000000010000010000010100000000000000001000000010000100000000000000000010001000100001000000000010000000001000000000000?0001000000010000100000000000000000000000000001000001000000000100010000000100000000000010000000010000010000000010000000000010000000000010000000000000000000100000010000000001000000000000010010000000010100000000010000000001000000000000000000100000000100000100000000100000000000000000000001000000000100000000000000000010000000010000000010000000000100000000000000000010000000000010000000000100000001000010001000100000100000100010000000100110000010010000010010000000000000000?00000000001000000"/>
                        <sequence id="seq_KsJin" spec="Sequence" taxon="KsJin" totalcount="2" value="0100000010010000000000010000000000010000000001001000000010001000000000000001000010000000000000000000100000100100000000000000000000100000001000001000101010000000100000000100000001000010010000000001000001001000010000100000100001000000000100000001000000001000000010000100000000000000000000000000001000001000000000100010000000100000010000010000000100000010000000010000000000010000000000010000000000000010000000010000000000001000000000000010010000000010100000000010001000000000000000000100000100000000100001000000000100000000001000000000010000000000100000010000100000010000000010000001000000000000000010000000010000010000000000001000000001000000001000010001000100000100010000010000000100110000000000000010011000000000000001100000000001000000"/>
                        <sequence id="seq_KsMak" spec="Sequence" taxon="KsMak" totalcount="2" value="010000001001000000000001000000000001000000000100100000001000100000000000000100001000000000000000000010000010010000000000000000000010000000100000100010101000000010000000010000000100001001000000000100000100100001000010000010000100000000010000000100000000100000001000010000000100000000000000000?001000001000000000100010000000100000010000010000000100000010000000010000000000010000000000010000000000000010000000000100000000001000000000000010010000000010100000000010001000000000000000000100000100000000100001000000000100000000001000000000010000000000100000010000100000010000000010000001000000000000000010000000010000010000000000001000000001000000001000010001000100000100010000010000000100110000000000000010011000000000000001100000000001000000"/>
                        <sequence id="seq_KsMulam" spec="Sequence" taxon="KsMulam" totalcount="2" value="0100000001010000000000010000000000010000100000001000000010001000100000010000000010000000000000000000100000100100000000000000000001100000001000001000001010000100000000000100000001000010010000000001000001001000010000100000100001000000001000000001000000001000000010000100000001000000000000000000001000001000000000100010000000100000010000010000000100000010000000010000000000100000000000010000000000000010000100010000000000001000000000000110010000000100100000000010000000000000100000000100000100000000100010000000000100000000001000000000010000000100000000010000100000010000000010000001000000000000010000000000010000100000000000010000000001000000001000010001000100000100000100010000000100010000000010000010011000000000000000100000000001000000"/>
                        <sequence id="seq_KsSuiSD" spec="Sequence" taxon="KsSuiSD" totalcount="2" value="0100000010010000000000010000000000010000100000001000000010001000000000000011000010000000000000000000100000100100000000000000000101000000001000001000100010000000100000000100000001000010010000000001000001001000010000100000100001000000000100000001000000001000000010000010000001000000000000000000001000001000000000100010000000100000010000010000000100000010000000010000000000010000000000010000000000000000001000010000000000001000000000000010010000000010100000000010001000000000000000000100000100000000100010000000000100000000001000000000010000000000100000010000100000010000000000000001000000000000000010000000010000010000000000010000000000100000001000010001000100000100000100010000000100110000000100000010011000000000000000100000000001000000"/>
                        <sequence id="seq_KsSuiLB" spec="Sequence" taxon="KsSuiLB" totalcount="2" value="0100000010010000000000010000000000010000100000001000000010001000000000000011000010000000000000000000100000100100000000000000000101000000001000001000100010000000100000000100000001000010010000000001000001001000010000100000100001000000000100000001000000001000000010000010000001000000000000000000001000001000000000100010000000100000010000010000000100000010000000010000000000010000000000010000000000000010000000010000000000001000000000000010010000000010100000000010001000000000000000000100000100000000100010000000000100000000001000000000010000000000100000010000100000010000000010000001000000000000000010000000010000010000000000010000000000100000001000010001000100000100000100010000000100110000000100000010011000000000000000100000000000000000"/>
                        <sequence id="seq_KsSuiDY" spec="Sequence" taxon="KsSuiDY" totalcount="2" value="0100000010010000000000?0000000000001000010000000100000001000100000000000001100001000000000000000000010000010010000000000000000010000000000100000100010001000000010000000010000000100001001000000000100000100100001000010000010000100000000010000000100000000100000001000010000000100000000000000000000100000100000000010001000000010000001000001000000010000001000000001000000000001000000000001000000000000001000100001000000000000100000000000001001000000000010000000001000100000000000000000010000010000000010001000000000010000000000100000000000100000000000000001000010000001000000000000000100000000000000001000000001000001000000000001000000000000000000100001000100010000010000010001000000010011000000010000001001100000000000?000100000000000000000"/>
                        <sequence id="seq_KsSuiDS" spec="Sequence" taxon="KsSuiDS" totalcount="2" value="0100000010010000000000010000000000010000100000001000000010001000000000000011000010000000000000000000100000100100000000000000000101000000001000001000100010000000100000000100000001000010010000000001000001001000010000100000100001000000000100000001000000001000000010000100000000000000000000000000001000001000000000100010000000100000000000010000000100000010000000010000000000010000000000010000000000000010001000000100000000001000000000000010010000000010100000000010001000000000000000000100000100000000100000100000000100000000001000000000010000000000000000010000100000010000000000000001000000000000000010000000010000010000000000010000000000000000001000010001000100000100000100010000000100110000010000000010011000000000000000100000000001000000"/>
                        <sequence id="seq_KsMaonan" spec="Sequence" taxon="KsMaonan" totalcount="2" value="0100000010010000000000010000000000010000100000001000000010001000010000000001000010000000000000000000100000100000000000100000000001100000001000001000101010000000100000000001000001000010010000000001000001000010010000100000100000100000000100000001000000001000000001000100000001000010000000000000001000001000000000100010000000100000010000010000000100000010000000010000000000010000000000010000000000000010000000010000000000001000000000000100010000000010100000000010000000000100000000000100000100000000100010000000000100000000001000000000010000000000100000010000100000010000000000000001000000000000100000000000010000010000000000010000000001000000001000010001000100000100010000010000000100110000000110000010011000000000000000100000000001000000"/>
                        <sequence id="seq_KsThen" spec="Sequence" taxon="KsThen" totalcount="2" value="01000000100100000000000100000000000100001000000010000000100010000000000000000000100000000000000000001000000001000001000000000000010000000010000010001010100000001000000001000000010000100000000000010000010010000100001000001000010000000001000000010000000010000000100001000000010000100000000000000010000010000000001000100000001000000100000100000001000000100000000?0000000000010000000000010000000000000010000000000100000000001000000000000010010000000010100000000010001000000000000000000000000100000000100010000000000100000000001000000000010000000000100000000000100000010000000000000001000000000000100000000000010000010000000000010000000000100000001000010001000100000100000100010000000100110000000010000010011000000000000000100000000001000000"/>
                        <sequence id="seq_KsChadong" spec="Sequence" taxon="KsChadong" totalcount="2" value="0100000010010000000100000000000000010000100000001000000010000000000000100001000010000000000000000000000100100000000100000000000001100000001000001000011010000000100000000100000001000010010000000001000001001000010000100000100001000000000010000001000000001000000010000100000000000010000000000000001000001000000000100010000000100000010000010000000000000010000000010000000000010000000000010000000000000010000000010000000000001000000000000110010000000000100000000010000000001000000000000000000100000000100010000000000100001000000000000000010000000000100000000000100000010000000000000000010000000000100010000000010000010000000000000000000001000000001000010001000100000100000100010000000100110000000110000010011000000000001000100000000001000000"/>
                        <sequence id="seq_KsBiao" spec="Sequence" taxon="KsBiao" totalcount="2" value="000100000100000010000100000000000001000010000000000001000100100000010000000000000000000000100000000010000000000000000000000000010100000000100000100011001000000000000100010000000100001001000000000001000100001001000000010000010010000000010000000000000000100000001000010000000000000000000000000000000000000000000001000000100001000000000001000000010000000000100000000100000001000000000001000000000001000000000000000000100000000010000100000000?00000000001001000001000100000000000000000000000010000000010000100000000100000010000000000000001000100000000000100000001000000100000000000000000000100000000000100000000000001000000000000000000000000100000?000001001000100000100000000010000000100010000100001000010010000000000000000000001000000000000"/>
                        <sequence id="seq_KsLakkia" spec="Sequence" taxon="KsLakkia" totalcount="2" value="00010000010000000010000000000000000100001000000010000000100000000001000000000000100000010000000000001000001000000010000000000000010000000010000010001010100000000100000001000000000100100001000000001000010011000100000001000010001000000001000000010000000010000000100001000000010000000000000000000010000010000000001000000010001000000100000100000001000000000100000?00000000000100000000000100010000000000100000000000010000000010000001000000100100000000000010000000100000000010001000000000010001000000001000000000000010000000000010000000000100000000000010000000000000000010000000000000000001000000001000001000000000000100000000000??000000000001000001000001001000100000100000100000100000100?10000000001000010011000000000000000000010000000010000"/>
                        <sequence id="seq_HlaiBaoding" spec="Sequence" taxon="HlaiBaoding" totalcount="2" value="0001000001000100000001000000000000001000001010001000000010001000010000000100000000000010001000000000100000100000000000011000000000101000010100001000101010000000000011000000100000010010000011000001000001000100010000000010100000010000000000010001000000000000100010000100000000000001101000010000001000001000000000100010000100010000001000000010000100001010000000001000000000000000001000010000000000100000000000000000100000000001000010000000000010000001000000000001000000001001000000000010100000100000100011000000000100000000000001000000000010000000010100010000100000000001000001000000001010000000000000010000010000010000000000001000000000100000001000010001000100000010000100000100000100111000110010000010010000000000100000001010000000100000"/>
                        <sequence id="seq_HlaiZhongsha" spec="Sequence" taxon="HlaiZhongsha" totalcount="2" value="0001000001000100000001000000000000001000001010001000000010001000010000000100000000000010001000000000100000100000000000011000000000101000010000001000101010000000000110000000100000010010000011000001000001000100010000000010100001000000000000010001000000001000000010000100000000000001101000010000001000001000000000100010000100010000001000000010000100001010000000001000000000000000001000010000000000100000000000000000100000000001000010000000000010000001000000000001000000000010000000000010000000100000100011000000000100000000010000000000000010000000010000010000100000000001000001000000001010000000000000010000010000010000000000001000000000100000001000010001000100000010000100000100000100111000010000000010010000000000100000001010000000100000"/>
                        <sequence id="seq_HlaiHeitu" spec="Sequence" taxon="HlaiHeitu" totalcount="2" value="0001000001000100000001000000000000001000001010001000000010001000010000000100000000000010001000000000100000000000000000011000000000101000010000001000100010000000000100000000100000010010000001000001000001000100010000000010100001000000000000010001000000001000000010000100000000000000100000000000001000001000000000100010000100010000001000000010000100001010000000001000000000000000001000010000000000100000000000000000100000000001000010000000000010000001000000000001000000000010000000000010000000100000100001000000000100000000010000000000000010000000010000010000100000000001000001000000001010000000000000001000010000010000000000001000000000100000001000010001000100000010000100000100000100111000010010000010010000000000100000001010000000100000"/>
                        <sequence id="seq_HlaiXifang" spec="Sequence" taxon="HlaiXifang" totalcount="2" value="0001000001000100000001000000000000001000001010001000000010001000010000000100000000000010001000000000100000100000000000011000000000101000000100001000101010000000000110000000100000010010000011000010000001000100010000000010100000010000000000010001000000001000000010000100000000000001100000010000001000001000000000100010000100010000001000000010000100001000000000001000000000000000001000010000000000100000000000000000100000000001000010000000000010000001000000000001000000000001000000000010100000100000100001000000000100000000000001000000000010000000010000000000100000000001000001000000001010000000000000011000010000010000000000001000000000100000001000010001000100000010000010000100000100011000010010000010010000000000100000000010000000100000"/>
                        <sequence id="seq_HlaiChangjiang" spec="Sequence" taxon="HlaiChangjiang" totalcount="2" value="0001000000000100000001000000000000001000001010001000000010001000010000000100000000000000001000000000100000100000000000011000000000101000000100001000100010000000000010000000100000010010000001000010000001000100010000000010100000001000000000010001000000000000000000000100000000000000100000000000001000001000000000100010000100010000001000000010000100001000000000001000000000000000010000010000000000100000000000000000100000000001000010000000000010000000000000000001000000000000000000000010000000100000100001000000000100000000001000000000000010000000010000000000100000000001000001000000001010000000000000000000010000010000000000001000000000100000001000010001000100000010000010000100000100011000010010000010010000000000100000000010000000100000"/>
                        <sequence id="seq_HlaiBaisha" spec="Sequence" taxon="HlaiBaisha" totalcount="2" value="0001000001000100000001000000000000001000001010001000000010001000010000000100000000000000001000000000100000100000000000011000000000101000011000001000101010000000000011000010000000010010000011000010000001000100010000000010100000001000000000010001000000001000000010000100000000000000101000010000001000001000000000100011000000010000001000000010000100001010000000001000000000000000001000010000000000100000000000000000100000000001000010000000001000000001000000000001000000000001000000000010100000100000100001000000000100000000000000100000000010000000010100000000100000000001000001000000001010000000000000001000010000010000000000001000000000100000001000010001000100000010000100000100000100011000100010000010010000000000100000001010000000100000"/>
                        <sequence id="seq_HlaiYuanmen" spec="Sequence" taxon="HlaiYuanmen" totalcount="2" value="0001000001000100000001000000000000001001000000001000000010001000010000000100000000000000001000000000100000100000000000011000000000101000001000001000101010000000000001000010000000010010000011000001000001000100010000000010100000001000000000010001000000000000000010000100000000000001100000010000001000001000000000100001000000010000001000000010000100001010000000001000000000000000001000010000000000100000000000000000100000000001000010000000001000000001000000000001000000000001000000000010000000100000100001000000000100000000000000100000000010000000010100000000100000000001000001000000001010000000000000001000010000010000000000001000000000100000001000010001000100000010000100000100000100011000000010000010010000000000100000001010000000100000"/>
                        <sequence id="seq_HlaiTongza" spec="Sequence" taxon="HlaiTongza" totalcount="2" value="0001000001000100000001000000000000001000001010001000000010001000010000000100000000000010001000000000100000100000000000011000000000101000001000001000101010000000000011000000100000010010000011000001000001000100010000000010100001000000000000010001000000000000100010000100000000000001101000010000001000001000000000100010000100010000001000000010000100001000000000001000000000000000001000010000000000100000000000000000100000000001000010000000001000000001000000000001000000001001000000000010000000100000100011000000000100000000000100000000000010000000010100010000100000000001000001000000001010000000000000001000010000010000000000001000000000100000001000010001000100000010000100000100000100011000100010000010010000000000100000000010000000100000"/>
                        <sequence id="seq_HlaiQiandui" spec="Sequence" taxon="HlaiQiandui" totalcount="2" value="0001000001000100000001000000000000001000001010001000000010001000010000000000000000000010001000000000100000000000000000011000000000101000001000001000101010000000000011000100000000010010000001000001000001000100010000000010100001000000000000010001000000000000100010000100000000000001100000010000001000001000000000100010000100010000001000000010000100001010000000001000000000000000001000010000000000100000000000000000100000000001000010000000001000000001000000000001000000000001000000000010000000100000100001000000000100000000000100000000000000000000010000010000100000000001000001000000001010000000000000001000010000010000000000001000000000100000001000010001000100000010000100000100000100011000100010000010010000000000100000001010000000100000"/>
                        <sequence id="seq_HlaiBaoting" spec="Sequence" taxon="HlaiBaoting" totalcount="2" value="0001000001000100000001000000000000001000001010001000000010001000010000000100000000000000001000000000100000000000000000011000000000101000011000001000101010000000000011000100000000010010000011000001000001000100010000000010100001000000000000010001000000000000100010000100000000000001100000010000001000001000000000100010000100010000001000000010000100001010000000001000000000000000001000010000000000100000000000000000100000000001000010000000001000000001000000000001000000001000000000000010000000100000100001000000000100000000000100000000000010000000010000000000100000000001000001000000001010000000000000001000010000010000000000001000000000100000001000010001000100000010000100000100000100011000100010000010010000000000100000001010000000100000"/>
                        <sequence id="seq_HlaiJiamao" spec="Sequence" taxon="HlaiJiamao" totalcount="2" value="0001000000000001000001000000000000010000000110000001000010001000000100000100000000000010001000000000100000100000000000010000000000101000000000001000100001000000000110000000010000010010000001000001000001000100010000000010100000000100000000100001000000001000000010000100000000000000010000010000001000000000000000100000000000010000001000000010000100011000000000001000000000000000001000010000000001000000000000000000010000000001000010000000001000000001000000000001000000000000100000000010000000010000100000001000000001000000000000010100000000000000000000000000100000000001000001000000000010000000000001001000010000010000000000000000010000100000001000010001000100000010000010000100000100011000100010000010010000000000100000001000000000001000"/>
                        <sequence id="seq_HlaiCun" spec="Sequence" taxon="HlaiCun" totalcount="2" value="0001000001000100000001000000000000001000000010000000100010001000010000000100000000000000001000000000100000000000000000001000000000001000000100000100100010000000000001000000100000001010000001000010000001000001010000000010100000010000000000010001000000000000000010000100000000000000001000000000001000001000000000100000000100010000001000000010000100001000000000001000000000000000000100010000000000100000000000000000010000000001000010000000000010000000000100000001000000001001000000000010000000100000100000000000000010000000001000000000000001000000010000010000100000000001000001000000001010000000000000000100010000000000000100001000000000100000001000010001000100000010000010000010000100011000010000000010010000000000100000000000000100000000"/>
                        <sequence id="seq_HlaiNadou" spec="Sequence" taxon="HlaiNadou" totalcount="2" value="0001000000000100000001000000000000001000000010001000000010001000010000000000000000000010001000000000100000000000000000010000000000101000000100001000100010000000000011000000100000010010000001000010000001000100010000000010100001010000000000010001000000000000000010000100000000000001000000000000001000001000000000100010000100010000001000000010000100001000000000001000000000000000001000010000000000100000000000000000100000000001000010000000000010000001000000000001000000000001000000000010000000100000100010000000000100000000001000000000000000000000010100000000100000000001000001000000001010000000000000000000010000010000000000001000000000100000001000010001000100000010000100000100000100011000010000000010010000000000100000000010000100100000"/>
                        <sequence id="seq_KraGelaoMJ" spec="Sequence" taxon="KraGelaoMJ" totalcount="2" value="0000001001000000000000000000000001010000000001000000001010001000000000000000001000000000000100000000100000100000000000000000010001000000000010001000001000010000000100000100000000010010000000001000000001000100000100010000100000000010000000000100000010000100000010000000001000000000000010010000001000000000000010100000001000000010010000000000010100000000000100001000000000000000000001010000000000001000000000000000000000100000010000001000000100000000000000010001000000000000000000100010000000000010001000000010000100000000001000000001000000000000000000010000100000000100000000100000000010000000000000000001000000000000100000000001000000000000100100010001000100000100000100000100000100000010000000010001000000010001000000001000000000000010"/>
                        <sequence id="seq_KraGelaoDF" spec="Sequence" taxon="KraGelaoDF" totalcount="2" value="0000001001010000000001000000000000010000000000100000001010000010010000000000000000000000000100000000100000100000000000000000001001000000000000101000100010000000000100000100000000000010000000001000000100100100000010010000100000000010000000001000001000000100000010000000001000000000000010010000000000100000000010100010000000001000000010010000000001010000000100000000010000000000000001000001000000001000000000000000000100000000010000010000000000100000000000010001000000000000000001000010000000100000001010000000000100000000001000000000100000000000000000010000000100010000000000100000000010000000000000000001000000000000000010001000000000000001001000010001000100000100000010000100000100000010000000010001000000001001000000001000000000000001"/>
                        <sequence id="seq_KraGelaoAS" spec="Sequence" taxon="KraGelaoAS" totalcount="2" value="0000001001000000000000000000000001010000000000100000001010001000010000000000000000000000000000000010100000100000000000000000001000100000000010001000001010000000000000010000000100010010000000010000001001000100000100010000100000000010000000001000000001000100000010000000001000000000000100010000001000000000000010100000001000000001000100000000100001000000000010000000010000000000000001000000100000001000000000000000000001000000000000100000000000000000000000001001000000000000000000100010000000000010011000000000000100000000001000000000100000000000000000010000100000000000001000100000000010000000000000000001000000000000000001000001000000000000100010010001000100000001000100000100000100000010000000010001000000010001000000000000001000000100"/>
                        <sequence id="seq_KraGelaoZF" spec="Sequence" taxon="KraGelaoZF" totalcount="2" value="0000001001010000000001000000000000010000000000100000001010001000010000000000000000000000000010000000100000100000000000000000001000100000000010001000001010000000000000010100000001000010000000010000001001000100010000010000100000000000100000001000000000100000010010000000001000000000000100000010001000000000000010001010000000000001000001000000010001010000000000000000010000000000000010010000000000001000000000000000000100000000010000010000000000100000000000010001000000000000000000100010000000100000001000000000000100000000001000000001000000000000000000010000000000000000001000100000000010000000000000000001000010000000001000000000000100000000100001010001000100000100000100000100000100000010000000001001000000010001000000000000001000000100"/>
                        <sequence id="seq_KraBuyangLJ" spec="Sequence" taxon="KraBuyangLJ" totalcount="2" value="0001000001010000000001000000000000010000000001001000000000101000000000000001010000000000000000010000100000010000000000000001000000100000000001000010001010000000000000100100000000010010000000010000001001000100010000001000100000100000000000001000000000000100000000010000100000000000000100000000001000000000001000100000000000000100010000010000000100010000000000000000100000000000000001010000000000000000000001000000000001000000000000010000000100000000000000010010000000000000000100000000100001000000010010000000000100000000001000000000000100000000000000010000100000000001000000010000000000100000000000000010000100010000000000000000001000000100001000010001000100000010000010000100000100000010001000000001000010000001000010000000000000010000"/>
                        <sequence id="seq_KraBuyangYR" spec="Sequence" taxon="KraBuyangYR" totalcount="2" value="0001000001000000000001000000000000010000000001001000000000101000010000000000000000000000000000000100100000010000000000000000100001000000000001000010100010000000000000100000001000010010000000100000001001000100010000001000100000100000000000001000000010000100000000010000100000000000000100000000000001000000010000100000000000000001010000010000000100010000000000000000100000000000000001010000000000000000000001000000000001000000000000010000000100000000000000010010000000000000000100000000100100000000010000000000100100000000001000000000000100000000000000001000100000000001000000010000000000100000000000000010000100010000000000000000001000000001001000010001000100000100000010000100000100000010000000100001000000010001000000000000100000010000"/>
                        <sequence id="seq_KraBuyangEC" spec="Sequence" taxon="KraBuyangEC" totalcount="2" value="0001000001000000000000000000000010000100000001001000000000100010000000000001010000000000000000001000100000010000000000000001000001000000000001000010100010000000000000100100000000010010000000010000001001000100000100001000100000000010000000001000000000000100000000010000100000000000000001000000001000000000001000100000001000000100010000010000000000010000000000000000000010000000000001010000000000000000000001000000000001000000000000010000000100000000000000010010000000000000000001000000010001000000010010000000000100000000001000000000000100000000000000001000000100000001000000010000000000100000000000000010000100010000000000000000001000000100001000010001000100000100000010000001000100000010001000000001000010000001000010000000000000010000"/>
                        <sequence id="seq_KraBuyangBH" spec="Sequence" taxon="KraBuyangBH" totalcount="2" value="0001000001000100000000000000000100010000000000100000001010000100010000000001000000000000000000100000100000010000000000000010000000000001000010001000100010000000000000100100000000010010000000010000001001000100000100000010100000000010000000001000000100000000000000100000000100000000000100010000000010000000001000100000000010000100010000010000000100000000000001000000000100000000000001000000010000000001000000000000100000000000010000010000000100000000000000000001000000000000000010000000100000000100010000010000000100000000001000000000000100000000000000010000100000000000010000000100000010000000000000000010010000010000000000000000001000000100001000000101000100000100000001000100000100000010000000010001000000010001000000001000000000010000"/>
                        <sequence id="seq_KraLaha" spec="Sequence" taxon="KraLaha" totalcount="2" value="0000001001010000000000000000100000010000000000100000001010001000001000000000100000000000000010000000100000010000000000000010000000000100000010001000100010000000000000010000100000010010000000010000001001000100000100000010100000000010000000001000001000000100000010000000010000000000000010000100001000000000001000100000001000001000010000001000000100000000000010000000010000000000000001010000000000000000000000000000000100000100000000010000000100000000000000100001000000000000001000000000100100000000010000000010000100000000001000000000000100000000000000010000100000000000100000001000000000100000000000000010010000000000100000000000001000000010001000010001000100000010000001000100000100000010000000010001000000100001000000000000010000100000"/>
                        <sequence id="seq_KraLachi" spec="Sequence" taxon="KraLachi" totalcount="2" value="0001000001010000000000000000001000010000000000100000001010001000010000000000000000000000000001000000100000010000000000000010000000000010000010001000100000100000000000100100000000010010000000010000001001000100000100010000100000000001000000001000000100000000000010000000001000000000000100010000001000000000000100100000001000001000010000010000000100000000000100000000001000000000000001010000000000000100000000000000000010000000010000010000000100000000000000010001000000000000000100000000100000100000010000000001000100000000001000000010000000000000000000100000100000000000100000001000000010000000000000000010010000000000010000000001000000000010001000010001000100000100000001000100000100000010000000010001000000010001000000001000000000100000"/>
                        <sequence id="seq_KraPubiao" spec="Sequence" taxon="KraPubiao" totalcount="2" value="0001000001010100000000000000001000010000000001001000000000101000000001000001000010000100000000000000000010010000000000000100000000100000001000001000100010000000000000100100000001000010000000000001000001000100010000001000100000100000000000001000010000000100000010000000100000000000000100001000001000000000010000100010000000010000010000000001000100000000000100000000100000000000000001010000000000001000000000000000000100000000010000100000000001000000000001000010000000000000010000000000100000001000010000000100000100000000001000000000000010000000000000100000100000000001000000010000000000101000000000000000001000000000000010000000001000000100000100010001000100000100000010000100000100000100001000000001000001000010000000001000000000010000"/>
                        <userDataType id="StandardData.0" spec="beast.evolution.datatype.StandardData" ambiguities="" nrOfStates="2">
                            <charstatelabels id="UserDataType.0" spec="beast.evolution.datatype.UserDataType" characterName="I_0ascertainment" codeMap="" states="-1" value=""/>
                            <charstatelabels id="UserDataType.1" spec="beast.evolution.datatype.UserDataType" characterName="I_255" codeMap="" states="-1" value=""/>
                            <charstatelabels id="UserDataType.2" spec="beast.evolution.datatype.UserDataType" characterName="I_256" codeMap="" states="-1" value=""/>
                            <charstatelabels id="UserDataType.3" spec="beast.evolution.datatype.UserDataType" characterName="I_257" codeMap="" states="-1" value=""/>
                            <charstatelabels id="UserDataType.4" spec="beast.evolution.datatype.UserDataType" characterName="I_258" codeMap="" states="-1" value=""/>
                            <charstatelabels id="UserDataType.5" spec="beast.evolution.datatype.UserDataType" characterName="I_259" codeMap="" states="-1" value=""/>
                            <charstatelabels id="UserDataType.6" spec="beast.evolution.datatype.UserDataType" characterName="I_260" codeMap="" states="-1" value=""/>
                            <charstatelabels id="UserDataType.7" spec="beast.evolution.datatype.UserDataType" characterName="ashes_0ascertainment" codeMap="" states="-1" value=""/>
                            <charstatelabels id="UserDataType.8" spec="beast.evolution.datatype.UserDataType" characterName="ashes_1" codeMap="" states="-1" value=""/>
                            <charstatelabels id="UserDataType.9" spec="beast.evolution.datatype.UserDataType" characterName="ashes_2" codeMap="" states="-1" value=""/>
                            <charstatelabels id="UserDataType.10" spec="beast.evolution.datatype.UserDataType" characterName="belly_0ascertainment" codeMap="" states="-1" value=""/>
                            <charstatelabels id="UserDataType.11" spec="beast.evolution.datatype.UserDataType" characterName="belly_3" codeMap="" states="-1" value=""/>
                            <charstatelabels id="UserDataType.12" spec="beast.evolution.datatype.UserDataType" characterName="belly_4" codeMap="" states="-1" value=""/>
                            <charstatelabels id="UserDataType.13" spec="beast.evolution.datatype.UserDataType" characterName="belly_5" codeMap="" states="-1" value=""/>
                            <charstatelabels id="UserDataType.14" spec="beast.evolution.datatype.UserDataType" characterName="belly_6" codeMap="" states="-1" value=""/>
                            <charstatelabels id="UserDataType.15" spec="beast.evolution.datatype.UserDataType" characterName="belly_7" codeMap="" states="-1" value=""/>
                            <charstatelabels id="UserDataType.16" spec="beast.evolution.datatype.UserDataType" characterName="belly_8" codeMap="" states="-1" value=""/>
                            <charstatelabels id="UserDataType.17" spec="beast.evolution.datatype.UserDataType" characterName="big_0ascertainment" codeMap="" states="-1" value=""/>
                            <charstatelabels id="UserDataType.18" spec="beast.evolution.datatype.UserDataType" characterName="big_9" codeMap="" states="-1" value=""/>
                            <charstatelabels id="UserDataType.19" spec="beast.evolution.datatype.UserDataType" characterName="big_10" codeMap="" states="-1" value=""/>
                            <charstatelabels id="UserDataType.20" spec="beast.evolution.datatype.UserDataType" characterName="big_11" codeMap="" states="-1" value=""/>
                            <charstatelabels id="UserDataType.21" spec="beast.evolution.datatype.UserDataType" characterName="big_12" codeMap="" states="-1" value=""/>
                            <charstatelabels id="UserDataType.22" spec="beast.evolution.datatype.UserDataType" characterName="big_13" codeMap="" states="-1" value=""/>
                            <charstatelabels id="UserDataType.23" spec="beast.evolution.datatype.UserDataType" characterName="big_14" codeMap="" states="-1" value=""/>
                            <charstatelabels id="UserDataType.24" spec="beast.evolution.datatype.UserDataType" characterName="big_15" codeMap="" states="-1" value=""/>
                            <charstatelabels id="UserDataType.25" spec="beast.evolution.datatype.UserDataType" characterName="big_16" codeMap="" states="-1" value=""/>
                            <charstatelabels id="UserDataType.26" spec="beast.evolution.datatype.UserDataType" characterName="big_17" codeMap="" states="-1" value=""/>
                            <charstatelabels id="UserDataType.27" spec="beast.evolution.datatype.UserDataType" characterName="big_18" codeMap="" states="-1" value=""/>
                            <charstatelabels id="UserDataType.28" spec="beast.evolution.datatype.UserDataType" characterName="big_19" codeMap="" states="-1" value=""/>
                            <charstatelabels id="UserDataType.29" spec="beast.evolution.datatype.UserDataType" characterName="big_20" codeMap="" states="-1" value=""/>
                            <charstatelabels id="UserDataType.30" spec="beast.evolution.datatype.UserDataType" characterName="big_21" codeMap="" states="-1" value=""/>
                            <charstatelabels id="UserDataType.31" spec="beast.evolution.datatype.UserDataType" characterName="big_22" codeMap="" states="-1" value=""/>
                            <charstatelabels id="UserDataType.32" spec="beast.evolution.datatype.UserDataType" characterName="big_23" codeMap="" states="-1" value=""/>
                            <charstatelabels id="UserDataType.33" spec="beast.evolution.datatype.UserDataType" characterName="big_24" codeMap="" states="-1" value=""/>
                            <charstatelabels id="UserDataType.34" spec="beast.evolution.datatype.UserDataType" characterName="bird_0ascertainment" codeMap="" states="-1" value=""/>
                            <charstatelabels id="UserDataType.35" spec="beast.evolution.datatype.UserDataType" characterName="bird_25" codeMap="" states="-1" value=""/>
                            <charstatelabels id="UserDataType.36" spec="beast.evolution.datatype.UserDataType" characterName="bird_26" codeMap="" states="-1" value=""/>
                            <charstatelabels id="UserDataType.37" spec="beast.evolution.datatype.UserDataType" characterName="bird_27" codeMap="" states="-1" value=""/>
                            <charstatelabels id="UserDataType.38" spec="beast.evolution.datatype.UserDataType" characterName="bite_0ascertainment" codeMap="" states="-1" value=""/>
                            <charstatelabels id="UserDataType.39" spec="beast.evolution.datatype.UserDataType" characterName="bite_28" codeMap="" states="-1" value=""/>
                            <charstatelabels id="UserDataType.40" spec="beast.evolution.datatype.UserDataType" characterName="bite_29" codeMap="" states="-1" value=""/>
                            <charstatelabels id="UserDataType.41" spec="beast.evolution.datatype.UserDataType" characterName="bite_30" codeMap="" states="-1" value=""/>
                            <charstatelabels id="UserDataType.42" spec="beast.evolution.datatype.UserDataType" characterName="bite_31" codeMap="" states="-1" value=""/>
                            <charstatelabels id="UserDataType.43" spec="beast.evolution.datatype.UserDataType" characterName="bite_32" codeMap="" states="-1" value=""/>
                            <charstatelabels id="UserDataType.44" spec="beast.evolution.datatype.UserDataType" characterName="bite_33" codeMap="" states="-1" value=""/>
                            <charstatelabels id="UserDataType.45" spec="beast.evolution.datatype.UserDataType" characterName="bite_34" codeMap="" states="-1" value=""/>
                            <charstatelabels id="UserDataType.46" spec="beast.evolution.datatype.UserDataType" characterName="bite_35" codeMap="" states="-1" value=""/>
                            <charstatelabels id="UserDataType.47" spec="beast.evolution.datatype.UserDataType" characterName="black_0ascertainment" codeMap="" states="-1" value=""/>
                            <charstatelabels id="UserDataType.48" spec="beast.evolution.datatype.UserDataType" characterName="black_36" codeMap="" states="-1" value=""/>
                            <charstatelabels id="UserDataType.49" spec="beast.evolution.datatype.UserDataType" characterName="black_37" codeMap="" states="-1" value=""/>
                            <charstatelabels id="UserDataType.50" spec="beast.evolution.datatype.UserDataType" characterName="black_38" codeMap="" states="-1" value=""/>
                            <charstatelabels id="UserDataType.51" spec="beast.evolution.datatype.UserDataType" characterName="black_39" codeMap="" states="-1" value=""/>
                            <charstatelabels id="UserDataType.52" spec="beast.evolution.datatype.UserDataType" characterName="black_40" codeMap="" states="-1" value=""/>
                            <charstatelabels id="UserDataType.53" spec="beast.evolution.datatype.UserDataType" characterName="black_41" codeMap="" states="-1" value=""/>
                            <charstatelabels id="UserDataType.54" spec="beast.evolution.datatype.UserDataType" characterName="black_42" codeMap="" states="-1" value=""/>
                            <charstatelabels id="UserDataType.55" spec="beast.evolution.datatype.UserDataType" characterName="blood_0ascertainment" codeMap="" states="-1" value=""/>
                            <charstatelabels id="UserDataType.56" spec="beast.evolution.datatype.UserDataType" characterName="blood_43" codeMap="" states="-1" value=""/>
                            <charstatelabels id="UserDataType.57" spec="beast.evolution.datatype.UserDataType" characterName="blood_44" codeMap="" states="-1" value=""/>
                            <charstatelabels id="UserDataType.58" spec="beast.evolution.datatype.UserDataType" characterName="blood_45" codeMap="" states="-1" value=""/>
                            <charstatelabels id="UserDataType.59" spec="beast.evolution.datatype.UserDataType" characterName="bone_0ascertainment" codeMap="" states="-1" value=""/>
                            <charstatelabels id="UserDataType.60" spec="beast.evolution.datatype.UserDataType" characterName="bone_46" codeMap="" states="-1" value=""/>
                            <charstatelabels id="UserDataType.61" spec="beast.evolution.datatype.UserDataType" characterName="bone_47" codeMap="" states="-1" value=""/>
                            <charstatelabels id="UserDataType.62" spec="beast.evolution.datatype.UserDataType" characterName="bone_48" codeMap="" states="-1" value=""/>
                            <charstatelabels id="UserDataType.63" spec="beast.evolution.datatype.UserDataType" characterName="breast_0ascertainment" codeMap="" states="-1" value=""/>
                            <charstatelabels id="UserDataType.64" spec="beast.evolution.datatype.UserDataType" characterName="breast_49" codeMap="" states="-1" value=""/>
                            <charstatelabels id="UserDataType.65" spec="beast.evolution.datatype.UserDataType" characterName="breast_50" codeMap="" states="-1" value=""/>
                            <charstatelabels id="UserDataType.66" spec="beast.evolution.datatype.UserDataType" characterName="breast_51" codeMap="" states="-1" value=""/>
                            <charstatelabels id="UserDataType.67" spec="beast.evolution.datatype.UserDataType" characterName="breast_52" codeMap="" states="-1" value=""/>
                            <charstatelabels id="UserDataType.68" spec="beast.evolution.datatype.UserDataType" characterName="breast_53" codeMap="" states="-1" value=""/>
                            <charstatelabels id="UserDataType.69" spec="beast.evolution.datatype.UserDataType" characterName="breast_54" codeMap="" states="-1" value=""/>
                            <charstatelabels id="UserDataType.70" spec="beast.evolution.datatype.UserDataType" characterName="breast_55" codeMap="" states="-1" value=""/>
                            <charstatelabels id="UserDataType.71" spec="beast.evolution.datatype.UserDataType" characterName="breast_56" codeMap="" states="-1" value=""/>
                            <charstatelabels id="UserDataType.72" spec="beast.evolution.datatype.UserDataType" characterName="breast_57" codeMap="" states="-1" value=""/>
                            <charstatelabels id="UserDataType.73" spec="beast.evolution.datatype.UserDataType" characterName="breast_58" codeMap="" states="-1" value=""/>
                            <charstatelabels id="UserDataType.74" spec="beast.evolution.datatype.UserDataType" characterName="breast_59" codeMap="" states="-1" value=""/>
                            <charstatelabels id="UserDataType.75" spec="beast.evolution.datatype.UserDataType" characterName="breast_60" codeMap="" states="-1" value=""/>
                            <charstatelabels id="UserDataType.76" spec="beast.evolution.datatype.UserDataType" characterName="breast_61" codeMap="" states="-1" value=""/>
                            <charstatelabels id="UserDataType.77" spec="beast.evolution.datatype.UserDataType" characterName="breast_62" codeMap="" states="-1" value=""/>
                            <charstatelabels id="UserDataType.78" spec="beast.evolution.datatype.UserDataType" characterName="breast_63" codeMap="" states="-1" value=""/>
                            <charstatelabels id="UserDataType.79" spec="beast.evolution.datatype.UserDataType" characterName="burn(tr.)_0ascertainment" codeMap="" states="-1" value=""/>
                            <charstatelabels id="UserDataType.80" spec="beast.evolution.datatype.UserDataType" characterName="burn(tr.)_64" codeMap="" states="-1" value=""/>
                            <charstatelabels id="UserDataType.81" spec="beast.evolution.datatype.UserDataType" characterName="burn(tr.)_65" codeMap="" states="-1" value=""/>
                            <charstatelabels id="UserDataType.82" spec="beast.evolution.datatype.UserDataType" characterName="burn(tr.)_66" codeMap="" states="-1" value=""/>
                            <charstatelabels id="UserDataType.83" spec="beast.evolution.datatype.UserDataType" characterName="burn(tr.)_67" codeMap="" states="-1" value=""/>
                            <charstatelabels id="UserDataType.84" spec="beast.evolution.datatype.UserDataType" characterName="burn(tr.)_68" codeMap="" states="-1" value=""/>
                            <charstatelabels id="UserDataType.85" spec="beast.evolution.datatype.UserDataType" characterName="burn(tr.)_69" codeMap="" states="-1" value=""/>
                            <charstatelabels id="UserDataType.86" spec="beast.evolution.datatype.UserDataType" characterName="burn(tr.)_70" codeMap="" states="-1" value=""/>
                            <charstatelabels id="UserDataType.87" spec="beast.evolution.datatype.UserDataType" characterName="burn(tr.)_71" codeMap="" states="-1" value=""/>
                            <charstatelabels id="UserDataType.88" spec="beast.evolution.datatype.UserDataType" characterName="burn(tr.)_72" codeMap="" states="-1" value=""/>
                            <charstatelabels id="UserDataType.89" spec="beast.evolution.datatype.UserDataType" characterName="burn(tr.)_73" codeMap="" states="-1" value=""/>
                            <charstatelabels id="UserDataType.90" spec="beast.evolution.datatype.UserDataType" characterName="burn(tr.)_74" codeMap="" states="-1" value=""/>
                            <charstatelabels id="UserDataType.91" spec="beast.evolution.datatype.UserDataType" characterName="burn(tr.)_75" codeMap="" states="-1" value=""/>
                            <charstatelabels id="UserDataType.92" spec="beast.evolution.datatype.UserDataType" characterName="burn(tr.)_76" codeMap="" states="-1" value=""/>
                            <charstatelabels id="UserDataType.93" spec="beast.evolution.datatype.UserDataType" characterName="burn(tr.)_77" codeMap="" states="-1" value=""/>
                            <charstatelabels id="UserDataType.94" spec="beast.evolution.datatype.UserDataType" characterName="burn(tr.)_78" codeMap="" states="-1" value=""/>
                            <charstatelabels id="UserDataType.95" spec="beast.evolution.datatype.UserDataType" characterName="burn(tr.)_79" codeMap="" states="-1" value=""/>
                            <charstatelabels id="UserDataType.96" spec="beast.evolution.datatype.UserDataType" characterName="burn(tr.)_80" codeMap="" states="-1" value=""/>
                            <charstatelabels id="UserDataType.97" spec="beast.evolution.datatype.UserDataType" characterName="burn(tr.)_81" codeMap="" states="-1" value=""/>
                            <charstatelabels id="UserDataType.98" spec="beast.evolution.datatype.UserDataType" characterName="burn(tr.)_82" codeMap="" states="-1" value=""/>
                            <charstatelabels id="UserDataType.99" spec="beast.evolution.datatype.UserDataType" characterName="claw(nail)_0ascertainment" codeMap="" states="-1" value=""/>
                            <charstatelabels id="UserDataType.100" spec="beast.evolution.datatype.UserDataType" characterName="claw(nail)_83" codeMap="" states="-1" value=""/>
                            <charstatelabels id="UserDataType.101" spec="beast.evolution.datatype.UserDataType" characterName="claw(nail)_84" codeMap="" states="-1" value=""/>
                            <charstatelabels id="UserDataType.102" spec="beast.evolution.datatype.UserDataType" characterName="claw(nail)_85" codeMap="" states="-1" value=""/>
                            <charstatelabels id="UserDataType.103" spec="beast.evolution.datatype.UserDataType" characterName="claw(nail)_86" codeMap="" states="-1" value=""/>
                            <charstatelabels id="UserDataType.104" spec="beast.evolution.datatype.UserDataType" characterName="claw(nail)_87" codeMap="" states="-1" value=""/>
                            <charstatelabels id="UserDataType.105" spec="beast.evolution.datatype.UserDataType" characterName="cloud_0ascertainment" codeMap="" states="-1" value=""/>
                            <charstatelabels id="UserDataType.106" spec="beast.evolution.datatype.UserDataType" characterName="cloud_88" codeMap="" states="-1" value=""/>
                            <charstatelabels id="UserDataType.107" spec="beast.evolution.datatype.UserDataType" characterName="cloud_89" codeMap="" states="-1" value=""/>
                            <charstatelabels id="UserDataType.108" spec="beast.evolution.datatype.UserDataType" characterName="cold_0ascertainment" codeMap="" states="-1" value=""/>
                            <charstatelabels id="UserDataType.109" spec="beast.evolution.datatype.UserDataType" characterName="cold_90" codeMap="" states="-1" value=""/>
                            <charstatelabels id="UserDataType.110" spec="beast.evolution.datatype.UserDataType" characterName="cold_91" codeMap="" states="-1" value=""/>
                            <charstatelabels id="UserDataType.111" spec="beast.evolution.datatype.UserDataType" characterName="cold_92" codeMap="" states="-1" value=""/>
                            <charstatelabels id="UserDataType.112" spec="beast.evolution.datatype.UserDataType" characterName="cold_93" codeMap="" states="-1" value=""/>
                            <charstatelabels id="UserDataType.113" spec="beast.evolution.datatype.UserDataType" characterName="cold_94" codeMap="" states="-1" value=""/>
                            <charstatelabels id="UserDataType.114" spec="beast.evolution.datatype.UserDataType" characterName="cold_95" codeMap="" states="-1" value=""/>
                            <charstatelabels id="UserDataType.115" spec="beast.evolution.datatype.UserDataType" characterName="cold_96" codeMap="" states="-1" value=""/>
                            <charstatelabels id="UserDataType.116" spec="beast.evolution.datatype.UserDataType" characterName="cold_97" codeMap="" states="-1" value=""/>
                            <charstatelabels id="UserDataType.117" spec="beast.evolution.datatype.UserDataType" characterName="cold_98" codeMap="" states="-1" value=""/>
                            <charstatelabels id="UserDataType.118" spec="beast.evolution.datatype.UserDataType" characterName="cold_99" codeMap="" states="-1" value=""/>
                            <charstatelabels id="UserDataType.119" spec="beast.evolution.datatype.UserDataType" characterName="cold_100" codeMap="" states="-1" value=""/>
                            <charstatelabels id="UserDataType.120" spec="beast.evolution.datatype.UserDataType" characterName="cold_101" codeMap="" states="-1" value=""/>
                            <charstatelabels id="UserDataType.121" spec="beast.evolution.datatype.UserDataType" characterName="cold_102" codeMap="" states="-1" value=""/>
                            <charstatelabels id="UserDataType.122" spec="beast.evolution.datatype.UserDataType" characterName="cold_103" codeMap="" states="-1" value=""/>
                            <charstatelabels id="UserDataType.123" spec="beast.evolution.datatype.UserDataType" characterName="cold_104" codeMap="" states="-1" value=""/>
                            <charstatelabels id="UserDataType.124" spec="beast.evolution.datatype.UserDataType" characterName="cold_105" codeMap="" states="-1" value=""/>
                            <charstatelabels id="UserDataType.125" spec="beast.evolution.datatype.UserDataType" characterName="cold_106" codeMap="" states="-1" value=""/>
                            <charstatelabels id="UserDataType.126" spec="beast.evolution.datatype.UserDataType" characterName="cold_107" codeMap="" states="-1" value=""/>
                            <charstatelabels id="UserDataType.127" spec="beast.evolution.datatype.UserDataType" characterName="cold_108" codeMap="" states="-1" value=""/>
                            <charstatelabels id="UserDataType.128" spec="beast.evolution.datatype.UserDataType" characterName="come_0ascertainment" codeMap="" states="-1" value=""/>
                            <charstatelabels id="UserDataType.129" spec="beast.evolution.datatype.UserDataType" characterName="come_109" codeMap="" states="-1" value=""/>
                            <charstatelabels id="UserDataType.130" spec="beast.evolution.datatype.UserDataType" characterName="come_110" codeMap="" states="-1" value=""/>
                            <charstatelabels id="UserDataType.131" spec="beast.evolution.datatype.UserDataType" characterName="come_111" codeMap="" states="-1" value=""/>
                            <charstatelabels id="UserDataType.132" spec="beast.evolution.datatype.UserDataType" characterName="come_112" codeMap="" states="-1" value=""/>
                            <charstatelabels id="UserDataType.133" spec="beast.evolution.datatype.UserDataType" characterName="come_113" codeMap="" states="-1" value=""/>
                            <charstatelabels id="UserDataType.134" spec="beast.evolution.datatype.UserDataType" characterName="come_114" codeMap="" states="-1" value=""/>
                            <charstatelabels id="UserDataType.135" spec="beast.evolution.datatype.UserDataType" characterName="come_115" codeMap="" states="-1" value=""/>
                            <charstatelabels id="UserDataType.136" spec="beast.evolution.datatype.UserDataType" characterName="die_0ascertainment" codeMap="" states="-1" value=""/>
                            <charstatelabels id="UserDataType.137" spec="beast.evolution.datatype.UserDataType" characterName="die_116" codeMap="" states="-1" value=""/>
                            <charstatelabels id="UserDataType.138" spec="beast.evolution.datatype.UserDataType" characterName="die_117" codeMap="" states="-1" value=""/>
                            <charstatelabels id="UserDataType.139" spec="beast.evolution.datatype.UserDataType" characterName="die_118" codeMap="" states="-1" value=""/>
                            <charstatelabels id="UserDataType.140" spec="beast.evolution.datatype.UserDataType" characterName="die_119" codeMap="" states="-1" value=""/>
                            <charstatelabels id="UserDataType.141" spec="beast.evolution.datatype.UserDataType" characterName="die_120" codeMap="" states="-1" value=""/>
                            <charstatelabels id="UserDataType.142" spec="beast.evolution.datatype.UserDataType" characterName="die_121" codeMap="" states="-1" value=""/>
                            <charstatelabels id="UserDataType.143" spec="beast.evolution.datatype.UserDataType" characterName="dog_0ascertainment" codeMap="" states="-1" value=""/>
                            <charstatelabels id="UserDataType.144" spec="beast.evolution.datatype.UserDataType" characterName="dog_122" codeMap="" states="-1" value=""/>
                            <charstatelabels id="UserDataType.145" spec="beast.evolution.datatype.UserDataType" characterName="dog_123" codeMap="" states="-1" value=""/>
                            <charstatelabels id="UserDataType.146" spec="beast.evolution.datatype.UserDataType" characterName="dog_124" codeMap="" states="-1" value=""/>
                            <charstatelabels id="UserDataType.147" spec="beast.evolution.datatype.UserDataType" characterName="dry_0ascertainment" codeMap="" states="-1" value=""/>
                            <charstatelabels id="UserDataType.148" spec="beast.evolution.datatype.UserDataType" characterName="dry_125" codeMap="" states="-1" value=""/>
                            <charstatelabels id="UserDataType.149" spec="beast.evolution.datatype.UserDataType" characterName="dry_126" codeMap="" states="-1" value=""/>
                            <charstatelabels id="UserDataType.150" spec="beast.evolution.datatype.UserDataType" characterName="dry_127" codeMap="" states="-1" value=""/>
                            <charstatelabels id="UserDataType.151" spec="beast.evolution.datatype.UserDataType" characterName="ear_0ascertainment" codeMap="" states="-1" value=""/>
                            <charstatelabels id="UserDataType.152" spec="beast.evolution.datatype.UserDataType" characterName="ear_128" codeMap="" states="-1" value=""/>
                            <charstatelabels id="UserDataType.153" spec="beast.evolution.datatype.UserDataType" characterName="ear_129" codeMap="" states="-1" value=""/>
                            <charstatelabels id="UserDataType.154" spec="beast.evolution.datatype.UserDataType" characterName="ear_130" codeMap="" states="-1" value=""/>
                            <charstatelabels id="UserDataType.155" spec="beast.evolution.datatype.UserDataType" characterName="ear_131" codeMap="" states="-1" value=""/>
                            <charstatelabels id="UserDataType.156" spec="beast.evolution.datatype.UserDataType" characterName="earth_0ascertainment" codeMap="" states="-1" value=""/>
                            <charstatelabels id="UserDataType.157" spec="beast.evolution.datatype.UserDataType" characterName="earth_132" codeMap="" states="-1" value=""/>
                            <charstatelabels id="UserDataType.158" spec="beast.evolution.datatype.UserDataType" characterName="earth_133" codeMap="" states="-1" value=""/>
                            <charstatelabels id="UserDataType.159" spec="beast.evolution.datatype.UserDataType" characterName="earth_134" codeMap="" states="-1" value=""/>
                            <charstatelabels id="UserDataType.160" spec="beast.evolution.datatype.UserDataType" characterName="earth_135" codeMap="" states="-1" value=""/>
                            <charstatelabels id="UserDataType.161" spec="beast.evolution.datatype.UserDataType" characterName="earth_136" codeMap="" states="-1" value=""/>
                            <charstatelabels id="UserDataType.162" spec="beast.evolution.datatype.UserDataType" characterName="earth_137" codeMap="" states="-1" value=""/>
                            <charstatelabels id="UserDataType.163" spec="beast.evolution.datatype.UserDataType" characterName="earth_138" codeMap="" states="-1" value=""/>
                            <charstatelabels id="UserDataType.164" spec="beast.evolution.datatype.UserDataType" characterName="earth_139" codeMap="" states="-1" value=""/>
                            <charstatelabels id="UserDataType.165" spec="beast.evolution.datatype.UserDataType" characterName="earth_140" codeMap="" states="-1" value=""/>
                            <charstatelabels id="UserDataType.166" spec="beast.evolution.datatype.UserDataType" characterName="earth_141" codeMap="" states="-1" value=""/>
                            <charstatelabels id="UserDataType.167" spec="beast.evolution.datatype.UserDataType" characterName="earth_142" codeMap="" states="-1" value=""/>
                            <charstatelabels id="UserDataType.168" spec="beast.evolution.datatype.UserDataType" characterName="eat_0ascertainment" codeMap="" states="-1" value=""/>
                            <charstatelabels id="UserDataType.169" spec="beast.evolution.datatype.UserDataType" characterName="eat_143" codeMap="" states="-1" value=""/>
                            <charstatelabels id="UserDataType.170" spec="beast.evolution.datatype.UserDataType" characterName="eat_144" codeMap="" states="-1" value=""/>
                            <charstatelabels id="UserDataType.171" spec="beast.evolution.datatype.UserDataType" characterName="eat_145" codeMap="" states="-1" value=""/>
                            <charstatelabels id="UserDataType.172" spec="beast.evolution.datatype.UserDataType" characterName="eat_146" codeMap="" states="-1" value=""/>
                            <charstatelabels id="UserDataType.173" spec="beast.evolution.datatype.UserDataType" characterName="eat_147" codeMap="" states="-1" value=""/>
                            <charstatelabels id="UserDataType.174" spec="beast.evolution.datatype.UserDataType" characterName="eat_148" codeMap="" states="-1" value=""/>
                            <charstatelabels id="UserDataType.175" spec="beast.evolution.datatype.UserDataType" characterName="eat_149" codeMap="" states="-1" value=""/>
                            <charstatelabels id="UserDataType.176" spec="beast.evolution.datatype.UserDataType" characterName="egg_0ascertainment" codeMap="" states="-1" value=""/>
                            <charstatelabels id="UserDataType.177" spec="beast.evolution.datatype.UserDataType" characterName="egg_150" codeMap="" states="-1" value=""/>
                            <charstatelabels id="UserDataType.178" spec="beast.evolution.datatype.UserDataType" characterName="egg_151" codeMap="" states="-1" value=""/>
                            <charstatelabels id="UserDataType.179" spec="beast.evolution.datatype.UserDataType" characterName="egg_152" codeMap="" states="-1" value=""/>
                            <charstatelabels id="UserDataType.180" spec="beast.evolution.datatype.UserDataType" characterName="egg_153" codeMap="" states="-1" value=""/>
                            <charstatelabels id="UserDataType.181" spec="beast.evolution.datatype.UserDataType" characterName="eye_0ascertainment" codeMap="" states="-1" value=""/>
                            <charstatelabels id="UserDataType.182" spec="beast.evolution.datatype.UserDataType" characterName="eye_154" codeMap="" states="-1" value=""/>
                            <charstatelabels id="UserDataType.183" spec="beast.evolution.datatype.UserDataType" characterName="eye_155" codeMap="" states="-1" value=""/>
                            <charstatelabels id="UserDataType.184" spec="beast.evolution.datatype.UserDataType" characterName="fat(n.)_0ascertainment" codeMap="" states="-1" value=""/>
                            <charstatelabels id="UserDataType.185" spec="beast.evolution.datatype.UserDataType" characterName="fat(n.)_156" codeMap="" states="-1" value=""/>
                            <charstatelabels id="UserDataType.186" spec="beast.evolution.datatype.UserDataType" characterName="fat(n.)_157" codeMap="" states="-1" value=""/>
                            <charstatelabels id="UserDataType.187" spec="beast.evolution.datatype.UserDataType" characterName="fat(n.)_158" codeMap="" states="-1" value=""/>
                            <charstatelabels id="UserDataType.188" spec="beast.evolution.datatype.UserDataType" characterName="fat(n.)_159" codeMap="" states="-1" value=""/>
                            <charstatelabels id="UserDataType.189" spec="beast.evolution.datatype.UserDataType" characterName="fat(n.)_160" codeMap="" states="-1" value=""/>
                            <charstatelabels id="UserDataType.190" spec="beast.evolution.datatype.UserDataType" characterName="fat(n.)_161" codeMap="" states="-1" value=""/>
                            <charstatelabels id="UserDataType.191" spec="beast.evolution.datatype.UserDataType" characterName="fat(n.)_162" codeMap="" states="-1" value=""/>
                            <charstatelabels id="UserDataType.192" spec="beast.evolution.datatype.UserDataType" characterName="fat(n.)_163" codeMap="" states="-1" value=""/>
                            <charstatelabels id="UserDataType.193" spec="beast.evolution.datatype.UserDataType" characterName="feather_0ascertainment" codeMap="" states="-1" value=""/>
                            <charstatelabels id="UserDataType.194" spec="beast.evolution.datatype.UserDataType" characterName="feather_164" codeMap="" states="-1" value=""/>
                            <charstatelabels id="UserDataType.195" spec="beast.evolution.datatype.UserDataType" characterName="feather_165" codeMap="" states="-1" value=""/>
                            <charstatelabels id="UserDataType.196" spec="beast.evolution.datatype.UserDataType" characterName="feather_166" codeMap="" states="-1" value=""/>
                            <charstatelabels id="UserDataType.197" spec="beast.evolution.datatype.UserDataType" characterName="feather_167" codeMap="" states="-1" value=""/>
                            <charstatelabels id="UserDataType.198" spec="beast.evolution.datatype.UserDataType" characterName="feather_168" codeMap="" states="-1" value=""/>
                            <charstatelabels id="UserDataType.199" spec="beast.evolution.datatype.UserDataType" characterName="feather_169" codeMap="" states="-1" value=""/>
                            <charstatelabels id="UserDataType.200" spec="beast.evolution.datatype.UserDataType" characterName="fire_0ascertainment" codeMap="" states="-1" value=""/>
                            <charstatelabels id="UserDataType.201" spec="beast.evolution.datatype.UserDataType" characterName="fire_170" codeMap="" states="-1" value=""/>
                            <charstatelabels id="UserDataType.202" spec="beast.evolution.datatype.UserDataType" characterName="fire_171" codeMap="" states="-1" value=""/>
                            <charstatelabels id="UserDataType.203" spec="beast.evolution.datatype.UserDataType" characterName="fish_0ascertainment" codeMap="" states="-1" value=""/>
                            <charstatelabels id="UserDataType.204" spec="beast.evolution.datatype.UserDataType" characterName="fish_172" codeMap="" states="-1" value=""/>
                            <charstatelabels id="UserDataType.205" spec="beast.evolution.datatype.UserDataType" characterName="fish_173" codeMap="" states="-1" value=""/>
                            <charstatelabels id="UserDataType.206" spec="beast.evolution.datatype.UserDataType" characterName="fish_174" codeMap="" states="-1" value=""/>
                            <charstatelabels id="UserDataType.207" spec="beast.evolution.datatype.UserDataType" characterName="fish_175" codeMap="" states="-1" value=""/>
                            <charstatelabels id="UserDataType.208" spec="beast.evolution.datatype.UserDataType" characterName="fly(v.)_0ascertainment" codeMap="" states="-1" value=""/>
                            <charstatelabels id="UserDataType.209" spec="beast.evolution.datatype.UserDataType" characterName="fly(v.)_176" codeMap="" states="-1" value=""/>
                            <charstatelabels id="UserDataType.210" spec="beast.evolution.datatype.UserDataType" characterName="fly(v.)_177" codeMap="" states="-1" value=""/>
                            <charstatelabels id="UserDataType.211" spec="beast.evolution.datatype.UserDataType" characterName="fly(v.)_178" codeMap="" states="-1" value=""/>
                            <charstatelabels id="UserDataType.212" spec="beast.evolution.datatype.UserDataType" characterName="fly(v.)_179" codeMap="" states="-1" value=""/>
                            <charstatelabels id="UserDataType.213" spec="beast.evolution.datatype.UserDataType" characterName="foot_0ascertainment" codeMap="" states="-1" value=""/>
                            <charstatelabels id="UserDataType.214" spec="beast.evolution.datatype.UserDataType" characterName="foot_180" codeMap="" states="-1" value=""/>
                            <charstatelabels id="UserDataType.215" spec="beast.evolution.datatype.UserDataType" characterName="foot_181" codeMap="" states="-1" value=""/>
                            <charstatelabels id="UserDataType.216" spec="beast.evolution.datatype.UserDataType" characterName="foot_182" codeMap="" states="-1" value=""/>
                            <charstatelabels id="UserDataType.217" spec="beast.evolution.datatype.UserDataType" characterName="foot_183" codeMap="" states="-1" value=""/>
                            <charstatelabels id="UserDataType.218" spec="beast.evolution.datatype.UserDataType" characterName="foot_184" codeMap="" states="-1" value=""/>
                            <charstatelabels id="UserDataType.219" spec="beast.evolution.datatype.UserDataType" characterName="full_0ascertainment" codeMap="" states="-1" value=""/>
                            <charstatelabels id="UserDataType.220" spec="beast.evolution.datatype.UserDataType" characterName="full_185" codeMap="" states="-1" value=""/>
                            <charstatelabels id="UserDataType.221" spec="beast.evolution.datatype.UserDataType" characterName="full_186" codeMap="" states="-1" value=""/>
                            <charstatelabels id="UserDataType.222" spec="beast.evolution.datatype.UserDataType" characterName="full_187" codeMap="" states="-1" value=""/>
                            <charstatelabels id="UserDataType.223" spec="beast.evolution.datatype.UserDataType" characterName="full_188" codeMap="" states="-1" value=""/>
                            <charstatelabels id="UserDataType.224" spec="beast.evolution.datatype.UserDataType" characterName="give_0ascertainment" codeMap="" states="-1" value=""/>
                            <charstatelabels id="UserDataType.225" spec="beast.evolution.datatype.UserDataType" characterName="give_189" codeMap="" states="-1" value=""/>
                            <charstatelabels id="UserDataType.226" spec="beast.evolution.datatype.UserDataType" characterName="give_190" codeMap="" states="-1" value=""/>
                            <charstatelabels id="UserDataType.227" spec="beast.evolution.datatype.UserDataType" characterName="give_191" codeMap="" states="-1" value=""/>
                            <charstatelabels id="UserDataType.228" spec="beast.evolution.datatype.UserDataType" characterName="give_192" codeMap="" states="-1" value=""/>
                            <charstatelabels id="UserDataType.229" spec="beast.evolution.datatype.UserDataType" characterName="give_193" codeMap="" states="-1" value=""/>
                            <charstatelabels id="UserDataType.230" spec="beast.evolution.datatype.UserDataType" characterName="give_194" codeMap="" states="-1" value=""/>
                            <charstatelabels id="UserDataType.231" spec="beast.evolution.datatype.UserDataType" characterName="give_195" codeMap="" states="-1" value=""/>
                            <charstatelabels id="UserDataType.232" spec="beast.evolution.datatype.UserDataType" characterName="give_196" codeMap="" states="-1" value=""/>
                            <charstatelabels id="UserDataType.233" spec="beast.evolution.datatype.UserDataType" characterName="good_0ascertainment" codeMap="" states="-1" value=""/>
                            <charstatelabels id="UserDataType.234" spec="beast.evolution.datatype.UserDataType" characterName="good_197" codeMap="" states="-1" value=""/>
                            <charstatelabels id="UserDataType.235" spec="beast.evolution.datatype.UserDataType" characterName="good_198" codeMap="" states="-1" value=""/>
                            <charstatelabels id="UserDataType.236" spec="beast.evolution.datatype.UserDataType" characterName="good_199" codeMap="" states="-1" value=""/>
                            <charstatelabels id="UserDataType.237" spec="beast.evolution.datatype.UserDataType" characterName="good_200" codeMap="" states="-1" value=""/>
                            <charstatelabels id="UserDataType.238" spec="beast.evolution.datatype.UserDataType" characterName="good_201" codeMap="" states="-1" value=""/>
                            <charstatelabels id="UserDataType.239" spec="beast.evolution.datatype.UserDataType" characterName="good_202" codeMap="" states="-1" value=""/>
                            <charstatelabels id="UserDataType.240" spec="beast.evolution.datatype.UserDataType" characterName="good_203" codeMap="" states="-1" value=""/>
                            <charstatelabels id="UserDataType.241" spec="beast.evolution.datatype.UserDataType" characterName="good_204" codeMap="" states="-1" value=""/>
                            <charstatelabels id="UserDataType.242" spec="beast.evolution.datatype.UserDataType" characterName="green_0ascertainment" codeMap="" states="-1" value=""/>
                            <charstatelabels id="UserDataType.243" spec="beast.evolution.datatype.UserDataType" characterName="green_205" codeMap="" states="-1" value=""/>
                            <charstatelabels id="UserDataType.244" spec="beast.evolution.datatype.UserDataType" characterName="green_206" codeMap="" states="-1" value=""/>
                            <charstatelabels id="UserDataType.245" spec="beast.evolution.datatype.UserDataType" characterName="green_207" codeMap="" states="-1" value=""/>
                            <charstatelabels id="UserDataType.246" spec="beast.evolution.datatype.UserDataType" characterName="green_208" codeMap="" states="-1" value=""/>
                            <charstatelabels id="UserDataType.247" spec="beast.evolution.datatype.UserDataType" characterName="green_209" codeMap="" states="-1" value=""/>
                            <charstatelabels id="UserDataType.248" spec="beast.evolution.datatype.UserDataType" characterName="green_210" codeMap="" states="-1" value=""/>
                            <charstatelabels id="UserDataType.249" spec="beast.evolution.datatype.UserDataType" characterName="green_211" codeMap="" states="-1" value=""/>
                            <charstatelabels id="UserDataType.250" spec="beast.evolution.datatype.UserDataType" characterName="green_212" codeMap="" states="-1" value=""/>
                            <charstatelabels id="UserDataType.251" spec="beast.evolution.datatype.UserDataType" characterName="hair_0ascertainment" codeMap="" states="-1" value=""/>
                            <charstatelabels id="UserDataType.252" spec="beast.evolution.datatype.UserDataType" characterName="hair_213" codeMap="" states="-1" value=""/>
                            <charstatelabels id="UserDataType.253" spec="beast.evolution.datatype.UserDataType" characterName="hair_214" codeMap="" states="-1" value=""/>
                            <charstatelabels id="UserDataType.254" spec="beast.evolution.datatype.UserDataType" characterName="hair_215" codeMap="" states="-1" value=""/>
                            <charstatelabels id="UserDataType.255" spec="beast.evolution.datatype.UserDataType" characterName="hair_216" codeMap="" states="-1" value=""/>
                            <charstatelabels id="UserDataType.256" spec="beast.evolution.datatype.UserDataType" characterName="hair_217" codeMap="" states="-1" value=""/>
                            <charstatelabels id="UserDataType.257" spec="beast.evolution.datatype.UserDataType" characterName="hair_218" codeMap="" states="-1" value=""/>
                            <charstatelabels id="UserDataType.258" spec="beast.evolution.datatype.UserDataType" characterName="hair_219" codeMap="" states="-1" value=""/>
                            <charstatelabels id="UserDataType.259" spec="beast.evolution.datatype.UserDataType" characterName="hand_0ascertainment" codeMap="" states="-1" value=""/>
                            <charstatelabels id="UserDataType.260" spec="beast.evolution.datatype.UserDataType" characterName="hand_220" codeMap="" states="-1" value=""/>
                            <charstatelabels id="UserDataType.261" spec="beast.evolution.datatype.UserDataType" characterName="hand_221" codeMap="" states="-1" value=""/>
                            <charstatelabels id="UserDataType.262" spec="beast.evolution.datatype.UserDataType" characterName="hand_222" codeMap="" states="-1" value=""/>
                            <charstatelabels id="UserDataType.263" spec="beast.evolution.datatype.UserDataType" characterName="hand_223" codeMap="" states="-1" value=""/>
                            <charstatelabels id="UserDataType.264" spec="beast.evolution.datatype.UserDataType" characterName="head_0ascertainment" codeMap="" states="-1" value=""/>
                            <charstatelabels id="UserDataType.265" spec="beast.evolution.datatype.UserDataType" characterName="head_224" codeMap="" states="-1" value=""/>
                            <charstatelabels id="UserDataType.266" spec="beast.evolution.datatype.UserDataType" characterName="head_225" codeMap="" states="-1" value=""/>
                            <charstatelabels id="UserDataType.267" spec="beast.evolution.datatype.UserDataType" characterName="head_226" codeMap="" states="-1" value=""/>
                            <charstatelabels id="UserDataType.268" spec="beast.evolution.datatype.UserDataType" characterName="head_227" codeMap="" states="-1" value=""/>
                            <charstatelabels id="UserDataType.269" spec="beast.evolution.datatype.UserDataType" characterName="head_228" codeMap="" states="-1" value=""/>
                            <charstatelabels id="UserDataType.270" spec="beast.evolution.datatype.UserDataType" characterName="head_229" codeMap="" states="-1" value=""/>
                            <charstatelabels id="UserDataType.271" spec="beast.evolution.datatype.UserDataType" characterName="head_230" codeMap="" states="-1" value=""/>
                            <charstatelabels id="UserDataType.272" spec="beast.evolution.datatype.UserDataType" characterName="hear_0ascertainment" codeMap="" states="-1" value=""/>
                            <charstatelabels id="UserDataType.273" spec="beast.evolution.datatype.UserDataType" characterName="hear_231" codeMap="" states="-1" value=""/>
                            <charstatelabels id="UserDataType.274" spec="beast.evolution.datatype.UserDataType" characterName="hear_232" codeMap="" states="-1" value=""/>
                            <charstatelabels id="UserDataType.275" spec="beast.evolution.datatype.UserDataType" characterName="hear_233" codeMap="" states="-1" value=""/>
                            <charstatelabels id="UserDataType.276" spec="beast.evolution.datatype.UserDataType" characterName="hear_234" codeMap="" states="-1" value=""/>
                            <charstatelabels id="UserDataType.277" spec="beast.evolution.datatype.UserDataType" characterName="hear_235" codeMap="" states="-1" value=""/>
                            <charstatelabels id="UserDataType.278" spec="beast.evolution.datatype.UserDataType" characterName="hear_236" codeMap="" states="-1" value=""/>
                            <charstatelabels id="UserDataType.279" spec="beast.evolution.datatype.UserDataType" characterName="hear_237" codeMap="" states="-1" value=""/>
                            <charstatelabels id="UserDataType.280" spec="beast.evolution.datatype.UserDataType" characterName="hear_238" codeMap="" states="-1" value=""/>
                            <charstatelabels id="UserDataType.281" spec="beast.evolution.datatype.UserDataType" characterName="hear_239" codeMap="" states="-1" value=""/>
                            <charstatelabels id="UserDataType.282" spec="beast.evolution.datatype.UserDataType" characterName="hear_240" codeMap="" states="-1" value=""/>
                            <charstatelabels id="UserDataType.283" spec="beast.evolution.datatype.UserDataType" characterName="hear_241" codeMap="" states="-1" value=""/>
                            <charstatelabels id="UserDataType.284" spec="beast.evolution.datatype.UserDataType" characterName="hear_242" codeMap="" states="-1" value=""/>
                            <charstatelabels id="UserDataType.285" spec="beast.evolution.datatype.UserDataType" characterName="hear_243" codeMap="" states="-1" value=""/>
                            <charstatelabels id="UserDataType.286" spec="beast.evolution.datatype.UserDataType" characterName="heart_0ascertainment" codeMap="" states="-1" value=""/>
                            <charstatelabels id="UserDataType.287" spec="beast.evolution.datatype.UserDataType" characterName="heart_244" codeMap="" states="-1" value=""/>
                            <charstatelabels id="UserDataType.288" spec="beast.evolution.datatype.UserDataType" characterName="heart_245" codeMap="" states="-1" value=""/>
                            <charstatelabels id="UserDataType.289" spec="beast.evolution.datatype.UserDataType" characterName="heart_246" codeMap="" states="-1" value=""/>
                            <charstatelabels id="UserDataType.290" spec="beast.evolution.datatype.UserDataType" characterName="heart_247" codeMap="" states="-1" value=""/>
                            <charstatelabels id="UserDataType.291" spec="beast.evolution.datatype.UserDataType" characterName="heart_248" codeMap="" states="-1" value=""/>
                            <charstatelabels id="UserDataType.292" spec="beast.evolution.datatype.UserDataType" characterName="heart_249" codeMap="" states="-1" value=""/>
                            <charstatelabels id="UserDataType.293" spec="beast.evolution.datatype.UserDataType" characterName="horn_0ascertainment" codeMap="" states="-1" value=""/>
                            <charstatelabels id="UserDataType.294" spec="beast.evolution.datatype.UserDataType" characterName="horn_250" codeMap="" states="-1" value=""/>
                            <charstatelabels id="UserDataType.295" spec="beast.evolution.datatype.UserDataType" characterName="horn_251" codeMap="" states="-1" value=""/>
                            <charstatelabels id="UserDataType.296" spec="beast.evolution.datatype.UserDataType" characterName="horn_252" codeMap="" states="-1" value=""/>
                            <charstatelabels id="UserDataType.297" spec="beast.evolution.datatype.UserDataType" characterName="horn_253" codeMap="" states="-1" value=""/>
                            <charstatelabels id="UserDataType.298" spec="beast.evolution.datatype.UserDataType" characterName="horn_254" codeMap="" states="-1" value=""/>
                            <charstatelabels id="UserDataType.299" spec="beast.evolution.datatype.UserDataType" characterName="kill_0ascertainment" codeMap="" states="-1" value=""/>
                            <charstatelabels id="UserDataType.300" spec="beast.evolution.datatype.UserDataType" characterName="kill_261" codeMap="" states="-1" value=""/>
                            <charstatelabels id="UserDataType.301" spec="beast.evolution.datatype.UserDataType" characterName="kill_262" codeMap="" states="-1" value=""/>
                            <charstatelabels id="UserDataType.302" spec="beast.evolution.datatype.UserDataType" characterName="kill_263" codeMap="" states="-1" value=""/>
                            <charstatelabels id="UserDataType.303" spec="beast.evolution.datatype.UserDataType" characterName="kill_264" codeMap="" states="-1" value=""/>
                            <charstatelabels id="UserDataType.304" spec="beast.evolution.datatype.UserDataType" characterName="kill_265" codeMap="" states="-1" value=""/>
                            <charstatelabels id="UserDataType.305" spec="beast.evolution.datatype.UserDataType" characterName="kill_266" codeMap="" states="-1" value=""/>
                            <charstatelabels id="UserDataType.306" spec="beast.evolution.datatype.UserDataType" characterName="kill_267" codeMap="" states="-1" value=""/>
                            <charstatelabels id="UserDataType.307" spec="beast.evolution.datatype.UserDataType" characterName="kill_268" codeMap="" states="-1" value=""/>
                            <charstatelabels id="UserDataType.308" spec="beast.evolution.datatype.UserDataType" characterName="kill_269" codeMap="" states="-1" value=""/>
                            <charstatelabels id="UserDataType.309" spec="beast.evolution.datatype.UserDataType" characterName="knee_0ascertainment" codeMap="" states="-1" value=""/>
                            <charstatelabels id="UserDataType.310" spec="beast.evolution.datatype.UserDataType" characterName="knee_270" codeMap="" states="-1" value=""/>
                            <charstatelabels id="UserDataType.311" spec="beast.evolution.datatype.UserDataType" characterName="knee_271" codeMap="" states="-1" value=""/>
                            <charstatelabels id="UserDataType.312" spec="beast.evolution.datatype.UserDataType" characterName="knee_272" codeMap="" states="-1" value=""/>
                            <charstatelabels id="UserDataType.313" spec="beast.evolution.datatype.UserDataType" characterName="know_0ascertainment" codeMap="" states="-1" value=""/>
                            <charstatelabels id="UserDataType.314" spec="beast.evolution.datatype.UserDataType" characterName="know_273" codeMap="" states="-1" value=""/>
                            <charstatelabels id="UserDataType.315" spec="beast.evolution.datatype.UserDataType" characterName="know_274" codeMap="" states="-1" value=""/>
                            <charstatelabels id="UserDataType.316" spec="beast.evolution.datatype.UserDataType" characterName="know_275" codeMap="" states="-1" value=""/>
                            <charstatelabels id="UserDataType.317" spec="beast.evolution.datatype.UserDataType" characterName="know_276" codeMap="" states="-1" value=""/>
                            <charstatelabels id="UserDataType.318" spec="beast.evolution.datatype.UserDataType" characterName="know_277" codeMap="" states="-1" value=""/>
                            <charstatelabels id="UserDataType.319" spec="beast.evolution.datatype.UserDataType" characterName="know_278" codeMap="" states="-1" value=""/>
                            <charstatelabels id="UserDataType.320" spec="beast.evolution.datatype.UserDataType" characterName="know_279" codeMap="" states="-1" value=""/>
                            <charstatelabels id="UserDataType.321" spec="beast.evolution.datatype.UserDataType" characterName="leaf_0ascertainment" codeMap="" states="-1" value=""/>
                            <charstatelabels id="UserDataType.322" spec="beast.evolution.datatype.UserDataType" characterName="leaf_280" codeMap="" states="-1" value=""/>
                            <charstatelabels id="UserDataType.323" spec="beast.evolution.datatype.UserDataType" characterName="leaf_281" codeMap="" states="-1" value=""/>
                            <charstatelabels id="UserDataType.324" spec="beast.evolution.datatype.UserDataType" characterName="leaf_282" codeMap="" states="-1" value=""/>
                            <charstatelabels id="UserDataType.325" spec="beast.evolution.datatype.UserDataType" characterName="leaf_283" codeMap="" states="-1" value=""/>
                            <charstatelabels id="UserDataType.326" spec="beast.evolution.datatype.UserDataType" characterName="leaf_284" codeMap="" states="-1" value=""/>
                            <charstatelabels id="UserDataType.327" spec="beast.evolution.datatype.UserDataType" characterName="leaf_285" codeMap="" states="-1" value=""/>
                            <charstatelabels id="UserDataType.328" spec="beast.evolution.datatype.UserDataType" characterName="liver_0ascertainment" codeMap="" states="-1" value=""/>
                            <charstatelabels id="UserDataType.329" spec="beast.evolution.datatype.UserDataType" characterName="liver_286" codeMap="" states="-1" value=""/>
                            <charstatelabels id="UserDataType.330" spec="beast.evolution.datatype.UserDataType" characterName="liver_287" codeMap="" states="-1" value=""/>
                            <charstatelabels id="UserDataType.331" spec="beast.evolution.datatype.UserDataType" characterName="liver_288" codeMap="" states="-1" value=""/>
                            <charstatelabels id="UserDataType.332" spec="beast.evolution.datatype.UserDataType" characterName="liver_289" codeMap="" states="-1" value=""/>
                            <charstatelabels id="UserDataType.333" spec="beast.evolution.datatype.UserDataType" characterName="liver_290" codeMap="" states="-1" value=""/>
                            <charstatelabels id="UserDataType.334" spec="beast.evolution.datatype.UserDataType" characterName="long_0ascertainment" codeMap="" states="-1" value=""/>
                            <charstatelabels id="UserDataType.335" spec="beast.evolution.datatype.UserDataType" characterName="long_291" codeMap="" states="-1" value=""/>
                            <charstatelabels id="UserDataType.336" spec="beast.evolution.datatype.UserDataType" characterName="long_292" codeMap="" states="-1" value=""/>
                            <charstatelabels id="UserDataType.337" spec="beast.evolution.datatype.UserDataType" characterName="long_293" codeMap="" states="-1" value=""/>
                            <charstatelabels id="UserDataType.338" spec="beast.evolution.datatype.UserDataType" characterName="long_294" codeMap="" states="-1" value=""/>
                            <charstatelabels id="UserDataType.339" spec="beast.evolution.datatype.UserDataType" characterName="long_295" codeMap="" states="-1" value=""/>
                            <charstatelabels id="UserDataType.340" spec="beast.evolution.datatype.UserDataType" characterName="long_296" codeMap="" states="-1" value=""/>
                            <charstatelabels id="UserDataType.341" spec="beast.evolution.datatype.UserDataType" characterName="long_297" codeMap="" states="-1" value=""/>
                            <charstatelabels id="UserDataType.342" spec="beast.evolution.datatype.UserDataType" characterName="louse_0ascertainment" codeMap="" states="-1" value=""/>
                            <charstatelabels id="UserDataType.343" spec="beast.evolution.datatype.UserDataType" characterName="louse_298" codeMap="" states="-1" value=""/>
                            <charstatelabels id="UserDataType.344" spec="beast.evolution.datatype.UserDataType" characterName="louse_299" codeMap="" states="-1" value=""/>
                            <charstatelabels id="UserDataType.345" spec="beast.evolution.datatype.UserDataType" characterName="louse_300" codeMap="" states="-1" value=""/>
                            <charstatelabels id="UserDataType.346" spec="beast.evolution.datatype.UserDataType" characterName="man_0ascertainment" codeMap="" states="-1" value=""/>
                            <charstatelabels id="UserDataType.347" spec="beast.evolution.datatype.UserDataType" characterName="man_301" codeMap="" states="-1" value=""/>
                            <charstatelabels id="UserDataType.348" spec="beast.evolution.datatype.UserDataType" characterName="man_302" codeMap="" states="-1" value=""/>
                            <charstatelabels id="UserDataType.349" spec="beast.evolution.datatype.UserDataType" characterName="man_303" codeMap="" states="-1" value=""/>
                            <charstatelabels id="UserDataType.350" spec="beast.evolution.datatype.UserDataType" characterName="man_304" codeMap="" states="-1" value=""/>
                            <charstatelabels id="UserDataType.351" spec="beast.evolution.datatype.UserDataType" characterName="man_305" codeMap="" states="-1" value=""/>
                            <charstatelabels id="UserDataType.352" spec="beast.evolution.datatype.UserDataType" characterName="man_306" codeMap="" states="-1" value=""/>
                            <charstatelabels id="UserDataType.353" spec="beast.evolution.datatype.UserDataType" characterName="man_307" codeMap="" states="-1" value=""/>
                            <charstatelabels id="UserDataType.354" spec="beast.evolution.datatype.UserDataType" characterName="man_308" codeMap="" states="-1" value=""/>
                            <charstatelabels id="UserDataType.355" spec="beast.evolution.datatype.UserDataType" characterName="man_309" codeMap="" states="-1" value=""/>
                            <charstatelabels id="UserDataType.356" spec="beast.evolution.datatype.UserDataType" characterName="man_310" codeMap="" states="-1" value=""/>
                            <charstatelabels id="UserDataType.357" spec="beast.evolution.datatype.UserDataType" characterName="man_311" codeMap="" states="-1" value=""/>
                            <charstatelabels id="UserDataType.358" spec="beast.evolution.datatype.UserDataType" characterName="many_0ascertainment" codeMap="" states="-1" value=""/>
                            <charstatelabels id="UserDataType.359" spec="beast.evolution.datatype.UserDataType" characterName="many_312" codeMap="" states="-1" value=""/>
                            <charstatelabels id="UserDataType.360" spec="beast.evolution.datatype.UserDataType" characterName="many_313" codeMap="" states="-1" value=""/>
                            <charstatelabels id="UserDataType.361" spec="beast.evolution.datatype.UserDataType" characterName="many_314" codeMap="" states="-1" value=""/>
                            <charstatelabels id="UserDataType.362" spec="beast.evolution.datatype.UserDataType" characterName="many_315" codeMap="" states="-1" value=""/>
                            <charstatelabels id="UserDataType.363" spec="beast.evolution.datatype.UserDataType" characterName="many_316" codeMap="" states="-1" value=""/>
                            <charstatelabels id="UserDataType.364" spec="beast.evolution.datatype.UserDataType" characterName="many_317" codeMap="" states="-1" value=""/>
                            <charstatelabels id="UserDataType.365" spec="beast.evolution.datatype.UserDataType" characterName="many_318" codeMap="" states="-1" value=""/>
                            <charstatelabels id="UserDataType.366" spec="beast.evolution.datatype.UserDataType" characterName="many_319" codeMap="" states="-1" value=""/>
                            <charstatelabels id="UserDataType.367" spec="beast.evolution.datatype.UserDataType" characterName="many_320" codeMap="" states="-1" value=""/>
                            <charstatelabels id="UserDataType.368" spec="beast.evolution.datatype.UserDataType" characterName="many_321" codeMap="" states="-1" value=""/>
                            <charstatelabels id="UserDataType.369" spec="beast.evolution.datatype.UserDataType" characterName="meat_0ascertainment" codeMap="" states="-1" value=""/>
                            <charstatelabels id="UserDataType.370" spec="beast.evolution.datatype.UserDataType" characterName="meat_322" codeMap="" states="-1" value=""/>
                            <charstatelabels id="UserDataType.371" spec="beast.evolution.datatype.UserDataType" characterName="meat_323" codeMap="" states="-1" value=""/>
                            <charstatelabels id="UserDataType.372" spec="beast.evolution.datatype.UserDataType" characterName="meat_324" codeMap="" states="-1" value=""/>
                            <charstatelabels id="UserDataType.373" spec="beast.evolution.datatype.UserDataType" characterName="meat_325" codeMap="" states="-1" value=""/>
                            <charstatelabels id="UserDataType.374" spec="beast.evolution.datatype.UserDataType" characterName="meat_326" codeMap="" states="-1" value=""/>
                            <charstatelabels id="UserDataType.375" spec="beast.evolution.datatype.UserDataType" characterName="meat_327" codeMap="" states="-1" value=""/>
                            <charstatelabels id="UserDataType.376" spec="beast.evolution.datatype.UserDataType" characterName="meat_328" codeMap="" states="-1" value=""/>
                            <charstatelabels id="UserDataType.377" spec="beast.evolution.datatype.UserDataType" characterName="meat_329" codeMap="" states="-1" value=""/>
                            <charstatelabels id="UserDataType.378" spec="beast.evolution.datatype.UserDataType" characterName="meat_330" codeMap="" states="-1" value=""/>
                            <charstatelabels id="UserDataType.379" spec="beast.evolution.datatype.UserDataType" characterName="meat_331" codeMap="" states="-1" value=""/>
                            <charstatelabels id="UserDataType.380" spec="beast.evolution.datatype.UserDataType" characterName="meat_332" codeMap="" states="-1" value=""/>
                            <charstatelabels id="UserDataType.381" spec="beast.evolution.datatype.UserDataType" characterName="meat_333" codeMap="" states="-1" value=""/>
                            <charstatelabels id="UserDataType.382" spec="beast.evolution.datatype.UserDataType" characterName="moon_0ascertainment" codeMap="" states="-1" value=""/>
                            <charstatelabels id="UserDataType.383" spec="beast.evolution.datatype.UserDataType" characterName="moon_334" codeMap="" states="-1" value=""/>
                            <charstatelabels id="UserDataType.384" spec="beast.evolution.datatype.UserDataType" characterName="moon_335" codeMap="" states="-1" value=""/>
                            <charstatelabels id="UserDataType.385" spec="beast.evolution.datatype.UserDataType" characterName="moon_336" codeMap="" states="-1" value=""/>
                            <charstatelabels id="UserDataType.386" spec="beast.evolution.datatype.UserDataType" characterName="moon_337" codeMap="" states="-1" value=""/>
                            <charstatelabels id="UserDataType.387" spec="beast.evolution.datatype.UserDataType" characterName="moon_338" codeMap="" states="-1" value=""/>
                            <charstatelabels id="UserDataType.388" spec="beast.evolution.datatype.UserDataType" characterName="moon_339" codeMap="" states="-1" value=""/>
                            <charstatelabels id="UserDataType.389" spec="beast.evolution.datatype.UserDataType" characterName="moon_340" codeMap="" states="-1" value=""/>
                            <charstatelabels id="UserDataType.390" spec="beast.evolution.datatype.UserDataType" characterName="mountain_0ascertainment" codeMap="" states="-1" value=""/>
                            <charstatelabels id="UserDataType.391" spec="beast.evolution.datatype.UserDataType" characterName="mountain_341" codeMap="" states="-1" value=""/>
                            <charstatelabels id="UserDataType.392" spec="beast.evolution.datatype.UserDataType" characterName="mountain_342" codeMap="" states="-1" value=""/>
                            <charstatelabels id="UserDataType.393" spec="beast.evolution.datatype.UserDataType" characterName="mountain_343" codeMap="" states="-1" value=""/>
                            <charstatelabels id="UserDataType.394" spec="beast.evolution.datatype.UserDataType" characterName="mountain_344" codeMap="" states="-1" value=""/>
                            <charstatelabels id="UserDataType.395" spec="beast.evolution.datatype.UserDataType" characterName="mountain_345" codeMap="" states="-1" value=""/>
                            <charstatelabels id="UserDataType.396" spec="beast.evolution.datatype.UserDataType" characterName="mountain_346" codeMap="" states="-1" value=""/>
                            <charstatelabels id="UserDataType.397" spec="beast.evolution.datatype.UserDataType" characterName="mountain_347" codeMap="" states="-1" value=""/>
                            <charstatelabels id="UserDataType.398" spec="beast.evolution.datatype.UserDataType" characterName="mountain_348" codeMap="" states="-1" value=""/>
                            <charstatelabels id="UserDataType.399" spec="beast.evolution.datatype.UserDataType" characterName="mountain_349" codeMap="" states="-1" value=""/>
                            <charstatelabels id="UserDataType.400" spec="beast.evolution.datatype.UserDataType" characterName="mountain_350" codeMap="" states="-1" value=""/>
                            <charstatelabels id="UserDataType.401" spec="beast.evolution.datatype.UserDataType" characterName="mountain_351" codeMap="" states="-1" value=""/>
                            <charstatelabels id="UserDataType.402" spec="beast.evolution.datatype.UserDataType" characterName="mountain_352" codeMap="" states="-1" value=""/>
                            <charstatelabels id="UserDataType.403" spec="beast.evolution.datatype.UserDataType" characterName="mountain_353" codeMap="" states="-1" value=""/>
                            <charstatelabels id="UserDataType.404" spec="beast.evolution.datatype.UserDataType" characterName="mountain_354" codeMap="" states="-1" value=""/>
                            <charstatelabels id="UserDataType.405" spec="beast.evolution.datatype.UserDataType" characterName="mountain_355" codeMap="" states="-1" value=""/>
                            <charstatelabels id="UserDataType.406" spec="beast.evolution.datatype.UserDataType" characterName="mouth_0ascertainment" codeMap="" states="-1" value=""/>
                            <charstatelabels id="UserDataType.407" spec="beast.evolution.datatype.UserDataType" characterName="mouth_356" codeMap="" states="-1" value=""/>
                            <charstatelabels id="UserDataType.408" spec="beast.evolution.datatype.UserDataType" characterName="mouth_357" codeMap="" states="-1" value=""/>
                            <charstatelabels id="UserDataType.409" spec="beast.evolution.datatype.UserDataType" characterName="mouth_358" codeMap="" states="-1" value=""/>
                            <charstatelabels id="UserDataType.410" spec="beast.evolution.datatype.UserDataType" characterName="mouth_359" codeMap="" states="-1" value=""/>
                            <charstatelabels id="UserDataType.411" spec="beast.evolution.datatype.UserDataType" characterName="mouth_360" codeMap="" states="-1" value=""/>
                            <charstatelabels id="UserDataType.412" spec="beast.evolution.datatype.UserDataType" characterName="mouth_361" codeMap="" states="-1" value=""/>
                            <charstatelabels id="UserDataType.413" spec="beast.evolution.datatype.UserDataType" characterName="mouth_362" codeMap="" states="-1" value=""/>
                            <charstatelabels id="UserDataType.414" spec="beast.evolution.datatype.UserDataType" characterName="mouth_363" codeMap="" states="-1" value=""/>
                            <charstatelabels id="UserDataType.415" spec="beast.evolution.datatype.UserDataType" characterName="mouth_364" codeMap="" states="-1" value=""/>
                            <charstatelabels id="UserDataType.416" spec="beast.evolution.datatype.UserDataType" characterName="mouth_365" codeMap="" states="-1" value=""/>
                            <charstatelabels id="UserDataType.417" spec="beast.evolution.datatype.UserDataType" characterName="mouth_366" codeMap="" states="-1" value=""/>
                            <charstatelabels id="UserDataType.418" spec="beast.evolution.datatype.UserDataType" characterName="mouth_367" codeMap="" states="-1" value=""/>
                            <charstatelabels id="UserDataType.419" spec="beast.evolution.datatype.UserDataType" characterName="name_0ascertainment" codeMap="" states="-1" value=""/>
                            <charstatelabels id="UserDataType.420" spec="beast.evolution.datatype.UserDataType" characterName="name_368" codeMap="" states="-1" value=""/>
                            <charstatelabels id="UserDataType.421" spec="beast.evolution.datatype.UserDataType" characterName="name_369" codeMap="" states="-1" value=""/>
                            <charstatelabels id="UserDataType.422" spec="beast.evolution.datatype.UserDataType" characterName="name_370" codeMap="" states="-1" value=""/>
                            <charstatelabels id="UserDataType.423" spec="beast.evolution.datatype.UserDataType" characterName="name_371" codeMap="" states="-1" value=""/>
                            <charstatelabels id="UserDataType.424" spec="beast.evolution.datatype.UserDataType" characterName="name_372" codeMap="" states="-1" value=""/>
                            <charstatelabels id="UserDataType.425" spec="beast.evolution.datatype.UserDataType" characterName="name_373" codeMap="" states="-1" value=""/>
                            <charstatelabels id="UserDataType.426" spec="beast.evolution.datatype.UserDataType" characterName="neck_0ascertainment" codeMap="" states="-1" value=""/>
                            <charstatelabels id="UserDataType.427" spec="beast.evolution.datatype.UserDataType" characterName="neck_374" codeMap="" states="-1" value=""/>
                            <charstatelabels id="UserDataType.428" spec="beast.evolution.datatype.UserDataType" characterName="neck_375" codeMap="" states="-1" value=""/>
                            <charstatelabels id="UserDataType.429" spec="beast.evolution.datatype.UserDataType" characterName="neck_376" codeMap="" states="-1" value=""/>
                            <charstatelabels id="UserDataType.430" spec="beast.evolution.datatype.UserDataType" characterName="neck_377" codeMap="" states="-1" value=""/>
                            <charstatelabels id="UserDataType.431" spec="beast.evolution.datatype.UserDataType" characterName="neck_378" codeMap="" states="-1" value=""/>
                            <charstatelabels id="UserDataType.432" spec="beast.evolution.datatype.UserDataType" characterName="neck_379" codeMap="" states="-1" value=""/>
                            <charstatelabels id="UserDataType.433" spec="beast.evolution.datatype.UserDataType" characterName="neck_380" codeMap="" states="-1" value=""/>
                            <charstatelabels id="UserDataType.434" spec="beast.evolution.datatype.UserDataType" characterName="neck_381" codeMap="" states="-1" value=""/>
                            <charstatelabels id="UserDataType.435" spec="beast.evolution.datatype.UserDataType" characterName="neck_382" codeMap="" states="-1" value=""/>
                            <charstatelabels id="UserDataType.436" spec="beast.evolution.datatype.UserDataType" characterName="new_0ascertainment" codeMap="" states="-1" value=""/>
                            <charstatelabels id="UserDataType.437" spec="beast.evolution.datatype.UserDataType" characterName="new_383" codeMap="" states="-1" value=""/>
                            <charstatelabels id="UserDataType.438" spec="beast.evolution.datatype.UserDataType" characterName="new_384" codeMap="" states="-1" value=""/>
                            <charstatelabels id="UserDataType.439" spec="beast.evolution.datatype.UserDataType" characterName="new_385" codeMap="" states="-1" value=""/>
                            <charstatelabels id="UserDataType.440" spec="beast.evolution.datatype.UserDataType" characterName="new_386" codeMap="" states="-1" value=""/>
                            <charstatelabels id="UserDataType.441" spec="beast.evolution.datatype.UserDataType" characterName="new_387" codeMap="" states="-1" value=""/>
                            <charstatelabels id="UserDataType.442" spec="beast.evolution.datatype.UserDataType" characterName="new_388" codeMap="" states="-1" value=""/>
                            <charstatelabels id="UserDataType.443" spec="beast.evolution.datatype.UserDataType" characterName="new_389" codeMap="" states="-1" value=""/>
                            <charstatelabels id="UserDataType.444" spec="beast.evolution.datatype.UserDataType" characterName="night_0ascertainment" codeMap="" states="-1" value=""/>
                            <charstatelabels id="UserDataType.445" spec="beast.evolution.datatype.UserDataType" characterName="night_390" codeMap="" states="-1" value=""/>
                            <charstatelabels id="UserDataType.446" spec="beast.evolution.datatype.UserDataType" characterName="night_391" codeMap="" states="-1" value=""/>
                            <charstatelabels id="UserDataType.447" spec="beast.evolution.datatype.UserDataType" characterName="night_392" codeMap="" states="-1" value=""/>
                            <charstatelabels id="UserDataType.448" spec="beast.evolution.datatype.UserDataType" characterName="night_393" codeMap="" states="-1" value=""/>
                            <charstatelabels id="UserDataType.449" spec="beast.evolution.datatype.UserDataType" characterName="night_394" codeMap="" states="-1" value=""/>
                            <charstatelabels id="UserDataType.450" spec="beast.evolution.datatype.UserDataType" characterName="night_395" codeMap="" states="-1" value=""/>
                            <charstatelabels id="UserDataType.451" spec="beast.evolution.datatype.UserDataType" characterName="night_396" codeMap="" states="-1" value=""/>
                            <charstatelabels id="UserDataType.452" spec="beast.evolution.datatype.UserDataType" characterName="night_397" codeMap="" states="-1" value=""/>
                            <charstatelabels id="UserDataType.453" spec="beast.evolution.datatype.UserDataType" characterName="night_398" codeMap="" states="-1" value=""/>
                            <charstatelabels id="UserDataType.454" spec="beast.evolution.datatype.UserDataType" characterName="night_399" codeMap="" states="-1" value=""/>
                            <charstatelabels id="UserDataType.455" spec="beast.evolution.datatype.UserDataType" characterName="night_400" codeMap="" states="-1" value=""/>
                            <charstatelabels id="UserDataType.456" spec="beast.evolution.datatype.UserDataType" characterName="night_401" codeMap="" states="-1" value=""/>
                            <charstatelabels id="UserDataType.457" spec="beast.evolution.datatype.UserDataType" characterName="nose_0ascertainment" codeMap="" states="-1" value=""/>
                            <charstatelabels id="UserDataType.458" spec="beast.evolution.datatype.UserDataType" characterName="nose_402" codeMap="" states="-1" value=""/>
                            <charstatelabels id="UserDataType.459" spec="beast.evolution.datatype.UserDataType" characterName="nose_403" codeMap="" states="-1" value=""/>
                            <charstatelabels id="UserDataType.460" spec="beast.evolution.datatype.UserDataType" characterName="not_0ascertainment" codeMap="" states="-1" value=""/>
                            <charstatelabels id="UserDataType.461" spec="beast.evolution.datatype.UserDataType" characterName="not_404" codeMap="" states="-1" value=""/>
                            <charstatelabels id="UserDataType.462" spec="beast.evolution.datatype.UserDataType" characterName="not_405" codeMap="" states="-1" value=""/>
                            <charstatelabels id="UserDataType.463" spec="beast.evolution.datatype.UserDataType" characterName="not_406" codeMap="" states="-1" value=""/>
                            <charstatelabels id="UserDataType.464" spec="beast.evolution.datatype.UserDataType" characterName="not_407" codeMap="" states="-1" value=""/>
                            <charstatelabels id="UserDataType.465" spec="beast.evolution.datatype.UserDataType" characterName="not_408" codeMap="" states="-1" value=""/>
                            <charstatelabels id="UserDataType.466" spec="beast.evolution.datatype.UserDataType" characterName="not_409" codeMap="" states="-1" value=""/>
                            <charstatelabels id="UserDataType.467" spec="beast.evolution.datatype.UserDataType" characterName="not_410" codeMap="" states="-1" value=""/>
                            <charstatelabels id="UserDataType.468" spec="beast.evolution.datatype.UserDataType" characterName="not_411" codeMap="" states="-1" value=""/>
                            <charstatelabels id="UserDataType.469" spec="beast.evolution.datatype.UserDataType" characterName="not_412" codeMap="" states="-1" value=""/>
                            <charstatelabels id="UserDataType.470" spec="beast.evolution.datatype.UserDataType" characterName="not_413" codeMap="" states="-1" value=""/>
                            <charstatelabels id="UserDataType.471" spec="beast.evolution.datatype.UserDataType" characterName="not_414" codeMap="" states="-1" value=""/>
                            <charstatelabels id="UserDataType.472" spec="beast.evolution.datatype.UserDataType" characterName="not_415" codeMap="" states="-1" value=""/>
                            <charstatelabels id="UserDataType.473" spec="beast.evolution.datatype.UserDataType" characterName="not_416" codeMap="" states="-1" value=""/>
                            <charstatelabels id="UserDataType.474" spec="beast.evolution.datatype.UserDataType" characterName="not_417" codeMap="" states="-1" value=""/>
                            <charstatelabels id="UserDataType.475" spec="beast.evolution.datatype.UserDataType" characterName="not_418" codeMap="" states="-1" value=""/>
                            <charstatelabels id="UserDataType.476" spec="beast.evolution.datatype.UserDataType" characterName="not_419" codeMap="" states="-1" value=""/>
                            <charstatelabels id="UserDataType.477" spec="beast.evolution.datatype.UserDataType" characterName="not_420" codeMap="" states="-1" value=""/>
                            <charstatelabels id="UserDataType.478" spec="beast.evolution.datatype.UserDataType" characterName="not_421" codeMap="" states="-1" value=""/>
                            <charstatelabels id="UserDataType.479" spec="beast.evolution.datatype.UserDataType" characterName="one_0ascertainment" codeMap="" states="-1" value=""/>
                            <charstatelabels id="UserDataType.480" spec="beast.evolution.datatype.UserDataType" characterName="one_422" codeMap="" states="-1" value=""/>
                            <charstatelabels id="UserDataType.481" spec="beast.evolution.datatype.UserDataType" characterName="one_423" codeMap="" states="-1" value=""/>
                            <charstatelabels id="UserDataType.482" spec="beast.evolution.datatype.UserDataType" characterName="one_424" codeMap="" states="-1" value=""/>
                            <charstatelabels id="UserDataType.483" spec="beast.evolution.datatype.UserDataType" characterName="one_425" codeMap="" states="-1" value=""/>
                            <charstatelabels id="UserDataType.484" spec="beast.evolution.datatype.UserDataType" characterName="one_426" codeMap="" states="-1" value=""/>
                            <charstatelabels id="UserDataType.485" spec="beast.evolution.datatype.UserDataType" characterName="one_427" codeMap="" states="-1" value=""/>
                            <charstatelabels id="UserDataType.486" spec="beast.evolution.datatype.UserDataType" characterName="person_0ascertainment" codeMap="" states="-1" value=""/>
                            <charstatelabels id="UserDataType.487" spec="beast.evolution.datatype.UserDataType" characterName="person_428" codeMap="" states="-1" value=""/>
                            <charstatelabels id="UserDataType.488" spec="beast.evolution.datatype.UserDataType" characterName="person_429" codeMap="" states="-1" value=""/>
                            <charstatelabels id="UserDataType.489" spec="beast.evolution.datatype.UserDataType" characterName="person_430" codeMap="" states="-1" value=""/>
                            <charstatelabels id="UserDataType.490" spec="beast.evolution.datatype.UserDataType" characterName="person_431" codeMap="" states="-1" value=""/>
                            <charstatelabels id="UserDataType.491" spec="beast.evolution.datatype.UserDataType" characterName="person_432" codeMap="" states="-1" value=""/>
                            <charstatelabels id="UserDataType.492" spec="beast.evolution.datatype.UserDataType" characterName="person_433" codeMap="" states="-1" value=""/>
                            <charstatelabels id="UserDataType.493" spec="beast.evolution.datatype.UserDataType" characterName="person_434" codeMap="" states="-1" value=""/>
                            <charstatelabels id="UserDataType.494" spec="beast.evolution.datatype.UserDataType" characterName="person_435" codeMap="" states="-1" value=""/>
                            <charstatelabels id="UserDataType.495" spec="beast.evolution.datatype.UserDataType" characterName="rain_0ascertainment" codeMap="" states="-1" value=""/>
                            <charstatelabels id="UserDataType.496" spec="beast.evolution.datatype.UserDataType" characterName="rain_436" codeMap="" states="-1" value=""/>
                            <charstatelabels id="UserDataType.497" spec="beast.evolution.datatype.UserDataType" characterName="rain_437" codeMap="" states="-1" value=""/>
                            <charstatelabels id="UserDataType.498" spec="beast.evolution.datatype.UserDataType" characterName="rain_438" codeMap="" states="-1" value=""/>
                            <charstatelabels id="UserDataType.499" spec="beast.evolution.datatype.UserDataType" characterName="red_0ascertainment" codeMap="" states="-1" value=""/>
                            <charstatelabels id="UserDataType.500" spec="beast.evolution.datatype.UserDataType" characterName="red_439" codeMap="" states="-1" value=""/>
                            <charstatelabels id="UserDataType.501" spec="beast.evolution.datatype.UserDataType" characterName="red_440" codeMap="" states="-1" value=""/>
                            <charstatelabels id="UserDataType.502" spec="beast.evolution.datatype.UserDataType" characterName="red_441" codeMap="" states="-1" value=""/>
                            <charstatelabels id="UserDataType.503" spec="beast.evolution.datatype.UserDataType" characterName="red_442" codeMap="" states="-1" value=""/>
                            <charstatelabels id="UserDataType.504" spec="beast.evolution.datatype.UserDataType" characterName="red_443" codeMap="" states="-1" value=""/>
                            <charstatelabels id="UserDataType.505" spec="beast.evolution.datatype.UserDataType" characterName="red_444" codeMap="" states="-1" value=""/>
                            <charstatelabels id="UserDataType.506" spec="beast.evolution.datatype.UserDataType" characterName="red_445" codeMap="" states="-1" value=""/>
                            <charstatelabels id="UserDataType.507" spec="beast.evolution.datatype.UserDataType" characterName="red_446" codeMap="" states="-1" value=""/>
                            <charstatelabels id="UserDataType.508" spec="beast.evolution.datatype.UserDataType" characterName="red_447" codeMap="" states="-1" value=""/>
                            <charstatelabels id="UserDataType.509" spec="beast.evolution.datatype.UserDataType" characterName="road_0ascertainment" codeMap="" states="-1" value=""/>
                            <charstatelabels id="UserDataType.510" spec="beast.evolution.datatype.UserDataType" characterName="road_448" codeMap="" states="-1" value=""/>
                            <charstatelabels id="UserDataType.511" spec="beast.evolution.datatype.UserDataType" characterName="road_449" codeMap="" states="-1" value=""/>
                            <charstatelabels id="UserDataType.512" spec="beast.evolution.datatype.UserDataType" characterName="road_450" codeMap="" states="-1" value=""/>
                            <charstatelabels id="UserDataType.513" spec="beast.evolution.datatype.UserDataType" characterName="road_451" codeMap="" states="-1" value=""/>
                            <charstatelabels id="UserDataType.514" spec="beast.evolution.datatype.UserDataType" characterName="road_452" codeMap="" states="-1" value=""/>
                            <charstatelabels id="UserDataType.515" spec="beast.evolution.datatype.UserDataType" characterName="root_0ascertainment" codeMap="" states="-1" value=""/>
                            <charstatelabels id="UserDataType.516" spec="beast.evolution.datatype.UserDataType" characterName="root_453" codeMap="" states="-1" value=""/>
                            <charstatelabels id="UserDataType.517" spec="beast.evolution.datatype.UserDataType" characterName="root_454" codeMap="" states="-1" value=""/>
                            <charstatelabels id="UserDataType.518" spec="beast.evolution.datatype.UserDataType" characterName="root_455" codeMap="" states="-1" value=""/>
                            <charstatelabels id="UserDataType.519" spec="beast.evolution.datatype.UserDataType" characterName="root_456" codeMap="" states="-1" value=""/>
                            <charstatelabels id="UserDataType.520" spec="beast.evolution.datatype.UserDataType" characterName="root_457" codeMap="" states="-1" value=""/>
                            <charstatelabels id="UserDataType.521" spec="beast.evolution.datatype.UserDataType" characterName="root_458" codeMap="" states="-1" value=""/>
                            <charstatelabels id="UserDataType.522" spec="beast.evolution.datatype.UserDataType" characterName="root_459" codeMap="" states="-1" value=""/>
                            <charstatelabels id="UserDataType.523" spec="beast.evolution.datatype.UserDataType" characterName="root_460" codeMap="" states="-1" value=""/>
                            <charstatelabels id="UserDataType.524" spec="beast.evolution.datatype.UserDataType" characterName="root_461" codeMap="" states="-1" value=""/>
                            <charstatelabels id="UserDataType.525" spec="beast.evolution.datatype.UserDataType" characterName="root_462" codeMap="" states="-1" value=""/>
                            <charstatelabels id="UserDataType.526" spec="beast.evolution.datatype.UserDataType" characterName="root_463" codeMap="" states="-1" value=""/>
                            <charstatelabels id="UserDataType.527" spec="beast.evolution.datatype.UserDataType" characterName="root_464" codeMap="" states="-1" value=""/>
                            <charstatelabels id="UserDataType.528" spec="beast.evolution.datatype.UserDataType" characterName="round_0ascertainment" codeMap="" states="-1" value=""/>
                            <charstatelabels id="UserDataType.529" spec="beast.evolution.datatype.UserDataType" characterName="round_465" codeMap="" states="-1" value=""/>
                            <charstatelabels id="UserDataType.530" spec="beast.evolution.datatype.UserDataType" characterName="round_466" codeMap="" states="-1" value=""/>
                            <charstatelabels id="UserDataType.531" spec="beast.evolution.datatype.UserDataType" characterName="round_467" codeMap="" states="-1" value=""/>
                            <charstatelabels id="UserDataType.532" spec="beast.evolution.datatype.UserDataType" characterName="round_468" codeMap="" states="-1" value=""/>
                            <charstatelabels id="UserDataType.533" spec="beast.evolution.datatype.UserDataType" characterName="round_469" codeMap="" states="-1" value=""/>
                            <charstatelabels id="UserDataType.534" spec="beast.evolution.datatype.UserDataType" characterName="round_470" codeMap="" states="-1" value=""/>
                            <charstatelabels id="UserDataType.535" spec="beast.evolution.datatype.UserDataType" characterName="round_471" codeMap="" states="-1" value=""/>
                            <charstatelabels id="UserDataType.536" spec="beast.evolution.datatype.UserDataType" characterName="round_472" codeMap="" states="-1" value=""/>
                            <charstatelabels id="UserDataType.537" spec="beast.evolution.datatype.UserDataType" characterName="round_473" codeMap="" states="-1" value=""/>
                            <charstatelabels id="UserDataType.538" spec="beast.evolution.datatype.UserDataType" characterName="round_474" codeMap="" states="-1" value=""/>
                            <charstatelabels id="UserDataType.539" spec="beast.evolution.datatype.UserDataType" characterName="round_475" codeMap="" states="-1" value=""/>
                            <charstatelabels id="UserDataType.540" spec="beast.evolution.datatype.UserDataType" characterName="see_0ascertainment" codeMap="" states="-1" value=""/>
                            <charstatelabels id="UserDataType.541" spec="beast.evolution.datatype.UserDataType" characterName="see_476" codeMap="" states="-1" value=""/>
                            <charstatelabels id="UserDataType.542" spec="beast.evolution.datatype.UserDataType" characterName="see_477" codeMap="" states="-1" value=""/>
                            <charstatelabels id="UserDataType.543" spec="beast.evolution.datatype.UserDataType" characterName="see_478" codeMap="" states="-1" value=""/>
                            <charstatelabels id="UserDataType.544" spec="beast.evolution.datatype.UserDataType" characterName="see_479" codeMap="" states="-1" value=""/>
                            <charstatelabels id="UserDataType.545" spec="beast.evolution.datatype.UserDataType" characterName="see_480" codeMap="" states="-1" value=""/>
                            <charstatelabels id="UserDataType.546" spec="beast.evolution.datatype.UserDataType" characterName="see_481" codeMap="" states="-1" value=""/>
                            <charstatelabels id="UserDataType.547" spec="beast.evolution.datatype.UserDataType" characterName="see_482" codeMap="" states="-1" value=""/>
                            <charstatelabels id="UserDataType.548" spec="beast.evolution.datatype.UserDataType" characterName="see_483" codeMap="" states="-1" value=""/>
                            <charstatelabels id="UserDataType.549" spec="beast.evolution.datatype.UserDataType" characterName="see_484" codeMap="" states="-1" value=""/>
                            <charstatelabels id="UserDataType.550" spec="beast.evolution.datatype.UserDataType" characterName="see_485" codeMap="" states="-1" value=""/>
                            <charstatelabels id="UserDataType.551" spec="beast.evolution.datatype.UserDataType" characterName="see_486" codeMap="" states="-1" value=""/>
                            <charstatelabels id="UserDataType.552" spec="beast.evolution.datatype.UserDataType" characterName="see_487" codeMap="" states="-1" value=""/>
                            <charstatelabels id="UserDataType.553" spec="beast.evolution.datatype.UserDataType" characterName="see_488" codeMap="" states="-1" value=""/>
                            <charstatelabels id="UserDataType.554" spec="beast.evolution.datatype.UserDataType" characterName="see_489" codeMap="" states="-1" value=""/>
                            <charstatelabels id="UserDataType.555" spec="beast.evolution.datatype.UserDataType" characterName="seed_0ascertainment" codeMap="" states="-1" value=""/>
                            <charstatelabels id="UserDataType.556" spec="beast.evolution.datatype.UserDataType" characterName="seed_490" codeMap="" states="-1" value=""/>
                            <charstatelabels id="UserDataType.557" spec="beast.evolution.datatype.UserDataType" characterName="seed_491" codeMap="" states="-1" value=""/>
                            <charstatelabels id="UserDataType.558" spec="beast.evolution.datatype.UserDataType" characterName="seed_492" codeMap="" states="-1" value=""/>
                            <charstatelabels id="UserDataType.559" spec="beast.evolution.datatype.UserDataType" characterName="seed_493" codeMap="" states="-1" value=""/>
                            <charstatelabels id="UserDataType.560" spec="beast.evolution.datatype.UserDataType" characterName="seed_494" codeMap="" states="-1" value=""/>
                            <charstatelabels id="UserDataType.561" spec="beast.evolution.datatype.UserDataType" characterName="seed_495" codeMap="" states="-1" value=""/>
                            <charstatelabels id="UserDataType.562" spec="beast.evolution.datatype.UserDataType" characterName="sit_0ascertainment" codeMap="" states="-1" value=""/>
                            <charstatelabels id="UserDataType.563" spec="beast.evolution.datatype.UserDataType" characterName="sit_496" codeMap="" states="-1" value=""/>
                            <charstatelabels id="UserDataType.564" spec="beast.evolution.datatype.UserDataType" characterName="sit_497" codeMap="" states="-1" value=""/>
                            <charstatelabels id="UserDataType.565" spec="beast.evolution.datatype.UserDataType" characterName="sit_498" codeMap="" states="-1" value=""/>
                            <charstatelabels id="UserDataType.566" spec="beast.evolution.datatype.UserDataType" characterName="sit_499" codeMap="" states="-1" value=""/>
                            <charstatelabels id="UserDataType.567" spec="beast.evolution.datatype.UserDataType" characterName="sit_500" codeMap="" states="-1" value=""/>
                            <charstatelabels id="UserDataType.568" spec="beast.evolution.datatype.UserDataType" characterName="sit_501" codeMap="" states="-1" value=""/>
                            <charstatelabels id="UserDataType.569" spec="beast.evolution.datatype.UserDataType" characterName="sit_502" codeMap="" states="-1" value=""/>
                            <charstatelabels id="UserDataType.570" spec="beast.evolution.datatype.UserDataType" characterName="sit_503" codeMap="" states="-1" value=""/>
                            <charstatelabels id="UserDataType.571" spec="beast.evolution.datatype.UserDataType" characterName="skin_0ascertainment" codeMap="" states="-1" value=""/>
                            <charstatelabels id="UserDataType.572" spec="beast.evolution.datatype.UserDataType" characterName="skin_504" codeMap="" states="-1" value=""/>
                            <charstatelabels id="UserDataType.573" spec="beast.evolution.datatype.UserDataType" characterName="skin_505" codeMap="" states="-1" value=""/>
                            <charstatelabels id="UserDataType.574" spec="beast.evolution.datatype.UserDataType" characterName="skin_506" codeMap="" states="-1" value=""/>
                            <charstatelabels id="UserDataType.575" spec="beast.evolution.datatype.UserDataType" characterName="skin_507" codeMap="" states="-1" value=""/>
                            <charstatelabels id="UserDataType.576" spec="beast.evolution.datatype.UserDataType" characterName="skin_508" codeMap="" states="-1" value=""/>
                            <charstatelabels id="UserDataType.577" spec="beast.evolution.datatype.UserDataType" characterName="skin_509" codeMap="" states="-1" value=""/>
                            <charstatelabels id="UserDataType.578" spec="beast.evolution.datatype.UserDataType" characterName="sleep_0ascertainment" codeMap="" states="-1" value=""/>
                            <charstatelabels id="UserDataType.579" spec="beast.evolution.datatype.UserDataType" characterName="sleep_510" codeMap="" states="-1" value=""/>
                            <charstatelabels id="UserDataType.580" spec="beast.evolution.datatype.UserDataType" characterName="sleep_511" codeMap="" states="-1" value=""/>
                            <charstatelabels id="UserDataType.581" spec="beast.evolution.datatype.UserDataType" characterName="sleep_512" codeMap="" states="-1" value=""/>
                            <charstatelabels id="UserDataType.582" spec="beast.evolution.datatype.UserDataType" characterName="sleep_513" codeMap="" states="-1" value=""/>
                            <charstatelabels id="UserDataType.583" spec="beast.evolution.datatype.UserDataType" characterName="sleep_514" codeMap="" states="-1" value=""/>
                            <charstatelabels id="UserDataType.584" spec="beast.evolution.datatype.UserDataType" characterName="sleep_515" codeMap="" states="-1" value=""/>
                            <charstatelabels id="UserDataType.585" spec="beast.evolution.datatype.UserDataType" characterName="sleep_516" codeMap="" states="-1" value=""/>
                            <charstatelabels id="UserDataType.586" spec="beast.evolution.datatype.UserDataType" characterName="sleep_517" codeMap="" states="-1" value=""/>
                            <charstatelabels id="UserDataType.587" spec="beast.evolution.datatype.UserDataType" characterName="small_0ascertainment" codeMap="" states="-1" value=""/>
                            <charstatelabels id="UserDataType.588" spec="beast.evolution.datatype.UserDataType" characterName="small_518" codeMap="" states="-1" value=""/>
                            <charstatelabels id="UserDataType.589" spec="beast.evolution.datatype.UserDataType" characterName="small_519" codeMap="" states="-1" value=""/>
                            <charstatelabels id="UserDataType.590" spec="beast.evolution.datatype.UserDataType" characterName="small_520" codeMap="" states="-1" value=""/>
                            <charstatelabels id="UserDataType.591" spec="beast.evolution.datatype.UserDataType" characterName="small_521" codeMap="" states="-1" value=""/>
                            <charstatelabels id="UserDataType.592" spec="beast.evolution.datatype.UserDataType" characterName="small_522" codeMap="" states="-1" value=""/>
                            <charstatelabels id="UserDataType.593" spec="beast.evolution.datatype.UserDataType" characterName="small_523" codeMap="" states="-1" value=""/>
                            <charstatelabels id="UserDataType.594" spec="beast.evolution.datatype.UserDataType" characterName="small_524" codeMap="" states="-1" value=""/>
                            <charstatelabels id="UserDataType.595" spec="beast.evolution.datatype.UserDataType" characterName="small_525" codeMap="" states="-1" value=""/>
                            <charstatelabels id="UserDataType.596" spec="beast.evolution.datatype.UserDataType" characterName="small_526" codeMap="" states="-1" value=""/>
                            <charstatelabels id="UserDataType.597" spec="beast.evolution.datatype.UserDataType" characterName="small_527" codeMap="" states="-1" value=""/>
                            <charstatelabels id="UserDataType.598" spec="beast.evolution.datatype.UserDataType" characterName="small_528" codeMap="" states="-1" value=""/>
                            <charstatelabels id="UserDataType.599" spec="beast.evolution.datatype.UserDataType" characterName="small_529" codeMap="" states="-1" value=""/>
                            <charstatelabels id="UserDataType.600" spec="beast.evolution.datatype.UserDataType" characterName="small_530" codeMap="" states="-1" value=""/>
                            <charstatelabels id="UserDataType.601" spec="beast.evolution.datatype.UserDataType" characterName="small_531" codeMap="" states="-1" value=""/>
                            <charstatelabels id="UserDataType.602" spec="beast.evolution.datatype.UserDataType" characterName="small_532" codeMap="" states="-1" value=""/>
                            <charstatelabels id="UserDataType.603" spec="beast.evolution.datatype.UserDataType" characterName="small_533" codeMap="" states="-1" value=""/>
                            <charstatelabels id="UserDataType.604" spec="beast.evolution.datatype.UserDataType" characterName="smoke_0ascertainment" codeMap="" states="-1" value=""/>
                            <charstatelabels id="UserDataType.605" spec="beast.evolution.datatype.UserDataType" characterName="smoke_534" codeMap="" states="-1" value=""/>
                            <charstatelabels id="UserDataType.606" spec="beast.evolution.datatype.UserDataType" characterName="smoke_535" codeMap="" states="-1" value=""/>
                            <charstatelabels id="UserDataType.607" spec="beast.evolution.datatype.UserDataType" characterName="smoke_536" codeMap="" states="-1" value=""/>
                            <charstatelabels id="UserDataType.608" spec="beast.evolution.datatype.UserDataType" characterName="smoke_537" codeMap="" states="-1" value=""/>
                            <charstatelabels id="UserDataType.609" spec="beast.evolution.datatype.UserDataType" characterName="stand_0ascertainment" codeMap="" states="-1" value=""/>
                            <charstatelabels id="UserDataType.610" spec="beast.evolution.datatype.UserDataType" characterName="stand_538" codeMap="" states="-1" value=""/>
                            <charstatelabels id="UserDataType.611" spec="beast.evolution.datatype.UserDataType" characterName="stand_539" codeMap="" states="-1" value=""/>
                            <charstatelabels id="UserDataType.612" spec="beast.evolution.datatype.UserDataType" characterName="stand_540" codeMap="" states="-1" value=""/>
                            <charstatelabels id="UserDataType.613" spec="beast.evolution.datatype.UserDataType" characterName="stand_541" codeMap="" states="-1" value=""/>
                            <charstatelabels id="UserDataType.614" spec="beast.evolution.datatype.UserDataType" characterName="stand_542" codeMap="" states="-1" value=""/>
                            <charstatelabels id="UserDataType.615" spec="beast.evolution.datatype.UserDataType" characterName="stand_543" codeMap="" states="-1" value=""/>
                            <charstatelabels id="UserDataType.616" spec="beast.evolution.datatype.UserDataType" characterName="stand_544" codeMap="" states="-1" value=""/>
                            <charstatelabels id="UserDataType.617" spec="beast.evolution.datatype.UserDataType" characterName="stand_545" codeMap="" states="-1" value=""/>
                            <charstatelabels id="UserDataType.618" spec="beast.evolution.datatype.UserDataType" characterName="stand_546" codeMap="" states="-1" value=""/>
                            <charstatelabels id="UserDataType.619" spec="beast.evolution.datatype.UserDataType" characterName="stand_547" codeMap="" states="-1" value=""/>
                            <charstatelabels id="UserDataType.620" spec="beast.evolution.datatype.UserDataType" characterName="stand_548" codeMap="" states="-1" value=""/>
                            <charstatelabels id="UserDataType.621" spec="beast.evolution.datatype.UserDataType" characterName="stand_549" codeMap="" states="-1" value=""/>
                            <charstatelabels id="UserDataType.622" spec="beast.evolution.datatype.UserDataType" characterName="star_0ascertainment" codeMap="" states="-1" value=""/>
                            <charstatelabels id="UserDataType.623" spec="beast.evolution.datatype.UserDataType" characterName="star_550" codeMap="" states="-1" value=""/>
                            <charstatelabels id="UserDataType.624" spec="beast.evolution.datatype.UserDataType" characterName="star_551" codeMap="" states="-1" value=""/>
                            <charstatelabels id="UserDataType.625" spec="beast.evolution.datatype.UserDataType" characterName="star_552" codeMap="" states="-1" value=""/>
                            <charstatelabels id="UserDataType.626" spec="beast.evolution.datatype.UserDataType" characterName="star_553" codeMap="" states="-1" value=""/>
                            <charstatelabels id="UserDataType.627" spec="beast.evolution.datatype.UserDataType" characterName="star_554" codeMap="" states="-1" value=""/>
                            <charstatelabels id="UserDataType.628" spec="beast.evolution.datatype.UserDataType" characterName="star_555" codeMap="" states="-1" value=""/>
                            <charstatelabels id="UserDataType.629" spec="beast.evolution.datatype.UserDataType" characterName="star_556" codeMap="" states="-1" value=""/>
                            <charstatelabels id="UserDataType.630" spec="beast.evolution.datatype.UserDataType" characterName="star_557" codeMap="" states="-1" value=""/>
                            <charstatelabels id="UserDataType.631" spec="beast.evolution.datatype.UserDataType" characterName="star_558" codeMap="" states="-1" value=""/>
                            <charstatelabels id="UserDataType.632" spec="beast.evolution.datatype.UserDataType" characterName="stone_0ascertainment" codeMap="" states="-1" value=""/>
                            <charstatelabels id="UserDataType.633" spec="beast.evolution.datatype.UserDataType" characterName="stone_559" codeMap="" states="-1" value=""/>
                            <charstatelabels id="UserDataType.634" spec="beast.evolution.datatype.UserDataType" characterName="stone_560" codeMap="" states="-1" value=""/>
                            <charstatelabels id="UserDataType.635" spec="beast.evolution.datatype.UserDataType" characterName="stone_561" codeMap="" states="-1" value=""/>
                            <charstatelabels id="UserDataType.636" spec="beast.evolution.datatype.UserDataType" characterName="stone_562" codeMap="" states="-1" value=""/>
                            <charstatelabels id="UserDataType.637" spec="beast.evolution.datatype.UserDataType" characterName="stone_563" codeMap="" states="-1" value=""/>
                            <charstatelabels id="UserDataType.638" spec="beast.evolution.datatype.UserDataType" characterName="stone_564" codeMap="" states="-1" value=""/>
                            <charstatelabels id="UserDataType.639" spec="beast.evolution.datatype.UserDataType" characterName="stone_565" codeMap="" states="-1" value=""/>
                            <charstatelabels id="UserDataType.640" spec="beast.evolution.datatype.UserDataType" characterName="stone_566" codeMap="" states="-1" value=""/>
                            <charstatelabels id="UserDataType.641" spec="beast.evolution.datatype.UserDataType" characterName="sun_0ascertainment" codeMap="" states="-1" value=""/>
                            <charstatelabels id="UserDataType.642" spec="beast.evolution.datatype.UserDataType" characterName="sun_567" codeMap="" states="-1" value=""/>
                            <charstatelabels id="UserDataType.643" spec="beast.evolution.datatype.UserDataType" characterName="sun_568" codeMap="" states="-1" value=""/>
                            <charstatelabels id="UserDataType.644" spec="beast.evolution.datatype.UserDataType" characterName="sun_569" codeMap="" states="-1" value=""/>
                            <charstatelabels id="UserDataType.645" spec="beast.evolution.datatype.UserDataType" characterName="sun_570" codeMap="" states="-1" value=""/>
                            <charstatelabels id="UserDataType.646" spec="beast.evolution.datatype.UserDataType" characterName="tail_0ascertainment" codeMap="" states="-1" value=""/>
                            <charstatelabels id="UserDataType.647" spec="beast.evolution.datatype.UserDataType" characterName="tail_571" codeMap="" states="-1" value=""/>
                            <charstatelabels id="UserDataType.648" spec="beast.evolution.datatype.UserDataType" characterName="tail_572" codeMap="" states="-1" value=""/>
                            <charstatelabels id="UserDataType.649" spec="beast.evolution.datatype.UserDataType" characterName="tail_573" codeMap="" states="-1" value=""/>
                            <charstatelabels id="UserDataType.650" spec="beast.evolution.datatype.UserDataType" characterName="this_0ascertainment" codeMap="" states="-1" value=""/>
                            <charstatelabels id="UserDataType.651" spec="beast.evolution.datatype.UserDataType" characterName="this_574" codeMap="" states="-1" value=""/>
                            <charstatelabels id="UserDataType.652" spec="beast.evolution.datatype.UserDataType" characterName="this_575" codeMap="" states="-1" value=""/>
                            <charstatelabels id="UserDataType.653" spec="beast.evolution.datatype.UserDataType" characterName="this_576" codeMap="" states="-1" value=""/>
                            <charstatelabels id="UserDataType.654" spec="beast.evolution.datatype.UserDataType" characterName="thou_0ascertainment" codeMap="" states="-1" value=""/>
                            <charstatelabels id="UserDataType.655" spec="beast.evolution.datatype.UserDataType" characterName="thou_577" codeMap="" states="-1" value=""/>
                            <charstatelabels id="UserDataType.656" spec="beast.evolution.datatype.UserDataType" characterName="thou_578" codeMap="" states="-1" value=""/>
                            <charstatelabels id="UserDataType.657" spec="beast.evolution.datatype.UserDataType" characterName="thou_579" codeMap="" states="-1" value=""/>
                            <charstatelabels id="UserDataType.658" spec="beast.evolution.datatype.UserDataType" characterName="thou_580" codeMap="" states="-1" value=""/>
                            <charstatelabels id="UserDataType.659" spec="beast.evolution.datatype.UserDataType" characterName="thou_581" codeMap="" states="-1" value=""/>
                            <charstatelabels id="UserDataType.660" spec="beast.evolution.datatype.UserDataType" characterName="tongue_0ascertainment" codeMap="" states="-1" value=""/>
                            <charstatelabels id="UserDataType.661" spec="beast.evolution.datatype.UserDataType" characterName="tongue_582" codeMap="" states="-1" value=""/>
                            <charstatelabels id="UserDataType.662" spec="beast.evolution.datatype.UserDataType" characterName="tongue_583" codeMap="" states="-1" value=""/>
                            <charstatelabels id="UserDataType.663" spec="beast.evolution.datatype.UserDataType" characterName="tongue_584" codeMap="" states="-1" value=""/>
                            <charstatelabels id="UserDataType.664" spec="beast.evolution.datatype.UserDataType" characterName="tooth_0ascertainment" codeMap="" states="-1" value=""/>
                            <charstatelabels id="UserDataType.665" spec="beast.evolution.datatype.UserDataType" characterName="tooth_585" codeMap="" states="-1" value=""/>
                            <charstatelabels id="UserDataType.666" spec="beast.evolution.datatype.UserDataType" characterName="tooth_586" codeMap="" states="-1" value=""/>
                            <charstatelabels id="UserDataType.667" spec="beast.evolution.datatype.UserDataType" characterName="tooth_587" codeMap="" states="-1" value=""/>
                            <charstatelabels id="UserDataType.668" spec="beast.evolution.datatype.UserDataType" characterName="tooth_588" codeMap="" states="-1" value=""/>
                            <charstatelabels id="UserDataType.669" spec="beast.evolution.datatype.UserDataType" characterName="tooth_589" codeMap="" states="-1" value=""/>
                            <charstatelabels id="UserDataType.670" spec="beast.evolution.datatype.UserDataType" characterName="tree_0ascertainment" codeMap="" states="-1" value=""/>
                            <charstatelabels id="UserDataType.671" spec="beast.evolution.datatype.UserDataType" characterName="tree_590" codeMap="" states="-1" value=""/>
                            <charstatelabels id="UserDataType.672" spec="beast.evolution.datatype.UserDataType" characterName="tree_591" codeMap="" states="-1" value=""/>
                            <charstatelabels id="UserDataType.673" spec="beast.evolution.datatype.UserDataType" characterName="tree_592" codeMap="" states="-1" value=""/>
                            <charstatelabels id="UserDataType.674" spec="beast.evolution.datatype.UserDataType" characterName="tree_593" codeMap="" states="-1" value=""/>
                            <charstatelabels id="UserDataType.675" spec="beast.evolution.datatype.UserDataType" characterName="tree_594" codeMap="" states="-1" value=""/>
                            <charstatelabels id="UserDataType.676" spec="beast.evolution.datatype.UserDataType" characterName="two_0ascertainment" codeMap="" states="-1" value=""/>
                            <charstatelabels id="UserDataType.677" spec="beast.evolution.datatype.UserDataType" characterName="two_595" codeMap="" states="-1" value=""/>
                            <charstatelabels id="UserDataType.678" spec="beast.evolution.datatype.UserDataType" characterName="two_596" codeMap="" states="-1" value=""/>
                            <charstatelabels id="UserDataType.679" spec="beast.evolution.datatype.UserDataType" characterName="two_597" codeMap="" states="-1" value=""/>
                            <charstatelabels id="UserDataType.680" spec="beast.evolution.datatype.UserDataType" characterName="walk(go)_0ascertainment" codeMap="" states="-1" value=""/>
                            <charstatelabels id="UserDataType.681" spec="beast.evolution.datatype.UserDataType" characterName="walk(go)_598" codeMap="" states="-1" value=""/>
                            <charstatelabels id="UserDataType.682" spec="beast.evolution.datatype.UserDataType" characterName="walk(go)_599" codeMap="" states="-1" value=""/>
                            <charstatelabels id="UserDataType.683" spec="beast.evolution.datatype.UserDataType" characterName="walk(go)_600" codeMap="" states="-1" value=""/>
                            <charstatelabels id="UserDataType.684" spec="beast.evolution.datatype.UserDataType" characterName="walk(go)_601" codeMap="" states="-1" value=""/>
                            <charstatelabels id="UserDataType.685" spec="beast.evolution.datatype.UserDataType" characterName="walk(go)_602" codeMap="" states="-1" value=""/>
                            <charstatelabels id="UserDataType.686" spec="beast.evolution.datatype.UserDataType" characterName="walk(go)_603" codeMap="" states="-1" value=""/>
                            <charstatelabels id="UserDataType.687" spec="beast.evolution.datatype.UserDataType" characterName="warm_0ascertainment" codeMap="" states="-1" value=""/>
                            <charstatelabels id="UserDataType.688" spec="beast.evolution.datatype.UserDataType" characterName="warm_604" codeMap="" states="-1" value=""/>
                            <charstatelabels id="UserDataType.689" spec="beast.evolution.datatype.UserDataType" characterName="warm_605" codeMap="" states="-1" value=""/>
                            <charstatelabels id="UserDataType.690" spec="beast.evolution.datatype.UserDataType" characterName="warm_606" codeMap="" states="-1" value=""/>
                            <charstatelabels id="UserDataType.691" spec="beast.evolution.datatype.UserDataType" characterName="warm_607" codeMap="" states="-1" value=""/>
                            <charstatelabels id="UserDataType.692" spec="beast.evolution.datatype.UserDataType" characterName="warm_608" codeMap="" states="-1" value=""/>
                            <charstatelabels id="UserDataType.693" spec="beast.evolution.datatype.UserDataType" characterName="warm_609" codeMap="" states="-1" value=""/>
                            <charstatelabels id="UserDataType.694" spec="beast.evolution.datatype.UserDataType" characterName="warm_610" codeMap="" states="-1" value=""/>
                            <charstatelabels id="UserDataType.695" spec="beast.evolution.datatype.UserDataType" characterName="warm_611" codeMap="" states="-1" value=""/>
                            <charstatelabels id="UserDataType.696" spec="beast.evolution.datatype.UserDataType" characterName="warm_612" codeMap="" states="-1" value=""/>
                            <charstatelabels id="UserDataType.697" spec="beast.evolution.datatype.UserDataType" characterName="water_0ascertainment" codeMap="" states="-1" value=""/>
                            <charstatelabels id="UserDataType.698" spec="beast.evolution.datatype.UserDataType" characterName="water_613" codeMap="" states="-1" value=""/>
                            <charstatelabels id="UserDataType.699" spec="beast.evolution.datatype.UserDataType" characterName="water_614" codeMap="" states="-1" value=""/>
                            <charstatelabels id="UserDataType.700" spec="beast.evolution.datatype.UserDataType" characterName="we_0ascertainment" codeMap="" states="-1" value=""/>
                            <charstatelabels id="UserDataType.701" spec="beast.evolution.datatype.UserDataType" characterName="we_615" codeMap="" states="-1" value=""/>
                            <charstatelabels id="UserDataType.702" spec="beast.evolution.datatype.UserDataType" characterName="we_616" codeMap="" states="-1" value=""/>
                            <charstatelabels id="UserDataType.703" spec="beast.evolution.datatype.UserDataType" characterName="we_617" codeMap="" states="-1" value=""/>
                            <charstatelabels id="UserDataType.704" spec="beast.evolution.datatype.UserDataType" characterName="we_618" codeMap="" states="-1" value=""/>
                            <charstatelabels id="UserDataType.705" spec="beast.evolution.datatype.UserDataType" characterName="we_619" codeMap="" states="-1" value=""/>
                            <charstatelabels id="UserDataType.706" spec="beast.evolution.datatype.UserDataType" characterName="we_620" codeMap="" states="-1" value=""/>
                            <charstatelabels id="UserDataType.707" spec="beast.evolution.datatype.UserDataType" characterName="we_621" codeMap="" states="-1" value=""/>
                            <charstatelabels id="UserDataType.708" spec="beast.evolution.datatype.UserDataType" characterName="we_622" codeMap="" states="-1" value=""/>
                            <charstatelabels id="UserDataType.709" spec="beast.evolution.datatype.UserDataType" characterName="white_0ascertainment" codeMap="" states="-1" value=""/>
                            <charstatelabels id="UserDataType.710" spec="beast.evolution.datatype.UserDataType" characterName="white_623" codeMap="" states="-1" value=""/>
                            <charstatelabels id="UserDataType.711" spec="beast.evolution.datatype.UserDataType" characterName="white_624" codeMap="" states="-1" value=""/>
                            <charstatelabels id="UserDataType.712" spec="beast.evolution.datatype.UserDataType" characterName="white_625" codeMap="" states="-1" value=""/>
                            <charstatelabels id="UserDataType.713" spec="beast.evolution.datatype.UserDataType" characterName="white_626" codeMap="" states="-1" value=""/>
                            <charstatelabels id="UserDataType.714" spec="beast.evolution.datatype.UserDataType" characterName="white_627" codeMap="" states="-1" value=""/>
                            <charstatelabels id="UserDataType.715" spec="beast.evolution.datatype.UserDataType" characterName="woman_0ascertainment" codeMap="" states="-1" value=""/>
                            <charstatelabels id="UserDataType.716" spec="beast.evolution.datatype.UserDataType" characterName="woman_628" codeMap="" states="-1" value=""/>
                            <charstatelabels id="UserDataType.717" spec="beast.evolution.datatype.UserDataType" characterName="woman_629" codeMap="" states="-1" value=""/>
                            <charstatelabels id="UserDataType.718" spec="beast.evolution.datatype.UserDataType" characterName="woman_630" codeMap="" states="-1" value=""/>
                            <charstatelabels id="UserDataType.719" spec="beast.evolution.datatype.UserDataType" characterName="woman_631" codeMap="" states="-1" value=""/>
                            <charstatelabels id="UserDataType.720" spec="beast.evolution.datatype.UserDataType" characterName="woman_632" codeMap="" states="-1" value=""/>
                            <charstatelabels id="UserDataType.721" spec="beast.evolution.datatype.UserDataType" characterName="woman_633" codeMap="" states="-1" value=""/>
                            <charstatelabels id="UserDataType.722" spec="beast.evolution.datatype.UserDataType" characterName="woman_634" codeMap="" states="-1" value=""/>
                            <charstatelabels id="UserDataType.723" spec="beast.evolution.datatype.UserDataType" characterName="woman_635" codeMap="" states="-1" value=""/>
                            <charstatelabels id="UserDataType.724" spec="beast.evolution.datatype.UserDataType" characterName="woman_636" codeMap="" states="-1" value=""/>
                            <charstatelabels id="UserDataType.725" spec="beast.evolution.datatype.UserDataType" characterName="woman_637" codeMap="" states="-1" value=""/>
                            <charstatelabels id="UserDataType.726" spec="beast.evolution.datatype.UserDataType" characterName="woman_638" codeMap="" states="-1" value=""/>
                            <charstatelabels id="UserDataType.727" spec="beast.evolution.datatype.UserDataType" characterName="woman_639" codeMap="" states="-1" value=""/>
                            <charstatelabels id="UserDataType.728" spec="beast.evolution.datatype.UserDataType" characterName="yellow_0ascertainment" codeMap="" states="-1" value=""/>
                            <charstatelabels id="UserDataType.729" spec="beast.evolution.datatype.UserDataType" characterName="yellow_640" codeMap="" states="-1" value=""/>
                            <charstatelabels id="UserDataType.730" spec="beast.evolution.datatype.UserDataType" characterName="yellow_641" codeMap="" states="-1" value=""/>
                            <charstatelabels id="UserDataType.731" spec="beast.evolution.datatype.UserDataType" characterName="yellow_642" codeMap="" states="-1" value=""/>
                            <charstatelabels id="UserDataType.732" spec="beast.evolution.datatype.UserDataType" characterName="yellow_643" codeMap="" states="-1" value=""/>
                            <charstatelabels id="UserDataType.733" spec="beast.evolution.datatype.UserDataType" characterName="yellow_644" codeMap="" states="-1" value=""/>
                            <charstatelabels id="UserDataType.734" spec="beast.evolution.datatype.UserDataType" characterName="yellow_645" codeMap="" states="-1" value=""/>
                            <charstatelabels id="UserDataType.735" spec="beast.evolution.datatype.UserDataType" characterName="yellow_646" codeMap="" states="-1" value=""/>
                        </userDataType>
                    </data>


    


    


    
<map name="Uniform" >beast.math.distributions.Uniform</map>
<map name="Exponential" >beast.math.distributions.Exponential</map>
<map name="LogNormal" >beast.math.distributions.LogNormalDistributionModel</map>
<map name="Normal" >beast.math.distributions.Normal</map>
<map name="Beta" >beast.math.distributions.Beta</map>
<map name="Gamma" >beast.math.distributions.Gamma</map>
<map name="LaplaceDistribution" >beast.math.distributions.LaplaceDistribution</map>
<map name="prior" >beast.math.distributions.Prior</map>
<map name="InverseGamma" >beast.math.distributions.InverseGamma</map>
<map name="OneOnX" >beast.math.distributions.OneOnX</map>


<run id="mcmc" spec="MCMC" chainLength="50000000">
    <state id="state" spec="State" storeEvery="5000">
        <tree id="Tree.t:tree" spec="beast.evolution.tree.Tree" name="stateNode">
            <taxonset id="TaxonSet.I" spec="TaxonSet">
                <alignment id="I" spec="FilteredAlignment" filter="1-7">
                    <data idref="100TaiKadai"/>
                </alignment>
            </taxonset>
        </tree>
        <parameter id="mutationRate.s:I" spec="parameter.RealParameter" name="stateNode">1.0</parameter>
        <parameter id="gammaShape.s:I" spec="parameter.RealParameter" name="stateNode">1.0</parameter>
        <parameter id="freqParameter.s:I" spec="parameter.RealParameter" dimension="2" lower="0.0" name="stateNode" upper="1.0">0.5</parameter>
        <parameter id="birthRateBDS.t:tree" spec="parameter.RealParameter" lower="0.0" name="stateNode" upper="1.0">0.01</parameter>
        <parameter id="deathRateBDS.t:tree" spec="parameter.RealParameter" lower="0.0" name="stateNode" upper="1.0">0.008</parameter>
        <parameter id="rhoBDS.t:tree" spec="parameter.RealParameter" lower="0.0" name="stateNode" upper="1.0">0.8</parameter>
        <parameter id="clockRate.c:clock" spec="parameter.RealParameter" name="stateNode">2.0E-6</parameter>
    </state>

    <init id="RandomTree.t:tree" spec="beast.evolution.tree.SimpleRandomTree" estimate="false" initial="@Tree.t:tree" taxa="@I"/>

    <distribution id="posterior" spec="util.CompoundDistribution">
        <distribution id="prior" spec="util.CompoundDistribution">
            <distribution id="BirthDeathSkyContemporaryBDSParam.t:tree" spec="beast.evolution.speciation.BirthDeathSkylineModel" birthRate="@birthRateBDS.t:tree" conditionOnRoot="true" contemp="true" deathRate="@deathRateBDS.t:tree" rho="@rhoBDS.t:tree" tree="@Tree.t:tree">
                <parameter id="samplingRateBDS.t:tree" spec="parameter.RealParameter" name="samplingRate">0.0</parameter>
            </distribution>
            <prior id="birthRatePriorContempBDS.t:tree" name="distribution" x="@birthRateBDS.t:tree">
                <Exponential id="Exponential.90" name="distr">
                    <parameter id="RealParameter.92" spec="parameter.RealParameter" estimate="false" name="mean">0.01</parameter>
                </Exponential>
            </prior>
            <prior id="deathRatePriorContempBDS.t:tree" name="distribution" x="@deathRateBDS.t:tree">
                <Exponential id="Exponential.91" name="distr">
                    <parameter id="RealParameter.93" spec="parameter.RealParameter" estimate="false" name="mean">0.01</parameter>
                </Exponential>
            </prior>
            <prior id="GammaShapePrior.s:I" name="distribution" x="@gammaShape.s:I">
                <Exponential id="Exponential.0" name="distr">
                    <parameter id="RealParameter.0" spec="parameter.RealParameter" lower="0.0" name="mean" upper="0.0">1.0</parameter>
                </Exponential>
            </prior>
            <prior id="rhoPriorContempBDS.t:tree" name="distribution" x="@rhoBDS.t:tree">
                <Beta id="Beta.0" name="distr">
                    <parameter id="RealParameter.90" spec="parameter.RealParameter" estimate="false" name="alpha">100.0</parameter>
                    <parameter id="RealParameter.91" spec="parameter.RealParameter" estimate="false" name="beta">19.0</parameter>
                </Beta>
            </prior>
            <distribution id="Be.prior" spec="beast.math.distributions.MRCAPrior" tree="@Tree.t:tree">
                <taxonset id="Be" spec="TaxonSet">
                    <taxon id="BeChengmaiMY" spec="Taxon"/>
                    <taxon id="BeChengmaiYL" spec="Taxon"/>
                    <taxon id="BeHaikouCL" spec="Taxon"/>
                    <taxon id="BeHaikouRS" spec="Taxon"/>
                    <taxon id="BeJizhao" spec="Taxon"/>
                    <taxon id="BeLinGaoLC" spec="Taxon"/>
                    <taxon id="BeLinGaoXY" spec="Taxon"/>
                    <taxon id="BeQiongshanLQ" spec="Taxon"/>
                    <taxon id="BeQiongshanLT" spec="Taxon"/>
                </taxonset>
                <Normal id="Normal.0" name="distr">
                    <parameter id="RealParameter.94" spec="parameter.RealParameter" estimate="false" name="mean">2000.0</parameter>
                    <parameter id="RealParameter.95" spec="parameter.RealParameter" estimate="false" name="sigma">250.0</parameter>
                </Normal>
            </distribution>
            <distribution id="Biao_Lakkia.prior" spec="beast.math.distributions.MRCAPrior" tree="@Tree.t:tree">
                <taxonset id="Biao_Lakkia" spec="TaxonSet">
                    <taxon id="KsBiao" spec="Taxon"/>
                    <taxon id="KsLakkia" spec="Taxon"/>
                </taxonset>
                <Normal id="Normal.1" name="distr">
                    <parameter id="RealParameter.96" spec="parameter.RealParameter" estimate="false" name="mean">600.0</parameter>
                    <parameter id="RealParameter.97" spec="parameter.RealParameter" estimate="false" name="sigma">50.0</parameter>
                </Normal>
            </distribution>
            <distribution id="Hlai.prior" spec="beast.math.distributions.MRCAPrior" tree="@Tree.t:tree">
                <taxonset id="Hlai" spec="TaxonSet">
                    <taxon id="HlaiBaisha" spec="Taxon"/>
                    <taxon id="HlaiBaoding" spec="Taxon"/>
                    <taxon id="HlaiBaoting" spec="Taxon"/>
                    <taxon id="HlaiChangjiang" spec="Taxon"/>
                    <taxon id="HlaiCun" spec="Taxon"/>
                    <taxon id="HlaiHeitu" spec="Taxon"/>
                    <taxon id="HlaiJiamao" spec="Taxon"/>
                    <taxon id="HlaiNadou" spec="Taxon"/>
                    <taxon id="HlaiQiandui" spec="Taxon"/>
                    <taxon id="HlaiTongza" spec="Taxon"/>
                    <taxon id="HlaiXifang" spec="Taxon"/>
                    <taxon id="HlaiYuanmen" spec="Taxon"/>
                    <taxon id="HlaiZhongsha" spec="Taxon"/>
                </taxonset>
                <Uniform id="Uniform.5" name="distr" upper="3000.0"/>
            </distribution>
            <distribution id="Hlai_Originate.prior" spec="beast.math.distributions.MRCAPrior" tree="@Tree.t:tree" useOriginate="true">
                <taxonset id="Hlai_Originate" spec="TaxonSet">
                    <taxon idref="HlaiBaisha"/>
                    <taxon idref="HlaiBaoding"/>
                    <taxon idref="HlaiBaoting"/>
                    <taxon idref="HlaiChangjiang"/>
                    <taxon idref="HlaiCun"/>
                    <taxon idref="HlaiHeitu"/>
                    <taxon idref="HlaiJiamao"/>
                    <taxon idref="HlaiNadou"/>
                    <taxon idref="HlaiQiandui"/>
                    <taxon idref="HlaiTongza"/>
                    <taxon idref="HlaiXifang"/>
                    <taxon idref="HlaiYuanmen"/>
                    <taxon idref="HlaiZhongsha"/>
                </taxonset>
                <Uniform id="Uniform.6" name="distr" upper="5000.0"/>
            </distribution>
            <distribution id="Kra.prior" spec="beast.math.distributions.MRCAPrior" tree="@Tree.t:tree">
                <taxonset id="Kra" spec="TaxonSet">
                    <taxon id="KraBuyangBH" spec="Taxon"/>
                    <taxon id="KraBuyangEC" spec="Taxon"/>
                    <taxon id="KraBuyangLJ" spec="Taxon"/>
                    <taxon id="KraBuyangYR" spec="Taxon"/>
                    <taxon id="KraGelaoAS" spec="Taxon"/>
                    <taxon id="KraGelaoDF" spec="Taxon"/>
                    <taxon id="KraGelaoMJ" spec="Taxon"/>
                    <taxon id="KraGelaoZF" spec="Taxon"/>
                    <taxon id="KraLachi" spec="Taxon"/>
                    <taxon id="KraLaha" spec="Taxon"/>
                    <taxon id="KraPubiao" spec="Taxon"/>
                </taxonset>
                <Normal id="Normal.2" name="distr">
                    <parameter id="RealParameter.98" spec="parameter.RealParameter" estimate="false" name="mean">2500.0</parameter>
                    <parameter id="RealParameter.99" spec="parameter.RealParameter" estimate="false" name="sigma">250.0</parameter>
                </Normal>
            </distribution>
            <distribution id="Ks.prior" spec="beast.math.distributions.MRCAPrior" tree="@Tree.t:tree">
                <taxonset id="Ks" spec="TaxonSet">
                    <taxon idref="KsBiao"/>
                    <taxon id="KsChadong" spec="Taxon"/>
                    <taxon id="KsJin" spec="Taxon"/>
                    <taxon id="KsKamJP" spec="Taxon"/>
                    <taxon id="KsKamLP" spec="Taxon"/>
                    <taxon id="KsKamRJ" spec="Taxon"/>
                    <taxon id="KsKamTZ" spec="Taxon"/>
                    <taxon idref="KsLakkia"/>
                    <taxon id="KsMak" spec="Taxon"/>
                    <taxon id="KsMaonan" spec="Taxon"/>
                    <taxon id="KsMulam" spec="Taxon"/>
                    <taxon id="KsSuiDS" spec="Taxon"/>
                    <taxon id="KsSuiDY" spec="Taxon"/>
                    <taxon id="KsSuiLB" spec="Taxon"/>
                    <taxon id="KsSuiSD" spec="Taxon"/>
                    <taxon id="KsThen" spec="Taxon"/>
                </taxonset>
                <Normal id="Normal.3" name="distr">
                    <parameter id="RealParameter.100" spec="parameter.RealParameter" estimate="false" name="mean">1200.0</parameter>
                    <parameter id="RealParameter.101" spec="parameter.RealParameter" estimate="false" name="sigma">100.0</parameter>
                </Normal>
            </distribution>
            <distribution id="Root.prior" spec="beast.math.distributions.MRCAPrior" tree="@Tree.t:tree">
                <taxonset id="Root" spec="TaxonSet">
                    <taxon idref="BeChengmaiMY"/>
                    <taxon idref="BeChengmaiYL"/>
                    <taxon idref="BeHaikouCL"/>
                    <taxon idref="BeHaikouRS"/>
                    <taxon idref="BeJizhao"/>
                    <taxon idref="BeLinGaoLC"/>
                    <taxon idref="BeLinGaoXY"/>
                    <taxon idref="BeQiongshanLQ"/>
                    <taxon idref="BeQiongshanLT"/>
                    <taxon idref="HlaiBaisha"/>
                    <taxon idref="HlaiBaoding"/>
                    <taxon idref="HlaiBaoting"/>
                    <taxon idref="HlaiChangjiang"/>
                    <taxon idref="HlaiCun"/>
                    <taxon idref="HlaiHeitu"/>
                    <taxon idref="HlaiJiamao"/>
                    <taxon idref="HlaiNadou"/>
                    <taxon idref="HlaiQiandui"/>
                    <taxon idref="HlaiTongza"/>
                    <taxon idref="HlaiXifang"/>
                    <taxon idref="HlaiYuanmen"/>
                    <taxon idref="HlaiZhongsha"/>
                    <taxon idref="KraBuyangBH"/>
                    <taxon idref="KraBuyangEC"/>
                    <taxon idref="KraBuyangLJ"/>
                    <taxon idref="KraBuyangYR"/>
                    <taxon idref="KraGelaoAS"/>
                    <taxon idref="KraGelaoDF"/>
                    <taxon idref="KraGelaoMJ"/>
                    <taxon idref="KraGelaoZF"/>
                    <taxon idref="KraLachi"/>
                    <taxon idref="KraLaha"/>
                    <taxon idref="KraPubiao"/>
                    <taxon idref="KsBiao"/>
                    <taxon idref="KsChadong"/>
                    <taxon idref="KsJin"/>
                    <taxon idref="KsKamJP"/>
                    <taxon idref="KsKamLP"/>
                    <taxon idref="KsKamRJ"/>
                    <taxon idref="KsKamTZ"/>
                    <taxon idref="KsLakkia"/>
                    <taxon idref="KsMak"/>
                    <taxon idref="KsMaonan"/>
                    <taxon idref="KsMulam"/>
                    <taxon idref="KsSuiDS"/>
                    <taxon idref="KsSuiDY"/>
                    <taxon idref="KsSuiLB"/>
                    <taxon idref="KsSuiSD"/>
                    <taxon idref="KsThen"/>
                    <taxon id="TcCaoBanTai" spec="Taxon"/>
                    <taxon id="TcDaxin" spec="Taxon"/>
                    <taxon id="TcDebao" spec="Taxon"/>
                    <taxon id="TcFusui" spec="Taxon"/>
                    <taxon id="TcLongAn" spec="Taxon"/>
                    <taxon id="TcLongzhou" spec="Taxon"/>
                    <taxon id="TcQinzhou" spec="Taxon"/>
                    <taxon id="TcShangsi" spec="Taxon"/>
                    <taxon id="TcWenma" spec="Taxon"/>
                    <taxon id="TcYanshan" spec="Taxon"/>
                    <taxon id="TcYongning" spec="Taxon"/>
                    <taxon id="TnDonglan" spec="Taxon"/>
                    <taxon id="TnDuAn" spec="Taxon"/>
                    <taxon id="TnFengshan" spec="Taxon"/>
                    <taxon id="TnHengxian" spec="Taxon"/>
                    <taxon id="TnHuishui" spec="Taxon"/>
                    <taxon id="TnLianshan" spec="Taxon"/>
                    <taxon id="TnLibo" spec="Taxon"/>
                    <taxon id="TnLiujiang" spec="Taxon"/>
                    <taxon id="TnLuodian" spec="Taxon"/>
                    <taxon id="TnPanxian" spec="Taxon"/>
                    <taxon id="TnPingguo" spec="Taxon"/>
                    <taxon id="TnQianxi" spec="Taxon"/>
                    <taxon id="TnQiubei" spec="Taxon"/>
                    <taxon id="TnSaek" spec="Taxon"/>
                    <taxon id="TnShuicheng" spec="Taxon"/>
                    <taxon id="TnTiandong" spec="Taxon"/>
                    <taxon id="TnWuming" spec="Taxon"/>
                    <taxon id="TnZhenfeng" spec="Taxon"/>
                    <taxon id="TnZhenning" spec="Taxon"/>
                    <taxon id="TswAiton" spec="Taxon"/>
                    <taxon id="TswBangkok" spec="Taxon"/>
                    <taxon id="TswChiangmai" spec="Taxon"/>
                    <taxon id="TswHsipaw" spec="Taxon"/>
                    <taxon id="TswJinghong" spec="Taxon"/>
                    <taxon id="TswJinping" spec="Taxon"/>
                    <taxon id="TswJinsha" spec="Taxon"/>
                    <taxon id="TswKhuen" spec="Taxon"/>
                    <taxon id="TswKorat" spec="Taxon"/>
                    <taxon id="TswLao" spec="Taxon"/>
                    <taxon id="TswLuchun" spec="Taxon"/>
                    <taxon id="TswMaguan" spec="Taxon"/>
                    <taxon id="TswMangshi" spec="Taxon"/>
                    <taxon id="TswMenglian" spec="Taxon"/>
                    <taxon id="TswNgheAn" spec="Taxon"/>
                    <taxon id="TswSongkhla" spec="Taxon"/>
                    <taxon id="TswTaunggyi" spec="Taxon"/>
                    <taxon id="TswThaiTrang" spec="Taxon"/>
                    <taxon id="TswWuding" spec="Taxon"/>
                    <taxon id="TswYuanjiang" spec="Taxon"/>
                    <taxon id="TswYuanyang" spec="Taxon"/>
                </taxonset>
            </distribution>
            <distribution id="Tai.prior" spec="beast.math.distributions.MRCAPrior" tree="@Tree.t:tree">
                <taxonset id="Tai" spec="TaxonSet">
                    <taxon idref="TnDonglan"/>
                    <taxon idref="TnDuAn"/>
                    <taxon idref="TnFengshan"/>
                    <taxon idref="TnHengxian"/>
                    <taxon idref="TnHuishui"/>
                    <taxon idref="TnLianshan"/>
                    <taxon idref="TnLibo"/>
                    <taxon idref="TnLiujiang"/>
                    <taxon idref="TnLuodian"/>
                    <taxon idref="TnPanxian"/>
                    <taxon idref="TnPingguo"/>
                    <taxon idref="TnQianxi"/>
                    <taxon idref="TnQiubei"/>
                    <taxon idref="TnSaek"/>
                    <taxon idref="TnShuicheng"/>
                    <taxon idref="TnTiandong"/>
                    <taxon idref="TnWuming"/>
                    <taxon idref="TnZhenfeng"/>
                    <taxon idref="TnZhenning"/>
                    <taxon idref="TcCaoBanTai"/>
                    <taxon idref="TcDaxin"/>
                    <taxon idref="TcDebao"/>
                    <taxon idref="TcFusui"/>
                    <taxon idref="TcLongAn"/>
                    <taxon idref="TcLongzhou"/>
                    <taxon idref="TcQinzhou"/>
                    <taxon idref="TcShangsi"/>
                    <taxon idref="TcWenma"/>
                    <taxon idref="TcYanshan"/>
                    <taxon idref="TcYongning"/>
                    <taxon idref="TswAiton"/>
                    <taxon idref="TswBangkok"/>
                    <taxon idref="TswChiangmai"/>
                    <taxon idref="TswHsipaw"/>
                    <taxon idref="TswJinghong"/>
                    <taxon idref="TswJinping"/>
                    <taxon idref="TswJinsha"/>
                    <taxon idref="TswKhuen"/>
                    <taxon idref="TswKorat"/>
                    <taxon idref="TswLao"/>
                    <taxon idref="TswLuchun"/>
                    <taxon idref="TswMaguan"/>
                    <taxon idref="TswMangshi"/>
                    <taxon idref="TswMenglian"/>
                    <taxon idref="TswNgheAn"/>
                    <taxon idref="TswSongkhla"/>
                    <taxon idref="TswTaunggyi"/>
                    <taxon idref="TswThaiTrang"/>
                    <taxon idref="TswWuding"/>
                    <taxon idref="TswYuanjiang"/>
                    <taxon idref="TswYuanyang"/>
                </taxonset>
                <Uniform id="Uniform.7" name="distr" upper="2200.0"/>
            </distribution>
            <prior id="ClockPrior.c:clock" name="distribution" x="@clockRate.c:clock">
                <Uniform id="Uniform.0" name="distr" upper="Infinity"/>
            </prior>
        </distribution>
        <distribution id="likelihood" spec="util.CompoundDistribution" useThreads="true">
            <distribution id="treeLikelihood.I" spec="TreeLikelihood" tree="@Tree.t:tree">
                <data
id="bin.I"
spec="FilteredAlignment"
ascertained="true"
data="@I"
excludeto="1"
filter="::">
                    <userDataType id="Binary.0" spec="beast.evolution.datatype.Binary"/>
                </data>
                <siteModel id="SiteModel.s:I" spec="SiteModel" gammaCategoryCount="4" mutationRate="@mutationRate.s:I" shape="@gammaShape.s:I">
                    <parameter id="proportionInvariant.s:I" spec="parameter.RealParameter" estimate="false" lower="0.0" name="proportionInvariant" upper="1.0">0.0</parameter>
                    <substModel id="CTMC.s:I" spec="GeneralSubstitutionModel">
                        <parameter id="rates.s:I" spec="parameter.RealParameter" dimension="2" estimate="false" lower="0.0" name="rates">1.0 1.0</parameter>
                        <frequencies id="estimatedFreqs.s:I" spec="Frequencies" frequencies="@freqParameter.s:I"/>
                    </substModel>
                </siteModel>
                <branchRateModel id="StrictClock.c:clock" spec="beast.evolution.branchratemodel.StrictClockModel" clock.rate="@clockRate.c:clock"/>
            </distribution>
            <distribution id="treeLikelihood.ashes" spec="TreeLikelihood" branchRateModel="@StrictClock.c:clock" siteModel="@SiteModel.s:I" tree="@Tree.t:tree">
                <data
id="bin.ashes"
spec="FilteredAlignment"
ascertained="true"
excludeto="1"
filter="::">
                    <data
id="ashes"
spec="FilteredAlignment"
data="@100TaiKadai"
filter="8-10"/>
                    <userDataType id="Binary.1" spec="beast.evolution.datatype.Binary"/>
                </data>
            </distribution>
            <distribution id="treeLikelihood.belly" spec="TreeLikelihood" branchRateModel="@StrictClock.c:clock" siteModel="@SiteModel.s:I" tree="@Tree.t:tree">
                <data
id="bin.belly"
spec="FilteredAlignment"
ascertained="true"
excludeto="1"
filter="::">
                    <data
id="belly"
spec="FilteredAlignment"
data="@100TaiKadai"
filter="11-17"/>
                    <userDataType id="Binary.2" spec="beast.evolution.datatype.Binary"/>
                </data>
            </distribution>
            <distribution id="treeLikelihood.big" spec="TreeLikelihood" branchRateModel="@StrictClock.c:clock" siteModel="@SiteModel.s:I" tree="@Tree.t:tree">
                <data
id="bin.big"
spec="FilteredAlignment"
ascertained="true"
excludeto="1"
filter="::">
                    <data
id="big"
spec="FilteredAlignment"
data="@100TaiKadai"
filter="18-34"/>
                    <userDataType id="Binary.3" spec="beast.evolution.datatype.Binary"/>
                </data>
            </distribution>
            <distribution id="treeLikelihood.bird" spec="TreeLikelihood" branchRateModel="@StrictClock.c:clock" siteModel="@SiteModel.s:I" tree="@Tree.t:tree">
                <data
id="bin.bird"
spec="FilteredAlignment"
ascertained="true"
excludeto="1"
filter="::">
                    <data
id="bird"
spec="FilteredAlignment"
data="@100TaiKadai"
filter="35-38"/>
                    <userDataType id="Binary.4" spec="beast.evolution.datatype.Binary"/>
                </data>
            </distribution>
            <distribution id="treeLikelihood.bite" spec="TreeLikelihood" branchRateModel="@StrictClock.c:clock" siteModel="@SiteModel.s:I" tree="@Tree.t:tree">
                <data
id="bin.bite"
spec="FilteredAlignment"
ascertained="true"
excludeto="1"
filter="::">
                    <data
id="bite"
spec="FilteredAlignment"
data="@100TaiKadai"
filter="39-47"/>
                    <userDataType id="Binary.5" spec="beast.evolution.datatype.Binary"/>
                </data>
            </distribution>
            <distribution id="treeLikelihood.black" spec="TreeLikelihood" branchRateModel="@StrictClock.c:clock" siteModel="@SiteModel.s:I" tree="@Tree.t:tree">
                <data
id="bin.black"
spec="FilteredAlignment"
ascertained="true"
excludeto="1"
filter="::">
                    <data
id="black"
spec="FilteredAlignment"
data="@100TaiKadai"
filter="48-55"/>
                    <userDataType id="Binary.6" spec="beast.evolution.datatype.Binary"/>
                </data>
            </distribution>
            <distribution id="treeLikelihood.blood" spec="TreeLikelihood" branchRateModel="@StrictClock.c:clock" siteModel="@SiteModel.s:I" tree="@Tree.t:tree">
                <data
id="bin.blood"
spec="FilteredAlignment"
ascertained="true"
excludeto="1"
filter="::">
                    <data
id="blood"
spec="FilteredAlignment"
data="@100TaiKadai"
filter="56-59"/>
                    <userDataType id="Binary.7" spec="beast.evolution.datatype.Binary"/>
                </data>
            </distribution>
            <distribution id="treeLikelihood.bone" spec="TreeLikelihood" branchRateModel="@StrictClock.c:clock" siteModel="@SiteModel.s:I" tree="@Tree.t:tree">
                <data
id="bin.bone"
spec="FilteredAlignment"
ascertained="true"
excludeto="1"
filter="::">
                    <data
id="bone"
spec="FilteredAlignment"
data="@100TaiKadai"
filter="60-63"/>
                    <userDataType id="Binary.8" spec="beast.evolution.datatype.Binary"/>
                </data>
            </distribution>
            <distribution id="treeLikelihood.breast" spec="TreeLikelihood" branchRateModel="@StrictClock.c:clock" siteModel="@SiteModel.s:I" tree="@Tree.t:tree">
                <data
id="bin.breast"
spec="FilteredAlignment"
ascertained="true"
excludeto="1"
filter="::">
                    <data
id="breast"
spec="FilteredAlignment"
data="@100TaiKadai"
filter="64-79"/>
                    <userDataType id="Binary.9" spec="beast.evolution.datatype.Binary"/>
                </data>
            </distribution>
            <distribution id="treeLikelihood.burn" spec="TreeLikelihood" branchRateModel="@StrictClock.c:clock" siteModel="@SiteModel.s:I" tree="@Tree.t:tree">
                <data
id="bin.burn"
spec="FilteredAlignment"
ascertained="true"
excludeto="1"
filter="::">
                    <data
id="burn"
spec="FilteredAlignment"
data="@100TaiKadai"
filter="80-99"/>
                    <userDataType id="Binary.10" spec="beast.evolution.datatype.Binary"/>
                </data>
            </distribution>
            <distribution id="treeLikelihood.claw" spec="TreeLikelihood" branchRateModel="@StrictClock.c:clock" siteModel="@SiteModel.s:I" tree="@Tree.t:tree">
                <data
id="bin.claw"
spec="FilteredAlignment"
ascertained="true"
excludeto="1"
filter="::">
                    <data
id="claw"
spec="FilteredAlignment"
data="@100TaiKadai"
filter="100-105"/>
                    <userDataType id="Binary.11" spec="beast.evolution.datatype.Binary"/>
                </data>
            </distribution>
            <distribution id="treeLikelihood.cloud" spec="TreeLikelihood" branchRateModel="@StrictClock.c:clock" siteModel="@SiteModel.s:I" tree="@Tree.t:tree">
                <data
id="bin.cloud"
spec="FilteredAlignment"
ascertained="true"
excludeto="1"
filter="::">
                    <data
id="cloud"
spec="FilteredAlignment"
data="@100TaiKadai"
filter="106-108"/>
                    <userDataType id="Binary.12" spec="beast.evolution.datatype.Binary"/>
                </data>
            </distribution>
            <distribution id="treeLikelihood.cold" spec="TreeLikelihood" branchRateModel="@StrictClock.c:clock" siteModel="@SiteModel.s:I" tree="@Tree.t:tree">
                <data
id="bin.cold"
spec="FilteredAlignment"
ascertained="true"
excludeto="1"
filter="::">
                    <data
id="cold"
spec="FilteredAlignment"
data="@100TaiKadai"
filter="109-128"/>
                    <userDataType id="Binary.13" spec="beast.evolution.datatype.Binary"/>
                </data>
            </distribution>
            <distribution id="treeLikelihood.come" spec="TreeLikelihood" branchRateModel="@StrictClock.c:clock" siteModel="@SiteModel.s:I" tree="@Tree.t:tree">
                <data
id="bin.come"
spec="FilteredAlignment"
ascertained="true"
excludeto="1"
filter="::">
                    <data
id="come"
spec="FilteredAlignment"
data="@100TaiKadai"
filter="129-136"/>
                    <userDataType id="Binary.14" spec="beast.evolution.datatype.Binary"/>
                </data>
            </distribution>
            <distribution id="treeLikelihood.die" spec="TreeLikelihood" branchRateModel="@StrictClock.c:clock" siteModel="@SiteModel.s:I" tree="@Tree.t:tree">
                <data
id="bin.die"
spec="FilteredAlignment"
ascertained="true"
excludeto="1"
filter="::">
                    <data
id="die"
spec="FilteredAlignment"
data="@100TaiKadai"
filter="137-143"/>
                    <userDataType id="Binary.15" spec="beast.evolution.datatype.Binary"/>
                </data>
            </distribution>
            <distribution id="treeLikelihood.dog" spec="TreeLikelihood" branchRateModel="@StrictClock.c:clock" siteModel="@SiteModel.s:I" tree="@Tree.t:tree">
                <data
id="bin.dog"
spec="FilteredAlignment"
ascertained="true"
excludeto="1"
filter="::">
                    <data
id="dog"
spec="FilteredAlignment"
data="@100TaiKadai"
filter="144-147"/>
                    <userDataType id="Binary.16" spec="beast.evolution.datatype.Binary"/>
                </data>
            </distribution>
            <distribution id="treeLikelihood.dry" spec="TreeLikelihood" branchRateModel="@StrictClock.c:clock" siteModel="@SiteModel.s:I" tree="@Tree.t:tree">
                <data
id="bin.dry"
spec="FilteredAlignment"
ascertained="true"
excludeto="1"
filter="::">
                    <data
id="dry"
spec="FilteredAlignment"
data="@100TaiKadai"
filter="148-151"/>
                    <userDataType id="Binary.17" spec="beast.evolution.datatype.Binary"/>
                </data>
            </distribution>
            <distribution id="treeLikelihood.ear" spec="TreeLikelihood" branchRateModel="@StrictClock.c:clock" siteModel="@SiteModel.s:I" tree="@Tree.t:tree">
                <data
id="bin.ear"
spec="FilteredAlignment"
ascertained="true"
excludeto="1"
filter="::">
                    <data
id="ear"
spec="FilteredAlignment"
data="@100TaiKadai"
filter="152-156"/>
                    <userDataType id="Binary.18" spec="beast.evolution.datatype.Binary"/>
                </data>
            </distribution>
            <distribution id="treeLikelihood.earth" spec="TreeLikelihood" branchRateModel="@StrictClock.c:clock" siteModel="@SiteModel.s:I" tree="@Tree.t:tree">
                <data
id="bin.earth"
spec="FilteredAlignment"
ascertained="true"
excludeto="1"
filter="::">
                    <data
id="earth"
spec="FilteredAlignment"
data="@100TaiKadai"
filter="157-168"/>
                    <userDataType id="Binary.19" spec="beast.evolution.datatype.Binary"/>
                </data>
            </distribution>
            <distribution id="treeLikelihood.eat" spec="TreeLikelihood" branchRateModel="@StrictClock.c:clock" siteModel="@SiteModel.s:I" tree="@Tree.t:tree">
                <data
id="bin.eat"
spec="FilteredAlignment"
ascertained="true"
excludeto="1"
filter="::">
                    <data
id="eat"
spec="FilteredAlignment"
data="@100TaiKadai"
filter="169-176"/>
                    <userDataType id="Binary.20" spec="beast.evolution.datatype.Binary"/>
                </data>
            </distribution>
            <distribution id="treeLikelihood.egg" spec="TreeLikelihood" branchRateModel="@StrictClock.c:clock" siteModel="@SiteModel.s:I" tree="@Tree.t:tree">
                <data
id="bin.egg"
spec="FilteredAlignment"
ascertained="true"
excludeto="1"
filter="::">
                    <data
id="egg"
spec="FilteredAlignment"
data="@100TaiKadai"
filter="177-181"/>
                    <userDataType id="Binary.21" spec="beast.evolution.datatype.Binary"/>
                </data>
            </distribution>
            <distribution id="treeLikelihood.eye" spec="TreeLikelihood" branchRateModel="@StrictClock.c:clock" siteModel="@SiteModel.s:I" tree="@Tree.t:tree">
                <data
id="bin.eye"
spec="FilteredAlignment"
ascertained="true"
excludeto="1"
filter="::">
                    <data
id="eye"
spec="FilteredAlignment"
data="@100TaiKadai"
filter="182-184"/>
                    <userDataType id="Binary.22" spec="beast.evolution.datatype.Binary"/>
                </data>
            </distribution>
            <distribution id="treeLikelihood.fat" spec="TreeLikelihood" branchRateModel="@StrictClock.c:clock" siteModel="@SiteModel.s:I" tree="@Tree.t:tree">
                <data
id="bin.fat"
spec="FilteredAlignment"
ascertained="true"
excludeto="1"
filter="::">
                    <data
id="fat"
spec="FilteredAlignment"
data="@100TaiKadai"
filter="185-193"/>
                    <userDataType id="Binary.23" spec="beast.evolution.datatype.Binary"/>
                </data>
            </distribution>
            <distribution id="treeLikelihood.feather" spec="TreeLikelihood" branchRateModel="@StrictClock.c:clock" siteModel="@SiteModel.s:I" tree="@Tree.t:tree">
                <data
id="bin.feather"
spec="FilteredAlignment"
ascertained="true"
excludeto="1"
filter="::">
                    <data
id="feather"
spec="FilteredAlignment"
data="@100TaiKadai"
filter="194-200"/>
                    <userDataType id="Binary.24" spec="beast.evolution.datatype.Binary"/>
                </data>
            </distribution>
            <distribution id="treeLikelihood.fire" spec="TreeLikelihood" branchRateModel="@StrictClock.c:clock" siteModel="@SiteModel.s:I" tree="@Tree.t:tree">
                <data
id="bin.fire"
spec="FilteredAlignment"
ascertained="true"
excludeto="1"
filter="::">
                    <data
id="fire"
spec="FilteredAlignment"
data="@100TaiKadai"
filter="201-203"/>
                    <userDataType id="Binary.25" spec="beast.evolution.datatype.Binary"/>
                </data>
            </distribution>
            <distribution id="treeLikelihood.fish" spec="TreeLikelihood" branchRateModel="@StrictClock.c:clock" siteModel="@SiteModel.s:I" tree="@Tree.t:tree">
                <data
id="bin.fish"
spec="FilteredAlignment"
ascertained="true"
excludeto="1"
filter="::">
                    <data
id="fish"
spec="FilteredAlignment"
data="@100TaiKadai"
filter="204-208"/>
                    <userDataType id="Binary.26" spec="beast.evolution.datatype.Binary"/>
                </data>
            </distribution>
            <distribution id="treeLikelihood.fly" spec="TreeLikelihood" branchRateModel="@StrictClock.c:clock" siteModel="@SiteModel.s:I" tree="@Tree.t:tree">
                <data
id="bin.fly"
spec="FilteredAlignment"
ascertained="true"
excludeto="1"
filter="::">
                    <data
id="fly"
spec="FilteredAlignment"
data="@100TaiKadai"
filter="209-213"/>
                    <userDataType id="Binary.27" spec="beast.evolution.datatype.Binary"/>
                </data>
            </distribution>
            <distribution id="treeLikelihood.foot" spec="TreeLikelihood" branchRateModel="@StrictClock.c:clock" siteModel="@SiteModel.s:I" tree="@Tree.t:tree">
                <data
id="bin.foot"
spec="FilteredAlignment"
ascertained="true"
excludeto="1"
filter="::">
                    <data
id="foot"
spec="FilteredAlignment"
data="@100TaiKadai"
filter="214-219"/>
                    <userDataType id="Binary.28" spec="beast.evolution.datatype.Binary"/>
                </data>
            </distribution>
            <distribution id="treeLikelihood.full" spec="TreeLikelihood" branchRateModel="@StrictClock.c:clock" siteModel="@SiteModel.s:I" tree="@Tree.t:tree">
                <data
id="bin.full"
spec="FilteredAlignment"
ascertained="true"
excludeto="1"
filter="::">
                    <data
id="full"
spec="FilteredAlignment"
data="@100TaiKadai"
filter="220-224"/>
                    <userDataType id="Binary.29" spec="beast.evolution.datatype.Binary"/>
                </data>
            </distribution>
            <distribution id="treeLikelihood.give" spec="TreeLikelihood" branchRateModel="@StrictClock.c:clock" siteModel="@SiteModel.s:I" tree="@Tree.t:tree">
                <data
id="bin.give"
spec="FilteredAlignment"
ascertained="true"
excludeto="1"
filter="::">
                    <data
id="give"
spec="FilteredAlignment"
data="@100TaiKadai"
filter="225-233"/>
                    <userDataType id="Binary.30" spec="beast.evolution.datatype.Binary"/>
                </data>
            </distribution>
            <distribution id="treeLikelihood.good" spec="TreeLikelihood" branchRateModel="@StrictClock.c:clock" siteModel="@SiteModel.s:I" tree="@Tree.t:tree">
                <data
id="bin.good"
spec="FilteredAlignment"
ascertained="true"
excludeto="1"
filter="::">
                    <data
id="good"
spec="FilteredAlignment"
data="@100TaiKadai"
filter="234-242"/>
                    <userDataType id="Binary.31" spec="beast.evolution.datatype.Binary"/>
                </data>
            </distribution>
            <distribution id="treeLikelihood.green" spec="TreeLikelihood" branchRateModel="@StrictClock.c:clock" siteModel="@SiteModel.s:I" tree="@Tree.t:tree">
                <data
id="bin.green"
spec="FilteredAlignment"
ascertained="true"
excludeto="1"
filter="::">
                    <data
id="green"
spec="FilteredAlignment"
data="@100TaiKadai"
filter="243-251"/>
                    <userDataType id="Binary.32" spec="beast.evolution.datatype.Binary"/>
                </data>
            </distribution>
            <distribution id="treeLikelihood.hair" spec="TreeLikelihood" branchRateModel="@StrictClock.c:clock" siteModel="@SiteModel.s:I" tree="@Tree.t:tree">
                <data
id="bin.hair"
spec="FilteredAlignment"
ascertained="true"
excludeto="1"
filter="::">
                    <data
id="hair"
spec="FilteredAlignment"
data="@100TaiKadai"
filter="252-259"/>
                    <userDataType id="Binary.33" spec="beast.evolution.datatype.Binary"/>
                </data>
            </distribution>
            <distribution id="treeLikelihood.hand" spec="TreeLikelihood" branchRateModel="@StrictClock.c:clock" siteModel="@SiteModel.s:I" tree="@Tree.t:tree">
                <data
id="bin.hand"
spec="FilteredAlignment"
ascertained="true"
excludeto="1"
filter="::">
                    <data
id="hand"
spec="FilteredAlignment"
data="@100TaiKadai"
filter="260-264"/>
                    <userDataType id="Binary.34" spec="beast.evolution.datatype.Binary"/>
                </data>
            </distribution>
            <distribution id="treeLikelihood.head" spec="TreeLikelihood" branchRateModel="@StrictClock.c:clock" siteModel="@SiteModel.s:I" tree="@Tree.t:tree">
                <data
id="bin.head"
spec="FilteredAlignment"
ascertained="true"
excludeto="1"
filter="::">
                    <data
id="head"
spec="FilteredAlignment"
data="@100TaiKadai"
filter="265-272"/>
                    <userDataType id="Binary.35" spec="beast.evolution.datatype.Binary"/>
                </data>
            </distribution>
            <distribution id="treeLikelihood.hear" spec="TreeLikelihood" branchRateModel="@StrictClock.c:clock" siteModel="@SiteModel.s:I" tree="@Tree.t:tree">
                <data
id="bin.hear"
spec="FilteredAlignment"
ascertained="true"
excludeto="1"
filter="::">
                    <data
id="hear"
spec="FilteredAlignment"
data="@100TaiKadai"
filter="273-286"/>
                    <userDataType id="Binary.36" spec="beast.evolution.datatype.Binary"/>
                </data>
            </distribution>
            <distribution id="treeLikelihood.heart" spec="TreeLikelihood" branchRateModel="@StrictClock.c:clock" siteModel="@SiteModel.s:I" tree="@Tree.t:tree">
                <data
id="bin.heart"
spec="FilteredAlignment"
ascertained="true"
excludeto="1"
filter="::">
                    <data
id="heart"
spec="FilteredAlignment"
data="@100TaiKadai"
filter="287-293"/>
                    <userDataType id="Binary.37" spec="beast.evolution.datatype.Binary"/>
                </data>
            </distribution>
            <distribution id="treeLikelihood.horn" spec="TreeLikelihood" branchRateModel="@StrictClock.c:clock" siteModel="@SiteModel.s:I" tree="@Tree.t:tree">
                <data
id="bin.horn"
spec="FilteredAlignment"
ascertained="true"
excludeto="1"
filter="::">
                    <data
id="horn"
spec="FilteredAlignment"
data="@100TaiKadai"
filter="294-299"/>
                    <userDataType id="Binary.38" spec="beast.evolution.datatype.Binary"/>
                </data>
            </distribution>
            <distribution id="treeLikelihood.kill" spec="TreeLikelihood" branchRateModel="@StrictClock.c:clock" siteModel="@SiteModel.s:I" tree="@Tree.t:tree">
                <data
id="bin.kill"
spec="FilteredAlignment"
ascertained="true"
excludeto="1"
filter="::">
                    <data
id="kill"
spec="FilteredAlignment"
data="@100TaiKadai"
filter="300-309"/>
                    <userDataType id="Binary.39" spec="beast.evolution.datatype.Binary"/>
                </data>
            </distribution>
            <distribution id="treeLikelihood.knee" spec="TreeLikelihood" branchRateModel="@StrictClock.c:clock" siteModel="@SiteModel.s:I" tree="@Tree.t:tree">
                <data
id="bin.knee"
spec="FilteredAlignment"
ascertained="true"
excludeto="1"
filter="::">
                    <data
id="knee"
spec="FilteredAlignment"
data="@100TaiKadai"
filter="310-313"/>
                    <userDataType id="Binary.40" spec="beast.evolution.datatype.Binary"/>
                </data>
            </distribution>
            <distribution id="treeLikelihood.know" spec="TreeLikelihood" branchRateModel="@StrictClock.c:clock" siteModel="@SiteModel.s:I" tree="@Tree.t:tree">
                <data
id="bin.know"
spec="FilteredAlignment"
ascertained="true"
excludeto="1"
filter="::">
                    <data
id="know"
spec="FilteredAlignment"
data="@100TaiKadai"
filter="314-321"/>
                    <userDataType id="Binary.41" spec="beast.evolution.datatype.Binary"/>
                </data>
            </distribution>
            <distribution id="treeLikelihood.leaf" spec="TreeLikelihood" branchRateModel="@StrictClock.c:clock" siteModel="@SiteModel.s:I" tree="@Tree.t:tree">
                <data
id="bin.leaf"
spec="FilteredAlignment"
ascertained="true"
excludeto="1"
filter="::">
                    <data
id="leaf"
spec="FilteredAlignment"
data="@100TaiKadai"
filter="322-328"/>
                    <userDataType id="Binary.42" spec="beast.evolution.datatype.Binary"/>
                </data>
            </distribution>
            <distribution id="treeLikelihood.liver" spec="TreeLikelihood" branchRateModel="@StrictClock.c:clock" siteModel="@SiteModel.s:I" tree="@Tree.t:tree">
                <data
id="bin.liver"
spec="FilteredAlignment"
ascertained="true"
excludeto="1"
filter="::">
                    <data
id="liver"
spec="FilteredAlignment"
data="@100TaiKadai"
filter="329-334"/>
                    <userDataType id="Binary.43" spec="beast.evolution.datatype.Binary"/>
                </data>
            </distribution>
            <distribution id="treeLikelihood.long" spec="TreeLikelihood" branchRateModel="@StrictClock.c:clock" siteModel="@SiteModel.s:I" tree="@Tree.t:tree">
                <data
id="bin.long"
spec="FilteredAlignment"
ascertained="true"
excludeto="1"
filter="::">
                    <data
id="long"
spec="FilteredAlignment"
data="@100TaiKadai"
filter="335-342"/>
                    <userDataType id="Binary.44" spec="beast.evolution.datatype.Binary"/>
                </data>
            </distribution>
            <distribution id="treeLikelihood.louse" spec="TreeLikelihood" branchRateModel="@StrictClock.c:clock" siteModel="@SiteModel.s:I" tree="@Tree.t:tree">
                <data
id="bin.louse"
spec="FilteredAlignment"
ascertained="true"
excludeto="1"
filter="::">
                    <data
id="louse"
spec="FilteredAlignment"
data="@100TaiKadai"
filter="343-346"/>
                    <userDataType id="Binary.45" spec="beast.evolution.datatype.Binary"/>
                </data>
            </distribution>
            <distribution id="treeLikelihood.man" spec="TreeLikelihood" branchRateModel="@StrictClock.c:clock" siteModel="@SiteModel.s:I" tree="@Tree.t:tree">
                <data
id="bin.man"
spec="FilteredAlignment"
ascertained="true"
excludeto="1"
filter="::">
                    <data
id="man"
spec="FilteredAlignment"
data="@100TaiKadai"
filter="347-358"/>
                    <userDataType id="Binary.46" spec="beast.evolution.datatype.Binary"/>
                </data>
            </distribution>
            <distribution id="treeLikelihood.many" spec="TreeLikelihood" branchRateModel="@StrictClock.c:clock" siteModel="@SiteModel.s:I" tree="@Tree.t:tree">
                <data
id="bin.many"
spec="FilteredAlignment"
ascertained="true"
excludeto="1"
filter="::">
                    <data
id="many"
spec="FilteredAlignment"
data="@100TaiKadai"
filter="359-369"/>
                    <userDataType id="Binary.47" spec="beast.evolution.datatype.Binary"/>
                </data>
            </distribution>
            <distribution id="treeLikelihood.meat" spec="TreeLikelihood" branchRateModel="@StrictClock.c:clock" siteModel="@SiteModel.s:I" tree="@Tree.t:tree">
                <data
id="bin.meat"
spec="FilteredAlignment"
ascertained="true"
excludeto="1"
filter="::">
                    <data
id="meat"
spec="FilteredAlignment"
data="@100TaiKadai"
filter="370-382"/>
                    <userDataType id="Binary.48" spec="beast.evolution.datatype.Binary"/>
                </data>
            </distribution>
            <distribution id="treeLikelihood.moon" spec="TreeLikelihood" branchRateModel="@StrictClock.c:clock" siteModel="@SiteModel.s:I" tree="@Tree.t:tree">
                <data
id="bin.moon"
spec="FilteredAlignment"
ascertained="true"
excludeto="1"
filter="::">
                    <data
id="moon"
spec="FilteredAlignment"
data="@100TaiKadai"
filter="383-390"/>
                    <userDataType id="Binary.49" spec="beast.evolution.datatype.Binary"/>
                </data>
            </distribution>
            <distribution id="treeLikelihood.mountain" spec="TreeLikelihood" branchRateModel="@StrictClock.c:clock" siteModel="@SiteModel.s:I" tree="@Tree.t:tree">
                <data
id="bin.mountain"
spec="FilteredAlignment"
ascertained="true"
excludeto="1"
filter="::">
                    <data
id="mountain"
spec="FilteredAlignment"
data="@100TaiKadai"
filter="391-406"/>
                    <userDataType id="Binary.50" spec="beast.evolution.datatype.Binary"/>
                </data>
            </distribution>
            <distribution id="treeLikelihood.mouth" spec="TreeLikelihood" branchRateModel="@StrictClock.c:clock" siteModel="@SiteModel.s:I" tree="@Tree.t:tree">
                <data
id="bin.mouth"
spec="FilteredAlignment"
ascertained="true"
excludeto="1"
filter="::">
                    <data
id="mouth"
spec="FilteredAlignment"
data="@100TaiKadai"
filter="407-419"/>
                    <userDataType id="Binary.51" spec="beast.evolution.datatype.Binary"/>
                </data>
            </distribution>
            <distribution id="treeLikelihood.name" spec="TreeLikelihood" branchRateModel="@StrictClock.c:clock" siteModel="@SiteModel.s:I" tree="@Tree.t:tree">
                <data
id="bin.name"
spec="FilteredAlignment"
ascertained="true"
excludeto="1"
filter="::">
                    <data
id="name"
spec="FilteredAlignment"
data="@100TaiKadai"
filter="420-426"/>
                    <userDataType id="Binary.52" spec="beast.evolution.datatype.Binary"/>
                </data>
            </distribution>
            <distribution id="treeLikelihood.neck" spec="TreeLikelihood" branchRateModel="@StrictClock.c:clock" siteModel="@SiteModel.s:I" tree="@Tree.t:tree">
                <data
id="bin.neck"
spec="FilteredAlignment"
ascertained="true"
excludeto="1"
filter="::">
                    <data
id="neck"
spec="FilteredAlignment"
data="@100TaiKadai"
filter="427-436"/>
                    <userDataType id="Binary.53" spec="beast.evolution.datatype.Binary"/>
                </data>
            </distribution>
            <distribution id="treeLikelihood.new" spec="TreeLikelihood" branchRateModel="@StrictClock.c:clock" siteModel="@SiteModel.s:I" tree="@Tree.t:tree">
                <data
id="bin.new"
spec="FilteredAlignment"
ascertained="true"
excludeto="1"
filter="::">
                    <data
id="new"
spec="FilteredAlignment"
data="@100TaiKadai"
filter="437-444"/>
                    <userDataType id="Binary.54" spec="beast.evolution.datatype.Binary"/>
                </data>
            </distribution>
            <distribution id="treeLikelihood.night" spec="TreeLikelihood" branchRateModel="@StrictClock.c:clock" siteModel="@SiteModel.s:I" tree="@Tree.t:tree">
                <data
id="bin.night"
spec="FilteredAlignment"
ascertained="true"
excludeto="1"
filter="::">
                    <data
id="night"
spec="FilteredAlignment"
data="@100TaiKadai"
filter="445-457"/>
                    <userDataType id="Binary.55" spec="beast.evolution.datatype.Binary"/>
                </data>
            </distribution>
            <distribution id="treeLikelihood.nose" spec="TreeLikelihood" branchRateModel="@StrictClock.c:clock" siteModel="@SiteModel.s:I" tree="@Tree.t:tree">
                <data
id="bin.nose"
spec="FilteredAlignment"
ascertained="true"
excludeto="1"
filter="::">
                    <data
id="nose"
spec="FilteredAlignment"
data="@100TaiKadai"
filter="458-460"/>
                    <userDataType id="Binary.56" spec="beast.evolution.datatype.Binary"/>
                </data>
            </distribution>
            <distribution id="treeLikelihood.not" spec="TreeLikelihood" branchRateModel="@StrictClock.c:clock" siteModel="@SiteModel.s:I" tree="@Tree.t:tree">
                <data
id="bin.not"
spec="FilteredAlignment"
ascertained="true"
excludeto="1"
filter="::">
                    <data
id="not"
spec="FilteredAlignment"
data="@100TaiKadai"
filter="461-479"/>
                    <userDataType id="Binary.57" spec="beast.evolution.datatype.Binary"/>
                </data>
            </distribution>
            <distribution id="treeLikelihood.one" spec="TreeLikelihood" branchRateModel="@StrictClock.c:clock" siteModel="@SiteModel.s:I" tree="@Tree.t:tree">
                <data
id="bin.one"
spec="FilteredAlignment"
ascertained="true"
excludeto="1"
filter="::">
                    <data
id="one"
spec="FilteredAlignment"
data="@100TaiKadai"
filter="480-486"/>
                    <userDataType id="Binary.58" spec="beast.evolution.datatype.Binary"/>
                </data>
            </distribution>
            <distribution id="treeLikelihood.person" spec="TreeLikelihood" branchRateModel="@StrictClock.c:clock" siteModel="@SiteModel.s:I" tree="@Tree.t:tree">
                <data
id="bin.person"
spec="FilteredAlignment"
ascertained="true"
excludeto="1"
filter="::">
                    <data
id="person"
spec="FilteredAlignment"
data="@100TaiKadai"
filter="487-495"/>
                    <userDataType id="Binary.59" spec="beast.evolution.datatype.Binary"/>
                </data>
            </distribution>
            <distribution id="treeLikelihood.rain" spec="TreeLikelihood" branchRateModel="@StrictClock.c:clock" siteModel="@SiteModel.s:I" tree="@Tree.t:tree">
                <data
id="bin.rain"
spec="FilteredAlignment"
ascertained="true"
excludeto="1"
filter="::">
                    <data
id="rain"
spec="FilteredAlignment"
data="@100TaiKadai"
filter="496-499"/>
                    <userDataType id="Binary.60" spec="beast.evolution.datatype.Binary"/>
                </data>
            </distribution>
            <distribution id="treeLikelihood.red" spec="TreeLikelihood" branchRateModel="@StrictClock.c:clock" siteModel="@SiteModel.s:I" tree="@Tree.t:tree">
                <data
id="bin.red"
spec="FilteredAlignment"
ascertained="true"
excludeto="1"
filter="::">
                    <data
id="red"
spec="FilteredAlignment"
data="@100TaiKadai"
filter="500-509"/>
                    <userDataType id="Binary.61" spec="beast.evolution.datatype.Binary"/>
                </data>
            </distribution>
            <distribution id="treeLikelihood.road" spec="TreeLikelihood" branchRateModel="@StrictClock.c:clock" siteModel="@SiteModel.s:I" tree="@Tree.t:tree">
                <data
id="bin.road"
spec="FilteredAlignment"
ascertained="true"
excludeto="1"
filter="::">
                    <data
id="road"
spec="FilteredAlignment"
data="@100TaiKadai"
filter="510-515"/>
                    <userDataType id="Binary.62" spec="beast.evolution.datatype.Binary"/>
                </data>
            </distribution>
            <distribution id="treeLikelihood.root" spec="TreeLikelihood" branchRateModel="@StrictClock.c:clock" siteModel="@SiteModel.s:I" tree="@Tree.t:tree">
                <data
id="bin.root"
spec="FilteredAlignment"
ascertained="true"
excludeto="1"
filter="::">
                    <data
id="root"
spec="FilteredAlignment"
data="@100TaiKadai"
filter="516-528"/>
                    <userDataType id="Binary.63" spec="beast.evolution.datatype.Binary"/>
                </data>
            </distribution>
            <distribution id="treeLikelihood.round" spec="TreeLikelihood" branchRateModel="@StrictClock.c:clock" siteModel="@SiteModel.s:I" tree="@Tree.t:tree">
                <data
id="bin.round"
spec="FilteredAlignment"
ascertained="true"
excludeto="1"
filter="::">
                    <data
id="round"
spec="FilteredAlignment"
data="@100TaiKadai"
filter="529-540"/>
                    <userDataType id="Binary.64" spec="beast.evolution.datatype.Binary"/>
                </data>
            </distribution>
            <distribution id="treeLikelihood.see" spec="TreeLikelihood" branchRateModel="@StrictClock.c:clock" siteModel="@SiteModel.s:I" tree="@Tree.t:tree">
                <data
id="bin.see"
spec="FilteredAlignment"
ascertained="true"
excludeto="1"
filter="::">
                    <data
id="see"
spec="FilteredAlignment"
data="@100TaiKadai"
filter="541-555"/>
                    <userDataType id="Binary.65" spec="beast.evolution.datatype.Binary"/>
                </data>
            </distribution>
            <distribution id="treeLikelihood.seed" spec="TreeLikelihood" branchRateModel="@StrictClock.c:clock" siteModel="@SiteModel.s:I" tree="@Tree.t:tree">
                <data
id="bin.seed"
spec="FilteredAlignment"
ascertained="true"
excludeto="1"
filter="::">
                    <data
id="seed"
spec="FilteredAlignment"
data="@100TaiKadai"
filter="556-562"/>
                    <userDataType id="Binary.66" spec="beast.evolution.datatype.Binary"/>
                </data>
            </distribution>
            <distribution id="treeLikelihood.sit" spec="TreeLikelihood" branchRateModel="@StrictClock.c:clock" siteModel="@SiteModel.s:I" tree="@Tree.t:tree">
                <data
id="bin.sit"
spec="FilteredAlignment"
ascertained="true"
excludeto="1"
filter="::">
                    <data
id="sit"
spec="FilteredAlignment"
data="@100TaiKadai"
filter="563-571"/>
                    <userDataType id="Binary.67" spec="beast.evolution.datatype.Binary"/>
                </data>
            </distribution>
            <distribution id="treeLikelihood.skin" spec="TreeLikelihood" branchRateModel="@StrictClock.c:clock" siteModel="@SiteModel.s:I" tree="@Tree.t:tree">
                <data
id="bin.skin"
spec="FilteredAlignment"
ascertained="true"
excludeto="1"
filter="::">
                    <data
id="skin"
spec="FilteredAlignment"
data="@100TaiKadai"
filter="572-578"/>
                    <userDataType id="Binary.68" spec="beast.evolution.datatype.Binary"/>
                </data>
            </distribution>
            <distribution id="treeLikelihood.sleep" spec="TreeLikelihood" branchRateModel="@StrictClock.c:clock" siteModel="@SiteModel.s:I" tree="@Tree.t:tree">
                <data
id="bin.sleep"
spec="FilteredAlignment"
ascertained="true"
excludeto="1"
filter="::">
                    <data
id="sleep"
spec="FilteredAlignment"
data="@100TaiKadai"
filter="579-587"/>
                    <userDataType id="Binary.69" spec="beast.evolution.datatype.Binary"/>
                </data>
            </distribution>
            <distribution id="treeLikelihood.small" spec="TreeLikelihood" branchRateModel="@StrictClock.c:clock" siteModel="@SiteModel.s:I" tree="@Tree.t:tree">
                <data
id="bin.small"
spec="FilteredAlignment"
ascertained="true"
excludeto="1"
filter="::">
                    <data
id="small"
spec="FilteredAlignment"
data="@100TaiKadai"
filter="588-604"/>
                    <userDataType id="Binary.70" spec="beast.evolution.datatype.Binary"/>
                </data>
            </distribution>
            <distribution id="treeLikelihood.smoke" spec="TreeLikelihood" branchRateModel="@StrictClock.c:clock" siteModel="@SiteModel.s:I" tree="@Tree.t:tree">
                <data
id="bin.smoke"
spec="FilteredAlignment"
ascertained="true"
excludeto="1"
filter="::">
                    <data
id="smoke"
spec="FilteredAlignment"
data="@100TaiKadai"
filter="605-609"/>
                    <userDataType id="Binary.71" spec="beast.evolution.datatype.Binary"/>
                </data>
            </distribution>
            <distribution id="treeLikelihood.stand" spec="TreeLikelihood" branchRateModel="@StrictClock.c:clock" siteModel="@SiteModel.s:I" tree="@Tree.t:tree">
                <data
id="bin.stand"
spec="FilteredAlignment"
ascertained="true"
excludeto="1"
filter="::">
                    <data
id="stand"
spec="FilteredAlignment"
data="@100TaiKadai"
filter="610-622"/>
                    <userDataType id="Binary.72" spec="beast.evolution.datatype.Binary"/>
                </data>
            </distribution>
            <distribution id="treeLikelihood.star" spec="TreeLikelihood" branchRateModel="@StrictClock.c:clock" siteModel="@SiteModel.s:I" tree="@Tree.t:tree">
                <data
id="bin.star"
spec="FilteredAlignment"
ascertained="true"
excludeto="1"
filter="::">
                    <data
id="star"
spec="FilteredAlignment"
data="@100TaiKadai"
filter="623-632"/>
                    <userDataType id="Binary.73" spec="beast.evolution.datatype.Binary"/>
                </data>
            </distribution>
            <distribution id="treeLikelihood.stone" spec="TreeLikelihood" branchRateModel="@StrictClock.c:clock" siteModel="@SiteModel.s:I" tree="@Tree.t:tree">
                <data
id="bin.stone"
spec="FilteredAlignment"
ascertained="true"
excludeto="1"
filter="::">
                    <data
id="stone"
spec="FilteredAlignment"
data="@100TaiKadai"
filter="633-641"/>
                    <userDataType id="Binary.74" spec="beast.evolution.datatype.Binary"/>
                </data>
            </distribution>
            <distribution id="treeLikelihood.sun" spec="TreeLikelihood" branchRateModel="@StrictClock.c:clock" siteModel="@SiteModel.s:I" tree="@Tree.t:tree">
                <data
id="bin.sun"
spec="FilteredAlignment"
ascertained="true"
excludeto="1"
filter="::">
                    <data
id="sun"
spec="FilteredAlignment"
data="@100TaiKadai"
filter="642-646"/>
                    <userDataType id="Binary.75" spec="beast.evolution.datatype.Binary"/>
                </data>
            </distribution>
            <distribution id="treeLikelihood.tail" spec="TreeLikelihood" branchRateModel="@StrictClock.c:clock" siteModel="@SiteModel.s:I" tree="@Tree.t:tree">
                <data
id="bin.tail"
spec="FilteredAlignment"
ascertained="true"
excludeto="1"
filter="::">
                    <data
id="tail"
spec="FilteredAlignment"
data="@100TaiKadai"
filter="647-650"/>
                    <userDataType id="Binary.76" spec="beast.evolution.datatype.Binary"/>
                </data>
            </distribution>
            <distribution id="treeLikelihood.this" spec="TreeLikelihood" branchRateModel="@StrictClock.c:clock" siteModel="@SiteModel.s:I" tree="@Tree.t:tree">
                <data
id="bin.this"
spec="FilteredAlignment"
ascertained="true"
excludeto="1"
filter="::">
                    <data
id="this"
spec="FilteredAlignment"
data="@100TaiKadai"
filter="651-654"/>
                    <userDataType id="Binary.77" spec="beast.evolution.datatype.Binary"/>
                </data>
            </distribution>
            <distribution id="treeLikelihood.thou" spec="TreeLikelihood" branchRateModel="@StrictClock.c:clock" siteModel="@SiteModel.s:I" tree="@Tree.t:tree">
                <data
id="bin.thou"
spec="FilteredAlignment"
ascertained="true"
excludeto="1"
filter="::">
                    <data
id="thou"
spec="FilteredAlignment"
data="@100TaiKadai"
filter="655-660"/>
                    <userDataType id="Binary.78" spec="beast.evolution.datatype.Binary"/>
                </data>
            </distribution>
            <distribution id="treeLikelihood.tongue" spec="TreeLikelihood" branchRateModel="@StrictClock.c:clock" siteModel="@SiteModel.s:I" tree="@Tree.t:tree">
                <data
id="bin.tongue"
spec="FilteredAlignment"
ascertained="true"
excludeto="1"
filter="::">
                    <data
id="tongue"
spec="FilteredAlignment"
data="@100TaiKadai"
filter="661-664"/>
                    <userDataType id="Binary.79" spec="beast.evolution.datatype.Binary"/>
                </data>
            </distribution>
            <distribution id="treeLikelihood.tooth" spec="TreeLikelihood" branchRateModel="@StrictClock.c:clock" siteModel="@SiteModel.s:I" tree="@Tree.t:tree">
                <data
id="bin.tooth"
spec="FilteredAlignment"
ascertained="true"
excludeto="1"
filter="::">
                    <data
id="tooth"
spec="FilteredAlignment"
data="@100TaiKadai"
filter="665-670"/>
                    <userDataType id="Binary.80" spec="beast.evolution.datatype.Binary"/>
                </data>
            </distribution>
            <distribution id="treeLikelihood.tree" spec="TreeLikelihood" branchRateModel="@StrictClock.c:clock" siteModel="@SiteModel.s:I" tree="@Tree.t:tree">
                <data
id="bin.tree"
spec="FilteredAlignment"
ascertained="true"
excludeto="1"
filter="::">
                    <data
id="tree"
spec="FilteredAlignment"
data="@100TaiKadai"
filter="671-676"/>
                    <userDataType id="Binary.81" spec="beast.evolution.datatype.Binary"/>
                </data>
            </distribution>
            <distribution id="treeLikelihood.two" spec="TreeLikelihood" branchRateModel="@StrictClock.c:clock" siteModel="@SiteModel.s:I" tree="@Tree.t:tree">
                <data
id="bin.two"
spec="FilteredAlignment"
ascertained="true"
excludeto="1"
filter="::">
                    <data
id="two"
spec="FilteredAlignment"
data="@100TaiKadai"
filter="677-680"/>
                    <userDataType id="Binary.82" spec="beast.evolution.datatype.Binary"/>
                </data>
            </distribution>
            <distribution id="treeLikelihood.walk" spec="TreeLikelihood" branchRateModel="@StrictClock.c:clock" siteModel="@SiteModel.s:I" tree="@Tree.t:tree">
                <data
id="bin.walk"
spec="FilteredAlignment"
ascertained="true"
excludeto="1"
filter="::">
                    <data
id="walk"
spec="FilteredAlignment"
data="@100TaiKadai"
filter="681-687"/>
                    <userDataType id="Binary.83" spec="beast.evolution.datatype.Binary"/>
                </data>
            </distribution>
            <distribution id="treeLikelihood.warm" spec="TreeLikelihood" branchRateModel="@StrictClock.c:clock" siteModel="@SiteModel.s:I" tree="@Tree.t:tree">
                <data
id="bin.warm"
spec="FilteredAlignment"
ascertained="true"
excludeto="1"
filter="::">
                    <data
id="warm"
spec="FilteredAlignment"
data="@100TaiKadai"
filter="688-697"/>
                    <userDataType id="Binary.84" spec="beast.evolution.datatype.Binary"/>
                </data>
            </distribution>
            <distribution id="treeLikelihood.water" spec="TreeLikelihood" branchRateModel="@StrictClock.c:clock" siteModel="@SiteModel.s:I" tree="@Tree.t:tree">
                <data
id="bin.water"
spec="FilteredAlignment"
ascertained="true"
excludeto="1"
filter="::">
                    <data
id="water"
spec="FilteredAlignment"
data="@100TaiKadai"
filter="698-700"/>
                    <userDataType id="Binary.85" spec="beast.evolution.datatype.Binary"/>
                </data>
            </distribution>
            <distribution id="treeLikelihood.we" spec="TreeLikelihood" branchRateModel="@StrictClock.c:clock" siteModel="@SiteModel.s:I" tree="@Tree.t:tree">
                <data
id="bin.we"
spec="FilteredAlignment"
ascertained="true"
excludeto="1"
filter="::">
                    <data
id="we"
spec="FilteredAlignment"
data="@100TaiKadai"
filter="701-709"/>
                    <userDataType id="Binary.86" spec="beast.evolution.datatype.Binary"/>
                </data>
            </distribution>
            <distribution id="treeLikelihood.white" spec="TreeLikelihood" branchRateModel="@StrictClock.c:clock" siteModel="@SiteModel.s:I" tree="@Tree.t:tree">
                <data
id="bin.white"
spec="FilteredAlignment"
ascertained="true"
excludeto="1"
filter="::">
                    <data
id="white"
spec="FilteredAlignment"
data="@100TaiKadai"
filter="710-715"/>
                    <userDataType id="Binary.87" spec="beast.evolution.datatype.Binary"/>
                </data>
            </distribution>
            <distribution id="treeLikelihood.woman" spec="TreeLikelihood" branchRateModel="@StrictClock.c:clock" siteModel="@SiteModel.s:I" tree="@Tree.t:tree">
                <data
id="bin.woman"
spec="FilteredAlignment"
ascertained="true"
excludeto="1"
filter="::">
                    <data
id="woman"
spec="FilteredAlignment"
data="@100TaiKadai"
filter="716-728"/>
                    <userDataType id="Binary.88" spec="beast.evolution.datatype.Binary"/>
                </data>
            </distribution>
            <distribution id="treeLikelihood.yellow" spec="TreeLikelihood" branchRateModel="@StrictClock.c:clock" siteModel="@SiteModel.s:I" tree="@Tree.t:tree">
                <data
id="bin.yellow"
spec="FilteredAlignment"
ascertained="true"
excludeto="1"
filter="::">
                    <data
id="yellow"
spec="FilteredAlignment"
data="@100TaiKadai"
filter="729-736"/>
                    <userDataType id="Binary.89" spec="beast.evolution.datatype.Binary"/>
                </data>
            </distribution>
        </distribution>
        <distribution id="fossilCalibrations" spec="util.CompoundDistribution"/>
    </distribution>

    <operator id="allTipDatesRandomWalker.t:tree" spec="TipDatesRandomWalker" tree="@Tree.t:tree" weight="0.0" windowSize="1.0"/>

    <operator id="gammaShapeScaler.s:I" spec="ScaleOperator" parameter="@gammaShape.s:I" scaleFactor="0.5" weight="0.1"/>

    <operator id="FrequenciesExchanger.s:I" spec="DeltaExchangeOperator" delta="0.01" weight="0.1">
        <parameter idref="freqParameter.s:I"/>
    </operator>

    <operator id="FixMeanMutationRatesOperator" spec="DeltaExchangeOperator" delta="0.75" weight="2.0">
        <parameter idref="mutationRate.s:I"/>
        <weightvector id="weightparameter" spec="parameter.IntegerParameter" estimate="false" lower="0" upper="0">646</weightvector>
    </operator>

    <operator id="BDSKY_contemp_bds_treeScaler.t:tree" spec="ScaleOperator" scaleFactor="0.5" tree="@Tree.t:tree" weight="3.0"/>

    <operator id="BDSKY_contemp_bds_treeRootScaler.t:tree" spec="ScaleOperator" rootOnly="true" scaleFactor="0.5" tree="@Tree.t:tree" weight="3.0"/>

    <operator id="BDSKY_contemp_bds_UniformOperator.t:tree" spec="Uniform" tree="@Tree.t:tree" weight="30.0"/>

    <operator id="BDSKY_contemp_bds_SubtreeSlide.t:tree" spec="SubtreeSlide" tree="@Tree.t:tree" weight="15.0"/>

    <operator id="BDSKY_contemp_bds_narrow.t:tree" spec="Exchange" tree="@Tree.t:tree" weight="15.0"/>

    <operator id="BDSKY_contemp_bds_wide.t:tree" spec="Exchange" isNarrow="false" tree="@Tree.t:tree" weight="3.0"/>

    <operator id="BDSKY_contemp_bds_WilsonBalding.t:tree" spec="WilsonBalding" tree="@Tree.t:tree" weight="3.0"/>

    <operator id="BDSKY_contemp_bds_deathRateScaler.t:tree" spec="ScaleOperator" parameter="@deathRateBDS.t:tree" scaleFactor="0.75" weight="2.0"/>

    <operator id="BDSKY_contemp_bds_rhoScaler.t:tree" spec="ScaleOperator" parameter="@rhoBDS.t:tree" scaleFactor="0.75" weight="1.0"/>

    <operator id="BDSKY_contemp_bds_birthRateScaler.t:tree" spec="ScaleOperator" parameter="@birthRateBDS.t:tree" scaleFactor="0.75" weight="10.0"/>

    <operator id="BDSKY_contemp_bds_updownBD.t:tree" spec="UpDownOperator" scaleFactor="0.75" weight="2.0">
        <up idref="birthRateBDS.t:tree"/>
        <down idref="deathRateBDS.t:tree"/>
    </operator>

    <operator id="StrictClockRateScaler.c:clock" spec="ScaleOperator" parameter="@clockRate.c:clock" scaleFactor="0.75" weight="3.0"/>

    <operator id="strictClockUpDownOperator.c:clock" spec="UpDownOperator" scaleFactor="0.75" weight="3.0">
        <up idref="clockRate.c:clock"/>
        <down idref="Tree.t:tree"/>
    </operator>

    <logger id="tracelog" spec="Logger" fileName="KD_CTMC_Strict_Clock_4Gamma.log" logEvery="5000" model="@posterior" sort="smart">
        <log idref="posterior"/>
        <log idref="likelihood"/>
        <log idref="prior"/>
        <log idref="treeLikelihood.dog"/>
        <log id="TreeHeight.t:tree" spec="beast.evolution.tree.TreeHeightLogger" tree="@Tree.t:tree"/>
        <log idref="treeLikelihood.fly"/>
        <log idref="treeLikelihood.star"/>
        <log idref="treeLikelihood.heart"/>
        <log idref="treeLikelihood.not"/>
        <log idref="treeLikelihood.walk"/>
        <log idref="treeLikelihood.tail"/>
        <log idref="treeLikelihood.belly"/>
        <log idref="treeLikelihood.tree"/>
        <log idref="treeLikelihood.woman"/>
        <log idref="treeLikelihood.hear"/>
        <log idref="treeLikelihood.hair"/>
        <log idref="treeLikelihood.ashes"/>
        <log idref="treeLikelihood.mouth"/>
        <log idref="treeLikelihood.blood"/>
        <log idref="treeLikelihood.liver"/>
        <log idref="treeLikelihood.hand"/>
        <log idref="treeLikelihood.kill"/>
        <log idref="treeLikelihood.yellow"/>
        <log idref="treeLikelihood.feather"/>
        <log idref="treeLikelihood.sun"/>
        <log idref="treeLikelihood.I"/>
        <log idref="mutationRate.s:I"/>
        <log idref="gammaShape.s:I"/>
        <log idref="freqParameter.s:I"/>
        <log idref="treeLikelihood.fish"/>
        <log idref="treeLikelihood.new"/>
        <log idref="treeLikelihood.thou"/>
        <log idref="treeLikelihood.this"/>
        <log idref="treeLikelihood.leaf"/>
        <log idref="treeLikelihood.meat"/>
        <log idref="treeLikelihood.good"/>
        <log idref="treeLikelihood.we"/>
        <log idref="treeLikelihood.bite"/>
        <log idref="treeLikelihood.louse"/>
        <log idref="treeLikelihood.eat"/>
        <log idref="treeLikelihood.fire"/>
        <log idref="treeLikelihood.rain"/>
        <log idref="treeLikelihood.bone"/>
        <log idref="treeLikelihood.earth"/>
        <log idref="treeLikelihood.egg"/>
        <log idref="treeLikelihood.give"/>
        <log idref="treeLikelihood.road"/>
        <log idref="treeLikelihood.long"/>
        <log idref="treeLikelihood.mountain"/>
        <log idref="treeLikelihood.many"/>
        <log idref="treeLikelihood.burn"/>
        <log idref="treeLikelihood.person"/>
        <log idref="treeLikelihood.one"/>
        <log idref="treeLikelihood.seed"/>
        <log idref="treeLikelihood.smoke"/>
        <log idref="treeLikelihood.two"/>
        <log idref="treeLikelihood.fat"/>
        <log idref="treeLikelihood.sleep"/>
        <log idref="treeLikelihood.breast"/>
        <log idref="treeLikelihood.know"/>
        <log idref="treeLikelihood.stone"/>
        <log idref="treeLikelihood.tooth"/>
        <log idref="treeLikelihood.red"/>
        <log idref="treeLikelihood.water"/>
        <log idref="treeLikelihood.cold"/>
        <log idref="treeLikelihood.small"/>
        <log idref="treeLikelihood.ear"/>
        <log idref="treeLikelihood.head"/>
        <log idref="treeLikelihood.warm"/>
        <log idref="treeLikelihood.skin"/>
        <log idref="treeLikelihood.moon"/>
        <log idref="treeLikelihood.black"/>
        <log idref="treeLikelihood.claw"/>
        <log idref="treeLikelihood.white"/>
        <log idref="treeLikelihood.big"/>
        <log idref="treeLikelihood.green"/>
        <log idref="treeLikelihood.come"/>
        <log idref="treeLikelihood.night"/>
        <log idref="treeLikelihood.die"/>
        <log idref="treeLikelihood.horn"/>
        <log idref="treeLikelihood.neck"/>
        <log idref="treeLikelihood.cloud"/>
        <log idref="treeLikelihood.tongue"/>
        <log idref="treeLikelihood.knee"/>
        <log idref="treeLikelihood.eye"/>
        <log idref="treeLikelihood.man"/>
        <log idref="treeLikelihood.root"/>
        <log idref="treeLikelihood.name"/>
        <log idref="treeLikelihood.stand"/>
        <log idref="treeLikelihood.foot"/>
        <log idref="treeLikelihood.full"/>
        <log idref="treeLikelihood.dry"/>
        <log idref="treeLikelihood.round"/>
        <log idref="treeLikelihood.see"/>
        <log idref="treeLikelihood.bird"/>
        <log idref="treeLikelihood.nose"/>
        <log idref="treeLikelihood.sit"/>
        <log idref="BirthDeathSkyContemporaryBDSParam.t:tree"/>
        <log idref="birthRateBDS.t:tree"/>
        <log idref="deathRateBDS.t:tree"/>
        <log idref="rhoBDS.t:tree"/>
        <log idref="Be.prior"/>
        <log idref="clockRate.c:clock"/>
        <log idref="Biao_Lakkia.prior"/>
        <log idref="Hlai.prior"/>
        <log idref="Kra.prior"/>
        <log idref="Ks.prior"/>
        <log idref="Root.prior"/>
        <log idref="Tai.prior"/>
    </logger>

    <logger id="screenlog" spec="Logger" logEvery="5000">
        <log idref="posterior"/>
        <log id="ESS.0" spec="util.ESS" arg="@posterior"/>
        <log idref="likelihood"/>
        <log idref="prior"/>
    </logger>

    <logger id="treelog.t:tree" spec="Logger" fileName="KD_CTMC_Strict_Clock_4Gamma.trees" logEvery="5000" mode="tree">
        <log id="TreeWithMetaDataLogger.t:tree" spec="beast.evolution.tree.TreeWithMetaDataLogger" tree="@Tree.t:tree"/>
    </logger>

</run>

</beast>
