# Supplementary material for: Phylogenetic evidence reveals early Kra-Dai divergence and dispersal in the late Holocene
Source: Nat Commun. 2023 Oct 30;14:6924. doi: 10.1038/s41467-023-42761-x (PMC10616200; doi:10.1038/s41467-023-42761-x)
Supplement: Supplementary file 13 — Supplementary Data 10 [file 41467_2023_42761_MOESM13_ESM.xlsx]

## Sheet: sheet1
Statistical Significance among models of regional transition rate in the posterior samples of 3 independent runs of the RJMCMC.
	RJ run		1			2			3			Total
	ln HM		-66.4486			-66.435			-66.4894			-66.4576
		prior	N	posterior	BF	N	posterior	BF	N	posterior	BF	N	posterior	BF
	FULL (transition between any two geographical regions is allowed)	0.122237	0	0	0	0	0	0	0	0	0	0	0	0
	Model 1 (transition between geographically non adjacent areas is not allowed)	0.0177975	1049	0.117194	6.58483	1106	0.124353	6.98712	1038	0.115822	6.50778	3193	0.119111	6.69254
	Model 2 (Model 1 + transition between Hainan Island and MSEA is not allowed)	0.00125596	495	0.0520779	41.4646	514	0.0541851	43.1424	517	0.0545186	43.408	1526	0.0535928	42.6708
	Model 3 (Model 1 + transition between coastal area and MSEA is not allowed)	0.00125596	196	0.0199918	15.9176	216	0.0220769	17.5777	233	0.0238558	18.9941	645	0.0219724	17.4945
	Model 4 (Model 1 + transition between Yunnan inland area and MSEA is not allowed)	0.00125596	2	0.00020004	0.159273	0	0	0	0	0	0	2	6.66711e-05	0.0530838
The prior odds are calculated based on the prior expectation of observing a model in the total number of potential evolution models, i.e., all possible combinations of transition-rate values.
The posterior odds are calculated based on the number of times a particular model appears in the posterior sample.
Bayes factors (BFs) are the ratio of posterior to prior odds. The optimum model is the one with the highest BF value.
Bayes Factor interpretation
BF < 1: evidence against the model
BF = 1~3: positive support
BF= 3 ~ 10: substantial
BF = 10~30: strong
BF=30 ~100: very strong
BF > 100: decisive
