# Supplementary material for: Phylogenetic evidence reveals early Kra-Dai divergence and dispersal in the late Holocene
Source: Nat Commun. 2023 Oct 30;14:6924. doi: 10.1038/s41467-023-42761-x (PMC10616200; doi:10.1038/s41467-023-42761-x)
Supplement: Supplementary file 14 — Supplementary Data 11 [file 41467_2023_42761_MOESM14_ESM.zip]

Archive with 6 entries (6 files):
- GeoDistribution5state.txt
- input.txt
- KD_Covarion_Relaxed_1000.nex
- run1.GeoDistribution5state.txt.Log.txt
- run2.GeoDistribution5state.txt.Log.txt
- run3.GeoDistribution5state.txt.Log.txt
