# Supplementary material for: Phylogenetic evidence reveals early Kra-Dai divergence and dispersal in the late Holocene
Source: Nat Commun. 2023 Oct 30;14:6924. doi: 10.1038/s41467-023-42761-x (PMC10616200; doi:10.1038/s41467-023-42761-x)
Supplement: Supplementary file 14 — Supplementary Data 11 [file 41467_2023_42761_MOESM14_ESM.zip › GeoDistribution5state.txt]

TnSaek	E
TnLuodian	A
TnLibo	A
TnZhenfeng	A
TnHuishui	A
TnQianxi	A
TnZhenning	A
TnPanxian	A
TnShuicheng	A
TnWuming	C
TnHengxian	C
TnPingguo	C
TnLianshan	C
TnDuAn	C
TnLiujiang	C
TnDonglan	C
TnQiubei	B
TnFengshan	C
TcYongning	C
TcLongAn	C
TcFusui	C
TcShangsi	C
TcQinzhou	C
TcDaxin	C
TcLongzhou	C
TnTiandong	C
TcDebao	C
TcWenma	B
TcYanshan	B
TswMangshi	B
TswMenglian	B
TswJinghong	B
TswJinping	B
TswYuanyang	B
TswWuding	B
TswYuanjiang	B
TswMaguan	B
TswLuchun	B
TswJinsha	B
TcCaoBanTai	E
TswNgheAn	E
TswBangkok	E
TswKorat	E
TswSongkhla	E
TswChiangmai	E
TswThaiTrang	E
TswLao	E
TswTaunggyi	E
TswHsipaw	E
TswKhuen	E
TswAiton	E
BeLinGaoLC	D
BeLinGaoXY	D
BeChengmaiMY	D
BeChengmaiYL	D
BeHaikouCL	D
BeHaikouRS	D
BeQiongshanLT	D
BeQiongshanLQ	D
BeJizhao	C
KsKamRJ	A
KsKamLP	A
KsKamJP	A
KsKamTZ	A
KsJin	A
KsMak	A
KsMulam	C
KsSuiSD	A
KsSuiLB	A
KsSuiDY	A
KsSuiDS	A
KsMaonan	C
KsThen	A
KsChadong	C
KsBiao	C
KsLakkia	C
HlaiBaoding	D
HlaiZhongsha	D
HlaiHeitu	D
HlaiXifang	D
HlaiChangjiang	D
HlaiBaisha	D
HlaiYuanmen	D
HlaiTongza	D
HlaiQiandui	D
HlaiBaoting	D
HlaiJiamao	D
HlaiCun	D
HlaiNadou	D
KraGelaoMJ	C
KraGelaoDF	A
KraGelaoAS	A
KraGelaoZF	A
KraBuyangLJ	B
KraBuyangYR	C
KraBuyangEC	B
KraBuyangBH	B
KraLaha	E
KraLachi	A
KraPubiao	B
