# Supplementary material for: Phylogenetic evidence reveals early Kra-Dai divergence and dispersal in the late Holocene
Source: Nat Commun. 2023 Oct 30;14:6924. doi: 10.1038/s41467-023-42761-x (PMC10616200; doi:10.1038/s41467-023-42761-x)
Supplement: Supplementary file 14 — Supplementary Data 11 [file 41467_2023_42761_MOESM14_ESM.zip › input.txt]

1
2

it 55000000
bi 5000000
sample 5000
stones 100 1000

RevJumpHP exp 0 10
scaletrees 0.0001

AddTag KS KsBiao KsLakkia KsChadong KsMaonan KsJin KsMak KsSuiDS KsSuiDY KsSuiLB KsSuiSD KsThen KsMulam KsKamJP KsKamTZ KsKamLP KsKamRJ 
AddTag Kra KraBuyangBH KraLachi KraLaha KraGelaoAS KraGelaoMJ KraGelaoZF KraGelaoDF KraBuyangEC KraBuyangLJ KraBuyangYR KraPubiao 
AddTag Hlai HlaiBaisha HlaiYuanmen HlaiBaoting HlaiQiandui HlaiTongza HlaiBaoding HlaiChangjiang HlaiXifang HlaiCun HlaiNadou HlaiHeitu HlaiZhongsha HlaiJiamao 
AddTag Be BeChengmaiMY BeLinGaoLC BeLinGaoXY BeChengmaiYL BeHaikouCL BeHaikouRS BeQiongshanLQ BeQiongshanLT BeJizhao
AddTag Tai TcDaxin TcLongzhou TcDebao TcCaoBanTai TcWenma TcYanshan TnSaek TswAiton TswHsipaw TswTaunggyi TswChiangmai TswNgheAn TswKhuen TswJinghong TswMangshi TswMenglian TswJinping TswThaiTrang TswYuanjiang TswLuchun TswMaguan TswYuanyang TswJinsha TswWuding TswBangkok TswKorat TswSongkhla TswLao TcFusui TcShangsi TcQinzhou TcLongAn TcYongning TnTiandong TnPingguo TnHuishui TnQianxi TnLibo TnShuicheng TnZhenfeng TnLuodian TnZhenning TnPanxian TnQiubei TnDonglan TnFengshan TnLianshan TnLiujiang TnDuAn TnHengxian TnWuming 
AddTag micro-KT KsBiao KsLakkia KsChadong KsMaonan KsJin KsMak KsSuiDS KsSuiDY KsSuiLB KsSuiSD KsThen KsMulam KsKamJP KsKamTZ KsKamLP KsKamRJ TcDaxin TcLongzhou TcDebao TcCaoBanTai TcWenma TcYanshan TnSaek TswAiton TswHsipaw TswTaunggyi TswChiangmai TswNgheAn TswKhuen TswJinghong TswMangshi TswMenglian TswJinping TswThaiTrang TswYuanjiang TswLuchun TswMaguan TswYuanyang TswJinsha TswWuding TswBangkok TswKorat TswSongkhla TswLao TcFusui TcShangsi TcQinzhou TcLongAn TcYongning TnTiandong TnPingguo TnHuishui TnQianxi TnLibo TnShuicheng TnZhenfeng TnLuodian TnZhenning TnPanxian TnQiubei TnDonglan TnFengshan TnLianshan TnLiujiang TnDuAn TnHengxian TnWuming 
AddTag macro-KT BeChengmaiMY BeLinGaoLC BeLinGaoXY BeChengmaiYL BeHaikouCL BeHaikouRS BeQiongshanLQ BeQiongshanLT BeJizhao KsBiao KsLakkia KsChadong KsMaonan KsJin KsMak KsSuiDS KsSuiDY KsSuiLB KsSuiSD KsThen KsMulam KsKamJP KsKamTZ KsKamLP KsKamRJ TcDaxin TcLongzhou TcDebao TcCaoBanTai TcWenma TcYanshan TnSaek TswAiton TswHsipaw TswTaunggyi TswChiangmai TswNgheAn TswKhuen TswJinghong TswMangshi TswMenglian TswJinping TswThaiTrang TswYuanjiang TswLuchun TswMaguan TswYuanyang TswJinsha TswWuding TswBangkok TswKorat TswSongkhla TswLao TcFusui TcShangsi TcQinzhou TcLongAn TcYongning TnTiandong TnPingguo TnHuishui TnQianxi TnLibo TnShuicheng TnZhenfeng TnLuodian TnZhenning TnPanxian TnQiubei TnDonglan TnFengshan TnLianshan TnLiujiang TnDuAn TnHengxian TnWuming 
AddTag no-Kra BeChengmaiMY BeLinGaoLC BeLinGaoXY BeChengmaiYL BeHaikouCL BeHaikouRS BeQiongshanLQ BeQiongshanLT BeJizhao KsBiao KsLakkia KsChadong KsMaonan KsJin KsMak KsSuiDS KsSuiDY KsSuiLB KsSuiSD KsThen KsMulam KsKamJP KsKamTZ KsKamLP KsKamRJ TcDaxin TcLongzhou TcDebao TcCaoBanTai TcWenma TcYanshan TnSaek TswAiton TswHsipaw TswTaunggyi TswChiangmai TswNgheAn TswKhuen TswJinghong TswMangshi TswMenglian TswJinping TswThaiTrang TswYuanjiang TswLuchun TswMaguan TswYuanyang TswJinsha TswWuding TswBangkok TswKorat TswSongkhla TswLao TcFusui TcShangsi TcQinzhou TcLongAn TcYongning TnTiandong TnPingguo TnHuishui TnQianxi TnLibo TnShuicheng TnZhenfeng TnLuodian TnZhenning TnPanxian TnQiubei TnDonglan TnFengshan TnLianshan TnLiujiang TnDuAn TnHengxian TnWuming HlaiBaisha HlaiYuanmen HlaiBaoting HlaiQiandui HlaiTongza HlaiBaoding HlaiChangjiang HlaiXifang HlaiCun HlaiNadou HlaiHeitu HlaiZhongsha HlaiJiamao 

AddNode KS KS
AddNode Kra Kra
AddNode Hlai Hlai
Fossil Be Be C
AddNode Tai Tai
AddNode micro-KT micro-KT
AddNode macro-KT macro-KT
AddNode no-Kra no-Kra

run
