# Supplementary material for: Phylogenetic evidence reveals early Kra-Dai divergence and dispersal in the late Holocene
Source: Nat Commun. 2023 Oct 30;14:6924. doi: 10.1038/s41467-023-42761-x (PMC10616200; doi:10.1038/s41467-023-42761-x)
Supplement: Supplementary file 14 — Supplementary Data 11 [file 41467_2023_42761_MOESM14_ESM.zip › KD_Covarion_Relaxed_1000.nex]

#NEXUS
[R-package APE, Sun Feb 12 12:05:25 2023]
BEGIN TAXA;
	DIMENSIONS NTAX = 100;
	TAXLABELS
		TnSaek
		TnLuodian
		TnLibo
		TnZhenfeng
		TnHuishui
		TnQianxi
		TnZhenning
		TnPanxian
		TnShuicheng
		TnWuming
		TnHengxian
		TnPingguo
		TnLianshan
		TnDuAn
		TnLiujiang
		TnDonglan
		TnQiubei
		TnFengshan
		TnTiandong
		TcYongning
		TcLongAn
		TcFusui
		TcShangsi
		TcQinzhou
		TcDaxin
		TcLongzhou
		TcDebao
		TcWenma
		TcYanshan
		TcCaoBanTai
		TswMangshi
		TswMenglian
		TswJinghong
		TswJinping
		TswYuanyang
		TswWuding
		TswYuanjiang
		TswMaguan
		TswLuchun
		TswJinsha
		TswNgheAn
		TswBangkok
		TswKorat
		TswSongkhla
		TswChiangmai
		TswThaiTrang
		TswLao
		TswTaunggyi
		TswHsipaw
		TswKhuen
		TswAiton
		BeLinGaoLC
		BeLinGaoXY
		BeChengmaiMY
		BeChengmaiYL
		BeHaikouCL
		BeHaikouRS
		BeQiongshanLT
		BeQiongshanLQ
		BeJizhao
		KsKamRJ
		KsKamLP
		KsKamJP
		KsKamTZ
		KsJin
		KsMak
		KsMulam
		KsSuiSD
		KsSuiLB
		KsSuiDY
		KsSuiDS
		KsMaonan
		KsThen
		KsChadong
		KsBiao
		KsLakkia
		HlaiBaoding
		HlaiZhongsha
		HlaiHeitu
		HlaiXifang
		HlaiChangjiang
		HlaiBaisha
		HlaiYuanmen
		HlaiTongza
		HlaiQiandui
		HlaiBaoting
		HlaiJiamao
		HlaiCun
		HlaiNadou
		KraGelaoMJ
		KraGelaoDF
		KraGelaoAS
		KraGelaoZF
		KraBuyangLJ
		KraBuyangYR
		KraBuyangEC
		KraBuyangBH
		KraLaha
		KraLachi
		KraPubiao
	;
END;
BEGIN TREES;
	TRANSLATE
		1	TnSaek,
		2	TnLuodian,
		3	TnLibo,
		4	TnZhenfeng,
		5	TnHuishui,
		6	TnQianxi,
		7	TnZhenning,
		8	TnPanxian,
		9	TnShuicheng,
		10	TnWuming,
		11	TnHengxian,
		12	TnPingguo,
		13	TnLianshan,
		14	TnDuAn,
		15	TnLiujiang,
		16	TnDonglan,
		17	TnQiubei,
		18	TnFengshan,
		19	TnTiandong,
		20	TcYongning,
		21	TcLongAn,
		22	TcFusui,
		23	TcShangsi,
		24	TcQinzhou,
		25	TcDaxin,
		26	TcLongzhou,
		27	TcDebao,
		28	TcWenma,
		29	TcYanshan,
		30	TcCaoBanTai,
		31	TswMangshi,
		32	TswMenglian,
		33	TswJinghong,
		34	TswJinping,
		35	TswYuanyang,
		36	TswWuding,
		37	TswYuanjiang,
		38	TswMaguan,
		39	TswLuchun,
		40	TswJinsha,
		41	TswNgheAn,
		42	TswBangkok,
		43	TswKorat,
		44	TswSongkhla,
		45	TswChiangmai,
		46	TswThaiTrang,
		47	TswLao,
		48	TswTaunggyi,
		49	TswHsipaw,
		50	TswKhuen,
		51	TswAiton,
		52	BeLinGaoLC,
		53	BeLinGaoXY,
		54	BeChengmaiMY,
		55	BeChengmaiYL,
		56	BeHaikouCL,
		57	BeHaikouRS,
		58	BeQiongshanLT,
		59	BeQiongshanLQ,
		60	BeJizhao,
		61	KsKamRJ,
		62	KsKamLP,
		63	KsKamJP,
		64	KsKamTZ,
		65	KsJin,
		66	KsMak,
		67	KsMulam,
		68	KsSuiSD,
		69	KsSuiLB,
		70	KsSuiDY,
		71	KsSuiDS,
		72	KsMaonan,
		73	KsThen,
		74	KsChadong,
		75	KsBiao,
		76	KsLakkia,
		77	HlaiBaoding,
		78	HlaiZhongsha,
		79	HlaiHeitu,
		80	HlaiXifang,
		81	HlaiChangjiang,
		82	HlaiBaisha,
		83	HlaiYuanmen,
		84	HlaiTongza,
		85	HlaiQiandui,
		86	HlaiBaoting,
		87	HlaiJiamao,
		88	HlaiCun,
		89	HlaiNadou,
		90	KraGelaoMJ,
		91	KraGelaoDF,
		92	KraGelaoAS,
		93	KraGelaoZF,
		94	KraBuyangLJ,
		95	KraBuyangYR,
		96	KraBuyangEC,
		97	KraBuyangBH,
		98	KraLaha,
		99	KraLachi,
		100	KraPubiao
	;
	TREE * STATE_30200000 = [&R] ((((((1:1151.583005,((((((((2:129.0759822,(7:128.2122624,(8:116.3078473,9:116.3078473):11.90441508):0.8637198519):75.63272576,(4:196.6864258,6:196.6864258):8.022282134):8.605075562,(3:145.7103015,5:145.7103015):67.60348205):173.4621796,(12:287.805769,19:287.805769):98.97019414):108.4430848,(((15:253.1807807,16:253.1807807):112.0129872,18:365.1937679):91.6655908,17:456…
	TREE * STATE_43465000 = [&R] ((((((1:997.0381983,(((((25:204.9285188,26:204.9285188):114.2133878,27:319.1419066):94.31736056,30:413.4592671):102.1018574,(28:380.202769,29:380.202769):135.3583555):342.5487979,(((((31:101.5799418,32:101.5799418):201.7880769,33:303.3680187):290.856351,(((34:97.97587916,46:97.97587916):176.2668919,37:274.2427711):80.39750245,((35:226.0210446,39:226.0210446):75.680797…
	TREE * STATE_25365000 = [&R] ((((((1:721.4365334,(((((25:167.1608356,26:167.1608356):199.6924295,27:366.8532652):92.30046698,30:459.1537321):66.7103706,(28:282.3756707,29:282.3756707):243.488432):142.2214573,(((((31:79.04290367,32:79.04290367):77.97012311,33:157.0130268):123.0673517,(((34:110.5520904,46:110.5520904):76.96770472,37:187.5197951):32.96201948,(((35:77.29516056,39:77.29516056):102.898…
	TREE * STATE_41540000 = [&R] ((((((1:1450.294235,(((((25:195.7703337,26:195.7703337):131.3686722,27:327.1390059):190.7173114,30:517.8563173):91.94377545,(28:244.3533999,29:244.3533999):365.4466928):662.4550293,(((((31:131.1360087,32:131.1360087):223.8592085,33:354.9952173):476.5148531,(((41:400.6860226,50:400.6860226):20.06975447,45:420.755777):310.7478782,((48:246.4608699,49:246.4608699):218.465…
	TREE * STATE_34525000 = [&R] ((((((1:1305.56836,(((((31:241.2245905,32:241.2245905):300.8074998,33:542.0320903):282.8224013,((((34:287.5452578,46:287.5452578):170.9271436,37:458.4724014):182.1683402,38:640.6407416):111.0149896,((35:454.4041852,(36:111.973139,40:111.973139):342.4310462):97.11506832,39:551.5192535):200.1364776):73.19876043):83.8986833,((41:739.5987112,(45:668.3954115,50:668.3954115…
	TREE * STATE_19160000 = [&R] (((((((1:1201.090267,(((((31:402.4591282,32:402.4591282):228.6306987,33:631.0898269):264.5513845,(((41:386.5580996,45:386.5580996):146.2629121,50:532.8210117):172.6534659,(48:545.1073781,(49:360.6020753,51:360.6020753):184.5053028):160.3670996):190.1667338):154.4595252,(((((34:108.7981884,46:108.7981884):193.8398477,37:302.6380361):192.4805197,38:495.1185558):18.12636…
	TREE * STATE_15790000 = [&R] ((((((1:1352.569078,(((((((((2:31.63038858,5:31.63038858):119.6158906,((((3:59.01382751,4:59.01382751):1.8073662,9:60.82119371):64.27484764,7:125.0960413):1.981762674,8:127.077804):24.16847512):21.55861905,6:172.8048982):93.62520519,18:266.4301034):358.9921811,(((13:394.5362155,16:394.5362155):21.49488069,15:416.0310961):47.4542146,14:463.4853107):161.9369737):10.2407…
	TREE * STATE_30740000 = [&R] (((((1:1355.306174,((((((31:233.8908367,32:233.8908367):147.5950148,33:381.4858515):334.7005296,((((34:235.1225602,46:235.1225602):130.3838798,37:365.50644):78.86843086,((35:276.1007894,39:276.1007894):61.2686444,38:337.3694338):107.0054371):81.88065619,(36:330.5243853,40:330.5243853):195.7311417):189.9308541):292.9620406,((48:430.9328672,49:430.9328672):483.8882332,5…
	TREE * STATE_47095000 = [&R] (((((((((1:510.0652249,((((2:110.0678099,((((3:40.50758562,6:40.50758562):7.276141059,(7:7.823100442,8:7.823100442):39.96062623):5.614988073,4:53.39871475):47.25045091,9:100.6491657):9.418644257):11.64840423,5:121.7162141):191.804681,18:313.5208952):160.6173474,17:474.1382426):35.92698224):18.06688108,(12:354.8920091,19:354.8920091):173.2400969):40.23485281,((13:234.2…
	TREE * STATE_5035000 = [&R] ((((((1:1241.843873,(((((25:117.2023393,26:117.2023393):138.6862128,27:255.8885521):100.2631434,30:356.1516954):135.1062189,(28:430.422233,29:430.422233):60.83568133):450.1594053,(((((31:52.68489111,32:52.68489111):228.3706102,33:281.0555013):321.4887126,(((34:188.1404459,46:188.1404459):94.22375073,37:282.3641966):103.3728735,((35:173.2861445,39:173.2861445):183.74287…
	TREE * STATE_10775000 = [&R] (((((((1:1147.38025,(((((31:206.9438766,32:206.9438766):248.7930627,33:455.7369393):383.031112,((((34:151.7529747,46:151.7529747):232.8190884,37:384.5720631):238.8676803,35:623.4397434):1.463131548,(((36:49.85997489,40:49.85997489):169.0179274,38:218.8779022):329.7071788,39:548.585081):76.31779391):213.8651764):11.93128351,((41:675.962448,(45:614.6034686,50:614.603468…
	TREE * STATE_39165000 = [&R] (((((((1:799.3571366,(((((31:110.9110874,32:110.9110874):199.1717817,33:310.082869):202.4870807,(41:455.3130157,((45:248.8949683,50:248.8949683):185.1599255,((48:135.7087588,49:135.7087588):78.54533378,51:214.2540926):219.8008012):21.25812191):57.25693408):71.0365538,(((34:129.0961792,46:129.0961792):184.957604,37:314.0537832):126.6604417,(((35:141.1815127,39:141.1815…
	TREE * STATE_47595000 = [&R] (((((1:1390.218296,((((((((2:39.67389886,5:39.67389886):103.9333667,(((3:97.64208768,(7:83.61491714,8:83.61491714):14.02717054):13.94025014,(6:51.26586477,9:51.26586477):60.31647305):27.01496598,4:138.5973038):5.009961797):108.4602404,18:252.067506):214.0904401,17:466.1579461):30.67385427,(((10:126.6243822,11:126.6243822):106.1725955,((13:204.9525662,(15:177.1766528,1…
	TREE * STATE_49235000 = [&R] ((((((1:1108.402966,(((((25:119.6962246,26:119.6962246):143.4211331,27:263.1173577):299.6736135,30:562.7909711):217.8760478,(28:239.0394226,29:239.0394226):541.6275964):89.00613895,(((((31:245.7492132,32:245.7492132):186.4338111,33:432.1830243):156.2084104,(((41:395.3892043,50:395.3892043):68.23930817,45:463.6285125):19.32669054,(48:301.0173489,(49:202.6353932,51:202.…
	TREE * STATE_7290000 = [&R] (((((((1:989.257623,(((((31:78.75511448,32:78.75511448):275.2889678,33:354.0440823):85.51733312,(((41:202.4297056,45:202.4297056):33.95897615,50:236.3886817):176.9635396,((48:214.9025325,49:214.9025325):57.08532267,51:271.9878551):141.3643662):26.20919413):279.4891334,(((34:207.4820676,46:207.4820676):192.0727432,37:399.5548108):172.8639331,((35:263.8875268,39:263.8875…
	TREE * STATE_30645000 = [&R] ((((((1:716.4388351,(((((31:55.49936236,32:55.49936236):209.0087758,33:264.5081382):170.3517703,((41:217.7873241,(45:153.0243169,50:153.0243169):64.76300724):160.3605232,((48:183.8465771,49:183.8465771):77.58461547,51:261.4311926):116.7166547):56.7120612):41.53099525,(((34:85.28419581,46:85.28419581):273.2014842,37:358.48568):33.06466368,((35:245.544332,39:245.544332)…
	TREE * STATE_10280000 = [&R] ((((((1:775.3337696,(((((31:124.3899336,32:124.3899336):25.3328321,33:149.7227657):429.9432698,(((34:287.9859636,46:287.9859636):137.9157381,37:425.9017017):72.63893882,((35:246.8141031,39:246.8141031):205.6218028,((36:63.0680328,40:63.0680328):224.0632245,38:287.1312573):165.3046486):46.10473462):81.125395):12.52781207,((41:473.3304323,(45:202.6915514,50:202.6915514)…
	TREE * STATE_48570000 = [&R] ((((((1:957.16317,((((((2:58.23029918,(7:32.52204019,8:32.52204019):25.70825899):118.8005589,(((3:95.65553395,4:95.65553395):16.8287778,9:112.4843117):0.603014423,(5:79.29309605,6:79.29309605):33.79423011):63.94353188):126.7505113,17:303.7813693):193.7290318,(12:102.470579,19:102.470579):395.0398222):47.34034804,((10:299.0215264,11:299.0215264):76.71744671,(13:252.035…
	TREE * STATE_45530000 = [&R] (((((((1:808.2320631,(((((31:158.2718813,32:158.2718813):253.4922424,33:411.7641237):93.1375274,((41:378.9789455,((48:98.62123308,49:98.62123308):162.5103614,51:261.1315945):117.8473511):13.48977491,(45:247.4273826,50:247.4273826):145.0413379):112.4329307):92.19179847,(((34:95.27293198,46:95.27293198):351.9988961,37:447.2718281):12.96655561,((35:121.297078,39:121.2970…
	TREE * STATE_13785000 = [&R] (((((((1:1594.549216,((((((31:254.1038035,32:254.1038035):172.0488132,33:426.1526167):234.0674796,(((((34:187.1950202,46:187.1950202):115.8551377,37:303.0501579):208.8492283,38:511.8993863):19.8407798,(35:143.6229364,39:143.6229364):388.1172296):82.25643502,(36:134.6685442,40:134.6685442):479.3280568):46.22349518):179.2886556,((48:180.5937297,49:180.5937297):71.678026…
	TREE * STATE_27805000 = [&R] ((((((1:921.0695423,(((((25:91.36096693,26:91.36096693):114.7089845,30:206.0699514):89.99860902,27:296.0685604):138.3546229,(28:144.520061,29:144.520061):289.9031223):409.1827656,(((((31:282.4386315,32:282.4386315):112.5743939,33:395.0130253):136.0931157,(((34:92.28102539,46:92.28102539):222.1781443,37:314.4591697):81.2096808,((35:143.2587648,(36:37.17663435,40:37.176…
	TREE * STATE_34700000 = [&R] (((((((1:1136.817171,(((((31:267.9207805,32:267.9207805):405.8700882,33:673.7908687):227.5089769,((41:408.8669815,(45:311.8975239,50:311.8975239):96.96945758):295.281353,((48:137.805478,49:137.805478):271.6327825,51:409.4382606):294.7100739):197.1515111):5.548281695,(((34:323.7035748,46:323.7035748):152.4101509,37:476.1137257):202.4377028,((35:295.3363514,39:295.33635…
	TREE * STATE_9005000 = [&R] ((((((1:902.2972499,(((((31:112.7155311,32:112.7155311):180.5542457,33:293.2697768):258.5447361,(((34:207.5290581,46:207.5290581):56.76598296,37:264.295041):85.02555183,((35:152.0549309,39:152.0549309):138.5928795,((36:36.93173688,40:36.93173688):98.55523018,38:135.4869671):155.1608433):58.67278248):202.49392):37.70819814,(((41:421.9137401,50:421.9137401):56.07548992,(…
	TREE * STATE_48195000 = [&R] (((((((1:849.3708917,((((31:287.5246445,32:287.5246445):78.50432737,33:366.0289719):180.2279519,(((34:107.8235487,46:107.8235487):139.4746547,37:247.2982035):230.5827221,((35:423.9610054,(38:333.9126064,39:333.9126064):90.048399):39.08067792,(36:95.07773116,40:95.07773116):367.9639521):14.83924225):68.37599824):120.4376609,(((41:226.3209947,(45:160.2163946,50:160.2163…
	TREE * STATE_27975000 = [&R] ((((((1:1251.247087,(((((25:333.6190289,26:333.6190289):271.8353214,27:605.4543503):236.5547739,(28:325.5884473,29:325.5884473):516.4206769):67.00244508,30:909.0115693):254.322828,((((((31:216.1578664,32:216.1578664):119.3471086,33:335.504975):218.1520749,((48:114.3455554,49:114.3455554):266.1512273,51:380.4967827):173.1602673):170.1707269,((41:427.4931077,45:427.4931…
	TREE * STATE_19395000 = [&R] (((((((1:932.7953625,((((31:75.2384646,32:75.2384646):312.1607873,33:387.3992519):178.7387681,((((34:136.5347734,46:136.5347734):83.42240852,37:219.9571819):99.21498465,((36:116.8616061,40:116.8616061):115.0939743,38:231.9555804):87.21658615):28.36162368,(35:247.2099721,39:247.2099721):100.3238181):218.6042298):170.2750363,(((41:287.0494619,(45:258.3249013,50:258.3249…
	TREE * STATE_12555000 = [&R] ((((((((1:1270.380176,(((((31:152.1835382,32:152.1835382):446.6298452,33:598.8133834):220.5793228,((41:617.0735804,(45:588.9535415,50:588.9535415):28.12003891):80.68736396,((48:121.8769743,49:121.8769743):504.7768029,51:626.6537772):71.10716722):121.6317618):61.16103628,(((34:370.8140068,46:370.8140068):264.4550436,37:635.2690504):185.406691,((35:320.9381323,39:320.93…
	TREE * STATE_24680000 = [&R] (((((((1:997.5345351,(((((31:284.2183486,32:284.2183486):294.9998777,33:579.2182263):157.6084047,(((41:334.6846358,45:334.6846358):68.65386777,50:403.3385036):171.0959286,(48:294.7913961,(49:169.6501068,51:169.6501068):125.1412893):279.6430361):162.3921988):75.08137493,((((34:306.5984867,46:306.5984867):68.76765426,37:375.366141):123.7091921,((35:247.510636,39:247.510…
	TREE * STATE_16295000 = [&R] (((((((1:792.1317458,(((((31:18.46483712,32:18.46483712):166.2528098,33:184.7176469):212.9165096,(((41:286.3965555,45:286.3965555):39.4485933,50:325.8451488):34.78487576,((48:142.0703941,49:142.0703941):99.44185881,51:241.5122529):119.1177716):37.004132):101.4264645,((((34:68.95314098,46:68.95314098):142.5219955,37:211.4751365):157.6827735,38:369.15791):25.57128518,((…
	TREE * STATE_32410000 = [&R] (((((((1:976.1063944,(((((31:177.0967971,32:177.0967971):348.5728552,33:525.6696523):147.9671768,(((41:483.8449734,50:483.8449734):7.021533548,45:490.8665069):159.6984786,((48:173.5695364,49:173.5695364):231.1665929,51:404.7361293):245.8288562):23.07184355):50.23059045,((((34:267.0454208,46:267.0454208):163.851143,37:430.8965638):96.86625198,(35:305.8807412,39:305.880…
	TREE * STATE_45370000 = [&R] (((((((1:1148.041721,((((((31:292.8973337,32:292.8973337):191.8940279,33:484.7913616):149.807351,(((((34:135.8659729,46:135.8659729):41.03945719,37:176.9054301):57.99645417,38:234.9018842):67.22595799,(35:159.3356822,39:159.3356822):142.79216):95.67081807,(36:52.48536689,40:52.48536689):345.3132934):236.8000523):61.71623292,((48:192.6796065,49:192.6796065):176.8781824…
	TREE * STATE_26165000 = [&R] (((((((1:950.1385597,((((((31:56.7327508,32:56.7327508):173.9540018,33:230.6867526):296.4318452,((48:140.9756249,49:140.9756249):262.9938476,51:403.9694725):123.1491252):25.75097121,((41:392.3030267,50:392.3030267):21.13409281,45:413.4371195):139.4324494):140.9618742,(((((34:146.7649814,46:146.7649814):147.1999109,37:293.9648923):14.23746955,38:308.2023618):49.5926923…
	TREE * STATE_46885000 = [&R] (((((((1:1235.019439,(((((31:113.3897908,32:113.3897908):264.5077983,33:377.8975891):88.7843151,(((34:186.1501087,46:186.1501087):93.91606565,37:280.0661744):139.0560567,((35:153.2523792,39:153.2523792):218.6512384,((36:148.9731912,40:148.9731912):115.853679,38:264.8268702):107.0767474):47.21861343):47.55967317):295.8341096,((41:669.7044187,((48:120.0121692,49:120.012…
	TREE * STATE_48210000 = [&R] (((((1:990.3841516,((((25:296.2153817,26:296.2153817):73.70115587,27:369.9165376):380.8860422,((28:443.6657882,29:443.6657882):304.6971343,30:748.3629226):2.439657198):134.2245801,(((((31:118.4332837,32:118.4332837):232.6316056,33:351.0648894):122.8512753,((41:242.2269085,(45:201.4169407,50:201.4169407):40.80996781):150.2809176,((48:97.31036618,49:97.31036618):180.060…
	TREE * STATE_34140000 = [&R] ((((((1:1193.150028,(((((((((2:27.84010744,4:27.84010744):40.48473531,(7:59.81261198,(8:45.58031451,9:45.58031451):14.23229747):8.512230774):104.6689118,5:172.9937545):1.624337815,(3:152.5023606,6:152.5023606):22.11573174):219.95503,17:394.5731223):43.28575695,(12:338.3628166,19:338.3628166):99.49606261):229.3223001,((10:221.5653682,11:221.5653682):179.6912293,((13:27…
	TREE * STATE_49305000 = [&R] ((((((1:720.177684,(((((31:59.92387818,32:59.92387818):104.0508162,33:163.9746944):146.6027864,(((34:113.720121,46:113.720121):96.59133726,37:210.3114583):34.51302935,((35:136.5065612,39:136.5065612):65.27763638,((36:97.78213111,40:97.78213111):49.42698786,38:147.209119):54.57507862):43.04029002):65.75299324):195.3020027,(((41:163.157107,45:163.157107):59.43383527,50:…
	TREE * STATE_42830000 = [&R] ((((((1:1612.793931,(((((25:148.0741027,26:148.0741027):101.4394863,27:249.5135889):569.3938834,30:818.9074724):139.9312185,(28:813.0622795,29:813.0622795):145.7764114):428.1587717,(((((31:158.3573664,32:158.3573664):178.4328267,33:336.7901931):331.2180831,(((34:296.2930587,37:296.2930587):18.63295346,46:314.9260121):155.5489829,((35:121.6337685,39:121.6337685):309.37…
	TREE * STATE_9650000 = [&R] (((((1:1139.919995,(((((25:201.4952742,26:201.4952742):483.1936866,27:684.6889607):36.94347493,30:721.6324357):131.0623454,(28:649.4715972,29:649.4715972):203.2231839):164.133997,(((((31:46.46305794,32:46.46305794):376.5437019,33:423.0067598):265.7314287,((41:518.4168536,(45:148.6322707,50:148.6322707):369.7845828):65.21569836,(48:267.1896076,(49:125.5139399,51:125.513…
	TREE * STATE_25740000 = [&R] ((((1:1067.169684,(((((25:195.3136082,26:195.3136082):215.0574416,30:410.3710498):30.21378455,27:440.5848344):215.8487077,(28:510.878701,29:510.878701):145.5548411):336.4378137,((((((31:247.4332582,32:247.4332582):165.0548968,33:412.488155):236.4162309,(((((34:163.0480139,46:163.0480139):141.3330439,37:304.3810578):107.9321239,38:412.3131817):93.28226801,(35:298.59914…
	TREE * STATE_11795000 = [&R] (((((1:1284.545857,(((((25:327.2915839,26:327.2915839):52.30331553,27:379.5948994):228.4467253,30:608.0416248):13.32026091,(28:485.7374758,29:485.7374758):135.6244099):638.5345155,(((((31:266.672742,32:266.672742):150.4074943,33:417.0802363):271.1305304,(((34:162.0176934,46:162.0176934):348.5424001,37:510.5600935):76.43546889,((35:379.194986,(36:87.75491208,40:87.7549…
	TREE * STATE_25950000 = [&R] ((((1:1527.585137,(((((((((2:108.8747098,(((4:44.33547713,7:44.33547713):39.99873678,8:84.33421391):11.89018987,9:96.22440378):12.65030604):22.15061917,(3:113.43527,(5:91.72166192,6:91.72166192):21.71360808):17.59005898):101.6503107,17:232.6756397):99.70106131,(15:217.8340761,(16:76.18291237,18:76.18291237):141.6511638):114.5426249):24.75168874,(12:143.4911838,19:143.…
	TREE * STATE_21180000 = [&R] (((((((1:1260.633482,(((((31:238.3113045,32:238.3113045):202.7896927,33:441.1009972):266.9067929,(((((34:158.0748316,46:158.0748316):189.1615949,37:347.2364265):38.89204295,38:386.1284694):109.2417931,(35:174.0194013,39:174.0194013):321.3508612):14.59737908,(36:268.2376041,40:268.2376041):241.7300375):198.0401485):200.9298533,((41:571.2492146,(45:445.3082846,50:445.30…
	TREE * STATE_9260000 = [&R] (((((1:1126.185181,(((((25:57.28983977,26:57.28983977):149.2957618,27:206.5856015):236.7841568,30:443.3697584):104.9492069,(28:123.2082435,29:123.2082435):425.1107217):482.5145939,(((((31:127.3672142,32:127.3672142):185.0687795,33:312.4359937):243.487547,(((41:132.1416961,45:132.1416961):88.8706576,50:221.0123537):231.1582778,(48:181.2094944,(49:79.65399464,51:79.65399…
	TREE * STATE_24240000 = [&R] ((((((1:1094.384167,(((((31:152.0775731,32:152.0775731):422.5713676,33:574.6489407):247.4026664,(((34:502.029664,46:502.029664):206.9046613,37:708.9343253):13.65697998,((35:455.9813387,(36:288.0554945,40:288.0554945):167.9258442):139.1863396,(38:393.0946562,39:393.0946562):202.0730221):127.4236271):99.46030179):45.63317543,(((41:428.7104325,45:428.7104325):254.6428079…
	TREE * STATE_31955000 = [&R] (((((((1:1223.281728,((((31:200.7160234,32:200.7160234):519.3818425,33:720.0978659):166.346169,((((34:148.2769873,46:148.2769873):353.0651002,37:501.3420875):81.44918511,(35:41.46932469,39:41.46932469):541.3219479):53.40454006,((36:133.8357689,40:133.8357689):206.3040188,38:340.1397877):296.056025):250.2482222):100.7694851,((((41:370.720572,50:370.720572):96.10256262,…
	TREE * STATE_42045000 = [&R] (((((((1:841.1905051,(((((31:132.8044121,32:132.8044121):294.2755244,33:427.0799365):36.41926213,((41:228.266548,(45:95.70584766,50:95.70584766):132.5607004):166.400116,(48:261.5482798,(49:147.009834,51:147.009834):114.5384458):133.1183842):68.83253459):26.83529516,((((34:252.8584816,46:252.8584816):24.73337093,37:277.5918525):54.1946452,38:331.7864977):78.46141409,((…
	TREE * STATE_10035000 = [&R] ((((((1:1093.028771,((((25:139.4628184,26:139.4628184):260.8139817,(27:347.9446266,30:347.9446266):52.33217342):187.3697102,(28:361.6331376,29:361.6331376):226.0133726):455.5787855,(((((31:155.9465241,32:155.9465241):243.9214802,33:399.8680043):135.2419813,(41:441.2687126,((45:228.6229795,50:228.6229795):132.9298339,((48:82.0679962,49:82.0679962):175.379431,51:257.447…
	TREE * STATE_28830000 = [&R] (((((((1:1045.956511,((((((31:62.64805034,32:62.64805034):380.8245921,33:443.4726424):229.173627,((48:192.3789995,49:192.3789995):296.3700442,51:488.7490437):183.8972257):36.32384964,(((34:286.4407996,46:286.4407996):38.43967611,37:324.8804757):261.5423807,((35:215.5097329,39:215.5097329):193.1088336,((36:126.867413,40:126.867413):260.8016548,38:387.6690679):20.949498…
	TREE * STATE_33310000 = [&R] ((((((1:1262.323343,(((((25:81.61032786,26:81.61032786):280.3262199,27:361.9365478):418.5944193,30:780.530967):66.24212719,(28:270.4504176,29:270.4504176):576.3226766):345.585769,(((((31:123.6316109,32:123.6316109):411.7520878,33:535.3836987):335.4935177,(((34:118.8397277,46:118.8397277):127.5157916,37:246.3555193):167.4612762,((35:276.3462269,(36:158.7249018,40:158.7…
	TREE * STATE_5220000 = [&R] ((((((1:1064.044693,(((((25:184.2554632,26:184.2554632):58.80675677,27:243.0622199):536.5160133,(28:534.6865502,29:534.6865502):244.891683):25.57039324,30:805.1486265):106.7188936,(((((31:91.67976489,32:91.67976489):269.2058008,33:360.8855657):187.242153,((((34:85.41428503,46:85.41428503):135.3624899,37:220.776775):72.20769502,((36:57.64317729,40:57.64317729):164.95206…
	TREE * STATE_23245000 = [&R] (((((((1:985.2050089,(((((31:87.17866369,32:87.17866369):88.18970113,33:175.3683648):498.4492466,(((34:213.0705201,46:213.0705201):69.8484243,37:282.9189444):6.252635057,(((35:120.156099,39:120.156099):66.55059752,(36:77.69132647,40:77.69132647):109.01537):22.3562107,38:209.0629072):80.10867226):384.646032):154.9980419,(((41:277.2662325,45:277.2662325):115.0273458,50:…
	TREE * STATE_39375000 = [&R] ((((((1:1209.611051,(((((31:108.8658427,32:108.8658427):466.8950225,33:575.7608652):109.7979102,(((41:323.8526413,45:323.8526413):72.44767318,50:396.3003145):221.948957,((48:121.9619533,49:121.9619533):134.9278859,51:256.8898392):361.3594323):67.30950397):216.8275172,(((34:130.3853549,46:130.3853549):329.7672763,37:460.1526312):93.75078576,((35:152.1085362,39:152.1085…
	TREE * STATE_36420000 = [&R] ((((((1:1038.505913,(((((31:70.10120784,32:70.10120784):232.9764503,33:303.0776582):354.1076891,((((34:230.824722,46:230.824722):76.61566812,37:307.4403901):234.0895733,(35:322.3460971,39:322.3460971):219.1838663):63.93494973,((36:102.541079,40:102.541079):87.01929879,38:189.5603778):415.9045354):51.7204342):224.6223809,((41:391.1406461,(45:320.9177452,50:320.9177452)…
	TREE * STATE_15225000 = [&R] ((((((1:1476.079742,(((((25:88.07204513,26:88.07204513):329.015208,27:417.0872531):200.9142293,30:618.0014824):187.9734814,(28:713.8404654,29:713.8404654):92.13449839):464.7865909,(((((31:151.7505161,32:151.7505161):180.6132425,33:332.3637586):437.7032726,((41:459.1811225,(45:169.1403567,50:169.1403567):290.0407658):121.2292552,((48:237.6961831,49:237.6961831):31.7710…
	TREE * STATE_6520000 = [&R] (((((((1:1151.636773,(((((31:140.8177428,32:140.8177428):225.3319013,33:366.1496441):330.6357466,(((((34:187.9414951,46:187.9414951):103.3706167,37:291.3121118):197.9220925,38:489.2342043):85.26104095,(35:244.9623866,39:244.9623866):329.5328586):36.72311433,(36:99.15242757,40:99.15242757):512.065932):85.56703124):139.3020731,((41:397.3503915,(45:326.9390657,50:326.9390…
	TREE * STATE_49815000 = [&R] ((((((1:1266.714611,(((((31:399.0000894,32:399.0000894):193.2699695,33:592.2700589):118.4488616,(((34:147.8810183,46:147.8810183):232.5916997,(37:264.0883465,38:264.0883465):116.3843714):49.34951919,((35:167.4055224,39:167.4055224):64.58713838,(36:123.9696833,40:123.9696833):108.0229776):197.8295763):280.8966833):101.7165964,(((41:530.4778867,45:530.4778867):57.309525…
	TREE * STATE_16740000 = [&R] (((((((1:1351.456696,(((((31:114.7179075,32:114.7179075):467.0377665,33:581.7556739):227.2766321,(((((34:240.7114911,46:240.7114911):227.9266456,37:468.6381367):133.5751441,38:602.2132808):6.170926066,(35:422.0381827,39:422.0381827):186.3460242):59.19044644,(36:331.7066298,40:331.7066298):335.8680235):141.4576527):3.665418932,(((41:320.8754069,50:320.8754069):92.05577…
	TREE * STATE_39445000 = [&R] ((((((1:1220.811624,(((((25:365.19958,26:365.19958):209.7390556,27:574.9386355):20.06249426,30:595.0011298):112.1049366,(28:221.1953498,29:221.1953498):485.9107166):312.9944582,(((((31:220.0821329,32:220.0821329):262.9136924,33:482.9958253):191.0984298,(((34:132.0393306,46:132.0393306):168.1666896,37:300.2060202):115.031278,((35:192.02565,(36:105.6650991,40:105.665099…
	TREE * STATE_26550000 = [&R] (((((1:1176.945816,(((((25:193.0290834,26:193.0290834):196.0925298,27:389.1216132):144.4668484,30:533.5884616):243.5352613,(28:309.4019158,29:309.4019158):467.7218071):219.5741646,(((((31:116.1133771,32:116.1133771):192.777228,33:308.8906051):148.116708,(((41:241.5052579,50:241.5052579):47.42578936,45:288.9310472):66.39310683,((48:214.5649241,49:214.5649241):48.547564…
	TREE * STATE_32525000 = [&R] ((((((1:1179.258585,(((((25:140.8494779,26:140.8494779):88.89520606,27:229.744684):462.3835871,30:692.1282711):41.15120397,(28:463.5263166,29:463.5263166):269.7531585):310.8584926,(((((31:262.5585415,32:262.5585415):232.1911849,33:494.7497264):101.1617625,(((34:196.1588349,46:196.1588349):73.57796503,37:269.7368):212.6818975,((35:201.9420424,(36:76.02510941,40:76.0251…
	TREE * STATE_14680000 = [&R] ((((((1:968.0227237,(((((31:187.2393177,32:187.2393177):199.597064,33:386.8363816):146.23519,(((((34:270.4578101,46:270.4578101):38.51236059,37:308.9701706):37.35947111,38:346.3296417):52.14096574,39:398.4706075):20.4716504,(35:333.507319,(36:163.7218487,40:163.7218487):169.7854703):85.43493892):114.1293138):35.4797901,((41:214.7275778,(45:104.2754578,50:104.2754578):…
	TREE * STATE_23500000 = [&R] ((((((1:1243.432721,((((((31:136.8896204,32:136.8896204):181.9732283,33:318.8628487):343.1160477,((34:190.0573267,46:190.0573267):173.8537775,37:363.9111042):298.0677921):4.791238672,((35:379.9301013,39:379.9301013):174.7960117,((36:156.0173264,40:156.0173264):331.8494136,38:487.8667399):66.85937298):112.0440221):55.27694095,(((41:341.6214321,45:341.6214321):89.721099…
	TREE * STATE_41470000 = [&R] ((((((1:1576.042378,(((((25:118.5974226,26:118.5974226):461.3820992,30:579.9795217):49.24490367,27:629.2244254):229.0143224,(28:384.9520323,29:384.9520323):473.2867155):337.784189,(((((31:128.4632852,32:128.4632852):320.8983326,33:449.3616178):228.8555727,((41:530.2972944,(45:481.5310704,50:481.5310704):48.76622399):96.86407284,((48:271.7445999,49:271.7445999):232.481…
	TREE * STATE_36475000 = [&R] (((((((1:731.0734781,(((((31:157.4651475,32:157.4651475):161.6827549,33:319.1479024):129.1704468,((41:246.3284645,(45:238.6012365,50:238.6012365):7.727227991):201.1116445,(48:216.8623333,(49:137.6246057,51:137.6246057):79.23772757):230.5777757):0.87824014):34.42407761,((((34:90.87622491,46:90.87622491):112.1757949,37:203.0520198):117.3584235,((36:77.7980026,40:77.7980…
	TREE * STATE_27850000 = [&R] (((((((1:838.4140374,((((31:115.510957,32:115.510957):172.5161823,33:288.0271393):185.2739116,(((34:133.3624452,46:133.3624452):219.8954612,37:353.2579063):63.88814856,(((35:329.2410245,(36:73.74915067,40:73.74915067):255.4918739):45.60752191,39:374.8485464):12.61794183,38:387.4664883):29.67956665):56.15499594):237.7068885,((((41:151.8259887,50:151.8259887):88.9468761…
	TREE * STATE_18100000 = [&R] (((((1:994.4530587,(((((25:75.78172815,26:75.78172815):319.2314381,27:395.0131662):284.9899954,(28:142.9463671,29:142.9463671):537.0567945):0.6925489284,30:680.6957105):256.8675698,(((((31:102.5564555,32:102.5564555):85.72141837,33:188.2778738):397.5616819,((((34:163.3466701,46:163.3466701):166.0758714,37:329.4225415):75.45356626,((36:93.36688806,40:93.36688806):234.0…
	TREE * STATE_31460000 = [&R] (((((((1:810.2824684,(((((31:129.3799473,32:129.3799473):284.3720142,33:413.7519614):77.22922806,(((41:261.2510555,45:261.2510555):70.69895184,50:331.9500074):121.9385992,((48:116.2459203,49:116.2459203):258.1636673,51:374.4095877):79.47901887):37.09258295):65.49798783,((((34:113.5451406,46:113.5451406):85.7763089,37:199.3214495):144.4528622,((36:123.6399494,40:123.63…
	TREE * STATE_34330000 = [&R] ((((((1:1077.992615,(((((((2:115.201706,((4:62.53813442,7:62.53813442):10.03488152,(8:21.3414343,9:21.3414343):51.23158164):42.62869006):39.31219107,(3:137.0624913,(5:85.2789168,6:85.2789168):51.78357449):17.45140578):195.5203041,17:350.0342012):53.58083448,((13:102.8713662,14:102.8713662):233.902692,(15:166.1096352,(16:83.26575932,18:83.26575932):82.84387593):170.664…
	TREE * STATE_10535000 = [&R] (((((((1:837.3295629,(((((31:59.88163373,32:59.88163373):327.1452917,33:387.0269254):108.5561631,((((34:144.1107327,46:144.1107327):65.04480411,37:209.1555368):112.7826348,((35:100.3003675,39:100.3003675):177.5208944,38:277.8212619):44.11690975):79.09780425,(36:256.6468517,40:256.6468517):144.3891241):94.54711268):94.69035112,((41:260.8785958,(45:221.486431,50:221.486…
	TREE * STATE_26140000 = [&R] ((((((1:1126.423433,(((((31:93.96357891,32:93.96357891):245.1654612,33:339.1290401):211.4795095,((41:300.5438885,(45:125.4619399,50:125.4619399):175.0819486):58.49908227,(48:222.3729086,(49:195.9478651,51:195.9478651):26.4250435):136.6700622):191.5655788):221.8308982,(((34:75.96554781,46:75.96554781):110.3723857,37:186.3379335):188.7816196,((35:185.8941306,39:185.8941…
	TREE * STATE_27300000 = [&R] ((((((1:783.7331586,(((((31:143.1530808,32:143.1530808):244.8740646,33:388.0271454):63.02360861,(((((34:176.4552964,46:176.4552964):100.4688549,37:276.9241513):40.04024884,38:316.9644001):33.71862294,(35:241.0597877,39:241.0597877):109.6232353):54.42079184,(36:109.4509338,40:109.4509338):295.652881):45.94693914):23.95210404,(((41:341.2696551,45:341.2696551):41.9374867…
	TREE * STATE_18380000 = [&R] ((((((1:942.2186313,(((((25:59.15551349,26:59.15551349):137.0832689,27:196.2387824):502.8797885,30:699.1185708):84.54428158,(28:540.6135268,29:540.6135268):243.0493256):80.05029034,(((((31:128.4141594,32:128.4141594):175.5077884,33:303.9219479):217.0338648,((((34:67.29357682,46:67.29357682):104.1298558,37:171.4234326):88.32984708,38:259.7532797):58.04099176,((35:175.1…
	TREE * STATE_22270000 = [&R] (((((((1:925.056765,(((25:226.2848744,26:226.2848744):164.1419287,(27:372.4869108,30:372.4869108):17.93989234):135.2072313,(28:275.213646,29:275.213646):250.4203884):399.4227305):6.47588113,(((((31:100.3206109,32:100.3206109):467.8923675,33:568.2129784):129.725447,(((((34:68.66137611,46:68.66137611):75.85315841,37:144.5145345):225.4325445,38:369.947079):113.420865,(35…
	TREE * STATE_33255000 = [&R] (((((((1:1189.251524,((((((31:205.6923269,32:205.6923269):373.0916923,33:578.7840192):162.331325,(((34:227.7095842,46:227.7095842):111.0052684,37:338.7148526):299.7241103,((35:137.9611498,(36:66.93105542,40:66.93105542):71.03009438):308.312107,(38:204.5359864,39:204.5359864):241.7372704):192.165706):102.6763813):139.3943624,(41:612.9785505,(45:554.5282697,50:554.52826…
	TREE * STATE_6355000 = [&R] ((((((1:906.5418403,(((((25:50.9051269,26:50.9051269):185.2417142,27:236.1468411):12.9962961,30:249.1431372):311.4112322,(28:185.0368656,29:185.0368656):375.5175038):190.4971853,(((((31:82.38670781,32:82.38670781):88.57938527,33:170.9660931):249.6156773,(41:402.8791226,((45:148.1132447,50:148.1132447):221.8711121,((48:202.1403958,49:202.1403958):56.01257531,51:258.1529…
	TREE * STATE_8490000 = [&R] (((((((1:1166.021221,(((((31:261.3289585,32:261.3289585):293.3816746,33:554.710633):185.6994108,((41:593.3111574,((48:195.5896867,49:195.5896867):212.0831368,51:407.6728234):185.6383339):17.3344583,(45:432.7787623,50:432.7787623):177.8668534):129.7644281):33.52174361,((((34:243.4969398,46:243.4969398):77.72651121,37:321.223451):278.0172414,38:599.2406924):40.97161591,(…
	TREE * STATE_29125000 = [&R] ((((((1:978.1874472,(((((25:147.0546963,26:147.0546963):92.72377157,27:239.7784679):378.9690823,(28:400.0089053,29:400.0089053):218.7386449):37.49346116,30:656.2410114):281.7327943,(((((31:34.29027592,32:34.29027592):235.6052117,33:269.8954876):311.2786979,(((41:188.0946167,50:188.0946167):119.4309105,45:307.5255272):195.3827003,((48:199.2450558,49:199.2450558):18.831…
	TREE * STATE_36735000 = [&R] (((((((1:1166.34786,((((((31:93.28301517,32:93.28301517):309.8694663,33:403.1524814):197.2235623,(((34:177.7226738,46:177.7226738):201.3445753,37:379.067249):122.9269825,((35:178.3195259,39:178.3195259):240.3077121,((36:244.8934507,40:244.8934507):112.4156253,38:357.3090761):61.31816193):83.36699351):98.38181226):82.22937283,((48:96.67207916,49:96.67207916):198.218774…
	TREE * STATE_7940000 = [&R] (((((((1:1089.061148,(((((31:245.8021796,32:245.8021796):316.9228263,(((34:165.380809,46:165.380809):150.8694603,37:316.2502693):139.4078085,((35:272.5433035,39:272.5433035):177.7989938,((36:112.1478,40:112.1478):259.0361245,38:371.1839246):79.15837272):5.3157806):107.0669281):116.9517523,33:679.6767582):115.9773889,(((41:163.7575499,50:163.7575499):199.4098644,45:363.…
	TREE * STATE_8470000 = [&R] ((((((1:1242.723777,(((((25:85.57610221,26:85.57610221):249.0750858,27:334.651188):38.53859479,30:373.1897828):242.4667858,(28:380.7474289,29:380.7474289):234.9091396):371.8334861,(((((31:134.4447079,32:134.4447079):368.8429315,33:503.2876393):124.308817,(((34:85.39500706,46:85.39500706):163.7456897,37:249.1406968):64.71040759,(((35:180.5567418,39:180.5567418):5.790723…
	TREE * STATE_41390000 = [&R] (((((((1:1113.884279,(((((31:346.7938159,32:346.7938159):343.8459586,33:690.6397744):117.63748,(((((34:181.5844544,46:181.5844544):103.254484,38:284.8389385):33.69043453,37:318.529373):134.4005765,(35:347.6946595,39:347.6946595):105.2352899):33.40876381,(36:134.8357467,40:134.8357467):351.5029666):321.9385411):12.85833751,(((41:685.6567681,45:685.6567681):52.98012447,…
	TREE * STATE_42235000 = [&R] (((((((1:771.6155172,(((((31:70.06301735,32:70.06301735):242.3640717,33:312.427089):236.3835986,(((((34:116.8656574,46:116.8656574):127.1288946,37:243.994552):46.9146049,38:290.9091569):13.4993555,(35:262.5849285,39:262.5849285):41.82358392):68.9188108,(36:170.4314556,40:170.4314556):202.8958677):175.4833644):99.67571148,(42:472.9370694,((43:163.4645159,44:163.4645159…
	TREE * STATE_9430000 = [&R] ((((((1:995.0060346,(((((31:90.21778152,32:90.21778152):121.489067,33:211.7068485):338.464153,(((34:261.7356652,46:261.7356652):200.425999,37:462.1616641):24.97964472,((35:87.26174087,39:87.26174087):250.7331957,((36:100.7189146,40:100.7189146):148.2076562,38:248.9265707):89.06836587):149.1463722):63.02969268):98.32749578,((41:354.7355203,(45:246.756324,50:246.756324):…
	TREE * STATE_12075000 = [&R] ((((((1:1068.178923,((((25:232.1533027,26:232.1533027):381.3356256,(27:607.0043557,30:607.0043557):6.484572579):293.5849925,(28:334.329408,29:334.329408):572.7445128):154.4974548,(((((31:236.1404227,32:236.1404227):225.174206,33:461.3146287):145.6563934,(((((34:232.7026608,46:232.7026608):43.46723586,37:276.1698967):56.46823831,38:332.638135):72.65611057,(35:134.53668…
	TREE * STATE_17115000 = [&R] (((((((1:805.9603249,(((((31:153.9451184,32:153.9451184):96.85515888,33:250.8002773):113.3150156,((((34:124.0377509,46:124.0377509):125.499077,37:249.536828):27.30689188,38:276.8437199):13.63053208,((35:133.9900011,39:133.9900011):122.9930697,(36:86.52805212,40:86.52805212):170.4550187):33.49118109):73.64104095):52.67824768,(((41:268.2708777,50:268.2708777):58.7364676…
	TREE * STATE_46425000 = [&R] ((((((1:872.9850205,(((((25:70.59255271,26:70.59255271):250.8297763,27:321.422329):52.47192915,30:373.8942581):14.07669259,(28:187.9158139,29:187.9158139):200.0551369):418.1324336,(((((31:120.6845267,32:120.6845267):269.334789,33:390.0193156):94.90523855,((41:251.6539276,(45:183.0572192,50:183.0572192):68.59670831):54.33840332,((48:128.4730863,49:128.4730863):112.9194…
	TREE * STATE_29230000 = [&R] (((((((1:893.4479154,(((((31:91.55738724,32:91.55738724):263.2721982,33:354.8295854):131.0778073,(((34:139.3704143,46:139.3704143):258.0305458,37:397.4009602):16.62487781,((35:272.765523,(38:151.7574389,39:151.7574389):121.0080841):23.08314616,(36:107.9379776,40:107.9379776):187.9106915):118.1771688):71.88155479):52.54856508,(((41:279.3215756,45:279.3215756):96.162854…
	TREE * STATE_45325000 = [&R] ((((((1:1325.696948,(((((25:295.1786592,26:295.1786592):104.0292891,27:399.2079482):182.9323901,30:582.1403383):444.0268691,(28:956.8129984,29:956.8129984):69.35420908):51.82290649,(((((31:83.01884793,32:83.01884793):371.5400653,33:454.5589133):238.2517166,((((34:326.5112485,46:326.5112485):57.61530746,37:384.126556):91.89004887,(35:188.2015348,39:188.2015348):287.815…
	TREE * STATE_38635000 = [&R] ((((((1:1364.657839,(((((25:181.8068468,26:181.8068468):49.55656644,27:231.3634133):367.6703098,30:599.033723):158.3580446,(28:237.0007432,29:237.0007432):520.3910245):496.8407914,(((((31:54.59849887,32:54.59849887):202.4770581,33:257.075557):213.0284493,(((41:283.1105119,45:283.1105119):30.85182492,50:313.9623369):109.8175308,((48:133.3023037,49:133.3023037):67.61135…
	TREE * STATE_16020000 = [&R] ((((((1:1074.66772,(((((31:152.2533956,32:152.2533956):283.3112249,33:435.5646205):281.3114967,(((34:186.8671543,46:186.8671543):347.9397913,37:534.8069456):91.54295235,(((35:305.1259236,(36:137.0707228,40:137.0707228):168.0552007):183.2590724,39:488.384996):60.16197493,38:548.5469709):77.80292698):90.52621938):98.23068508,((41:561.4144638,(45:533.9105777,50:533.91057…
	TREE * STATE_16440000 = [&R] ((((((1:546.2079727,((((25:135.0560485,26:135.0560485):56.14820627,27:191.2042547):101.2424581,((28:126.5038992,29:126.5038992):37.34253824,30:163.8464374):128.6002754):206.8011518,(((((31:43.57855241,32:43.57855241):176.7982897,33:220.3768421):79.48210514,(((41:142.7327088,50:142.7327088):69.6868083,45:212.4195171):46.52055759,((48:104.966904,49:104.966904):89.198456…
	TREE * STATE_28920000 = [&R] (((((((1:1224.336138,(((((31:221.7163157,32:221.7163157):131.5886058,33:353.3049215):365.9776054,(((((34:345.019039,46:345.019039):78.18188288,37:423.2009219):60.97482417,38:484.1757461):125.0448056,(36:164.7531982,40:164.7531982):444.4673535):30.9944694,(35:212.8088593,39:212.8088593):427.4061618):79.06750587):241.2791682,((41:570.7710284,(45:284.3744719,50:284.37447…
	TREE * STATE_36785000 = [&R] (((((((1:1273.299288,(((((31:133.8916969,32:133.8916969):126.0393017,33:259.9309986):222.1726442,((((34:236.8834387,46:236.8834387):128.5545959,37:365.4380346):30.64075366,38:396.0787883):8.897076925,((35:300.6667716,39:300.6667716):29.66928628,(36:91.94124264,40:91.94124264):238.3948153):74.63980725):77.12777763):118.5311969,(((41:210.046962,45:210.046962):65.3971929…
	TREE * STATE_24440000 = [&R] ((((((1:1455.233407,(((((25:366.0278426,26:366.0278426):108.777887,30:474.8057296):48.93322757,27:523.7389571):136.3610267,(28:485.0394167,29:485.0394167):175.0605671):593.6711909,(((((31:161.1561888,32:161.1561888):304.7771082,33:465.9332971):179.0869305,(((34:203.8150817,46:203.8150817):127.3060438,37:331.1211254):93.82394765,((35:174.1912055,39:174.1912055):246.225…
	TREE * STATE_7965000 = [&R] ((((((1:956.2459794,(((((25:245.4878054,26:245.4878054):109.6044331,27:355.0922385):228.142045,30:583.2342835):142.2994618,(28:580.9935426,29:580.9935426):144.5402028):115.3701365,(((((31:60.69706021,32:60.69706021):272.1128081,33:332.8098683):172.1126678,(((34:187.4434195,46:187.4434195):64.61636189,37:252.0597814):55.82112246,((35:178.1158219,39:178.1158219):29.78435…
	TREE * STATE_22845000 = [&R] ((((((1:945.6392721,(((((25:164.0344465,26:164.0344465):143.8217269,30:307.8561733):14.99778359,27:322.8539569):318.8218712,(28:382.2750486,29:382.2750486):259.4007796):256.7682988,(((((31:112.5146391,32:112.5146391):396.2109672,33:508.7256062):140.2004278,((41:517.7959358,(45:260.0839025,50:260.0839025):257.7120332):50.66727916,((48:147.4103306,49:147.4103306):231.12…
	TREE * STATE_14350000 = [&R] (((((((1:770.7659615,(((((31:88.01076507,32:88.01076507):175.9296783,33:263.9404434):111.4364665,(((34:146.2239671,46:146.2239671):46.42169923,37:192.6456663):89.45437603,((35:174.1582108,39:174.1582108):54.08190796,((36:53.0330322,40:53.0330322):152.0060494,38:205.0390816):23.20103718):53.85992359):93.27686755):114.5916168,(((41:309.4433311,45:309.4433311):7.56347763…
	TREE * STATE_9930000 = [&R] ((((((1:1245.589919,(((((25:300.751362,26:300.751362):224.3074053,27:525.0587673):155.269243,30:680.3280102):251.9653289,(28:333.0853072,29:333.0853072):599.2080319):235.8939818,(((((31:124.7008762,32:124.7008762):159.2362236,33:283.9370997):509.990497,(((34:252.4489252,46:252.4489252):113.2338403,37:365.6827655):70.29969749,((35:289.6964957,(36:137.716264,40:137.71626…
	TREE * STATE_37770000 = [&R] (((((((1:829.1044149,(((((31:73.86997563,32:73.86997563):94.9229604,33:168.792936):291.2932309,((41:391.0244211,(45:239.5047047,50:239.5047047):151.5197165):5.904043641,((48:239.5524771,49:239.5524771):91.98064021,51:331.5331173):65.39534748):63.15770213):30.02004064,(((((34:129.1768102,46:129.1768102):133.4347436,37:262.6115538):61.32584386,38:323.9373977):29.7833400…
	TREE * STATE_11325000 = [&R] (((((((1:942.5897594,((((((31:122.8583914,32:122.8583914):165.1435724,33:288.0019637):148.9198288,((48:192.2591228,49:192.2591228):71.72275521,51:263.981878):172.9399145):90.57742925,(((((34:103.296507,46:103.296507):105.1290421,37:208.4255491):35.11908721,38:243.5446363):70.37616325,(35:114.5817788,39:114.5817788):199.3390208):27.55177345,(36:113.9413032,40:113.94130…
	TREE * STATE_43245000 = [&R] (((((((1:970.6732858,(((((31:159.1366574,32:159.1366574):176.96284,33:336.0994974):215.7993992,((41:191.9760982,(45:138.6672696,50:138.6672696):53.30882855):260.0339563,((48:197.9683636,49:197.9683636):107.6332379,51:305.6016015):146.408453):99.88884214):173.8436284,(((34:277.7399374,46:277.7399374):243.3510848,(37:498.0774832,38:498.0774832):23.01353903):91.86752914,…
	TREE * STATE_12170000 = [&R] (((((((1:1240.614946,(((((31:69.06896478,32:69.06896478):293.4487345,33:362.5176993):108.7370835,((41:272.6639498,(45:182.3869051,50:182.3869051):90.27704476):57.79211523,(48:213.3790836,(49:174.883682,51:174.883682):38.49540164):117.0769814):140.7987178):83.82441599,(((34:321.6992545,46:321.6992545):69.70352703,37:391.4027815):52.23920683,((35:252.9321224,(36:94.6241…
	TREE * STATE_17290000 = [&R] (((((1:1208.235953,(((((25:61.69422857,26:61.69422857):164.6497098,27:226.3439383):175.0031858,30:401.3471241):198.6481906,(28:542.4806815,29:542.4806815):57.51463322):483.1061328,((((((31:81.82964777,32:81.82964777):321.4963158,33:403.3259636):360.6600596,((((34:186.8421278,46:186.8421278):152.0617855,38:338.9039133):69.82411638,37:408.7280297):124.0992264,((35:199.0…
	TREE * STATE_47970000 = [&R] ((((((1:1002.937817,(((((31:150.2040471,32:150.2040471):54.12494272,33:204.3289898):413.5536631,((41:379.4034772,(45:123.4923896,50:123.4923896):255.9110877):57.18859734,((48:111.2157696,49:111.2157696):205.4402238,51:316.6559934):119.9360812):181.2905783):99.8352094,((((34:163.8392606,46:163.8392606):81.24655275,37:245.0858133):204.287999,(38:98.6798847,39:98.6798847…
	TREE * STATE_47420000 = [&R] ((((((1:1217.69508,(((((25:164.7419411,26:164.7419411):335.9004543,30:500.6423955):83.82428814,27:584.4666836):2.473497241,(28:413.9869737,29:413.9869737):172.9532071):465.0256327,(((((31:130.4833647,32:130.4833647):421.4437225,33:551.9270872):21.27157651,(((((34:162.309164,46:162.309164):248.6419191,37:410.9510831):10.20066036,38:421.1517435):18.68888892,(35:213.2361…
	TREE * STATE_10235000 = [&R] ((((((1:1110.703456,(((((31:226.6955873,32:226.6955873):219.2056538,33:445.9012411):290.196268,(((34:319.8033882,46:319.8033882):116.6569362,37:436.4603244):121.3417609,((35:253.2652898,39:253.2652898):103.0382576,((36:93.06955715,40:93.06955715):178.0971683,38:271.1667254):85.13682203):201.4985379):178.2954237):79.76880816,((41:406.7435831,(45:288.6232166,50:288.6232…
	TREE * STATE_29040000 = [&R] (((((((1:909.1919163,(((((31:175.2795745,32:175.2795745):116.283037,33:291.5626115):230.422767,(((41:194.0257074,45:194.0257074):118.0426231,50:312.0683305):97.59676027,((48:119.9227423,49:119.9227423):148.2408091,51:268.1635515):141.5015393):112.3202876):158.916095,((42:219.6224102,(43:149.3807356,44:149.3807356):70.24167461):46.05144869,47:265.6738589):415.2276145):…
	TREE * STATE_41485000 = [&R] ((((((1:835.7068372,((((31:78.67638156,32:78.67638156):434.1396331,33:512.8160146):148.1338258,(((34:241.712152,46:241.712152):178.3422014,37:420.0543534):162.7896243,((35:462.9843128,(36:216.4774215,40:216.4774215):246.5068913):95.71648701,(38:425.9524786,39:425.9524786):132.7483212):24.14317787):78.10586267):42.18534817,((41:508.9049405,(45:329.5967719,50:329.596771…
	TREE * STATE_42845000 = [&R] ((((((1:1488.733112,((((25:205.6258994,26:205.6258994):155.4517296,27:361.077629):417.8677257,((28:476.1635596,29:476.1635596):247.0712311,30:723.2347907):55.71056409):482.9026153,(((((31:204.8417001,32:204.8417001):417.5136653,((((34:346.092842,46:346.092842):50.50767152,37:396.6005135):55.24386112,38:451.8443747):105.4045327,((35:465.2236327,(36:125.2006619,40:125.2…
	TREE * STATE_32685000 = [&R] ((((((1:1102.772584,(((((25:149.0446903,26:149.0446903):335.4417322,27:484.4864224):127.1444564,30:611.6308788):38.28156521,(28:485.5934349,29:485.5934349):164.3190091):365.353807,(((((31:78.92102527,32:78.92102527):235.453763,33:314.3747883):267.9628936,((((34:194.6967918,46:194.6967918):112.9209392,37:307.617731):105.4411937,((36:118.2657226,40:118.2657226):116.2464…
	TREE * STATE_22630000 = [&R] ((((((1:1304.339242,(((((25:126.3108395,26:126.3108395):186.4023475,30:312.713187):293.0127008,27:605.7258878):358.7864425,(28:515.91462,29:515.91462):448.5977103):65.09970919,(((((31:154.2408873,32:154.2408873):202.8937917,33:357.134679):189.0079613,((41:453.1708172,(45:195.2990552,50:195.2990552):257.871762):20.61177105,((48:90.35974555,49:90.35974555):65.38334552,5…
	TREE * STATE_32185000 = [&R] (((((((1:924.486209,(((((31:145.547196,32:145.547196):280.0993145,33:425.6465105):143.8925322,((((34:182.214483,46:182.214483):100.972467,37:283.18695):49.95970655,38:333.1466565):118.7694671,((35:178.1399036,39:178.1399036):220.4289823,(36:63.24845786,40:63.24845786):335.320428):53.34723777):117.6229191):80.14631635,(((41:171.1540897,45:171.1540897):71.93642646,50:24…
	TREE * STATE_29830000 = [&R] (((((((1:827.4153675,(((((31:121.3959153,32:121.3959153):118.4281775,33:239.8240928):284.6775926,((41:346.7504839,(45:195.0535883,50:195.0535883):151.6968956):69.0189165,((48:177.719315,49:177.719315):168.3104829,51:346.0297979):69.73960254):108.7322849):36.49161497,((((34:103.6911642,46:103.6911642):138.0536654,37:241.7448296):47.66699523,(35:70.33860291,39:70.338602…
	TREE * STATE_22460000 = [&R] ((((((1:1173.320743,(((((25:178.5698581,26:178.5698581):156.5664419,27:335.1363):139.4724952,30:474.6087952):181.0408646,(28:467.0104672,29:467.0104672):188.6391926):69.80037044,((((31:131.15516,32:131.15516):231.733672,33:362.888832):134.2357814,(((41:167.6949249,(45:162.5484353,50:162.5484353):5.146489594):239.1681477,((48:155.4208574,49:155.4208574):136.9449275,51:…
	TREE * STATE_22570000 = [&R] (((((((1:1449.517966,(((((31:138.7991416,32:138.7991416):532.5855645,33:671.3847061):236.9306481,(((34:305.4134694,46:305.4134694):236.6455193,37:542.0589887):78.39003621,((35:227.4094733,39:227.4094733):197.3195641,((36:68.37361782,40:68.37361782):334.1149158,38:402.4885336):22.24050383):195.7199874):287.8663293):57.10661647,(((41:397.2773784,45:397.2773784):11.93241…
	TREE * STATE_5865000 = [&R] ((((((1:1265.024101,((((((31:113.2299142,32:113.2299142):472.6792874,33:585.9092017):142.2208363,(((34:117.2153346,46:117.2153346):304.089017,37:421.3043516):183.7923173,((35:286.2915762,(36:30.04214221,40:30.04214221):256.249434):130.0788752,(38:292.4942177,39:292.4942177):123.8762337):188.7262174):123.0333692):81.73449413,(41:518.4349307,(45:240.017004,50:240.017004)…
	TREE * STATE_7705000 = [&R] (((((1:1401.24099,(((((25:232.2608181,26:232.2608181):304.987824,27:537.248642):36.5988947,30:573.8475367):619.4867857,(28:892.9223094,29:892.9223094):300.412013):149.2190834,(((((31:241.2701944,32:241.2701944):387.277799,33:628.5479934):159.7766921,(((34:188.5365093,46:188.5365093):173.7260665,37:362.2625759):141.6118611,((35:278.2708584,39:278.2708584):127.8567589,((…
	TREE * STATE_47605000 = [&R] (((((1:1377.983305,(((((((((2:23.0422506,5:23.0422506):187.7584649,(((3:50.05124187,(4:44.98167971,6:44.98167971):5.069562163):6.205991359,9:56.25723323):20.55088849,(7:10.9499489,8:10.9499489):65.85817282):133.9925938):106.415047,18:317.2157625):64.21846516,17:381.4342277):76.66032095,(12:356.4487862,19:356.4487862):101.6457624):58.87543196,((10:298.9423442,11:298.94…
	TREE * STATE_41580000 = [&R] ((((((1:1036.961983,(((((25:199.2903053,26:199.2903053):90.28046425,27:289.5707695):43.39628182,30:332.9670514):501.3112803,(28:366.8936168,29:366.8936168):467.3847148):75.85110071,(((((31:120.2356142,32:120.2356142):120.8771088,33:241.112723):440.9518597,(((34:212.0368293,46:212.0368293):115.0707028,37:327.1075321):150.1287415,(((35:111.4438354,39:111.4438354):145.01…
	TREE * STATE_36750000 = [&R] ((((((1:1331.638839,(((((25:84.01583836,26:84.01583836):257.6573513,27:341.6731896):140.8999298,30:482.5731194):137.5104727,(28:531.6534127,29:531.6534127):88.43017935):434.0766977,(((((31:103.8184265,32:103.8184265):273.9478525,33:377.766279):222.9201522,(((34:186.2731292,46:186.2731292):217.3345285,(37:388.1289975,38:388.1289975):15.4786602):102.2641957,((35:159.615…
	TREE * STATE_38940000 = [&R] ((((((1:941.0875704,((((31:227.1752418,32:227.1752418):169.8545325,33:397.0297743):229.0337571,((((((34:58.78947836,46:58.78947836):137.049673,37:195.8391514):30.23769025,38:226.0768416):104.4161201,(35:288.8560021,39:288.8560021):41.63695965):16.41241289,(36:184.4753455,40:184.4753455):162.4300291):262.7322587,((41:257.6142903,(45:188.2074644,50:188.2074644):69.40682…
	TREE * STATE_49110000 = [&R] ((((((1:1463.42123,(((((25:146.0172692,26:146.0172692):297.6944327,30:443.711702):139.0209952,27:582.7326972):158.0459019,(28:432.5568266,29:432.5568266):308.2217725):434.3693339,((((31:66.22598185,32:66.22598185):351.0567413,33:417.2827232):322.8432283,((((41:464.4129061,50:464.4129061):22.96423889,45:487.3771449):97.96372089,((48:180.7582006,49:180.7582006):184.0811…
	TREE * STATE_14605000 = [&R] ((((((1:913.5474045,((((((31:285.6735781,32:285.6735781):113.9856061,33:399.6591842):99.01649877,((48:155.9221101,49:155.9221101):97.23860989,51:253.16072):245.514963):41.30915495,((((34:222.8431058,46:222.8431058):78.32301974,37:301.1661255):19.77572114,38:320.9418466):57.39330425,((35:246.5166358,(36:57.62095199,40:57.62095199):188.8956838):26.45840945,39:272.975045…
	TREE * STATE_14465000 = [&R] ((((((((1:679.8672894,(((((31:91.38062871,32:91.38062871):231.7820766,33:323.1627053):87.00202702,(((34:180.3110556,46:180.3110556):37.15599238,37:217.4670479):124.2423661,(35:192.3605473,(((36:119.987596,40:119.987596):54.10510262,39:174.0926986):14.6289057,38:188.7216043):3.638943019):149.3488668):68.45531828):110.5245226,((41:350.0135844,(45:141.1730494,50:141.1730…
	TREE * STATE_33500000 = [&R] ((((((1:925.5333204,(((((25:59.12184078,26:59.12184078):70.13986229,27:129.2617031):401.057691,30:530.3193941):146.6458552,(28:488.6677332,29:488.6677332):188.2975161):49.43790034,(((((31:123.9289899,32:123.9289899):148.8295774,33:272.7585673):227.0170409,((41:265.7197663,(45:232.6535202,50:232.6535202):33.06624614):149.2320938,((48:241.20022,49:241.20022):58.49176964…
	TREE * STATE_17540000 = [&R] ((((((1:1173.439432,(((((25:123.0982961,26:123.0982961):163.7483675,27:286.8466636):199.3692758,30:486.2159394):45.64331327,(28:455.4632061,29:455.4632061):76.39604651):509.0534081,(((((31:136.5866249,32:136.5866249):126.0048136,33:262.5914385):214.8937627,(((((34:236.1130749,46:236.1130749):60.8804167,37:296.9934916):57.01327091,(35:184.1839885,39:184.1839885):169.82…
	TREE * STATE_34830000 = [&R] ((((((1:1128.811603,(((((25:154.4186608,26:154.4186608):279.193507,27:433.6121678):231.7320121,30:665.3441798):73.89643714,(28:332.1760212,29:332.1760212):407.0645958):235.1265901,(((((31:133.8298613,32:133.8298613):306.700511,33:440.5303723):74.26621025,((((34:240.2957563,46:240.2957563):59.60664731,37:299.9024036):112.0874775,((36:147.3022758,40:147.3022758):178.473…
	TREE * STATE_42060000 = [&R] ((((((1:1119.989727,(((((25:181.7068198,26:181.7068198):177.5449026,30:359.2517224):114.5313814,27:473.7831037):356.7941455,(28:220.6772206,29:220.6772206):609.9000286):70.19408139,(((((31:207.4107987,32:207.4107987):299.8980824,33:507.3088811):52.64451204,(((34:263.3931464,46:263.3931464):65.20679593,37:328.5999423):96.85222611,(35:318.5472855,(((36:114.3282923,40:11…
	TREE * STATE_5800000 = [&R] ((((((1:950.8540838,(((((31:82.44999635,32:82.44999635):138.3036886,33:220.7536849):316.7372889,((((34:195.4076066,46:195.4076066):164.4749498,37:359.8825564):65.12364378,38:425.0062002):20.46554463,((35:160.823155,39:160.823155):181.1574843,(36:150.063404,40:150.063404):191.9172353):103.4911055):92.01922898):166.8984713,((41:642.9413793,((48:98.56699786,49:98.56699786…
	TREE * STATE_31275000 = [&R] (((((((1:1018.243673,(((((31:289.3745111,32:289.3745111):151.200627,33:440.5751381):233.2910047,(((34:158.6968264,46:158.6968264):282.5956476,37:441.292474):107.5862607,((35:83.31616681,39:83.31616681):193.0356252,((36:62.91805701,40:62.91805701):101.4714811,38:164.3895381):111.9622539):272.5269427):124.987408):49.26506583,((41:347.8786782,(45:223.9008847,50:223.90088…
	TREE * STATE_30865000 = [&R] (((((((1:920.5045904,(((((31:229.336562,32:229.336562):210.6635103,33:440.0000723):202.5357289,(((34:110.2438087,46:110.2438087):170.9613282,37:281.2051369):164.7739182,((35:359.9521663,39:359.9521663):74.85891971,((36:82.00968468,40:82.00968468):336.0384352,38:418.0481199):16.76296613):11.16796902):196.5567461):28.05553871,(((41:354.87114,45:354.87114):108.6811157,50…
	TREE * STATE_17260000 = [&R] ((((((1:1163.343511,(((((25:87.0091054,26:87.0091054):128.9232647,27:215.9323701):169.9862017,30:385.9185718):575.9710754,(((((31:282.7096795,32:282.7096795):144.2583552,33:426.9680347):135.1298299,(((34:179.2847839,46:179.2847839):86.49200885,37:265.7767928):194.0773209,(35:300.7314341,((36:200.7588305,40:200.7588305):65.93248291,(38:239.4393076,39:239.4393076):27.25…
	TREE * STATE_10975000 = [&R] ((((((1:1313.791424,(((((25:217.7004119,26:217.7004119):147.1259973,27:364.8264092):275.3279881,30:640.1543973):70.67738085,(28:275.1108924,29:275.1108924):435.7208858):525.8613109,(((((31:173.5342084,32:173.5342084):376.7108198,33:550.2450282):372.3822315,((41:514.9094292,(45:373.5037876,50:373.5037876):141.4056416):237.1979747,(48:479.9634987,(49:253.2811071,51:253.…
	TREE * STATE_28530000 = [&R] (((((((1:1227.082707,(((((31:126.450771,32:126.450771):265.1927851,33:391.6435561):468.5647238,(41:830.1656212,((45:536.6357726,50:536.6357726):286.263301,((48:208.8193187,49:208.8193187):316.2323461,51:525.0516648):297.8474087):7.266547668):30.04265872):43.43493697,((((34:207.395533,46:207.395533):188.5109619,37:395.9064948):65.05275542,(38:396.2744677,39:396.2744677…
	TREE * STATE_40705000 = [&R] ((((((1:856.7888369,((((25:257.1099583,26:257.1099583):128.9417669,27:386.0517253):310.7137685,((28:382.2912186,29:382.2912186):207.4170616,30:589.7082802):107.0572136):56.14429558,(((((31:69.07324173,32:69.07324173):212.8031673,33:281.8764091):97.11238085,((((34:155.2549699,46:155.2549699):85.18766602,37:240.4426359):48.62252658,(35:96.02216653,39:96.02216653):193.04…
	TREE * STATE_43110000 = [&R] ((((((1:919.052031,((((31:346.1095953,32:346.1095953):147.3783948,33:493.4879901):212.4218588,((41:340.5027869,(45:228.9543278,50:228.9543278):111.5484592):77.68120253,((48:182.1488003,49:182.1488003):122.9971691,51:305.1459694):113.0380201):287.7258595):44.19491645,((((((34:142.1451984,46:142.1451984):131.0712875,37:273.2164859):108.7723905,(35:136.4310898,39:136.431…
	TREE * STATE_36880000 = [&R] ((((((((1:801.0474526,(((((31:72.3583176,32:72.3583176):41.28542388,33:113.6437415):268.7174206,((41:302.6234132,((48:45.34180111,49:45.34180111):179.9446314,51:225.2864325):77.33698071):15.685868,(45:146.7517983,50:146.7517983):171.5574829):64.05188086):13.81880667,(((((34:57.17463627,46:57.17463627):69.26450381,37:126.4391401):83.2127777,38:209.6519178):59.70811949,…
	TREE * STATE_44145000 = [&R] (((((((1:1450.123819,(((((31:304.7289173,32:304.7289173):454.9167313,33:759.6456487):262.3938048,((((34:218.2391554,46:218.2391554):137.6485427,37:355.8876981):264.0023378,(35:355.7266502,39:355.7266502):264.1633857):44.4772112,((36:238.1971745,40:238.1971745):68.68703087,38:306.8842053):357.4830418):357.6722063):148.9422398,(((41:767.8724686,45:767.8724686):19.583011…
	TREE * STATE_7315000 = [&R] ((((((1:1187.328256,(((((25:115.8260838,26:115.8260838):99.53624161,30:215.3623255):47.42119665,27:262.7835221):612.2070304,(28:680.8907951,29:680.8907951):194.0997574):235.7164925,(((((31:164.9558492,32:164.9558492):338.3333062,33:503.2891554):137.5968419,(((41:319.6570633,50:319.6570633):126.5839364,45:446.2409997):165.4454874,((48:131.8406681,49:131.8406681):145.376…
	TREE * STATE_14430000 = [&R] (((((1:926.3245704,(((((25:181.1043059,26:181.1043059):147.2237354,27:328.3280413):63.44454507,30:391.7725863):101.2515416,(28:252.6668117,29:252.6668117):240.3573163):342.0716937,(((((31:136.7283557,32:136.7283557):100.5304862,33:237.2588419):343.7012825,((41:354.9788329,(45:132.0949836,50:132.0949836):222.8838493):148.6925221,(48:305.4255364,(49:197.8228127,51:197.8…
	TREE * STATE_39155000 = [&R] ((((((1:996.5336461,(((((25:171.8369127,26:171.8369127):33.53056781,27:205.3674805):211.6226669,30:416.9901475):144.311248,(28:362.9678047,29:362.9678047):198.3335908):215.3551304,(((((31:138.2392505,32:138.2392505):320.1090418,33:458.3482922):123.721141,(((34:193.901519,46:193.901519):202.3667056,37:396.2682246):54.77889389,((35:273.4575655,(38:115.8464954,39:115.846…
	TREE * STATE_5850000 = [&R] ((((((1:1168.186757,(((((31:125.519962,32:125.519962):334.7245531,33:460.2445151):189.3306518,((41:372.9697615,(45:340.4542677,50:340.4542677):32.51549385):94.61751383,((48:183.235545,49:183.235545):145.5906136,51:328.8261587):138.7611167):181.9878916):70.96836525,((((34:155.0968828,46:155.0968828):54.46158525,37:209.558468):352.7340613,38:562.2925293):12.91863702,((35…
	TREE * STATE_8960000 = [&R] (((((((1:962.5368473,(((((31:308.9127686,32:308.9127686):279.8619008,33:588.7746694):69.51367949,((((34:214.2536376,46:214.2536376):193.356503,37:407.6101407):103.6296918,(38:220.0771739,39:220.0771739):291.1626586):0.3461769,(35:472.0964294,(36:61.45787384,40:61.45787384):410.6385556):39.48957993):146.7023395):74.51931364,((41:465.6953864,(48:400.7936823,(49:210.14516…
	TREE * STATE_13690000 = [&R] (((((((1:1070.403597,(((((31:101.4537045,32:101.4537045):168.7752996,33:270.2290041):304.3474385,((((34:162.9530328,46:162.9530328):126.4423698,37:289.3954026):43.14889641,38:332.544299):169.7525487,((35:418.4381283,39:418.4381283):31.44858209,(36:271.8814316,40:271.8814316):178.0052787):52.41013731):72.27959485):25.19203967,((41:259.1519477,(45:234.5607871,50:234.560…
	TREE * STATE_12780000 = [&R] ((((((1:1020.080322,(((((25:321.2392611,26:321.2392611):30.22780353,27:351.4670646):187.3683557,30:538.8354203):328.9715635,(((((31:170.6861634,32:170.6861634):364.5218836,33:535.208047):75.71758526,(((34:343.2400168,46:343.2400168):144.9118941,37:488.151911):88.34367456,((35:283.8147799,39:283.8147799):164.354034,((36:102.1135335,40:102.1135335):306.38376,38:408.4972…
	TREE * STATE_26440000 = [&R] ((((((1:1488.132686,((((25:353.8877558,26:353.8877558):504.5651077,(27:705.7699519,30:705.7699519):152.6829116):132.665968,(28:607.5556342,29:607.5556342):383.5631973):356.3730479,(((((31:393.9619683,32:393.9619683):193.3751925,33:587.3371608):197.5066028,(((((34:429.5230004,46:429.5230004):96.38758326,37:525.9105836):81.38694498,38:607.2975286):43.6483439,(35:336.176…
	TREE * STATE_29780000 = [&R] ((((((1:977.2281055,(((((25:90.5563664,26:90.5563664):145.8945514,27:236.4509178):143.5152782,30:379.966196):295.2205808,(28:280.6635748,29:280.6635748):394.523202):41.29085316,(((((31:159.4981451,32:159.4981451):120.6493135,33:280.1474586):187.009422,(((41:143.6368963,45:143.6368963):138.4692804,50:282.1061767):128.4752981,((48:84.77189092,49:84.77189092):260.2006256…
	TREE * STATE_37520000 = [&R] ((((((1:1219.512737,(((((25:110.1590869,26:110.1590869):245.4961277,27:355.6552146):270.5306356,30:626.1858502):30.24353784,(28:371.5511182,29:371.5511182):284.8782698):295.9728878,(((((31:78.81284101,32:78.81284101):284.144927,33:362.957768):294.5989085,(((34:166.29592,46:166.29592):203.1038505,37:369.3997704):111.4575639,(((35:304.9656531,39:304.9656531):116.1639409…
	TREE * STATE_30595000 = [&R] ((((((1:1074.836828,((((((((((2:29.51368376,(7:29.3364198,8:29.3364198):0.1772639573):39.61755722,9:69.13124097):4.4696516,4:73.60089257):14.582745,6:88.18363758):10.99740939,5:99.18104697):21.26422246,3:120.4452694):121.5572803,17:242.0025498):199.4512268,((20:106.2490042,21:106.2490042):121.3381422,((22:91.58772616,23:91.58772616):99.62700949,24:191.2147356):36.3724…
	TREE * STATE_29875000 = [&R] (((((1:1381.335864,(((((((2:63.96294129,5:63.96294129):69.48982314,(((3:96.80714716,6:96.80714716):29.43797467,(4:122.091076,9:122.091076):4.154045839):1.652822514,(7:25.58136353,8:25.58136353):102.3165808):5.554820097):256.6981599,17:390.1509243):113.9260353,(12:334.8302551,19:334.8302551):169.2467045):403.2620609,((10:808.8362287,(11:645.5164918,13:645.5164918):163.…
	TREE * STATE_5500000 = [&R] ((((((1:1088.322039,(((((31:174.8453866,32:174.8453866):284.143111,33:458.9884976):70.01205684,(((34:112.4375286,46:112.4375286):185.7313228,37:298.1688514):130.9422525,((35:288.9413313,39:288.9413313):84.51811783,((36:107.7837682,40:107.7837682):78.02075906,38:185.8045272):187.6549219):55.65165477):99.8894505):180.0753875,((41:363.4172837,(45:318.8107251,50:318.810725…
	TREE * STATE_48120000 = [&R] (((((1:1267.040673,((((25:255.9798728,26:255.9798728):180.8599358,27:436.8398086):436.9429413,30:873.78275):213.5604678,((28:847.9693406,29:847.9693406):221.6174248,(((((31:142.1207895,32:142.1207895):339.5001954,33:481.6209848):184.9191875,((((34:250.9606723,46:250.9606723):96.2192878,37:347.1799601):147.1979065,(38:282.2336297,39:282.2336297):212.1442369):38.3898574…
	TREE * STATE_5180000 = [&R] ((((((1:1071.780702,((((31:383.8861462,32:383.8861462):134.1684829,33:518.0546291):281.3385855,((((34:171.0844892,46:171.0844892):74.37254254,37:245.4570318):82.0630827,38:327.5201145):145.2672211,((35:281.3342464,39:281.3342464):51.37356473,(36:138.8894543,40:138.8894543):193.8183568):140.0795244):326.605879):10.12738671,(((41:560.2883499,(45:392.2648548,50:392.264854…
	TREE * STATE_22495000 = [&R] (((((((1:771.2844107,((((31:167.7205305,32:167.7205305):161.4725941,33:329.1931247):181.9452735,(((41:370.8628156,(45:135.4149388,50:135.4149388):235.4478768):50.74380695,((48:87.8317629,49:87.8317629):118.5063962,51:206.3381591):215.2684635):44.01863454,((42:194.2546908,(43:99.01270838,44:99.01270838):95.24198244):55.16012192,47:249.4148127):216.2104444):45.51314105)…
	TREE * STATE_31565000 = [&R] (((((((1:810.6866166,((((31:183.6199839,32:183.6199839):260.321536,33:443.9415199):170.0479627,(((41:320.9941883,(45:244.5261275,50:244.5261275):76.4680608):141.3491873,((48:246.3720437,49:246.3720437):73.58008891,51:319.9521326):142.391243):100.6795996,(42:301.7001274,((43:272.3816076,44:272.3816076):26.864698,47:299.2463056):2.453821841):261.3228477):50.96650745):74…
	TREE * STATE_23000000 = [&R] ((((((1:1013.322524,(((((25:146.6759853,26:146.6759853):201.9058987,27:348.581884):210.583616,30:559.1654999):187.3756183,(28:250.078515,29:250.078515):496.4626032):90.38304694,(((((31:74.5074071,32:74.5074071):405.113717,33:479.6211241):128.6122842,((((34:221.9086392,46:221.9086392):168.4992798,37:390.407919):75.40565012,(35:319.8730681,(36:62.66194181,40:62.66194181…
	TREE * STATE_41715000 = [&R] (((((1:928.5336338,(((((25:109.0748052,26:109.0748052):94.65622179,30:203.731027):342.0237485,27:545.7547755):87.29506767,(28:540.2663323,29:540.2663323):92.78351085):185.6983243,(((((31:104.7552492,32:104.7552492):168.8669797,33:273.6222289):182.5567617,(((34:139.2176694,46:139.2176694):107.7058454,37:246.9235149):179.4865077,((35:271.0550525,(36:55.8971928,40:55.897…
	TREE * STATE_24075000 = [&R] ((((((1:1015.044276,((((31:112.187998,32:112.187998):142.4410348,33:254.6290329):299.0036934,(((((34:174.9835995,46:174.9835995):54.1256355,37:229.109235):31.94858862,38:261.0578236):97.57375292,(35:239.3003464,39:239.3003464):119.3312302):68.6169356,(36:78.29244149,40:78.29244149):348.9560707):126.3842142):260.9066811,((((41:313.4523446,45:313.4523446):30.86629995,50…
	TREE * STATE_12125000 = [&R] (((((1:915.3951249,(((((25:198.830863,26:198.830863):71.24341619,30:270.0742791):151.4061723,27:421.4804515):213.6859044,(28:267.3857988,29:267.3857988):367.7805571):151.8548115,(((((31:158.4260679,32:158.4260679):107.4560412,33:265.8821091):256.8431022,(((34:137.0649562,46:137.0649562):170.5152498,37:307.580206):69.45638703,(((35:125.8536408,(36:63.79416675,40:63.794…
	TREE * STATE_9145000 = [&R] (((((1:1469.632769,(((((25:328.5576898,26:328.5576898):191.0859736,30:519.6436634):202.3309313,27:721.9745947):50.7244116,(28:375.7501877,29:375.7501877):396.9488186):520.3549315,(((((31:270.1017432,32:270.1017432):134.4753175,33:404.5770608):245.3805572,(((34:285.7364782,46:285.7364782):130.6306201,37:416.3670982):168.335545,((35:383.7366138,(36:149.3709081,40:149.370…
	TREE * STATE_8090000 = [&R] (((((((1:914.6575961,(((((31:209.9332848,32:209.9332848):245.8949002,33:455.8281849):143.3561468,(((34:131.5187866,46:131.5187866):131.7328383,37:263.2516249):246.1898065,(((35:271.0129895,39:271.0129895):70.85444417,(36:126.6600852,40:126.6600852):215.2073484):59.36269818,38:401.2301318):108.2112995):89.74290034):28.39708249,(((41:292.1998291,45:292.1998291):82.979308…
	TREE * STATE_47765000 = [&R] ((((((1:1137.485413,(((((25:132.6514078,26:132.6514078):199.6927602,30:332.344168):23.1815252,27:355.5256932):210.5497234,(28:116.0413644,29:116.0413644):450.0340522):483.2705574,(((((31:295.262504,32:295.262504):345.9427881,33:641.2052922):116.4722615,((((34:128.2990193,46:128.2990193):225.8580691,37:354.1570884):146.9167556,((36:73.15719717,40:73.15719717):311.28190…
	TREE * STATE_32095000 = [&R] (((((((1:944.6277181,(((((31:93.18373043,32:93.18373043):394.3806454,33:487.5643759):205.9158081,((41:331.2071969,(45:196.7692862,50:196.7692862):134.4379107):245.8674164,((48:348.2010335,49:348.2010335):138.7867033,51:486.9877369):90.08687642):116.4055706):41.0948386,(((34:134.5817305,46:134.5817305):146.9643016,37:281.546032):61.48661747,((35:126.3781993,(36:79.3006…
	TREE * STATE_18465000 = [&R] ((((((1:1098.138313,(((((25:237.7905967,26:237.7905967):134.164049,27:371.9546456):264.6104405,(28:392.9006559,30:392.9006559):243.6644303):209.8989408,29:846.464027):142.1758146,(((((31:187.4814491,32:187.4814491):268.3128676,33:455.7943167):158.0998928,(((34:181.9952085,46:181.9952085):226.2009553,37:408.1961639):120.1489828,((35:386.4155671,39:386.4155671):50.01161…
	TREE * STATE_12535000 = [&R] (((((((1:1512.78297,(((((31:261.6404379,32:261.6404379):539.5098541,33:801.150292):145.0728215,((41:483.2121558,(45:165.8762128,50:165.8762128):317.335943):203.1057366,((48:314.0998232,49:314.0998232):57.44615342,51:371.5459767):314.7719157):259.9052212):280.1698843,(((34:199.6762563,46:199.6762563):257.7689923,37:457.4452486):435.5041088,((35:318.5209561,39:318.52095…
	TREE * STATE_34400000 = [&R] (((((1:1421.685338,(((((((2:222.1047139,((3:156.4138519,5:156.4138519):35.93899847,((((4:43.28907886,9:43.28907886):1.870714226,6:45.15979309):41.97577628,8:87.13556937):6.475548058,7:93.61111743):98.74173293):29.75186352):142.3531647,17:364.4578786):89.25990886,(12:420.9522523,19:420.9522523):32.76553515):84.07292969,((15:346.4234085,18:346.4234085):32.86915082,16:37…
	TREE * STATE_27855000 = [&R] ((((((1:1055.813804,((((((25:205.5193904,26:205.5193904):40.88305163,27:246.4024421):260.8391163,30:507.2415584):23.51344503,29:530.7550034):40.75033645,28:571.5053399):248.2787452,((((31:135.4015678,32:135.4015678):358.4681603,(33:479.2348641,(((41:184.2284221,50:184.2284221):96.15577549,45:280.3841976):110.9218876,(48:206.7764351,(49:98.36049256,51:98.36049256):108.…
	TREE * STATE_23855000 = [&R] (((((1:991.4383283,(((((25:293.7578956,27:293.7578956):74.0434398,26:367.8013354):292.6313738,(28:202.8994752,29:202.8994752):457.5332341):20.31757033,30:680.7502795):199.633056,(((((31:108.1870439,32:108.1870439):98.13861876,33:206.3256627):421.9092006,(((41:287.8058975,45:287.8058975):128.3652213,50:416.1711188):171.1178402,((48:30.5550533,49:30.5550533):361.588597,…
	TREE * STATE_17685000 = [&R] (((((((1:1257.024679,(((((31:173.2837221,32:173.2837221):245.8048988,33:419.0886209):319.1194864,(((34:204.1579156,46:204.1579156):118.2225852,37:322.3805007):223.2551349,((35:349.5077943,39:349.5077943):94.38032521,((36:151.7410003,40:151.7410003):176.05568,38:327.7966803):116.0914392):101.7475162):192.5724716):162.8847895,(((41:365.3444476,45:365.3444476):186.216436…
	TREE * STATE_11840000 = [&R] (((((((1:983.5121526,(((((31:175.9509016,32:175.9509016):154.3955659,33:330.3464675):230.8465892,(((41:242.0659391,45:242.0659391):111.5014764,50:353.5674156):172.8432826,((48:77.30657927,49:77.30657927):238.5743659,51:315.8809452):210.529753):34.7823585):11.81532426,((((34:101.9945824,46:101.9945824):159.5241852,37:261.5187676):42.31926277,(35:154.8542828,39:154.8542…
	TREE * STATE_38620000 = [&R] (((((((1:1174.144027,(((((31:175.179835,32:175.179835):311.0402181,33:486.2200531):14.50962016,((41:357.0500724,(45:206.9069922,50:206.9069922):150.1430802):119.1615327,((48:56.31780577,49:56.31780577):76.06084364,51:132.3786494):343.8329557):24.5180682):96.33424341,((((34:115.8107868,46:115.8107868):57.69340398,37:173.5041908):228.6063693,38:402.11056):95.21384958,((…
	TREE * STATE_36490000 = [&R] (((((((1:1055.36681,(((((25:232.3694697,26:232.3694697):240.4255491,30:472.7950188):54.57810171,27:527.3731205):351.7527328,(28:163.3154152,29:163.3154152):715.8104381):83.88163273,((((((31:137.2971413,32:137.2971413):169.0413201,33:306.3384614):214.8496883,((((((34:67.3296173,46:67.3296173):80.88668688,37:148.2163042):38.74245131,38:186.9587555):169.3396891,35:356.29…
	TREE * STATE_25970000 = [&R] ((((((((1:997.9724515,(((((31:110.0745,32:110.0745):173.5207154,33:283.5952154):426.0288801,(((((34:85.19063272,46:85.19063272):84.43042754,37:169.6210603):45.48186379,38:215.102924):50.12207463,(36:70.3333697,40:70.3333697):194.891629):54.57623363,(35:162.5790122,39:162.5790122):157.2222201):389.8228632):83.50547896,(((41:305.3651041,50:305.3651041):21.71166938,45:32…
	TREE * STATE_38385000 = [&R] (((((((1:787.4176581,(((((31:113.2010348,32:113.2010348):163.9411505,33:277.1421853):346.7677549,(((((34:191.320058,46:191.320058):69.30524717,37:260.6253051):43.03322302,38:303.6585282):84.21529895,(36:106.3513285,40:106.3513285):281.5224986):7.357796398,(35:300.6271762,39:300.6271762):94.60444735):228.6783167):28.04433759,((41:347.5401831,(45:271.1605633,50:271.1605…
	TREE * STATE_30890000 = [&R] (((((((1:1073.899118,(((((31:194.1952307,32:194.1952307):92.66547726,33:286.860708):290.1933956,(((34:75.32771919,46:75.32771919):218.5994567,37:293.9271759):128.5692735,((35:143.1377148,39:143.1377148):251.3730656,((36:145.9220154,40:145.9220154):153.1074852,38:299.0295007):95.48127972):27.98566904):154.5576542):154.684925,(((41:291.8526939,45:291.8526939):181.981790…
	TREE * STATE_45455000 = [&R] (((((((1:811.3193728,(((((31:248.746536,32:248.746536):77.89235613,33:326.6388922):202.6809702,((((34:110.0529715,46:110.0529715):253.901565,37:363.9545366):50.26682011,((36:78.53131896,40:78.53131896):130.0492196,38:208.5805385):205.6408182):22.35270347,(35:76.39627102,39:76.39627102):360.1777891):92.74580222):35.55992092,((41:338.6280373,(45:254.0304104,50:254.03041…
	TREE * STATE_5410000 = [&R] (((((((1:1426.37706,(((((31:563.8112014,32:563.8112014):145.3611906,33:709.172392):239.6995114,((41:571.1121664,(((48:150.8158042,49:150.8158042):273.36115,51:424.1769542):125.8243717,50:550.0013258):21.11084052):62.60262534,45:633.7147917):315.1571118):203.7149115,((42:263.6145664,(43:123.9023042,44:123.9023042):139.7122622):55.74860216,47:319.3631686):833.2236464):14…
	TREE * STATE_42190000 = [&R] ((((((1:1066.674734,(((((25:75.63889199,26:75.63889199):136.4438769,27:212.0827689):52.37033719,30:264.4531061):139.0321446,(28:271.9833261,29:271.9833261):131.5019246):434.3475394,(((((31:225.0793938,32:225.0793938):228.1835621,33:453.2629559):84.68574367,(((34:203.6660098,46:203.6660098):44.94563735,37:248.6116471):113.6295332,((35:102.5235666,39:102.5235666):247.72…
	TREE * STATE_6625000 = [&R] (((((((1:626.9907908,((((31:86.58384122,32:86.58384122):154.9581405,33:241.5419818):208.6576152,(((((34:145.6380825,46:145.6380825):89.00637763,37:234.6444601):61.66444891,38:296.308909):21.05579651,(35:220.8444603,39:220.8444603):96.52024516):5.278396568,(36:152.7109368,40:152.7109368):169.9321653):127.5564949):24.70639762,(((41:215.3348069,(45:121.1685595,50:121.1685…
	TREE * STATE_6105000 = [&R] ((((((1:1103.999267,(((((((2:132.1519562,(4:77.64994908,((7:59.78150442,9:59.78150442):15.52311279,8:75.30461721):2.345331873):54.50200715):30.58781833,((3:81.41926297,5:81.41926297):1.235454488,6:82.65471746):80.0850571):277.7018673,17:440.4416418):56.99055045,(12:96.42457581,19:96.42457581):401.0076165):195.9773624,((10:333.8553697,11:333.8553697):14.3177959,(((13:15…
	TREE * STATE_28965000 = [&R] ((((((1:1301.545308,(((((25:140.7408202,26:140.7408202):314.0358882,30:454.7767083):88.1022944,27:542.8790027):247.9199351,(28:563.3614391,29:563.3614391):227.4374987):335.8252735,(((((31:320.3308567,32:320.3308567):309.6025163,33:629.933373):282.1390984,(((((34:372.2219104,46:372.2219104):143.1720837,37:515.3939941):57.44066396,(36:102.9358783,40:102.9358783):469.898…
	TREE * STATE_40590000 = [&R] (((((((1:865.2917878,(((((31:67.99694758,32:67.99694758):198.2826821,33:266.2796297):317.4202323,(((41:257.0734121,50:257.0734121):37.7624538,45:294.8358659):216.6220119,((48:194.8446168,49:194.8446168):118.0042718,51:312.8488887):198.6089891):72.24198423):24.63315982,((((34:155.4957575,46:155.4957575):146.9562025,37:302.45196):129.9737523,(35:348.7074287,39:348.70742…
	TREE * STATE_34485000 = [&R] ((((((((1:828.5361102,(((((31:155.9291973,32:155.9291973):165.6946529,33:321.6238502):208.233907,((((34:126.2276189,46:126.2276189):131.0354606,37:257.2630795):128.2108661,((36:106.1052495,40:106.1052495):277.2549624,38:383.3602119):2.113733644):45.70866555,(35:67.74492317,39:67.74492317):363.4376879):98.67514616):46.51176064,((41:512.7245775,((48:392.5840035,49:392.5…
	TREE * STATE_20295000 = [&R] ((((((1:1199.549639,(((((25:157.0778553,26:157.0778553):238.3106111,27:395.3884665):126.0641206,30:521.452587):195.7836293,(28:245.6567449,29:245.6567449):471.5794714):449.464632,(((((31:127.9636596,32:127.9636596):162.1804793,33:290.144139):444.1203364,(((41:311.2924784,45:311.2924784):251.1725681,((48:293.8390656,49:293.8390656):123.4271727,51:417.2662383):145.19880…
	TREE * STATE_11195000 = [&R] ((((((1:988.2913072,(((((31:210.292117,32:210.292117):316.3560907,33:526.6482076):166.4727007,(((((34:161.2289108,46:161.2289108):98.0881827,38:259.3170935):20.682652,37:279.9997455):230.0744738,(35:337.2822637,(36:135.1277846,40:135.1277846):202.1544791):172.7919556):52.23425134,39:562.3084706):130.8124377):42.42767581,(((41:183.329063,45:183.329063):66.20363803,50:2…
	TREE * STATE_16265000 = [&R] ((((((1:1029.936159,((((25:125.8839648,26:125.8839648):311.9468037,(27:403.1741838,30:403.1741838):34.65658478):221.1686797,(28:287.0837715,29:287.0837715):371.9156767):271.8681044,((((((31:175.6647291,32:175.6647291):318.9352684,33:494.5999975):28.31818465,((48:183.4484396,49:183.4484396):169.6128185,51:353.0612581):169.856924):55.38024169,((((34:104.23486,46:104.234…
	TREE * STATE_43280000 = [&R] ((((((1:1328.376218,(((((31:114.2985872,32:114.2985872):417.1918155,33:531.4904027):141.6055109,((41:236.8466397,(45:214.7381828,50:214.7381828):22.10845683):412.9264926,((48:102.1475676,49:102.1475676):286.4878655,51:388.6354331):261.1376991):23.32278139):292.8655961,((((34:327.357604,46:327.357604):115.0048995,37:442.3625035):70.35346438,(36:144.0154975,40:144.01549…
	TREE * STATE_46530000 = [&R] (((((((1:769.9276202,(((((31:201.6421022,32:201.6421022):106.5098801,33:308.1519823):180.004541,(((34:197.912721,46:197.912721):108.61578,37:306.528501):85.13111421,(((35:300.6289712,39:300.6289712):19.10918636,(36:199.9258292,40:199.9258292):119.8123284):41.1549032,38:360.8930608):30.76655441):96.49690806):29.73315305,(((41:233.3865822,45:233.3865822):48.34123161,50:…
	TREE * STATE_38130000 = [&R] ((((((1:967.0076384,(((((25:281.3738905,26:281.3738905):94.77491819,30:376.1488087):210.1376478,27:586.2864565):127.8612642,(28:227.7023724,29:227.7023724):486.4453483):164.1832524,(((((31:77.98721445,32:77.98721445):190.38776,33:268.3749744):223.5799622,(((34:149.207719,46:149.207719):127.3614518,37:276.5691708):85.48740413,((35:220.0071826,39:220.0071826):88.4461861…
	TREE * STATE_37245000 = [&R] ((((((1:1151.707992,(((((25:196.7365503,26:196.7365503):620.6487328,30:817.3852831):5.177575311,27:822.5628584):156.5541198,(28:509.9331907,29:509.9331907):469.1837875):79.81109532,(((((31:223.3862429,32:223.3862429):334.3968401,33:557.783083):178.5054543,(((34:206.3337734,46:206.3337734):374.977627,37:581.3114004):80.66924631,((35:94.53147185,39:94.53147185):432.6772…
	TREE * STATE_7950000 = [&R] (((((((1:969.2452084,((((31:147.6392702,32:147.6392702):412.6143671,(33:534.4801343,((((34:160.3671027,46:160.3671027):161.5385503,37:321.9056531):80.32701769,(35:217.8893449,39:217.8893449):184.3433259):10.08207035,((36:92.05447984,40:92.05447984):223.9957315,38:316.0502113):96.26452978):122.1653932):25.77350299):75.64762921,(((41:192.4252018,50:192.4252018):72.961073…
	TREE * STATE_9725000 = [&R] (((((((1:967.15311,(((((31:229.0301273,32:229.0301273):161.6352717,33:390.665399):183.4320223,(((34:164.1444892,46:164.1444892):82.14797398,37:246.2924632):162.8958273,((35:131.2584812,39:131.2584812):254.1771695,((36:115.5787626,40:115.5787626):132.4467749,38:248.0255375):137.4101132):23.75263981):164.9091308):80.49530345,(((41:400.771198,45:400.771198):43.41962916,50…
	TREE * STATE_10745000 = [&R] ((((((1:996.3390854,(((((25:124.9051306,26:124.9051306):154.7229562,27:279.6280867):20.24460335,30:299.8726901):95.92923216,(28:222.1139711,29:222.1139711):173.6879512):551.6505257,(((((31:130.4606895,32:130.4606895):134.2735086,33:264.7341981):401.208681,(((41:357.067203,45:357.067203):17.73239946,50:374.7996024):96.29966972,((48:171.7735017,49:171.7735017):175.96780…
	TREE * STATE_45130000 = [&R] (((((1:1198.565268,((((((31:155.9535792,32:155.9535792):116.5601127,33:272.5136919):307.2614702,((((34:123.4930275,46:123.4930275):71.10595658,37:194.5989841):143.7851748,(35:156.9639878,39:156.9639878):181.4201711):55.87179809,((36:73.7403467,40:73.7403467):120.7774495,38:194.5177962):199.7381607):185.5192051):51.95059441,((48:221.5404983,49:221.5404983):324.0655242,…
	TREE * STATE_30380000 = [&R] ((((((1:1108.02699,(((((25:159.0873722,26:159.0873722):165.3330803,30:324.4204525):150.8375287,27:475.2579811):218.7844049,(28:647.3983071,29:647.3983071):46.64407888):213.6117019,(((((31:281.5309879,32:281.5309879):166.8009007,33:448.3318886):152.6474261,(((34:252.7996071,46:252.7996071):192.8469936,37:445.6466007):106.2945268,((35:99.16739073,39:99.16739073):449.590…
	TREE * STATE_28000000 = [&R] ((((((1:1083.34477,(((((25:299.9540932,27:299.9540932):70.3917449,26:370.3458381):265.9124264,30:636.2582645):270.6780618,(28:406.2760545,29:406.2760545):500.6602719):71.86820094,(((((31:126.1584709,32:126.1584709):355.0339646,33:481.1924355):9.574292245,(((34:142.4315177,46:142.4315177):77.5427301,37:219.9742478):167.9594972,((35:110.8622242,39:110.8622242):231.90167…
	TREE * STATE_9055000 = [&R] ((((((1:1261.289422,(((((31:209.7405069,32:209.7405069):345.8034057,33:555.5439127):95.77128576,(((41:351.2358693,45:351.2358693):143.8036357,50:495.039505):63.24070524,((48:312.241837,49:312.241837):95.39642629,51:407.6382633):150.641947):93.03498818):132.5591579,((((34:163.654866,46:163.654866):138.5875077,37:302.2423736):62.37084344,((36:103.4625846,40:103.4625846):…
	TREE * STATE_34295000 = [&R] ((((((1:911.6740315,(((((31:279.181161,32:279.181161):82.19652249,33:361.3776835):222.0757946,((((34:105.5982906,46:105.5982906):179.8901214,37:285.488412):62.30695605,38:347.795368):149.4488589,((35:332.2823431,39:332.2823431):40.86833277,(36:205.0910447,40:205.0910447):168.0596312):124.093551):86.20925124):66.32209636,(((41:190.7021697,45:190.7021697):58.56552986,50…
	TREE * STATE_17145000 = [&R] ((((((1:755.7847463,((((25:100.3929946,26:100.3929946):320.3070742,27:420.7000688):30.85271516,30:451.5527839):186.8582703,((28:460.4016468,29:460.4016468):161.2663271,((((31:165.6210445,32:165.6210445):170.8541107,33:336.4751552):154.2956344,((41:287.0575125,(45:284.5041585,50:284.5041585):2.553354016):188.1946622,(((42:146.6895733,47:146.6895733):28.14203687,(43:73.…
	TREE * STATE_17885000 = [&R] (((((1:963.6965522,(((((25:158.7487426,26:158.7487426):193.4833929,27:352.2321355):183.4355686,30:535.6677041):168.3582373,(28:521.9132724,29:521.9132724):182.112669):223.7352795,(((((31:156.1826993,32:156.1826993):456.1369277,33:612.3196269):49.65263807,(((((34:94.8057974,46:94.8057974):237.8477015,37:332.6534989):21.26715239,38:353.9206513):140.5061547,(36:190.92070…
	TREE * STATE_29920000 = [&R] ((((((1:1163.744065,(((((25:248.1300197,26:248.1300197):312.2160857,27:560.3461054):308.0142428,30:868.3603482):124.2904951,(((((31:70.9603301,32:70.9603301):208.2470963,33:279.2074264):320.6794366,(((34:173.0845872,46:173.0845872):103.7364951,37:276.8210823):127.7934788,((35:51.45130308,39:51.45130308):270.3669257,((36:82.75938452,40:82.75938452):218.9143499,38:301.6…
	TREE * STATE_23230000 = [&R] (((((1:1005.724505,(((((25:93.2355741,26:93.2355741):106.6455465,27:199.8811206):228.9779084,30:428.859029):144.47792,(28:236.7599461,29:236.7599461):336.5770029):240.814105,(((((31:126.6745374,32:126.6745374):100.7034081,33:227.3779455):307.6537653,((((34:129.7124264,46:129.7124264):47.93146062,37:177.643887):62.36587588,(35:143.492803,(36:58.1947978,40:58.1947978):8…
	TREE * STATE_9110000 = [&R] ((((1:1207.987141,((((((((((2:103.9097849,5:103.9097849):79.58505845,(((4:103.345573,8:103.345573):25.38964616,7:128.7352191):4.072897598,(6:109.0606382,9:109.0606382):23.74747853):50.68672667):35.04762289,3:218.5424663):97.65876967,18:316.2012359):166.8812611,(12:94.13647237,19:94.13647237):388.9460247):232.8102101,17:715.8927072):67.12716405,((10:467.4603996,11:467.4…
	TREE * STATE_21390000 = [&R] (((((((1:1103.897366,(((((31:195.0512202,32:195.0512202):176.8979902,33:371.9492104):366.820635,(((34:497.3782268,46:497.3782268):63.63902742,37:561.0172542):124.1908635,(((35:221.7417069,(36:129.1515524,40:129.1515524):92.59015454):171.1788699,39:392.9205768):265.0224497,38:657.9430266):27.26509112):53.56172771):79.56461301,((41:682.128694,(45:409.2848667,50:409.2848…
	TREE * STATE_35515000 = [&R] (((((1:1365.637767,((((((((2:115.7276686,(5:99.97247529,6:99.97247529):15.7551933):53.25728606,(7:95.00168267,8:95.00168267):73.98327196):14.32720816,((3:127.753879,9:127.753879):8.171788593,4:135.9256676):47.38649519):218.6462062,(12:246.9295678,19:246.9295678):155.0288013):53.08750234,17:455.0458714):244.4691629,(10:497.6697303,(((11:208.3919097,14:208.3919097):97.4…
	TREE * STATE_32575000 = [&R] ((((((1:1298.496245,(((((25:165.5312134,26:165.5312134):226.9121347,27:392.4433481):145.9603986,30:538.4037468):257.1758337,(28:496.382539,29:496.382539):299.1970415):370.530616,(((((31:115.6497844,32:115.6497844):295.7361912,33:411.3859756):178.3700896,(((41:261.3708108,50:261.3708108):3.246638437,45:264.6174492):164.9862344,((48:142.1118059,49:142.1118059):95.314859…
	TREE * STATE_27460000 = [&R] (((((((1:954.5973119,(((((31:159.4128153,32:159.4128153):250.3345895,33:409.7474049):215.4939532,((((34:188.7705213,46:188.7705213):105.1813325,37:293.9518538):51.16339532,38:345.1152491):226.5751957,((35:239.3930041,39:239.3930041):67.64090886,(36:61.96351462,40:61.96351462):245.0703983):264.6565318):53.55091326):49.683409,((41:358.7636759,(45:356.4366658,50:356.4366…
	TREE * STATE_48235000 = [&R] ((((((1:1166.910484,((((25:218.164195,26:218.164195):347.2728215,27:565.4370166):184.896443,((28:455.9112508,29:455.9112508):210.8130072,30:666.724258):83.60920156):375.5510265,(((((31:87.81001698,32:87.81001698):439.5147064,33:527.3247233):116.0829657,(((41:262.2506141,50:262.2506141):88.26135266,45:350.5119668):177.5792736,((48:237.0670576,49:237.0670576):83.0310823…
	TREE * STATE_24525000 = [&R] (((((1:1641.447666,(((((25:548.1005024,26:548.1005024):249.6447829,27:797.7452853):310.9972957,30:1108.742581):142.2737448,(28:907.5160834,29:907.5160834):343.5002425):301.411331,(((((31:142.1697538,32:142.1697538):255.6175969,33:397.7873506):605.7986069,(((41:431.4708854,50:431.4708854):115.5008988,45:546.9717842):208.7516635,((48:113.3925014,49:113.3925014):250.6448…
	TREE * STATE_23585000 = [&R] ((((((1:1301.65689,(((((31:235.7343588,32:235.7343588):402.8430147,33:638.5773735):75.38382027,(((41:291.3106002,50:291.3106002):110.0041518,45:401.314752):168.8708304,((48:175.2269242,49:175.2269242):259.8385661,51:435.0654903):135.1200921):143.7756114):156.2524649,((((34:135.7425732,46:135.7425732):155.558924,37:291.3014971):433.2771257,(38:460.2003806,39:460.200380…
	TREE * STATE_18830000 = [&R] (((((1:1369.664469,(((((25:109.6075288,26:109.6075288):319.066559,27:428.6740878):38.79210403,30:467.4661918):390.3916614,(28:574.1048504,29:574.1048504):283.7530029):218.0500607,(((((31:72.31842483,32:72.31842483):245.7843468,33:318.1027716):365.7502127,((41:245.3997125,(45:185.4198103,50:185.4198103):59.97990214):278.7253935,(48:160.3589249,(49:105.2455505,51:105.24…
	TREE * STATE_7405000 = [&R] (((((((1:872.3925504,(((((31:248.2350272,32:248.2350272):201.9429631,33:450.1779903):78.25257957,(((34:155.9622545,46:155.9622545):148.3004285,37:304.262683):185.49301,((35:279.5283105,(36:77.63553368,40:77.63553368):201.8927768):137.1447466,(38:170.3086837,39:170.3086837):246.3643734):73.08263589):38.67487693):105.876252,(((41:331.466579,50:331.466579):128.4533058,45:…
	TREE * STATE_6055000 = [&R] ((((((1:1135.065326,(((((31:225.1673674,32:225.1673674):189.4361132,33:414.6034806):413.6546233,((41:518.1159817,(45:467.5766044,50:467.5766044):50.53937726):239.8653345,((48:101.3614618,49:101.3614618):108.2087078,51:209.5701697):548.4111466):70.27678774):39.2813555,(((34:173.6134016,46:173.6134016):372.3234744,37:545.936876):58.37133393,(((35:168.4684801,39:168.46848…
	TREE * STATE_44115000 = [&R] ((((((1:1373.957112,(((((31:150.3213278,32:150.3213278):535.4803073,33:685.801635):195.7969517,(((34:166.0465249,46:166.0465249):280.6509067,37:446.6974317):251.9173382,(((35:449.8825071,(36:122.2785922,40:122.2785922):327.6039148):25.82867462,39:475.7111817):125.4143527,38:601.1255344):97.48923543):182.9838169):199.5205316,((42:253.7906587,(43:164.2231578,44:164.2231…
	TREE * STATE_39170000 = [&R] (((((((1:914.2519839,(((((31:267.4910961,32:267.4910961):175.0673419,33:442.558438):159.7986816,(((34:153.5559511,46:153.5559511):152.6466887,37:306.2026398):190.717666,((35:198.690945,39:198.690945):180.5603179,((36:101.8551607,40:101.8551607):247.7893293,38:349.64449):29.60677288):117.669043):105.4368137):27.9216893,(((41:158.6257455,45:158.6257455):159.3559778,50:3…
	TREE * STATE_20710000 = [&R] ((((((1:1016.049605,(((25:393.2887173,26:393.2887173):180.0390749,((27:343.8232802,30:343.8232802):98.35066515,(28:388.9271892,29:388.9271892):53.24675619):131.1538468):342.7618341,((((((31:164.6244336,32:164.6244336):214.9968089,33:379.6212426):172.8910882,((48:69.29041519,49:69.29041519):188.2075765,51:257.4979917):295.014339):24.28800821,(((((34:109.4372961,46:109.…
	TREE * STATE_37660000 = [&R] (((((((1:1100.549283,(((((31:173.0322698,32:173.0322698):202.3650708,33:375.3973406):138.1826629,(((((34:140.1639713,46:140.1639713):79.50963386,37:219.6736052):16.13760652,38:235.8112117):39.64809295,(35:209.4506336,39:209.4506336):66.00867108):30.24603023,(36:128.0548823,40:128.0548823):177.6504525):207.8746686):238.6842154,(((41:149.9914101,45:149.9914101):390.9423…
	TREE * STATE_13575000 = [&R] ((((((1:1070.522367,(((((31:199.1943291,32:199.1943291):79.43981616,33:278.6341453):240.7763458,((41:273.5269951,(45:186.8484587,50:186.8484587):86.67853638):125.7637578,((48:243.2610911,49:243.2610911):88.2165309,51:331.477622):67.81313083):120.1197382):56.0003728,((((34:158.58486,46:158.58486):170.4437791,37:329.0286392):27.65417752,38:356.6828167):28.39087403,((35:…
	TREE * STATE_45350000 = [&R] (((((((1:1110.020791,((((31:55.2844551,32:55.2844551):345.107215,33:400.3916701):228.0019413,(((34:193.8822474,46:193.8822474):25.66465792,37:219.5469053):277.5037739,((35:356.0232334,39:356.0232334):91.8253509,((36:83.38275357,40:83.38275357):322.9988823,38:406.3816359):41.46694842):49.20209483):131.3429323):329.73491,((((41:157.957003,50:157.957003):221.1316629,45:3…
	TREE * STATE_21425000 = [&R] ((((((1:1179.874135,(((((31:355.5083866,32:355.5083866):345.6709212,33:701.1793078):87.24756665,((((34:236.9877734,46:236.9877734):73.15719371,37:310.1449671):29.02738409,((36:39.90251631,40:39.90251631):182.5354998,38:222.4380161):116.7343351):81.09642081,(35:352.6649828,39:352.6649828):67.60378921):368.1581024):147.4060032,((41:449.4122396,(45:309.7197262,50:309.719…
	TREE * STATE_19210000 = [&R] ((((((1:1518.862509,(((((25:126.2591921,26:126.2591921):109.8426228,30:236.1018149):158.4910912,27:394.5929062):258.9372408,(28:240.1377123,29:240.1377123):413.3924347):564.1040912,(((((31:99.28862332,32:99.28862332):70.52418767,33:169.812811):616.8542086,(((41:327.2327784,45:327.2327784):137.938082,50:465.1708603):81.71691768,((48:51.3257173,49:51.3257173):254.025511…
	TREE * STATE_35815000 = [&R] ((((((1:1064.635108,(((((31:179.2049142,32:179.2049142):308.9973131,33:488.2022273):89.35278265,((41:170.143094,(45:112.2522344,50:112.2522344):57.89085956):198.81543,((48:187.5760384,49:187.5760384):59.85060783,51:247.4266462):121.5318778):208.5964859):58.92594221,(((34:165.2812533,46:165.2812533):192.1649464,37:357.4461997):196.6765452,(35:436.6993806,((36:96.421911…
	TREE * STATE_29640000 = [&R] ((((((1:773.8094802,(((((25:327.9998178,26:327.9998178):108.4787316,27:436.4785493):204.4828993,30:640.9614486):49.79160436,(28:588.903597,29:588.903597):101.849456):18.3271946,(((((31:179.5721514,32:179.5721514):87.2129295,33:266.7850809):145.7396252,((((34:65.60073666,46:65.60073666):142.8824174,37:208.483154):41.44790673,38:249.9310607):104.7217758,((35:102.1819068…
	TREE * STATE_29295000 = [&R] ((((((1:1358.116456,(((((25:131.0996097,26:131.0996097):138.8074596,27:269.9070692):476.0338621,30:745.9409313):7.60353662,(28:305.3965522,29:305.3965522):448.1479157):363.6655566,(((((31:215.3370032,32:215.3370032):103.9544403,33:319.2914435):212.3929844,((((34:65.68578787,46:65.68578787):115.5051499,37:181.1909377):216.0289297,(35:185.3865654,(36:51.56063568,40:51.5…
	TREE * STATE_20865000 = [&R] ((((((1:925.9832914,(((((25:241.1938051,26:241.1938051):171.8472147,30:413.0410198):96.96470465,27:510.0057244):238.6619159,(28:296.4130762,29:296.4130762):452.2545641):110.25734,(((((31:99.77419049,32:99.77419049):75.43935606,33:175.2135466):158.6791686,(((34:105.1953435,46:105.1953435):142.8847037,37:248.0800472):55.94954238,((35:183.1074772,39:183.1074772):97.34027…
	TREE * STATE_7240000 = [&R] ((((((1:1766.126796,((((25:165.0075975,26:165.0075975):170.4152258,(27:283.5628822,30:283.5628822):51.85994117):508.055946,(28:285.6278454,29:285.6278454):557.850924):275.4681117,(((((31:87.41221481,32:87.41221481):177.0752139,33:264.4874288):274.0202744,(((41:251.3059854,50:251.3059854):64.96505279,45:316.2710382):52.42515042,((48:84.26521063,49:84.26521063):112.78398…
	TREE * STATE_14945000 = [&R] ((((((1:1081.457554,(((((25:181.0493365,27:181.0493365):67.50228124,26:248.5516177):194.8745672,30:443.4261849):367.2229529,(28:630.4226443,29:630.4226443):180.2264934):235.5962273,(((((31:132.7434561,32:132.7434561):283.0379313,33:415.7813874):61.00366736,((41:344.2868573,(45:217.8733051,50:217.8733051):126.4135522):39.19228073,((48:124.4264788,49:124.4264788):155.83…
	TREE * STATE_7325000 = [&R] ((((((1:1242.708237,(((((25:157.913527,26:157.913527):193.5603099,30:351.4738369):39.28569999,27:390.7595369):490.6196797,(28:364.8594833,29:364.8594833):516.5197333):311.2945077,(((((31:260.0187958,32:260.0187958):207.7465508,33:467.7653466):215.3075208,((((34:286.1322757,46:286.1322757):137.2222482,37:423.3545238):65.33840208,((36:192.9088782,40:192.9088782):140.1615…
	TREE * STATE_19310000 = [&R] ((((((1:1038.759384,((((25:221.5526035,(26:146.880441,30:146.880441):74.67216255):190.1808894,27:411.7334929):166.2970335,(28:312.4155535,29:312.4155535):265.6149729):182.6915169,(((((31:206.7416263,32:206.7416263):66.99917437,33:273.7408007):196.8970207,(((((34:170.3888807,46:170.3888807):139.362569,37:309.7514497):49.79669422,38:359.5481439):12.70020247,(36:46.43618…
	TREE * STATE_5540000 = [&R] (((((((1:1228.551087,(((((31:394.7803069,32:394.7803069):347.9279346,33:742.7082415):125.4435938,(((41:440.3738422,(45:137.451566,50:137.451566):302.9222762):208.3532644,(48:195.7430648,49:195.7430648):452.9840418):87.54067304,51:736.2677796):131.8840557):118.7829736,(((34:165.5852749,46:165.5852749):165.9558615,37:331.5411364):387.8202836,(((35:109.661282,39:109.66128…
	TREE * STATE_26460000 = [&R] ((((((1:1416.999977,(((((25:263.9735291,26:263.9735291):228.6245881,30:492.5981172):155.6978087,27:648.2959259):39.05951985,(28:349.7011949,29:349.7011949):337.6542508):392.8828597,((((((31:360.747312,32:360.747312):196.247625,33:556.994937):142.7901706,((48:197.4590903,49:197.4590903):262.1775453,51:459.6366356):240.1484721):17.54152558,(((34:216.6569196,46:216.65691…
	TREE * STATE_41535000 = [&R] ((((((1:1437.43343,(((((25:196.8407026,26:196.8407026):236.22971,30:433.0704126):66.75675021,(28:344.7449876,29:344.7449876):155.0821751):61.80040917,27:561.6275719):773.4253169,(((((31:140.1403636,32:140.1403636):288.1992405,33:428.3396041):407.9159376,(((((34:152.884814,46:152.884814):65.08232102,37:217.967135):84.48416985,38:302.4513049):88.9548585,(36:138.4751205,…
	TREE * STATE_5005000 = [&R] ((((((1:1532.429187,(((((25:52.56827983,26:52.56827983):188.8067496,30:241.3750294):118.7644942,27:360.1395236):157.9020972,(28:406.9968112,29:406.9968112):111.0448096):511.7376695,(((((31:104.0891508,32:104.0891508):110.9768529,33:215.0660037):256.5390554,(((34:102.4911303,46:102.4911303):171.292889,37:273.7840193):66.84553452,((35:147.8675661,39:147.8675661):150.1853…
	TREE * STATE_13360000 = [&R] (((((((1:925.4960109,(((((31:116.4325466,32:116.4325466):225.3390478,33:341.7715944):301.3015163,(((34:181.2800418,46:181.2800418):70.84795236,37:252.1279941):74.43309012,(((35:133.4916447,39:133.4916447):74.0697926,(36:63.47541395,40:63.47541395):144.0860233):60.36264165,38:267.9240789):58.63700533):316.5120265):0.889892172,((41:328.7151321,(45:310.3740138,50:310.374…
	TREE * STATE_26980000 = [&R] ((((((1:680.3135961,((((31:129.6198325,32:129.6198325):112.3423363,33:241.9621689):263.4453988,((((41:186.2616877,45:186.2616877):30.38359092,50:216.6452787):171.7382687,(48:301.4441651,(49:113.3482588,51:113.3482588):188.0959063):86.93938228):87.24106532,((42:387.8091554,(43:232.8667964,44:232.8667964):154.9423591):18.13589466,47:405.9450501):69.67956257):29.78295501…
	TREE * STATE_39105000 = [&R] (((((((1:1020.443826,(((((31:169.1566764,32:169.1566764):144.7944411,33:313.9511175):301.4315891,((((34:185.9738462,46:185.9738462):156.155799,37:342.1296453):154.3908211,((36:104.222486,40:104.222486):326.4695756,38:430.6920616):65.82840479):29.97264923,(35:396.4019464,39:396.4019464):130.0911692):88.88959103):43.98088368,((41:332.5821072,(45:273.4418589,50:273.44185…
	TREE * STATE_24135000 = [&R] ((((((1:1116.993889,(((((31:131.5017914,32:131.5017914):471.6503101,33:603.1521015):207.1049832,(((41:376.417211,50:376.417211):40.70597616,45:417.1231872):141.556603,((48:133.6859293,49:133.6859293):218.0912686,51:351.7771979):206.9025923):251.5772946):55.65444739,(((((34:134.7665974,46:134.7665974):81.50060346,37:216.2672009):199.2880027,38:415.5552035):63.85421869,…
	TREE * STATE_16730000 = [&R] (((((((1:858.8218222,(((((31:168.587185,32:168.587185):157.6776202,33:326.2648052):284.7248182,(((((34:257.5940325,46:257.5940325):156.1741177,37:413.7681502):31.13983683,38:444.907987):25.79215322,(35:391.6396219,39:391.6396219):79.06051832):12.17279316,(36:191.9452803,40:191.9452803):290.9276531):128.11669):62.64912012,(((41:217.3336962,45:217.3336962):134.529432,50…
	TREE * STATE_48260000 = [&R] ((((((1:1379.506718,((((31:207.5352501,32:207.5352501):328.8148333,33:536.3500834):321.4753631,((41:634.6737713,(45:232.2897549,50:232.2897549):402.3840164):141.8819222,((48:234.7732299,49:234.7732299):387.3399567,51:622.1131866):154.4425069):81.26975307):64.92104606,((((34:205.6965741,46:205.6965741):319.5622352,37:525.2588093):89.0446187,((35:360.270942,39:360.27094…
	TREE * STATE_48960000 = [&R] ((((((1:1206.893198,((((((2:97.70533733,(((4:47.10743763,6:47.10743763):38.53599145,(8:64.13552782,9:64.13552782):21.50790126):0.3202258478,7:85.96365492):11.74168241):23.31305863,(3:109.274503,5:109.274503):11.74389299):114.2142664,17:235.2326624):131.1233767,(12:152.7663223,19:152.7663223):213.5897168):108.5363786,((10:303.339049,11:303.339049):55.98601743,(((13:138…
	TREE * STATE_24660000 = [&R] (((((((1:907.7534755,(((((31:216.4685786,32:216.4685786):261.354755,33:477.8233336):79.88899817,(((34:198.6420082,46:198.6420082):148.9247104,37:347.5667185):95.34396136,((35:276.5312966,39:276.5312966):160.9094409,((36:85.76156621,40:85.76156621):189.553545,38:275.3151112):162.1256263):5.46994244):114.8016519):110.2512535,((41:548.6817342,((48:189.3239816,49:189.3239…
	TREE * STATE_41315000 = [&R] ((((((1:1038.784771,(((((25:104.5470402,26:104.5470402):129.9863913,27:234.5334314):11.92049629,30:246.4539277):72.84883114,(28:188.3352425,29:188.3352425):130.9675164):512.8687946,(((((31:145.1119182,32:145.1119182):214.8742362,33:359.9861545):65.2109486,((41:300.4388011,(45:119.5338593,50:119.5338593):180.9049418):106.6537099,((48:68.23796476,49:68.23796476):180.884…
	TREE * STATE_10815000 = [&R] (((((((1:1130.38525,(((((31:198.3462069,32:198.3462069):229.9926049,33:428.3388118):279.8028539,((((34:143.4918882,46:143.4918882):104.0471972,37:247.5390854):268.3032567,38:515.8423421):23.32845107,((35:336.7904381,39:336.7904381):121.5439642,(36:147.9025197,40:147.9025197):310.4318826):80.83639086):168.9708725):132.6856759,(((41:521.3976784,45:521.3976784):109.77170…
	TREE * STATE_43330000 = [&R] (((((((1:787.0422924,(((((31:61.04481861,32:61.04481861):125.6278318,33:186.6726504):235.0276851,((((34:163.3931879,46:163.3931879):114.2481573,37:277.6413452):47.63269234,((36:92.15160286,40:92.15160286):138.923666,38:231.0752688):94.19876872):39.71980166,(35:188.8770904,39:188.8770904):176.1167488):56.70649635):187.4894584,(((41:134.7143639,45:134.7143639):198.30448…
	TREE * STATE_29245000 = [&R] ((((((1:909.7483987,((((31:101.8512367,32:101.8512367):170.5647528,33:272.4159895):236.062092,(((34:166.09193,46:166.09193):115.3277877,37:281.4197177):113.3337796,((35:187.412707,(36:66.2864996,40:66.2864996):121.1262074):167.2336867,(38:171.2617247,39:171.2617247):183.384669):40.10710361):113.7245842):91.6979549,(((41:274.8890367,50:274.8890367):99.59407176,45:374.4…
	TREE * STATE_5665000 = [&R] (((((1:1343.956938,(((((25:144.7961691,26:144.7961691):319.0992358,27:463.8954049):39.32056552,30:503.2159704):140.0984794,(28:366.7926935,29:366.7926935):276.5217564):397.0098892,(((((31:160.9599066,32:160.9599066):52.25774771,33:213.2176543):308.3357568,((41:336.6259904,(45:115.2203143,50:115.2203143):221.405676):92.45070297,((48:144.8370968,49:144.8370968):100.37140…
	TREE * STATE_28875000 = [&R] ((((((1:1487.725839,(((((((2:216.8762027,(((3:172.5247706,4:172.5247706):4.700343977,(6:112.5374668,9:112.5374668):64.68764782):18.5491521,(7:166.5982297,8:166.5982297):29.17603698):21.101936):30.48821249,5:247.3644152):300.6205354,18:547.9849506):182.6328007,((13:344.92795,16:344.92795):126.9531443,(14:179.3564055,15:179.3564055):292.5246888):258.736657):52.79786177,…
	TREE * STATE_43840000 = [&R] (((((((1:919.6732185,((((31:139.6336292,32:139.6336292):456.0695494,33:595.7031785):183.4405854,((((34:244.3957126,46:244.3957126):180.9910761,37:425.3867887):41.22238926,38:466.609178):97.67977372,((35:355.4954553,39:355.4954553):80.56786351,(36:48.53090439,40:48.53090439):387.5324145):128.2256328):214.8548122):29.77806051,(((41:461.4017717,(45:443.6553771,50:443.655…
	TREE * STATE_20915000 = [&R] ((((((1:963.3445175,((((25:134.1991769,26:134.1991769):244.8184759,(27:337.1087093,30:337.1087093):41.9089435):332.9104452,(28:588.5846426,29:588.5846426):123.3434554):178.862027,(((((31:61.04089861,32:61.04089861):335.8583748,33:396.8992735):112.4886896,((41:218.6528391,(45:156.443328,50:156.443328):62.20951111):243.9566754,(48:350.7111717,(49:179.1077565,51:179.1077…
	TREE * STATE_10825000 = [&R] (((((((1:1295.206583,(((((31:97.85217658,32:97.85217658):344.1241939,33:441.9763705):279.2610601,((((34:188.1088729,46:188.1088729):130.4554928,37:318.5643657):76.52310073,38:395.0874665):93.88843043,((35:306.7103086,39:306.7103086):86.37935193,(36:125.6350695,40:125.6350695):267.4545911):95.88623633):232.2615337):142.6426408,(((41:463.0649593,45:463.0649593):48.18256…
	TREE * STATE_17225000 = [&R] ((((((1:835.6073685,((((((25:164.6179587,26:164.6179587):101.8041199,27:266.4220786):95.37726163,29:361.7993402):129.6255652,30:491.4249054):57.06100596,28:548.4859114):179.009366,(((((31:117.8493407,32:117.8493407):168.4682064,33:286.3175471):218.3525801,(((41:350.2459508,45:350.2459508):6.14005149,50:356.3860023):75.69714199,((48:84.31890574,49:84.31890574):78.84694…
	TREE * STATE_36830000 = [&R] (((((((1:1023.940204,(((((31:110.6491747,32:110.6491747):152.0212526,33:262.6704273):258.029252,(((34:170.3518816,46:170.3518816):79.2757403,(37:144.356416,38:144.356416):105.2712059):68.978794,((35:72.35151699,39:72.35151699):127.9958126,(36:63.67067111,40:63.67067111):136.6766585):118.2590863):202.0932634):39.86407192,((41:430.2641934,(45:390.9965504,50:390.9965504)…
	TREE * STATE_41385000 = [&R] (((((((1:1066.995131,(((((31:129.235643,32:129.235643):623.3498308,33:752.5854738):44.76814412,(((41:654.1913445,45:654.1913445):17.20515144,50:671.3964959):50.53548709,((48:177.6234556,49:177.6234556):262.4996063,51:440.1230619):281.8089211):75.42163496):28.31682476,((((34:210.1277908,46:210.1277908):51.01395012,(37:245.2298206,38:245.2298206):15.91192028):278.26626,…
	TREE * STATE_26285000 = [&R] ((((((1:1454.020804,(((((25:48.53882212,26:48.53882212):527.6809167,30:576.2197388):33.84426747,27:610.0640062):409.0773319,(28:494.1765841,29:494.1765841):524.964754):70.57678373,(((((31:93.86311161,32:93.86311161):352.5074512,((48:235.809209,49:235.809209):109.140401,51:344.94961):101.4209528):11.55616379,33:457.9267266):128.183918,(((34:297.2542434,46:297.2542434):…
	TREE * STATE_41955000 = [&R] (((((((1:799.6094839,(((((31:170.5240924,32:170.5240924):283.7047648,(((34:176.2910382,46:176.2910382):110.9900532,37:287.2810914):63.39915871,((35:218.8564533,39:218.8564533):81.6963993,((36:55.80348497,40:55.80348497):113.8784595,38:169.6819445):130.8709081):50.12739749):103.5486071):48.65146581,33:502.880323):92.99597182,(((41:378.7047651,45:378.7047651):119.417597…
	TREE * STATE_23070000 = [&R] ((((((1:1312.091437,(((((25:184.7568364,26:184.7568364):44.50318371,27:229.2600201):343.5574631,30:572.8174832):288.8258677,(28:250.252155,29:250.252155):611.3911959):193.0152253,(((((31:184.7002241,32:184.7002241):232.008632,33:416.7088561):327.8971621,((((34:254.6728781,46:254.6728781):62.8918325,37:317.5647106):67.78720993,38:385.3519206):23.45962502,((35:270.22753…
	TREE * STATE_36650000 = [&R] (((((((1:1033.216911,(((((31:134.2656847,32:134.2656847):144.6346733,33:278.900358):376.7955235,(((34:87.22066793,46:87.22066793):118.3415302,37:205.5621982):330.796735,((35:213.3838158,39:213.3838158):73.19893248,((36:98.89411306,40:98.89411306):88.44612368,38:187.3402367):99.24251152):249.7761849):119.3369483):84.68118139,((41:397.7665102,(45:265.726909,50:265.72690…
	TREE * STATE_42365000 = [&R] (((((1:1389.507009,(((((31:168.9691367,32:168.9691367):225.4383565,33:394.4074932):186.9399664,((((34:91.79940396,46:91.79940396):164.3130857,37:256.1124897):59.70792885,38:315.8204185):171.3912859,((35:160.4693884,39:160.4693884):96.95504547,(36:133.7426426,40:133.7426426):123.6817913):229.7872706):94.13575514):165.9171895,((41:335.3495798,(45:266.6684142,50:266.6684…
	TREE * STATE_13895000 = [&R] (((((1:1124.984914,(((((25:243.2100398,26:243.2100398):81.74997145,27:324.9600113):146.1587203,30:471.1187315):221.1706607,(28:534.8238208,29:534.8238208):157.4655715):318.5246052,(((((31:137.3583117,32:137.3583117):233.8087433,33:371.167055):157.9286742,((41:405.8795871,(45:398.9966648,50:398.9966648):6.88292235):81.55062704,((48:166.3359398,49:166.3359398):114.77156…
	TREE * STATE_9590000 = [&R] ((((((1:1728.566193,(((((25:491.1133885,26:491.1133885):95.09245367,27:586.2058422):132.7361449,30:718.9419871):283.2869482,(28:607.0094294,29:607.0094294):395.2195058):522.5405184,(((((31:116.8168271,32:116.8168271):209.446279,33:326.263106):482.2960111,(((41:498.3456184,50:498.3456184):64.90683408,45:563.2524525):137.7380356,((48:134.8008035,49:134.8008035):112.58761…
	TREE * STATE_22750000 = [&R] ((((((((1:859.4489242,(((((31:59.2301989,32:59.2301989):206.8988058,33:266.1290047):214.4843696,(((34:198.2848024,46:198.2848024):88.15872579,37:286.4435282):122.7008575,(((35:202.960882,39:202.960882):178.3275477,38:381.2884297):25.09180331,(36:171.206291,40:171.206291):235.173942):2.764152752):71.46898855):165.1219275,(((41:329.9174044,50:329.9174044):138.3682563,45…
	TREE * STATE_13955000 = [&R] (((((1:1209.332736,(((((2:103.1735081,((3:45.92143038,5:45.92143038):45.84307957,((((4:54.16416306,6:54.16416306):2.505507582,9:56.66967064):4.459057622,7:61.12872826):7.867316332,8:68.9960446):22.76846536):11.40899814):180.8377075,17:284.0112156):109.9135189,(12:113.3368313,19:113.3368313):280.5879032):195.331995,((10:362.4300753,11:362.4300753):168.8854814,((13:307.…
	TREE * STATE_18245000 = [&R] ((((((1:1149.854645,(((((25:64.6934177,26:64.6934177):169.2641291,30:233.9575468):73.75719823,27:307.714745):342.7857471,(28:232.6759173,29:232.6759173):417.8245748):355.595115,(((((31:177.6176113,32:177.6176113):185.9431529,33:363.5607642):177.1887948,(((((34:81.00521273,46:81.00521273):139.3632602,37:220.3684729):121.5681858,38:341.9366587):26.58293649,(36:250.95113…
	TREE * STATE_8170000 = [&R] (((((((1:1120.276241,(((((31:243.1073677,32:243.1073677):120.2722571,33:363.3796248):298.0163614,(((41:264.1559549,45:264.1559549):251.1398494,50:515.2958043):46.35108347,(48:210.7109314,(49:152.6746057,51:152.6746057):58.03632568):350.9359564):99.74909846):86.9030833,(((((34:125.1664143,46:125.1664143):44.20758149,37:169.3739958):198.0781719,38:367.4521677):49.4754461…
	TREE * STATE_7915000 = [&R] ((((((1:897.1192096,(((((25:108.9366013,27:108.9366013):97.5881551,26:206.5247564):148.4050392,30:354.9297956):417.8528443,(28:494.2369265,29:494.2369265):278.5457134):35.65066308,(((((31:48.40751699,32:48.40751699):342.46037,33:390.867887):118.8181914,((41:211.8419845,(45:138.1746688,50:138.1746688):73.66731572):278.0238584,((48:188.688964,49:188.688964):165.0368382,5…
	TREE * STATE_25340000 = [&R] ((((((1:1167.645777,((((25:120.8589317,26:120.8589317):327.8249812,27:448.6839129):101.2166705,30:549.9005834):478.5187863,((28:554.1536043,29:554.1536043):143.3129976,(((((31:124.0630902,32:124.0630902):38.74207138,33:162.8051616):150.4255822,((((34:75.5742193,46:75.5742193):93.60488479,37:169.1791041):20.96001976,38:190.1391239):46.20312642,((35:138.6217843,39:138.6…
	TREE * STATE_10215000 = [&R] (((((((1:762.9263742,((((31:167.5002896,32:167.5002896):204.9046629,33:372.4049524):219.0609626,((41:352.6039172,(45:189.2536762,50:189.2536762):163.350241):156.0154479,((48:114.100711,49:114.100711):118.0516702,51:232.1523812):276.4669839):82.84654995):41.01679289,(((((34:247.254115,46:247.254115):137.6988069,37:384.9529219):68.65399415,(35:221.8605602,39:221.8605602…
	TREE * STATE_17515000 = [&R] ((((((1:978.8380806,(((((31:87.79814493,32:87.79814493):377.3787315,33:465.1768764):119.6994863,(((41:253.0536721,45:253.0536721):210.5067435,50:463.5604156):82.4254901,((48:210.8052573,49:210.8052573):198.7151389,51:409.5203962):136.4655094):38.89045708):121.2926948,(((34:175.4671118,46:175.4671118):115.2185534,37:290.6856652):147.7820903,(35:412.5602351,((36:135.559…
	TREE * STATE_43105000 = [&R] ((((((1:914.5577086,(((((31:173.4854906,32:173.4854906):262.9050901,33:436.3905807):68.05481286,((48:207.5434462,49:207.5434462):206.0784521,51:413.6218983):90.82349523):86.84067826,((41:210.4119217,45:210.4119217):175.0702026,50:385.4821242):205.8039476):104.5261075,((((((34:150.8881386,46:150.8881386):164.824261,37:315.7123996):58.52170289,38:374.2341025):14.2356355…
	TREE * STATE_28040000 = [&R] ((((1:1331.900623,((((((((2:156.8385891,5:156.8385891):38.5835697,3:195.4221588):20.92822829,((4:90.59603329,7:90.59603329):16.14958432,(6:94.39396195,(8:57.95047414,9:57.95047414):36.44348782):12.35165566):109.6047695):171.8347031,(12:58.11538472,19:58.11538472):330.0697055):280.2989164,17:668.4840066):79.2362716,(((((10:111.3783237,11:111.3783237):64.58644056,14:175…
	TREE * STATE_48695000 = [&R] (((((((1:1264.696022,(((((31:121.2546865,32:121.2546865):180.9462093,33:302.2008958):355.9959816,((((34:221.7958573,46:221.7958573):177.4473117,37:399.243169):50.02503581,(35:185.4434862,39:185.4434862):263.8247185):65.75085625,((36:251.1789992,40:251.1789992):174.2581946,38:425.4371938):89.58186721):143.1778163):62.29800325,(((41:407.8472274,50:407.8472274):16.421702…
	TREE * STATE_39640000 = [&R] (((((((1:1082.728725,(((((31:85.53914159,32:85.53914159):359.0850724,33:444.624214):122.1031951,((((34:159.2729942,46:159.2729942):150.6374893,37:309.9104835):180.2221503,(35:228.6514171,39:228.6514171):261.4812166):4.188295095,((36:136.7564341,40:136.7564341):235.1496889,38:371.906123):122.4148059):72.4064802):170.2154056,(((41:139.2251863,50:139.2251863):413.6488507…
	TREE * STATE_37815000 = [&R] (((((((1:1040.902342,((((31:317.1028393,32:317.1028393):226.1650744,33:543.2679136):314.2125064,(((41:538.3619049,(45:483.6283124,50:483.6283124):54.73359247):185.7230115,((48:227.2741395,49:227.2741395):96.17948632,51:323.4536258):400.6312905):46.52189449,((42:323.8057146,(43:140.1850669,44:140.1850669):183.6206477):151.6403459,47:475.4460605):295.1607503):86.8736092…
	TREE * STATE_35345000 = [&R] (((((((1:903.5334038,(((((31:314.4881364,32:314.4881364):117.1853478,33:431.6734843):49.05196159,(42:293.9340273,((43:94.43796052,44:94.43796052):150.7092404,47:245.1472009):48.78682642):186.7914185):6.490988444,((41:312.936901,(45:167.9473029,50:167.9473029):144.9895981):142.1741495,((48:53.8075991,49:53.8075991):304.9763431,51:358.7839422):96.32710831):32.10538377):…
	TREE * STATE_24095000 = [&R] ((((((1:1205.869976,((((((2:147.6467741,(((3:87.32826009,4:87.32826009):8.125469435,(6:87.34831641,9:87.34831641):8.105413122):42.84556929,(7:52.5208023,8:52.5208023):85.77849652):9.347475326):38.87950044,5:186.5262746):139.3616075,17:325.8878821):41.09498296,(12:58.35059763,19:58.35059763):308.6322674):332.2668329,(((10:335.8627145,(11:190.4313766,14:190.4313766):145…
	TREE * STATE_5575000 = [&R] ((((((1:1424.690403,((((25:137.1659988,26:137.1659988):597.250162,27:734.4161608):245.7601582,((28:358.8861501,29:358.8861501):517.2126098,30:876.0987599):104.0775591):223.8118322,(((((31:113.4951442,32:113.4951442):391.8690691,33:505.3642133):312.9660159,((((34:188.0747553,46:188.0747553):132.4501281,37:320.5248834):124.9679035,38:445.4927869):136.5576568,((35:388.275…
	TREE * STATE_25780000 = [&R] (((((((1:901.7346745,((((31:151.5794116,32:151.5794116):423.3997704,(33:507.8399902,((41:342.0319231,(45:253.3117919,50:253.3117919):88.72013117):92.60013286,((48:114.9398826,49:114.9398826):229.1406333,51:344.080516):90.55153998):73.20793425):67.13919175):104.7713167,((((34:139.9158909,46:139.9158909):232.764472,37:372.6803629):140.1215778,((36:93.23917011,40:93.2391…
	TREE * STATE_16070000 = [&R] (((((((1:965.3048448,(((((31:219.5830224,32:219.5830224):297.3614465,33:516.9444689):203.9252655,(((41:402.0680456,50:402.0680456):0.5841489983,45:402.6521946):222.1690035,((48:295.4041168,49:295.4041168):80.77518727,51:376.179304):248.641894):96.04853634):56.70438928,(((34:338.489876,46:338.489876):207.4694816,37:545.9593576):56.59725018,((35:516.1699895,39:516.16998…
	TREE * STATE_44600000 = [&R] (((((((1:1016.472661,((((((31:48.68359602,32:48.68359602):217.6425416,33:266.3261376):337.9134724,(((34:125.070882,46:125.070882):149.2025716,37:274.2734537):154.3738962,((35:277.4946288,(36:70.50914775,40:70.50914775):206.9854811):85.68671325,(38:62.44677844,39:62.44677844):300.7345636):65.46600776):175.5922602):51.60850725,((48:133.8667437,49:133.8667437):325.167055…
	TREE * STATE_13985000 = [&R] ((((((1:1222.685131,(((((25:127.6973921,26:127.6973921):114.0014856,30:241.6988777):176.7815096,27:418.4803873):96.51441971,(28:307.9297512,29:307.9297512):207.0650558):515.2197475,(((((31:175.8247177,32:175.8247177):327.48421,33:503.3089278):212.4783366,(((41:162.5853344,45:162.5853344):12.92260235,50:175.5079368):356.1789912,((48:167.0553141,49:167.0553141):210.1819…
	TREE * STATE_23645000 = [&R] ((((((1:1695.230527,((((25:140.7874527,26:140.7874527):64.6803963,27:205.467849):472.1377825,((28:477.2701146,29:477.2701146):71.98733238,30:549.257447):128.3481845):924.9990189,(((((31:217.0031924,32:217.0031924):253.3247997,33:470.3279921):411.0873465,((41:571.9896375,(45:469.9077491,50:469.9077491):102.0818883):90.91815784,((48:387.5393762,49:387.5393762):110.87289…
	TREE * STATE_5365000 = [&R] ((((((1:1075.581783,((((25:119.4871165,26:119.4871165):107.6682776,27:227.155394):318.9506337,((28:360.6654463,29:360.6654463):87.66714025,30:448.3325866):97.77344117):396.0648449,(((((31:81.46431619,32:81.46431619):160.2960014,33:241.7603176):277.1460329,((41:353.0574191,(45:187.4040369,50:187.4040369):165.6533822):69.47314914,((48:85.30940783,49:85.30940783):103.8398…
	TREE * STATE_34760000 = [&R] (((((1:1673.250983,((((25:391.9382934,26:391.9382934):419.6408092,(27:479.1584954,30:479.1584954):332.4206072):210.940029,(28:534.0976104,29:534.0976104):488.4215212):575.2556362,(((((31:187.8592929,32:187.8592929):262.4781708,33:450.3374638):518.3291319,((41:436.2934767,(45:388.9956886,50:388.9956886):47.29778805):438.5774697,((48:531.4949198,49:531.4949198):104.7005…
	TREE * STATE_20755000 = [&R] (((((((1:1050.112423,(((((31:199.8311879,32:199.8311879):168.0237292,33:367.8549171):353.2515401,(((34:102.6890286,46:102.6890286):358.3424292,37:461.0314578):118.1562808,((35:276.8522875,39:276.8522875):179.1174799,((36:214.6605226,40:214.6605226):116.3688361,38:331.0293587):124.9404087):123.2179712):141.9187185):64.37701154,((41:531.1047284,(45:488.9398947,50:488.93…
	TREE * STATE_39025000 = [&R] (((((((1:1115.047291,((((((31:237.546491,32:237.546491):196.52789,33:434.074381):44.58967237,((((34:99.68334019,46:99.68334019):41.50815157,37:141.1914918):136.3371872,38:277.528679):55.63258238,((35:224.5037752,39:224.5037752):45.83534958,(36:71.51642838,40:71.51642838):198.8226964):62.82213657):145.502792):248.2039948,(41:429.9570246,(45:172.4538018,50:172.4538018):…
	TREE * STATE_12145000 = [&R] ((((((1:1003.795565,(((((25:91.90676715,26:91.90676715):218.1120968,30:310.018864):169.9694561,27:479.9883201):394.925305,(28:197.2245402,29:197.2245402):677.6890849):13.20328755,(((((31:97.94789943,32:97.94789943):273.0232474,33:370.9711468):141.6896968,((41:212.614527,(45:153.8490674,50:153.8490674):58.76545958):108.0198151,(48:288.7748952,(49:115.221059,51:115.2210…
	TREE * STATE_14190000 = [&R] (((((1:865.1009537,((((((2:91.20773978,((4:21.09519269,8:21.09519269):14.11962415,7:35.21481684):55.99292294):2.826190012,((3:56.20088797,9:56.20088797):13.13593822,(5:39.59006295,6:39.59006295):29.74676324):24.69710361):77.6972469,17:171.7311767):176.6384741,((12:52.63699765,19:52.63699765):286.7316505,(16:85.31290209,18:85.31290209):254.0557461):9.001002589):158.435…
	TREE * STATE_20540000 = [&R] ((((((1:1172.060229,(((((25:144.949728,26:144.949728):60.67900284,27:205.6287309):149.1108874,30:354.7396183):442.054757,(28:541.1030815,29:541.1030815):255.6912937):301.9742161,((((31:65.99934369,32:65.99934369):257.4370515,33:323.4363952):218.4555547,(((41:226.7248608,50:226.7248608):63.48707236,45:290.2119332):177.2875387,((48:47.63058719,49:47.63058719):155.921891…
	TREE * STATE_36240000 = [&R] ((((((1:1237.956311,(((((25:117.4922403,26:117.4922403):135.6200883,27:253.1123286):31.8777179,30:284.9900465):453.0640665,(28:480.74734,29:480.74734):257.306773):438.5768865,(((((31:157.0688547,32:157.0688547):156.8422536,33:313.9111083):146.3895894,((((34:223.7517211,46:223.7517211):30.9245671,37:254.6762882):26.01064246,((36:71.49422858,40:71.49422858):129.8273511,…
	TREE * STATE_5645000 = [&R] (((((1:1074.524843,(((((25:84.20629418,26:84.20629418):164.1771874,27:248.3834816):151.838695,30:400.2221766):475.4994826,(28:595.3306646,29:595.3306646):280.3909945):86.9856952,(((((31:80.66542156,32:80.66542156):318.0814066,33:398.7468282):208.5854898,((41:346.6951474,(45:68.9317539,50:68.9317539):277.7633935):96.09424144,((48:212.068133,49:212.068133):69.85141575,51…
	TREE * STATE_39050000 = [&R] ((((((1:921.9097013,(((((25:74.96161919,26:74.96161919):291.1045081,27:366.0661272):107.8488292,30:473.9149564):105.5701897,(28:230.806739,29:230.806739):348.6784071):118.4217308,(((((31:174.6239298,32:174.6239298):120.6863151,33:295.3102449):232.3734136,(((34:113.9139434,46:113.9139434):111.4235632,37:225.3375066):134.9057052,((35:122.3216319,39:122.3216319):209.2038…
	TREE * STATE_49420000 = [&R] ((((((1:1264.547068,(((((25:173.1045243,26:173.1045243):343.7262922,27:516.8308165):94.21539684,(28:454.745928,29:454.745928):156.3002854):1.009255712,30:612.0554691):506.3524211,(((((31:143.0672851,32:143.0672851):113.0313538,33:256.0986389):204.7483907,(((34:253.3099874,46:253.3099874):73.72027402,37:327.0302614):66.94882254,((35:191.2820618,39:191.2820618):101.9597…
	TREE * STATE_36110000 = [&R] (((((((1:1172.344903,(((((31:286.1410886,32:286.1410886):204.7881567,33:490.9292453):130.4640648,(((34:134.5750157,46:134.5750157):198.0711593,37:332.646175):232.9750675,(35:459.7225698,((36:71.53318693,40:71.53318693):296.2648338,(38:261.4033649,39:261.4033649):106.3946559):91.92454908):105.8986727):55.77206758):245.7183148,((41:505.5229392,(45:244.1408708,50:244.140…
	TREE * STATE_31915000 = [&R] ((((((1:1527.97897,(((((25:168.8396347,26:168.8396347):318.452175,27:487.2918097):139.4684412,30:626.7602509):465.2634501,(28:622.829316,29:622.829316):469.194385):295.957091,(((((31:213.3752187,32:213.3752187):138.7852357,33:352.1604544):304.6864936,((41:382.161145,(45:266.6165433,50:266.6165433):115.5446017):213.5039906,((48:221.6268747,49:221.6268747):25.19626826,5…
	TREE * STATE_38755000 = [&R] ((((((1:861.4310591,(((((31:85.07863157,32:85.07863157):148.1738407,33:233.2524723):225.2648313,(((((34:149.0956368,46:149.0956368):60.92029952,37:210.0159363):83.79349082,38:293.8094272):24.53816111,(35:262.407952,39:262.407952):55.93963624):61.6574563,(36:137.9891564,40:137.9891564):242.0158881):78.51225901):87.91610203,((41:388.7432516,(45:216.5798743,50:216.579874…
	TREE * STATE_20245000 = [&R] ((((((1:956.9213829,(((((31:124.5796132,32:124.5796132):207.9704877,33:332.550101):118.1224182,(((34:98.80311949,46:98.80311949):96.21749901,37:195.0206185):120.822498,((35:184.4627479,(36:62.24298049,40:62.24298049):122.2197674):113.3356617,(38:65.19426251,39:65.19426251):232.6041471):18.04470682):134.8294027):118.3301152,((41:351.6247262,(45:130.8564742,50:130.85647…
	TREE * STATE_7260000 = [&R] ((((((1:1392.461047,(((((25:153.6553163,26:153.6553163):115.7258247,27:269.3811411):6.793322117,30:276.1744632):340.0253825,(28:332.3218356,29:332.3218356):283.8780101):510.672369,(((((31:225.4976427,32:225.4976427):163.2050419,33:388.7026846):290.5250103,(((41:302.3240001,50:302.3240001):28.68278901,45:331.0067891):103.8693397,((48:106.518675,49:106.518675):262.381040…
	TREE * STATE_11610000 = [&R] (((((((1:989.3215234,((((31:259.7133689,32:259.7133689):384.7848507,(33:618.8647303,((((34:305.7261596,46:305.7261596):36.69270637,37:342.4188659):40.92928824,38:383.3481542):96.77023856,((35:257.3649168,(36:89.0455356,40:89.0455356):168.3193812):184.0285539,39:441.3934706):38.72492208):138.7463376):25.63348929):61.21259823,((48:176.8807894,49:176.8807894):229.2519212…
	TREE * STATE_43565000 = [&R] ((((((1:747.7018368,(((((25:336.4416087,26:336.4416087):69.73799274,27:406.1796014):20.14460229,30:426.3242037):86.44226428,(28:353.5609665,29:353.5609665):159.2055015):149.6782762,(((((31:97.04602411,32:97.04602411):217.0901432,33:314.1361673):121.8685797,(((34:161.1506561,46:161.1506561):130.1486801,(37:189.753129,38:189.753129):101.5462072):48.08797847,((35:239.984…
	TREE * STATE_28490000 = [&R] ((((((1:1289.02304,(((((25:508.8811251,26:508.8811251):54.63712419,27:563.5182493):216.415281,30:779.9335303):105.0056838,(28:543.1815724,29:543.1815724):341.7576417):305.421057,(((((31:203.6028966,32:203.6028966):246.9003127,33:450.5032093):268.4733342,((41:400.0910769,(45:357.5963584,50:357.5963584):42.49471844):280.4622619,((48:276.7342805,49:276.7342805):172.96790…
	TREE * STATE_30145000 = [&R] ((((((1:1323.537958,(((((31:345.6138513,32:345.6138513):158.3349961,33:503.9488474):83.76028651,(((41:283.5129214,45:283.5129214):136.5759064,50:420.0888278):137.6946143,((48:169.0662507,49:169.0662507):169.9337581,51:339.0000088):218.7834334):29.92569171):40.63518876,(((34:130.314105,46:130.314105):106.7333055,37:237.0474105):84.17669745,((35:208.7774652,(36:97.61210…
	TREE * STATE_27255000 = [&R] ((((((1:1118.605547,(((((31:66.4208262,32:66.4208262):147.0525459,33:213.4733721):477.6032944,((((34:239.48342,46:239.48342):96.04094895,37:335.524369):64.17159813,38:399.6959671):55.44316666,((35:259.661018,39:259.661018):98.30779602,(36:80.95164741,40:80.95164741):277.0171667):97.17031972):235.9375327):50.03326016,(((41:341.5025358,50:341.5025358):83.04700141,45:424…
	TREE * STATE_14440000 = [&R] ((((((1:727.8862103,(((((31:115.1690488,32:115.1690488):89.43849562,33:204.6075445):280.4385471,(((41:141.8643861,45:141.8643861):30.75790078,50:172.6222869):278.5026196,((48:106.000631,49:106.000631):128.004334,51:234.004965):217.1199415):33.92118505):70.75642527,((42:138.221366,47:138.221366):28.50299908,(43:58.61907483,44:58.61907483):108.1052903):389.0781517):34.7…
	TREE * STATE_44710000 = [&R] ((((((1:1475.610959,(((((25:192.92841,26:192.92841):189.8062536,27:382.7346637):94.17194733,30:476.906611):354.5707235,(28:407.9159077,29:407.9159077):423.5614267):603.9336172,(((((31:128.8080153,32:128.8080153):205.1514668,33:333.9594822):464.3295034,((((34:145.1707744,46:145.1707744):168.2394982,37:313.4102726):98.67549399,(38:208.9628756,39:208.9628756):203.1228911…
	TREE * STATE_30225000 = [&R] (((((1:1305.96221,(((((((((((2:89.55486175,((4:66.42164658,7:66.42164658):8.030911716,8:74.4525583):15.10230345):24.89634026,(3:77.68810238,5:77.68810238):36.76309962):12.43010076,(6:98.4969136,9:98.4969136):28.38438917):71.47755723,18:198.35886):38.8202905,17:237.1791505):122.9628744,(15:166.9062579,16:166.9062579):193.235767):64.19045288,(12:104.388628,19:104.388628…
	TREE * STATE_28185000 = [&R] ((((((1:931.8496259,((((((((((2:7.919016843,7:7.919016843):21.61011176,8:29.52912861):9.748011526,(4:38.54027333,9:38.54027333):0.7368668037):57.17012041,(3:84.92195695,6:84.92195695):11.52530359):23.0035291,5:119.4507896):180.7732671,12:300.2240568):85.59081004,19:385.8148668):257.2927265,((10:140.3396417,11:140.3396417):455.3867991,(13:449.3382781,(14:448.3876351,(1…
	TREE * STATE_27895000 = [&R] ((((((1:1162.360786,(((((((((2:98.11845348,4:98.11845348):15.9521091,5:114.0705626):16.3576489,((3:31.73241524,6:31.73241524):68.07559845,((7:49.64532344,8:49.64532344):47.79124741,9:97.43657085):2.371442835):30.6201978):159.2927067,18:289.7209182):88.5505435,16:378.2714617):47.03261508,(15:159.8298194,17:159.8298194):265.4742574):59.2809099,(12:182.4960386,19:182.496…
	TREE * STATE_40720000 = [&R] (((((((1:766.4832946,(((((31:54.56071461,32:54.56071461):284.3322095,33:338.8929241):113.0984169,(((41:205.9998734,45:205.9998734):37.19103098,50:243.1909044):139.3098239,((48:108.5236078,49:108.5236078):172.0316604,51:280.5552682):101.9454601):69.49061272):50.64140383,(((34:95.62326428,46:95.62326428):179.4259344,37:275.0491986):110.556869,((35:213.5335805,39:213.533…
	TREE * STATE_34240000 = [&R] ((((((1:1028.478275,(((((31:61.95711308,32:61.95711308):282.0878424,33:344.0449555):250.3176436,(((41:381.8052224,45:381.8052224):20.18789496,50:401.9931173):100.221091,((48:116.5379482,49:116.5379482):316.0498363,51:432.5877845):69.62642384):92.1483907):25.01709632,(((34:140.1591934,46:140.1591934):178.0547942,37:318.2139876):44.9399392,(((35:147.1704972,39:147.17049…
	TREE * STATE_46355000 = [&R] ((((((1:1276.284982,(((((25:157.8485025,26:157.8485025):196.3116091,27:354.1601116):257.0752944,30:611.235406):374.8226234,(28:489.137211,29:489.137211):496.9208184):111.1425824,((((((31:59.54089712,32:59.54089712):27.88545056,33:87.42634768):473.6185653,(((34:140.4238868,46:140.4238868):178.1908667,37:318.6147534):149.3427796,(((35:186.9218322,39:186.9218322):253.660…
	TREE * STATE_24460000 = [&R] (((((((1:1463.089788,(((((31:281.737954,32:281.737954):175.5222869,33:457.260241):404.9092383,(((((34:233.3848526,46:233.3848526):67.17823499,37:300.5630876):76.28625612,38:376.8493437):40.80796565,(36:257.7411227,40:257.7411227):159.9161867):90.5411538,(35:384.6236377,39:384.6236377):123.5748255):353.971016):158.3266021,((41:478.8876467,(45:274.6544019,50:274.6544019…
	TREE * STATE_19165000 = [&R] ((((((1:1219.560802,(((((25:338.9648931,26:338.9648931):310.2431413,27:649.2080344):125.2731143,30:774.4811487):174.7127688,(28:800.8130201,29:800.8130201):148.3808973):182.2332705,(((((31:250.276684,32:250.276684):144.2638722,33:394.5405562):355.8440818,(41:711.5353916,((45:460.3513668,50:460.3513668):238.5022603,((48:223.8977748,49:223.8977748):279.2006578,51:503.09…
	TREE * STATE_44300000 = [&R] (((((1:1217.526529,(((((25:128.4649117,27:128.4649117):160.3379621,26:288.8028738):133.8446955,30:422.6475693):269.0184501,(28:242.5397986,29:242.5397986):449.1262208):234.6239153,(((((31:100.5337,32:100.5337):110.0312009,33:210.5649008):474.773993,((41:237.8696153,(45:171.1033816,50:171.1033816):66.76623371):267.9182967,((48:315.616819,49:315.616819):38.25171451,51:3…
	TREE * STATE_21405000 = [&R] ((((((1:1380.748796,(((((31:166.5587826,32:166.5587826):215.9067402,33:382.4655228):275.6877432,(((34:222.3319322,46:222.3319322):167.7509489,37:390.0828812):135.7964287,((35:143.8564012,(36:104.1109526,40:104.1109526):39.7454486):93.55068896,(38:106.7173437,39:106.7173437):130.6897464):288.4722198):132.2739561):224.1919278,(((41:324.3114784,45:324.3114784):214.897357…
	TREE * STATE_18390000 = [&R] (((((((1:755.5500532,(((((31:124.1051872,32:124.1051872):266.6628476,33:390.7680348):23.79754027,(((((34:49.13132795,46:49.13132795):107.4249467,37:156.5562746):77.26052077,38:233.8167954):26.19566195,35:260.0124573):65.58374302,((36:136.1067119,40:136.1067119):102.3339669,39:238.4406788):87.15552159):88.96937471):74.5143345,(((41:232.6082112,45:232.6082112):122.43010…
	TREE * STATE_16810000 = [&R] ((((((1:1442.316307,(((((25:183.603252,26:183.603252):316.3159335,27:499.9191856):274.8555575,30:774.7747431):197.2366534,(28:591.3083772,29:591.3083772):380.7030193):392.8964575,(((((31:128.3928344,32:128.3928344):117.1529151,33:245.5457495):370.2591107,(((((34:265.60083,46:265.60083):108.7279424,37:374.3287724):108.8098989,38:483.1386713):21.46462838,(35:311.931837,…
	TREE * STATE_40435000 = [&R] ((((((((1:806.7380006,(((((31:190.3681498,32:190.3681498):145.503925,33:335.8720748):89.25877118,((((34:108.8192032,46:108.8192032):115.9802513,37:224.7994545):96.8474056,(35:227.2436391,39:227.2436391):94.40322099):7.757187119,((36:103.8099947,40:103.8099947):138.8138584,38:242.6238531):86.78019414):95.72679874):97.68387233,((41:193.5726675,(45:166.5943244,50:166.594…
	TREE * STATE_32675000 = [&R] ((((((1:1225.62209,((((25:283.0194522,26:283.0194522):572.4857063,(27:692.7094618,30:692.7094618):162.7956966):222.5336238,(28:314.5757989,29:314.5757989):763.4629834):43.99919112,(((((31:125.8094513,32:125.8094513):210.544799,33:336.3542504):283.8022456,(((34:157.6685857,46:157.6685857):166.6172697,37:324.2858555):149.5160298,((35:271.4019761,39:271.4019761):94.78481…
	TREE * STATE_40455000 = [&R] ((((((1:782.1975946,(((((25:107.3505675,26:107.3505675):144.9842951,30:252.3348626):97.43261374,27:349.7674763):211.1715965,(28:401.6561706,29:401.6561706):159.2829021):152.8548113,(((((31:218.6159534,32:218.6159534):148.8771629,33:367.4931164):203.0977621,(((41:251.9042542,50:251.9042542):209.4229111,(48:294.9446586,(49:86.3163195,51:86.3163195):208.6283391):166.3825…
	TREE * STATE_47415000 = [&R] ((((((1:1212.082701,(((((31:71.71700486,32:71.71700486):467.4406124,33:539.1576173):77.6406704,(((34:193.6611622,46:193.6611622):174.7926291,37:368.4537913):95.77913165,((35:187.9285105,39:187.9285105):225.8953297,((36:136.6885038,40:136.6885038):221.6178401,38:358.3063439):55.51749638):50.40908269):152.5653648):26.97893275,((41:429.7305648,(45:274.8085648,50:274.8085…
	TREE * STATE_34790000 = [&R] (((((((1:1241.030739,(((((31:112.8401366,32:112.8401366):335.0839165,33:447.9240531):424.0260991,((41:327.322432,(45:281.7204584,50:281.7204584):45.60197362):96.31961082,((48:240.3087461,49:240.3087461):139.6540678,51:379.9628139):43.67922895):448.3081093):90.2702749,(((34:503.328311,46:503.328311):199.4358403,37:702.7641514):187.1953533,((35:142.0474769,39:142.047476…
	TREE * STATE_49845000 = [&R] ((((((1:1314.323072,(((((25:142.8374042,26:142.8374042):90.03736749,27:232.8747717):165.0218961,30:397.8966678):229.2644635,(28:383.2393875,29:383.2393875):243.9217438):457.9692339,(((((31:104.8797931,32:104.8797931):224.1012728,33:328.9810659):212.1636541,(((41:238.4273935,45:238.4273935):27.46393021,50:265.8913237):253.1712966,((48:141.3165057,49:141.3165057):187.92…
	TREE * STATE_25595000 = [&R] (((((((1:891.0149133,(((((31:100.3901128,32:100.3901128):250.7061117,33:351.0962245):134.5529168,(((34:158.3290582,46:158.3290582):89.40600835,37:247.7350665):153.4268589,((35:312.2077703,39:312.2077703):36.70676181,((36:61.06302391,40:61.06302391):151.1820256,38:212.2450495):136.6694826):52.24739338):84.48721578):164.4688764,((41:459.4552742,(45:109.3539955,50:109.35…
	TREE * STATE_36030000 = [&R] ((((((1:1747.26506,(((((25:329.6125073,26:329.6125073):181.888759,27:511.5012663):120.9762684,30:632.4775347):174.373832,(28:410.0938385,29:410.0938385):396.7575282):519.1168675,(((((31:104.9820409,32:104.9820409):234.8282303,33:339.8102712):431.3287316,((((34:198.2844356,46:198.2844356):156.2273399,37:354.5117754):92.42965212,38:446.9414276):94.18360087,((35:123.2170…
	TREE * STATE_37835000 = [&R] (((((((1:870.0766049,(((((31:102.8648325,32:102.8648325):334.1460642,33:437.0108967):111.0004053,(((34:100.3430011,46:100.3430011):179.0574097,37:279.4004107):134.3727513,(35:368.7574262,(((36:162.2154439,40:162.2154439):76.60652129,38:238.8219652):68.77434499,39:307.5963102):61.16111605):45.01573577):134.23814):160.549855,(((41:215.4058662,45:215.4058662):80.97345671…
	TREE * STATE_20240000 = [&R] ((((((1:1022.379084,(((((31:217.5087484,32:217.5087484):275.3834693,33:492.8922177):24.27418278,(((34:110.5147724,46:110.5147724):17.45947207,37:127.9742445):255.4998591,((35:268.7710153,(36:109.7033673,40:109.7033673):159.067648):57.41049341,(38:212.7593234,39:212.7593234):113.4221853):57.29259485):133.6922969):84.68775221,((41:504.3472136,((48:94.4955515,49:94.49555…
	TREE * STATE_39360000 = [&R] ((((((1:1163.885021,(((((31:74.04316181,32:74.04316181):235.5935257,33:309.6366876):311.5868103,(((41:316.2867859,45:316.2867859):189.2136497,50:505.5004356):48.28175224,((48:123.4800972,49:123.4800972):279.4683675,51:402.9484647):150.8337232):67.44131002):300.3621778,((42:498.8375725,(43:332.7307448,44:332.7307448):166.1068277):168.4930522,47:667.3306247):254.2550509…
	TREE * STATE_41430000 = [&R] (((((((1:1040.242637,(((((31:185.3389595,32:185.3389595):235.9157617,33:421.2547211):291.6450388,(((34:344.48127,46:344.48127):44.13022175,37:388.6114918):130.4550841,((35:169.361317,39:169.361317):242.1793996,((36:64.93792537,40:64.93792537):204.1674457,38:269.105371):142.4353456):107.5258592):193.8331841):36.82884444,((41:487.4501803,(45:216.0508422,50:216.0508422):…
	TREE * STATE_34985000 = [&R] ((((((1:1639.888392,(((((31:704.5808215,32:704.5808215):314.8030105,33:1019.383832):77.41387963,((45:88.47538343,50:88.47538343):560.3803335,((48:95.67917224,49:95.67917224):188.0564339,51:283.7356061):365.1201108):447.9419948):210.0631416,(((((34:465.3236018,46:465.3236018):90.72844587,37:556.0520477):56.40909278,38:612.4611404):27.97607592,(35:209.7112819,39:209.711…
	TREE * STATE_10595000 = [&R] (((((((1:1055.898198,(((((31:139.8730519,32:139.8730519):143.0582108,33:282.9312627):193.0452586,(((34:187.5643596,46:187.5643596):88.97061982,37:276.5349794):144.2306558,((35:365.3453877,39:365.3453877):17.43254597,((36:93.84862164,40:93.84862164):189.1611313,38:283.0097529):99.76818077):37.98770151):55.21088611):67.70683744,(((41:161.3852406,45:161.3852406):46.36524…
	TREE * STATE_14665000 = [&R] (((((((1:1026.446418,(((((31:175.1106994,32:175.1106994):55.53928686,33:230.6499863):395.8962858,(((34:204.0781954,46:204.0781954):111.6566139,37:315.7348093):226.0299611,(((35:253.396452,39:253.396452):192.8530892,38:446.2495412):39.33247508,(36:89.20642402,40:89.20642402):396.3755923):56.18275412):84.78150164):54.07535713,((41:369.8895314,(45:120.4149059,50:120.4149…
	TREE * STATE_6840000 = [&R] (((((((1:1330.175621,(((((31:136.9597328,32:136.9597328):167.2871436,33:304.2468764):327.6918097,((((34:245.0540558,46:245.0540558):97.42902475,37:342.4830805):52.97858737,38:395.4616679):103.0065386,((35:137.2368256,39:137.2368256):228.9884798,(36:130.1904942,40:130.1904942):236.0348112):132.2429011):133.4704796):80.19882911,((41:457.7033464,(45:396.8448876,50:396.844…
	TREE * STATE_23405000 = [&R] ((((((1:1150.509346,(((((25:104.0993223,26:104.0993223):398.997322,27:503.0966443):78.4564694,30:581.5531137):2.139678046,(28:185.8025269,29:185.8025269):397.8902648):334.1715775,(((((31:138.1438819,32:138.1438819):93.29426244,33:231.4381444):268.7345163,(((34:152.9742746,46:152.9742746):51.08772016,37:204.0619947):107.9005797,((35:160.0219861,39:160.0219861):130.9930…
	TREE * STATE_30880000 = [&R] (((((((1:851.9005325,(((((31:95.74739355,32:95.74739355):130.2893142,33:226.0367077):303.9613619,((((34:81.63517754,46:81.63517754):153.5598596,37:235.1950371):222.943203,(35:384.7545765,39:384.7545765):73.3836636):33.22574877,((36:126.6557114,40:126.6557114):145.0079042,38:271.6636156):219.7003733):38.63408074):77.36736933,(((41:381.9441402,50:381.9441402):15.5657745…
	TREE * STATE_45120000 = [&R] ((((((1:1408.124729,(((((31:180.6248561,32:180.6248561):89.01185964,33:269.6367158):438.7774767,((41:604.358215,((48:261.8898804,49:261.8898804):271.7548731,51:533.6447535):70.71346151):49.88039422,(45:411.9395,50:411.9395):242.2991093):54.17558323):57.27242103,(((((34:187.5222539,46:187.5222539):91.08516051,37:278.6074145):29.60390491,38:308.2113194):43.39117638,(35:…
	TREE * STATE_8800000 = [&R] ((((((1:1293.991436,((((25:444.8147548,26:444.8147548):137.9247401,(27:539.9244618,30:539.9244618):42.81503305):104.9702773,(28:343.5671749,29:343.5671749):344.1425972):475.6920023,((((((31:432.7520894,32:432.7520894):69.52964282,33:502.2817322):118.3194271,((48:128.2385772,49:128.2385772):377.7582417,51:505.996819):114.6043404):101.9732569,(41:576.8456033,(45:339.7849…
	TREE * STATE_14715000 = [&R] ((((((1:1085.989384,(((((25:257.9045628,26:257.9045628):106.5952558,30:364.4998186):114.8870576,27:479.3868762):175.5142224,(28:158.7614985,29:158.7614985):496.1396001):316.1631624,(((((31:131.4232285,32:131.4232285):258.6079733,33:390.0312018):82.22740887,((((34:216.808698,46:216.808698):70.70139542,37:287.5100934):28.8585994,(35:169.2188204,39:169.2188204):147.14987…
	TREE * STATE_12190000 = [&R] (((((1:1236.917458,(((((25:200.040571,26:200.040571):149.3720208,27:349.4125918):272.3463776,30:621.7589695):408.4628386,(28:305.523447,29:305.523447):724.6983611):60.33570719,(((((31:77.80856947,32:77.80856947):285.0879079,33:362.8964774):218.109975,((41:193.8075748,(45:179.2195123,50:179.2195123):14.58806253):248.7578812,(48:309.4442122,(49:96.30211003,51:96.3021100…
	TREE * STATE_34960000 = [&R] ((((((1:1818.290354,(((((25:354.6497537,26:354.6497537):128.6287575,27:483.2785113):225.693464,30:708.9719753):658.5475116,(28:524.3941077,29:524.3941077):843.1253792):72.94724995,(((((31:290.1190026,32:290.1190026):386.0880419,33:676.2070445):143.8035552,(((34:352.3831306,46:352.3831306):263.9437088,37:616.3268395):86.58628816,((35:278.2694288,39:278.2694288):418.975…
	TREE * STATE_16995000 = [&R] ((((((((1:859.3761936,(((((31:143.9744991,32:143.9744991):154.9561668,33:298.9306659):114.801711,((((34:167.8953299,46:167.8953299):60.96149264,37:228.8568225):44.36406378,38:273.2208863):60.82959419,((35:187.7138412,(36:62.66068179,40:62.66068179):125.0531594):81.5802101,39:269.2940513):64.75642917):79.68189645):258.802443,((41:337.0688415,(45:145.6324895,50:145.6324…
	TREE * STATE_22120000 = [&R] ((((((1:912.2280985,(((((31:175.1401756,32:175.1401756):155.1514162,33:330.2915918):124.5174593,(((34:232.6598704,46:232.6598704):75.02755655,37:307.687427):79.13111397,((35:125.1837584,39:125.1837584):163.575968,((36:76.00431749,40:76.00431749):97.01058259,38:173.0149001):115.7448264):98.05881449):67.99051016):244.801744,(((41:183.1616473,45:183.1616473):136.6337363,…
	TREE * STATE_12970000 = [&R] (((((((1:964.843955,(((((31:327.5224843,32:327.5224843):184.2561662,33:511.7786506):152.8329833,((((34:245.6909793,46:245.6909793):119.2311131,37:364.9220925):133.2233779,((36:218.6983202,40:218.6983202):177.2377912,38:395.9361114):102.209359):37.84709238,(35:375.5271679,39:375.5271679):160.4653948):128.6190712):43.04216594,((41:373.7073046,(45:230.5002929,50:230.5002…
	TREE * STATE_33170000 = [&R] (((((((1:878.2041509,((((31:67.97343899,32:67.97343899):72.8244324,33:140.7978714):308.485439,(((((34:80.24856613,46:80.24856613):86.03757879,37:166.2861449):89.57299368,38:255.8591386):93.12271182,(35:130.8590301,39:130.8590301):218.1228203):34.25204025,(36:72.44553547,40:72.44553547):310.7883552):66.04941973):118.6836852,((((41:225.0435092,45:225.0435092):3.72592248…
	TREE * STATE_15025000 = [&R] ((((((1:1106.486146,((((25:115.7265961,26:115.7265961):397.9135828,(27:293.1981291,30:293.1981291):220.4420499):277.7544684,(28:340.1293935,29:340.1293935):451.2652539):269.9846002,(((((31:205.8052216,32:205.8052216):203.6791366,33:409.4843581):357.6245873,((41:423.4024445,(45:306.2871247,50:306.2871247):117.1153198):189.2915107,((48:165.0354618,49:165.0354618):114.98…
	TREE * STATE_28245000 = [&R] (((((((1:1040.204941,(((((31:331.4697857,32:331.4697857):105.0724294,33:436.5422151):256.8993042,(((34:143.7002602,46:143.7002602):190.1029622,37:333.8032225):155.1544139,((35:278.1078452,(36:144.9084254,40:144.9084254):133.1994198):60.6366301,(38:314.1104255,39:314.1104255):24.63404981):150.213161):204.4838829):167.3241045,((41:734.8565441,(45:340.7080951,50:340.7080…
	TREE * STATE_19995000 = [&R] (((((((1:960.2049031,(((((31:121.0815532,32:121.0815532):40.89056007,33:161.9721133):382.4326317,((((34:93.19427225,46:93.19427225):150.493361,37:243.6876333):228.9576147,38:472.645248):3.599018988,((35:386.5254772,39:386.5254772):63.25230041,(36:267.0295682,40:267.0295682):182.7482094):26.46648941):68.16047796):92.9072973,(((41:220.1386668,50:220.1386668):106.7091743…
	TREE * STATE_44570000 = [&R] ((((((1:969.3431129,(((((25:79.45663643,26:79.45663643):281.7960001,27:361.2526366):204.4081349,30:565.6607714):90.68222987,(28:276.4633058,29:276.4633058):379.8796955):134.9340567,((((((31:78.90650501,32:78.90650501):151.9256848,33:230.8321898):266.2216396,((((34:133.5963306,46:133.5963306):91.73770146,37:225.3340321):118.2146536,((36:77.50977254,40:77.50977254):144.…
	TREE * STATE_47580000 = [&R] ((((((1:1220.138677,(((((31:95.10910189,32:95.10910189):279.8522988,33:374.9614007):372.0721505,((((34:200.2773509,46:200.2773509):95.46484802,37:295.742199):47.83182223,38:343.5740212):26.58525576,((35:219.6240962,(36:113.7010583,40:113.7010583):105.9230378):49.82283073,39:269.4469269):100.71235):376.8742742):160.8327481,((41:573.2545471,(45:468.2555557,50:468.255555…
	TREE * STATE_8895000 = [&R] ((((((1:1090.312293,(((((25:211.969421,26:211.969421):237.5535987,27:449.5230197):137.6513127,30:587.1743323):58.9084023,(28:148.9540904,29:148.9540904):497.1286442):302.2848686,(((((31:246.989138,32:246.989138):258.733515,33:505.722653):76.39230473,(((34:324.9361419,46:324.9361419):127.1228017,37:452.0589436):73.14144707,((35:112.3932497,39:112.3932497):261.9752391,((…
	TREE * STATE_27050000 = [&R] ((((((1:911.5899557,(((((((2:78.36586702,9:78.36586702):66.40301958,((((3:78.15602946,(5:65.3363442,6:65.3363442):12.81968526):34.32733038,4:112.4833598):10.94669547,7:123.4300553):11.05927814,8:134.4893334):10.27955315):205.4258147,(17:69.07677568,19:69.07677568):281.1179256):89.26452067,12:439.4592219):53.52993418,((10:123.0167823,11:123.0167823):190.8173239,(((13:2…
	TREE * STATE_11265000 = [&R] ((((((1:1052.33562,(((((25:209.1346409,26:209.1346409):143.7325895,27:352.8672303):195.2463956,30:548.113626):221.3504455,(28:505.7347919,29:505.7347919):263.7292795):75.21003142,((((((31:142.2545848,32:142.2545848):197.9432953,33:340.1978802):169.0400881,((((34:160.0269704,46:160.0269704):131.4810041,37:291.5079744):71.18207131,35:362.6900458):24.02051808,(((36:73.13…
	TREE * STATE_49445000 = [&R] (((((((1:712.381703,(((((31:199.2626007,32:199.2626007):80.02907603,33:279.2916768):207.0869154,(((34:149.6846964,46:149.6846964):135.3547094,37:285.0394058):67.95561224,((35:123.4922249,39:123.4922249):174.549747,((36:88.2315353,40:88.2315353):171.7207903,38:259.9523256):38.08964625):54.9530461):133.3835742):16.87372848,((41:314.8706467,(45:129.4402569,50:129.4402569…
	TREE * STATE_23375000 = [&R] ((((((1:1105.788132,(((((31:113.7565066,32:113.7565066):223.9970535,33:337.7535602):155.403973,(((41:248.2971688,45:248.2971688):50.80105233,50:299.0982212):110.65603,(48:218.6646861,(49:121.5291636,51:121.5291636):97.13552244):191.0895651):83.40328201):61.80371221,((((34:176.2469769,46:176.2469769):61.22745615,37:237.4744331):64.14099746,((35:99.26682949,39:99.266829…
	TREE * STATE_28105000 = [&R] ((((((1:1513.674942,(((((25:221.3318558,26:221.3318558):306.9381625,27:528.2700182):89.39983346,30:617.6698517):288.853734,(28:557.7489436,29:557.7489436):348.7746422):447.9496924,((((31:95.73062689,32:95.73062689):498.3364179,33:594.0670447):212.8025957,((((34:311.6579744,46:311.6579744):150.4159632,37:462.0739375):90.75806168,((35:209.5578151,39:209.5578151):292.375…
	TREE * STATE_26185000 = [&R] (((((((1:886.8230278,(((((31:36.12597933,32:36.12597933):205.9490997,33:242.075079):450.313807,(((((34:90.77863108,46:90.77863108):87.45549452,37:178.2341256):62.33314285,(35:148.5180741,39:148.5180741):92.04919431):2.301419698,38:242.8686881):213.2568708,(36:312.8422486,40:312.8422486):143.2833103):236.2633271):44.74282937,((41:583.8279104,(45:385.7645997,50:385.7645…
	TREE * STATE_41545000 = [&R] ((((((1:1459.84151,(((((25:209.1009615,26:209.1009615):119.4278275,27:328.528789):143.9257186,30:472.4545076):148.3534867,(28:273.0494703,29:273.0494703):347.758524):659.2210396,((((((31:171.470164,32:171.470164):235.4594487,33:406.9296127):355.8935665,((41:420.5537748,45:420.5537748):81.44119509,50:501.9949699):260.8282093):78.56874047,((48:218.3370289,49:218.3370289…
	TREE * STATE_43850000 = [&R] (((((1:1505.342745,(((((((((2:78.25545601,(4:43.60312017,7:43.60312017):34.65233584):56.52371926,8:134.7791753):26.49720898,9:161.2763842):95.92952237,((3:236.6982478,6:236.6982478):0.3282821542,5:237.02653):20.17937663):325.4535122,17:582.6594188):323.6976204,(12:148.321934,19:148.321934):758.0351052):317.6637724,((10:158.2415189,11:158.2415189):492.047947,(13:590.65…
	TREE * STATE_24430000 = [&R] (((((1:1388.443898,(((((((((2:93.50305841,(4:61.06329418,(7:34.67016155,8:34.67016155):26.39313263):32.43976423):113.3911039,(3:197.2661523,9:197.2661523):9.62801003):73.50004805,(5:124.8552732,6:124.8552732):155.5389372):20.85045229,18:301.2446626):85.47877982,17:386.7234425):191.3177131,(12:99.85882755,19:99.85882755):478.182328):9.685348476,((10:362.433329,11:362.4…
	TREE * STATE_15270000 = [&R] (((((((1:1105.992679,(((((31:237.7145718,32:237.7145718):453.6633942,33:691.377966):16.55565098,((41:441.5433866,(45:188.9476093,50:188.9476093):252.5957774):176.8411862,((48:134.7163732,49:134.7163732):321.3726036,51:456.0889767):162.2955961):89.54904414):88.47519032,((((34:168.0553263,46:168.0553263):282.2024921,37:450.2578185):49.21467144,(35:304.9637024,(36:105.45…
	TREE * STATE_37825000 = [&R] (((((1:1042.069249,(((((25:374.4422871,26:374.4422871):184.3043527,27:558.7466398):147.6166769,30:706.3633167):143.9977183,(28:458.9973473,29:458.9973473):391.3636877):39.18090685,((((31:207.9967964,32:207.9967964):371.6439945,33:579.640791):141.9187519,(((34:146.6635075,46:146.6635075):339.7279833,37:486.3914908):95.00138567,((35:244.4386302,39:244.4386302):286.21677…
	TREE * STATE_24600000 = [&R] (((((((1:1195.490284,(((((31:228.4087523,32:228.4087523):337.7066993,33:566.1154516):152.6944768,((41:307.127599,(45:246.2100796,50:246.2100796):60.91751938):335.4973785,((48:279.3516712,49:279.3516712):181.7014173,51:461.0530885):181.5718889):76.18495098):208.6053723,(((((34:109.8237553,46:109.8237553):144.166053,37:253.9898083):48.98219602,38:302.9720043):271.727015…
	TREE * STATE_32195000 = [&R] (((((((1:1017.807542,(((((31:123.8521515,32:123.8521515):196.8882576,33:320.7404091):351.4430077,((((34:274.2488828,46:274.2488828):133.4667789,37:407.7156617):142.6455273,(35:172.2039864,39:172.2039864):378.1572026):34.8302134,((36:143.3766664,40:143.3766664):212.3696893,38:355.7463557):229.4450467):86.99201431):117.9095005,(((41:180.9445683,45:180.9445683):57.059334…
	TREE * STATE_44560000 = [&R] (((((((1:807.2724001,(((((31:74.50759296,32:74.50759296):146.0231467,33:220.5307397):140.2481466,((((34:132.3566359,46:132.3566359):107.7968098,38:240.1534457):50.53196763,37:290.6854134):41.83203486,((35:231.7353209,(36:109.156147,40:109.156147):122.5791739):27.45626963,39:259.1915905):73.32585772):28.261438):77.67594211,((45:190.6309542,50:190.6309542):233.8997687,(…
	TREE * STATE_44090000 = [&R] ((((((1:1100.048751,(((((31:145.9516321,32:145.9516321):428.6209785,33:574.5726106):279.2030298,(((34:334.9491971,46:334.9491971):155.0318598,(37:353.5827472,38:353.5827472):136.3983097):88.39995176,((35:183.252952,39:183.252952):170.7408899,(36:105.3414573,40:105.3414573):248.6523846):224.3871667):275.3946317):87.6813821,((41:585.8529891,(45:424.9080422,50:424.908042…
	TREE * STATE_49545000 = [&R] (((((((1:852.8340599,(((((31:144.6048826,32:144.6048826):330.8193051,33:475.4241877):134.9881885,(((((34:178.8926802,46:178.8926802):127.8834071,37:306.7760872):27.62689308,38:334.4029803):64.45373836,(35:194.5988905,39:194.5988905):204.2578282):58.93318444,(36:186.7449562,40:186.7449562):271.0449469):152.622473):4.899732882,((41:342.491942,(45:224.3027075,50:224.3027…
	TREE * STATE_25885000 = [&R] ((((((1:1091.599445,(((((31:96.75075401,32:96.75075401):83.7928364,33:180.5435904):325.4005855,(((34:253.541531,46:253.541531):87.76551549,37:341.3070465):96.64138192,((35:284.3863474,39:284.3863474):121.3663444,((36:79.37283247,40:79.37283247):177.0891662,38:256.4619987):149.2906931):32.19573657):67.99574749):202.4217081,(((41:500.7506102,50:500.7506102):112.8395893,…
	TREE * STATE_45780000 = [&R] (((((1:1013.874419,(((((31:164.3049522,32:164.3049522):76.56869383,33:240.8736461):392.226915,(((34:159.9676999,46:159.9676999):143.2884905,37:303.2561904):78.06004319,((35:207.4423092,39:207.4423092):160.1618276,((36:43.9521589,40:43.9521589):278.6387451,38:322.590904):45.0132328):13.71209677):251.7843275):44.02619509,((41:263.4857584,(45:212.455672,50:212.455672):51…
	TREE * STATE_35120000 = [&R] (((((((1:1233.581006,(((((31:313.9209009,32:313.9209009):212.7552706,33:526.6761715):107.6790826,(((34:417.8760057,46:417.8760057):17.517003,37:435.3930087):117.2997135,(((35:263.8593525,39:263.8593525):68.68377788,(36:240.7087299,40:240.7087299):91.83440049):97.22626552,38:429.7693959):122.9233263):81.66253195):219.8079255,((41:584.4041984,(45:366.8905166,50:366.8905…
	TREE * STATE_27970000 = [&R] ((((((1:1401.952695,(((((((((2:99.89945792,8:99.89945792):1.712751653,5:101.6122096):70.50645312,(((3:77.67674748,4:77.67674748):17.555811,(6:90.70574606,9:90.70574606):4.526812421):21.8225833,7:117.0551418):55.06352091):200.9470109,18:373.0656736):78.02202879,16:451.0877024):118.3068622,(12:93.97743401,19:93.97743401):475.4171306):46.18894404,(((10:218.4231917,13:218…
	TREE * STATE_44170000 = [&R] ((((1:1428.64064,(((((25:69.31403654,26:69.31403654):71.89999318,27:141.2140297):347.2796964,30:488.4937261):100.7936992,(28:335.4369761,29:335.4369761):253.8504492):535.4155465,(((((31:229.5052689,32:229.5052689):109.549709,33:339.054978):391.2393153,(((34:182.8995106,46:182.8995106):312.9648709,37:495.8643815):153.6857459,((35:238.463771,39:238.463771):178.7547002,(…
	TREE * STATE_26015000 = [&R] (((((((1:1307.066899,(((((31:171.082583,32:171.082583):313.5471796,33:484.6297626):339.1509306,((((34:132.0065594,46:132.0065594):117.7505735,37:249.7571329):79.32481129,(38:242.8972269,39:242.8972269):86.18471722):42.82333762,(35:255.143234,(36:149.5107816,40:149.5107816):105.6324524):116.7620478):451.8754114):66.38749863,(((41:281.5412785,45:281.5412785):378.9387309…
	TREE * STATE_11405000 = [&R] (((((((1:978.9634997,((((((31:138.4130665,32:138.4130665):119.6935554,33:258.106622):237.3404241,(((((34:143.3772806,46:143.3772806):106.1346804,37:249.511961):75.49302174,38:325.0049827):87.24448612,(35:144.2623228,39:144.2623228):267.9871461):9.793738523,(36:113.3614868,40:113.3614868):308.6817206):73.40383872):84.82260228,((48:142.3730924,49:142.3730924):227.029965…
	TREE * STATE_26635000 = [&R] (((((((1:905.5669457,(((((31:104.0908146,32:104.0908146):396.9757628,33:501.0665773):35.35890904,((((34:219.4026138,46:219.4026138):73.48636498,37:292.8889788):64.41088181,38:357.2998606):40.59129783,((35:155.549875,39:155.549875):234.6170423,(36:141.6819068,40:141.6819068):248.4850104):7.724241151):138.534328):84.30694866,(41:275.4572398,((45:152.8473814,50:152.84738…
	TREE * STATE_29695000 = [&R] (((((1:1252.308918,(((((25:151.1800611,27:151.1800611):197.7864902,26:348.9665513):97.79855807,30:446.7651094):215.4372155,(28:420.1622062,29:420.1622062):242.0401188):142.7698595,((((31:123.0983988,32:123.0983988):201.2354793,33:324.3338781):336.9982959,(((((34:85.2498826,46:85.2498826):96.63546198,37:181.8853446):99.39196061,38:281.2773052):95.43559,((35:238.929935,…
	TREE * STATE_45685000 = [&R] ((((((1:1574.745694,(((((25:297.4640873,26:297.4640873):77.32439326,27:374.7884806):357.2977876,30:732.0862682):125.3882167,(28:713.8931204,29:713.8931204):143.5813645):557.761846,((((31:253.7505034,32:253.7505034):225.5149394,33:479.2654428):542.0606296,(((41:298.5508838,45:298.5508838):228.927541,50:527.4784248):383.2847961,(((42:564.0961748,47:564.0961748):4.596800…
	TREE * STATE_46760000 = [&R] (((((((1:1071.723257,(((((31:430.5889697,32:430.5889697):168.8744845,33:599.4634542):74.01481667,(((34:139.8235067,46:139.8235067):268.296021,37:408.1195277):249.5577695,((35:316.4580517,39:316.4580517):180.2929882,((36:127.3344529,40:127.3344529):351.1709764,38:478.5054293):18.2456107):160.9262572):15.80097362):126.073631,(((41:252.6862411,45:252.6862411):126.7816396…
	TREE * STATE_37210000 = [&R] (((((((1:942.13449,(((((31:62.86140322,32:62.86140322):460.398745,33:523.2601482):148.9292848,((((34:152.3421766,46:152.3421766):118.6931683,37:271.0353449):58.23242208,(38:279.4089746,39:279.4089746):49.85879241):75.90186887,(35:277.5837428,(36:148.8378638,40:148.8378638):128.7458791):127.585893):267.0197972):60.71953412,(((41:347.7740149,45:347.7740149):54.72565373,…
	TREE * STATE_10635000 = [&R] ((((((1:1413.289414,((((((31:462.9287104,32:462.9287104):119.4112829,33:582.3399933):284.8976235,((48:187.2045487,49:187.2045487):422.6135238,51:609.8180725):257.4195443):14.7957834,((((34:137.697249,46:137.697249):246.4603907,37:384.1576397):169.2319826,38:553.3896223):100.4773312,((35:455.7322124,(36:201.3258663,40:201.3258663):254.4063461):59.67475351,39:515.406965…
	TREE * STATE_8935000 = [&R] (((((((((1:974.8809266,((((31:139.5233557,32:139.5233557):408.6159583,33:548.1393139):232.6427204,(((34:443.283385,46:443.283385):161.2418302,((35:396.6135916,39:396.6135916):137.4336509,((36:136.5111942,40:136.5111942):297.8683311,38:434.3795253):99.66771725):70.47797271):4.726286908,37:609.2515021):171.5305322):38.20376902,(((41:560.8068194,(45:298.8223399,50:298.822…
	TREE * STATE_35565000 = [&R] (((((((1:1229.911802,(((((31:354.8911138,32:354.8911138):283.8371271,33:638.728241):171.6794093,((41:445.5245114,(45:325.5666945,50:325.5666945):119.9578169):242.0531709,((48:248.3220658,49:248.3220658):350.0283821,51:598.3504479):89.22723444):122.829968):3.398920391,(((34:328.2372515,46:328.2372515):88.66786894,37:416.9051204):164.4770247,((35:200.821796,39:200.82179…
	TREE * STATE_31520000 = [&R] (((((1:1103.338487,((((((2:93.46547321,(5:50.92003531,6:50.92003531):42.5454379):57.75515207,((3:82.43883798,9:82.43883798):51.52831229,(4:79.65178575,(7:39.64996383,8:39.64996383):40.00182192):54.31536451):17.25347501):197.2663399,(12:344.4732775,19:344.4732775):4.013687621):366.8533803,((((10:153.9895078,11:153.9895078):195.3392461,(13:302.9355678,14:302.9355678):46…
	TREE * STATE_32730000 = [&R] (((((((1:1455.774848,(((((31:119.6347151,32:119.6347151):325.9844729,33:445.619188):229.9050632,(((34:246.700595,46:246.700595):198.9485238,37:445.6491188):214.458177,((35:263.6708831,(36:118.6308745,40:118.6308745):145.0400086):89.97420159,(38:265.4247104,39:265.4247104):88.22037421):306.4622112):15.4169554):160.9026526,((41:456.8121365,(45:400.7637634,50:400.7637634…
	TREE * STATE_17325000 = [&R] (((((((1:865.3678519,(((((31:139.8126502,32:139.8126502):104.7474969,33:244.560147):217.4493187,(((41:94.03077491,50:94.03077491):3.3839334,45:97.41470831):231.9158893,((48:112.755586,49:112.755586):95.91943656,51:208.6750226):120.655575):132.6788682):64.33543887,(((34:98.59988286,46:98.59988286):153.9310308,37:252.5309136):164.8339738,((35:278.5686671,39:278.5686671)…
	TREE * STATE_42495000 = [&R] ((((((1:1170.191351,(((((25:286.5712194,26:286.5712194):0.03922589202,27:286.6104453):326.6966916,30:613.3071369):161.9588568,(28:612.8788247,29:612.8788247):162.387169):306.566838,(((((31:267.3371779,32:267.3371779):128.5441116,33:395.8812895):393.7639144,((41:417.4432842,(45:401.3970099,50:401.3970099):16.04627434):227.2521183,((48:87.98099101,49:87.98099101):256.84…
	TREE * STATE_27840000 = [&R] ((((((1:1223.927049,(((((31:309.7433692,32:309.7433692):194.1526821,33:503.8960513):272.097678,(((((34:163.0464029,46:163.0464029):223.9247646,38:386.9711676):68.74601651,37:455.7171841):51.16909079,39:506.8862749):33.58611338,(35:409.7698326,(36:76.16412106,40:76.16412106):333.6057115):130.7025557):235.5213411):83.76256423,((42:337.7546725,(43:207.3693584,44:207.3693…
	TREE * STATE_28365000 = [&R] ((((((1:834.9760802,(((((25:79.52776686,26:79.52776686):94.56952569,27:174.0972926):451.540801,30:625.6380935):103.8938122,(28:400.2271674,29:400.2271674):329.3047383):29.36827495,(((((31:137.5089839,32:137.5089839):179.2779435,33:316.7869274):105.0421174,((41:292.8546172,(45:183.7705212,50:183.7705212):109.084096):98.64346201,((48:99.59362116,49:99.59362116):102.3152…
	TREE * STATE_9060000 = [&R] ((((((1:1196.258246,(((((31:132.9692236,32:132.9692236):284.8303856,33:417.7996092):279.7703226,(41:620.0252052,((45:384.8802868,50:384.8802868):176.6832156,(48:305.8786286,(49:213.8939362,51:213.8939362):91.98469245):255.6848738):58.4617028):77.54472659):98.03542479,((((34:301.5422125,46:301.5422125):48.173951,37:349.7161635):58.92656897,((36:121.0833677,40:121.083367…
	TREE * STATE_49010000 = [&R] ((((((1:925.0831025,(((((25:222.7861758,26:222.7861758):233.3913259,27:456.1775017):84.01346485,30:540.1909665):218.5991586,(28:302.981814,29:302.981814):455.8083112):74.05992653,(((((31:219.7020327,32:219.7020327):148.0301677,33:367.7322004):113.1627572,((48:120.5587291,49:120.5587291):244.3363796,51:364.8951087):115.999849):89.31707872,(((34:127.7410433,46:127.74104…
	TREE * STATE_24610000 = [&R] ((((((1:1393.095595,(((((25:166.4931014,26:166.4931014):380.6080679,27:547.1011693):72.23620165,30:619.337371):159.8392289,(28:374.2329011,29:374.2329011):404.9436987):513.0444369,(((((31:275.1218192,32:275.1218192):372.8772565,33:647.9990757):85.69462736,(((41:269.4107654,45:269.4107654):236.2550582,50:505.6658236):124.4891512,((48:182.0727572,49:182.0727572):311.688…
	TREE * STATE_5405000 = [&R] (((((1:1337.773592,((((((((((((2:18.03074738,7:18.03074738):35.25030551,8:53.28105288):18.27096981,4:71.5520227):11.50862374,9:83.06064644):40.21100408,3:123.2716505):0.4761210538,6:123.7477716):26.24277906,5:149.9905506):170.9299929,17:320.9205436):130.0683686,(12:42.65145918,19:42.65145918):408.3374529):162.1476273,(((10:451.284951,13:451.284951):62.84033851,(11:377.…
	TREE * STATE_43295000 = [&R] ((((((1:973.7178271,(((((31:119.0121816,32:119.0121816):422.7750345,33:541.7872161):99.17856394,((((34:247.7424161,46:247.7424161):104.1842864,37:351.9267025):56.45036384,((36:105.6655119,40:105.6655119):201.187635,38:306.853147):101.5239194):4.583169808,(35:198.037763,39:198.037763):214.9224731):228.0055439):71.43389779,(((41:210.3739941,45:210.3739941):63.93578023,5…
	TREE * STATE_26045000 = [&R] ((((((1:1223.020187,(((((25:56.12835375,26:56.12835375):241.3260752,27:297.4544289):155.8697582,30:453.3241871):504.2235443,(28:470.0480634,29:470.0480634):487.499668):69.21054908,(((((31:159.6394654,32:159.6394654):82.96772306,33:242.6071885):159.6132093,(((((34:117.8330596,46:117.8330596):40.14284013,37:157.9758998):55.59900073,38:213.5749005):38.11774842,39:251.692…
	TREE * STATE_33225000 = [&R] (((((((1:948.8046326,((((((31:345.7915481,32:345.7915481):242.0593211,33:587.8508692):14.69308968,(((34:279.8059879,46:279.8059879):138.6178877,37:418.4238757):62.83576536,((35:217.6361685,39:217.6361685):86.81708262,((36:87.29452329,40:87.29452329):134.3127332,38:221.6072565):82.84599458):176.80639):121.2843179):28.36418231,((48:194.7177257,49:194.7177257):243.750146…
	TREE * STATE_41845000 = [&R] (((((((1:794.6765197,((((31:270.5248364,32:270.5248364):213.6856274,33:484.2104638):183.8485547,((((41:191.1238458,45:191.1238458):122.597305,50:313.7211508):210.7326465,(48:261.8762219,(49:158.1324596,51:158.1324596):103.7437624):262.5775754):102.2057249,((42:223.2115816,(43:168.1324312,44:168.1324312):55.07915036):173.937242,47:397.1488236):229.5106987):41.39949634)…
	TREE * STATE_22655000 = [&R] ((((((1:1109.580104,(((((25:221.9965456,27:221.9965456):95.77654241,26:317.7730881):44.79584061,30:362.5689287):424.9468903,(28:292.1831795,29:292.1831795):495.3326395):111.4213656,(((((31:165.7334632,32:165.7334632):257.7225393,33:423.4560025):25.67427962,((41:378.0943262,(45:311.9278687,50:311.9278687):66.16645748):28.71834126,((48:92.27639704,49:92.27639704):35.852…
	TREE * STATE_26620000 = [&R] (((((((1:1048.69274,(((((31:56.33380059,32:56.33380059):289.0533223,33:345.3871229):209.9151001,((41:340.1184996,(45:287.4047207,50:287.4047207):52.7137789):128.0672863,((48:101.2615438,49:101.2615438):109.8775155,51:211.1390593):257.0467266):87.11643702):143.1817955,((((34:336.5666896,46:336.5666896):127.6378729,37:464.2045625):91.38708954,(35:465.9693406,39:465.9693…
	TREE * STATE_22400000 = [&R] ((((((1:1118.062853,(((((25:172.2350469,26:172.2350469):158.4093502,27:330.644397):94.84721511,30:425.4916121):285.1982774,(28:456.3501965,29:456.3501965):254.3396931):344.2375901,(((((31:165.3775283,32:165.3775283):206.3152639,33:371.6927922):332.0080807,(((34:217.6774137,46:217.6774137):143.1307768,37:360.8081906):110.2759687,((35:362.8360611,(36:98.01058746,40:98.0…
	TREE * STATE_38885000 = [&R] (((((((1:1128.858883,(((((31:140.9550692,32:140.9550692):349.3426901,33:490.2977593):137.81254,(((34:131.5994516,46:131.5994516):177.8608747,37:309.4603262):274.0055205,(((35:142.7742039,39:142.7742039):173.8885764,38:316.6627802):57.12353304,(36:135.6062869,40:135.6062869):238.1800264):209.6795335):44.64445259):69.6550256,(((41:450.7155648,50:450.7155648):59.58819821…
	TREE * STATE_18460000 = [&R] (((((((1:968.5847256,((((31:221.6533013,32:221.6533013):322.3713388,(33:522.5144072,(((34:188.1874075,46:188.1874075):197.4532735,37:385.640681):66.95276098,((35:189.4141731,39:189.4141731):201.4916962,((36:189.8152253,40:189.8152253):162.5093511,38:352.3245764):38.58129283):61.68757277):69.92096523):21.51023287):224.3284441,(((41:261.5847126,45:261.5847126):104.03555…
	TREE * STATE_36195000 = [&R] (((((1:1347.768908,(((((25:202.1229873,26:202.1229873):339.8723949,27:541.9953822):143.0961178,30:685.0915):290.6979329,(28:747.746469,29:747.746469):228.0429638):65.82934943,(((((31:115.1875861,32:115.1875861):330.1134313,33:445.3010174):183.254161,(((34:173.4433411,46:173.4433411):63.25592887,37:236.69927):30.13515565,(((35:50.42887376,39:50.42887376):115.9769232,(3…
	TREE * STATE_45785000 = [&R] (((((1:1159.478272,(((((31:139.1654328,32:139.1654328):139.0423815,33:278.2078142):351.5663108,((((34:233.6381676,46:233.6381676):163.7987044,(37:311.7052112,38:311.7052112):85.73166073):66.59498181,(35:294.0328881,39:294.0328881):169.9989656):4.254378311,(36:31.94531344,40:31.94531344):436.3409187):161.487893):75.62979549,(((41:433.0363538,45:433.0363538):13.25478445…
	TREE * STATE_41300000 = [&R] (((((1:1305.118323,(((((25:222.3297256,26:222.3297256):98.52395506,27:320.8536806):82.19522703,30:403.0489076):204.8607625,(28:424.2976084,29:424.2976084):183.6120617):443.2508683,(((((31:257.2459934,32:257.2459934):259.1421873,33:516.3881807):50.93750671,(((41:177.3598544,50:177.3598544):26.04577829,45:203.4056327):251.5880792,((48:108.842623,49:108.842623):188.89664…
	TREE * STATE_9820000 = [&R] ((((((1:1165.999246,((((((2:151.9651951,5:151.9651951):101.1671782,((((3:140.0253679,(4:34.42194176,9:34.42194176):105.6034261):11.67594852,6:151.7013164):30.32747778,8:182.0287942):5.385929079,7:187.4147233):65.71765003):298.7130683,(12:328.4710623,19:328.4710623):223.3743793):64.00229616,17:615.8477378):70.31996264,((10:218.3350473,11:218.3350473):410.9053404,(((13:3…
	TREE * STATE_20945000 = [&R] (((((((1:943.3511913,(((((31:180.8349657,32:180.8349657):221.5468506,33:402.3818163):93.4565057,((((34:147.3109607,46:147.3109607):59.47831846,37:206.7892791):114.018686,38:320.8079651):22.62893502,(35:288.756923,((36:115.8443266,40:115.8443266):145.1028139,39:260.9471405):27.80978248):54.67997709):152.4014219):84.73729873,((41:408.5025811,(45:197.2898156,50:197.28981…
	TREE * STATE_49080000 = [&R] (((((((1:971.6226156,((((31:63.44962587,32:63.44962587):480.8180326,33:544.2676584):39.15496723,((((34:172.9622938,46:172.9622938):148.289846,37:321.2521398):59.2970386,((36:118.7378409,40:118.7378409):77.86798822,38:196.6058291):183.9433493):123.1777979,(35:319.0769733,39:319.0769733):184.650003):79.69564934):59.33599425,(((41:312.5898434,(45:218.3015238,50:218.30152…
	TREE * STATE_22395000 = [&R] (((((1:1196.6871,(((((25:176.9410332,26:176.9410332):82.8511314,30:259.7921646):163.7445905,27:423.5367551):602.5397251,(28:577.7382649,29:577.7382649):448.3382152):21.79260054,(((((31:160.4092241,32:160.4092241):242.9655255,33:403.3747496):328.5806773,(((34:238.9263699,46:238.9263699):146.168321,37:385.0946909):89.57061822,(((35:337.6189134,38:337.6189134):69.8759557…
	TREE * STATE_26225000 = [&R] ((((((1:967.1829325,(((((25:192.2909355,26:192.2909355):276.9163491,30:469.2072846):47.98225004,27:517.1895347):156.2254992,(28:369.6697405,29:369.6697405):303.7452934):165.5551439,(((((31:197.5647262,32:197.5647262):206.8369863,33:404.4017125):129.6435185,(((34:157.1881102,46:157.1881102):86.58943958,37:243.7775498):95.02668697,(((35:209.6453485,39:209.6453485):54.04…
	TREE * STATE_6350000 = [&R] ((((((1:970.5726035,(((((25:50.37857577,26:50.37857577):150.1285652,27:200.507141):59.10872715,30:259.6158682):309.5690515,(28:153.9547435,29:153.9547435):415.2301762):302.8736817,(((((31:92.80678071,32:92.80678071):150.8802028,33:243.6869835):252.4366,(((34:198.483828,46:198.483828):150.8771992,37:349.3610272):47.86883266,(((35:227.3397732,39:227.3397732):53.69859378,…
	TREE * STATE_42150000 = [&R] ((((((1:816.458509,(((((25:171.2242698,26:171.2242698):75.58385849,27:246.8081283):7.701252394,30:254.5093807):120.9920364,(28:226.9661294,29:226.9661294):148.5352877):301.0937672,(((((31:23.19479618,32:23.19479618):209.9206181,33:233.1154143):227.8917886,((41:246.462879,(45:116.4520982,50:116.4520982):130.0107808):117.9859921,((48:105.447112,49:105.447112):87.5672700…
	TREE * STATE_18675000 = [&R] ((((((1:1572.691529,(((((31:179.1277256,32:179.1277256):84.13765287,33:263.2653785):662.5896359,(((((34:244.3193768,46:244.3193768):154.8323596,37:399.1517365):63.31987658,38:462.471613):20.9081336,(35:50.20697607,39:50.20697607):433.1727706):5.402011197,(36:257.8742722,40:257.8742722):230.9074856):437.0732566):81.91405681,((41:536.9768081,(45:463.4251261,50:463.42512…
	TREE * STATE_12015000 = [&R] (((((((1:1024.245176,(((((31:222.1661499,32:222.1661499):320.136633,33:542.302783):85.00298741,(((41:342.7814755,45:342.7814755):28.05039166,50:370.8318672):186.8102194,((48:122.2969724,49:122.2969724):240.5253049,51:362.8222774):194.8198092):69.66368381):136.3577432,((((34:158.4391805,46:158.4391805):107.0405109,37:265.4796914):3.958165025,38:269.4378564):38.98648111…
	TREE * STATE_47975000 = [&R] ((((1:1164.482751,((((((((((2:50.81590605,(3:44.05075223,((4:10.08088851,7:10.08088851):31.38929197,8:41.47018049):2.580571748):6.765153814):75.04045271,(5:107.906534,(6:23.16934088,9:23.16934088):84.73719314):17.94982474):196.4088302,18:322.265189):85.27606102,17:407.54125):21.89726852,(12:194.0882276,19:194.0882276):235.350291):32.60903255,((13:72.34674917,14:72.346…
	TREE * STATE_49535000 = [&R] (((((((1:805.6402966,((((((31:148.9544007,32:148.9544007):168.7160109,33:317.6704116):159.7183876,((((34:237.2532418,46:237.2532418):68.24843637,37:305.5016782):83.33183836,((36:169.917143,40:169.917143):152.1301211,38:322.0472641):66.78625246):21.01750993,(35:164.6715311,39:164.6715311):245.1794953):67.53777276):69.80368256,((48:179.0280018,49:179.0280018):186.165320…
	TREE * STATE_37875000 = [&R] ((((((1:1189.268419,(((((25:336.3280213,26:336.3280213):160.6485598,27:496.9765811):80.73855286,30:577.715134):270.3997264,(28:390.2505056,29:390.2505056):457.8643548):74.39043327,(((((31:89.74990226,32:89.74990226):298.8761906,33:388.6260929):138.2093192,(((((34:98.35558839,46:98.35558839):96.78660173,37:195.1421901):64.51447769,(38:206.3605168,39:206.3605168):53.296…
	TREE * STATE_43040000 = [&R] (((((((1:1325.283126,(((((31:118.259235,32:118.259235):624.4919076,33:742.7511426):116.1136807,((((34:175.9154624,46:175.9154624):184.8691492,37:360.7846116):41.87173122,38:402.6563428):164.2193304,((35:296.7032944,(36:92.15975448,40:92.15975448):204.54354):105.0446362,39:401.7479307):165.1277425):291.9891502):99.40025142,(41:611.1863049,((45:478.3418524,50:478.341852…
	TREE * STATE_37075000 = [&R] ((((((1:1464.942077,(((((25:228.7281008,26:228.7281008):105.4172525,30:334.1453533):68.33297164,27:402.478325):682.1427857,(28:299.0026669,29:299.0026669):785.6184438):171.2983065,(((((31:238.283301,32:238.283301):346.8318033,33:585.1151043):211.521367,((((34:208.474944,46:208.474944):208.2629786,37:416.7379226):39.0798953,38:455.8178179):32.50518876,((35:245.4482682,…
	TREE * STATE_9135000 = [&R] ((((((1:1177.57938,(((((25:100.7696399,26:100.7696399):372.8044759,30:473.5741158):109.4021393,27:582.9762551):65.20597899,(28:326.8987419,29:326.8987419):321.2834922):365.9414123,(((((31:369.7498628,32:369.7498628):93.37936045,33:463.1292233):79.7225175,(((34:271.3653598,46:271.3653598):61.22466183,37:332.5900216):154.5300728,((35:296.0664063,(36:217.1333574,40:217.13…
	TREE * STATE_33810000 = [&R] (((((((1:910.0683549,(((((31:137.4877575,32:137.4877575):134.4243715,33:271.912129):294.2926105,(((41:249.9134417,45:249.9134417):81.72837309,50:331.6418147):156.1647902,((48:174.060942,49:174.060942):203.4682753,51:377.5292173):110.2773876):78.39813454):153.5930634,(((34:155.3217672,46:155.3217672):313.2411156,37:468.5628827):25.72279137,((35:358.3204667,39:358.32046…
	TREE * STATE_15140000 = [&R] (((((1:1174.114389,(((((31:95.55319981,32:95.55319981):235.5592594,33:331.1124592):373.3762329,(((41:105.9549824,45:105.9549824):36.20865995,50:142.1636424):378.6561011,(48:337.8821771,(49:122.4448532,51:122.4448532):215.4373238):182.9375665):183.6689486):28.62888814,(((((34:215.6958401,46:215.6958401):205.3464331,37:421.0422732):62.18745418,38:483.2297274):12.3785343…
	TREE * STATE_46125000 = [&R] (((((1:1227.297303,(((((((2:109.8882893,((((3:65.67083383,4:65.67083383):13.12247263,9:78.79330646):0.3803607273,7:79.17366718):11.92823006,8:91.10189724):18.78639207):26.10279802,(5:106.1793517,6:106.1793517):29.81173564):173.2328659,(16:225.8140801,18:225.8140801):83.40987312):91.22763291,(12:191.4989837,19:191.4989837):208.9526025):104.74852,((10:240.8130297,((20:6…
	TREE * STATE_30415000 = [&R] (((((1:934.5912461,((((((((2:104.8246998,(((4:56.57251536,8:56.57251536):11.06077563,7:67.63329099):32.59203375,9:100.2253247):4.599375068):34.19555429,((3:106.2562282,6:106.2562282):0.0104524708,5:106.2666807):32.75357344):168.3687915,17:307.3890456):19.97176401,(12:58.76433692,19:58.76433692):268.5964727):67.97183446,((13:269.4436199,14:269.4436199):84.55195311,(15:…
	TREE * STATE_25450000 = [&R] (((((((1:1396.600099,((((25:169.8690509,26:169.8690509):162.2726809,27:332.1417318):493.4179799,30:825.5597117):6.223123379,(28:535.8099906,29:535.8099906):295.9728445):564.8172638):6.504217287,(((((31:165.9046283,32:165.9046283):271.7714231,33:437.6760513):185.112769,(((((34:139.5892611,46:139.5892611):92.9748176,37:232.5640787):241.4675566,38:474.0316353):21.7306848…
	TREE * STATE_45740000 = [&R] ((((((1:1199.9975,(((((25:177.1780442,26:177.1780442):275.0685883,27:452.2466325):10.81532347,30:463.0619559):272.5481827,(28:100.1083025,29:100.1083025):635.5018361):383.6879633,(((((31:335.6776218,32:335.6776218):243.5304963,33:579.2081181):24.91895832,((41:428.9299994,(45:396.8113808,50:396.8113808):32.11861855):31.618291,(48:302.3555611,(49:169.1699835,51:169.1699…
	TREE * STATE_14595000 = [&R] ((((((1:957.8296076,(((((31:343.7152937,32:343.7152937):44.73875426,33:388.454048):132.1760371,(((34:146.9877491,46:146.9877491):116.8907194,37:263.8784685):106.838905,((35:230.4617257,(38:111.004593,39:111.004593):119.4571327):121.8088212,(36:123.0869005,40:123.0869005):229.1836464):18.4468266):149.9127116):90.49530731,(((41:198.27176,50:198.27176):243.1492467,45:441…
	TREE * STATE_34310000 = [&R] (((((((1:1136.908201,(((((31:212.0959062,32:212.0959062):135.3473658,33:347.443272):159.7596742,((((34:141.7209496,46:141.7209496):108.8459656,37:250.5669152):74.05282371,((35:131.2689486,39:131.2689486):118.383197,38:249.6521456):74.96759336):59.22043155,(36:208.1512062,40:208.1512062):175.6889643):123.3627757):115.5461874,((41:162.6362669,(45:98.30853893,50:98.30853…
	TREE * STATE_10915000 = [&R] ((((((1:1529.567509,(((((25:273.1093006,26:273.1093006):299.9475018,27:573.0568023):435.6800669,30:1008.736869):101.1656982,(28:528.5332558,29:528.5332558):581.3693117):104.3311524,(((((31:241.1282629,32:241.1282629):356.5807664,33:597.7090293):250.3073533,((34:356.8947195,46:356.8947195):137.4594398,((((35:163.1634431,39:163.1634431):138.8210062,(36:173.4514849,40:17…
	TREE * STATE_32025000 = [&R] (((((((1:1126.615512,(((((31:44.49549178,32:44.49549178):380.395689,33:424.8911808):224.0996175,((((34:74.87448061,46:74.87448061):71.25022369,37:146.1247043):293.7835767,((36:66.70505834,40:66.70505834):224.1423133,38:290.8473716):149.0609094):61.3309806,(35:457.7999308,39:457.7999308):43.43933083):147.7515366):268.3169388,(((41:215.2623213,45:215.2623213):341.136330…
	TREE * STATE_21015000 = [&R] ((((((1:1248.1627,(((((25:252.2972743,26:252.2972743):38.88521492,27:291.1824892):20.55977237,30:311.7422616):508.2324709,(28:414.8818103,29:414.8818103):405.0929221):256.7222423,(((((31:377.9981332,32:377.9981332):90.3419765,33:468.3401097):269.7253471,(((41:273.5267245,50:273.5267245):40.49517066,45:314.0218952):184.9089829,((48:345.5014306,49:345.5014306):48.312031…
	TREE * STATE_23710000 = [&R] ((((((1:1515.590397,((((25:145.0784057,26:145.0784057):328.726941,(27:394.1995169,30:394.1995169):79.60582974):478.1857465,(28:500.6277818,29:500.6277818):451.3633113):339.174846,((((31:105.9187666,32:105.9187666):711.878286,(33:696.6624163,((41:246.8259802,(45:198.3535724,50:198.3535724):48.47240782):398.2996431,((48:134.370515,49:134.370515):423.0296562,51:557.40017…
	TREE * STATE_20220000 = [&R] ((((((1:913.1430897,(((((31:142.1760254,32:142.1760254):194.7524587,33:336.9284842):297.6106707,((((34:104.2437456,46:104.2437456):92.0864906,37:196.3302362):193.7011782,((36:120.832469,40:120.832469):212.0515036,38:332.8839727):57.14744166):61.8476578,(35:388.458274,39:388.458274):63.42079812):182.6600827):22.72623867,(((41:223.5316286,45:223.5316286):56.12223043,50:…
	TREE * STATE_24470000 = [&R] (((((((1:1191.269852,((((((31:298.6860744,32:298.6860744):243.6065778,((48:159.8411643,49:159.8411643):150.1848822,51:310.0260465):232.2666058):35.85772714,33:578.1503794):256.5337737,(((((34:195.9263345,46:195.9263345):89.44215805,37:285.3684925):49.64260325,38:335.0110958):49.77525797,(36:148.0031636,40:148.0031636):236.7831902):47.48115886,(35:263.9608424,39:263.96…
	TREE * STATE_15470000 = [&R] ((((((1:1277.272967,((((25:108.4627809,26:108.4627809):199.7350877,27:308.1978686):523.9692757,((28:457.7698829,29:457.7698829):197.5835826,30:655.3534655):176.8136788):288.0257723,((((31:249.4957937,32:249.4957937):554.666962,33:804.1627557):114.2551907,(((34:256.5651628,46:256.5651628):160.3154151,37:416.8805779):156.8358403,(((35:182.3979324,(36:83.94866061,40:83.9…
	TREE * STATE_41655000 = [&R] ((((((1:1200.407911,(((((25:274.5424439,26:274.5424439):162.9317588,27:437.4742026):77.18955338,30:514.663756):167.6506964,(28:398.1572102,29:398.1572102):284.1572421):338.3246222,(((((31:131.7346314,32:131.7346314):210.0509499,33:341.7855813):305.1268024,((41:182.7412773,(45:162.7871022,50:162.7871022):19.9541751):422.7199133,((48:246.1339883,49:246.1339883):129.3794…
	TREE * STATE_22125000 = [&R] ((((((1:869.0603175,((((25:329.9913828,26:329.9913828):96.82402944,(27:396.6663242,30:396.6663242):30.14908803):195.5173271,(28:558.656431,29:558.656431):63.67630834):146.624257,(((((31:114.7301711,32:114.7301711):260.9228867,33:375.6530578):62.80202821,(((34:203.2569493,46:203.2569493):33.50725117,37:236.7642005):156.5964947,((35:170.2357178,39:170.2357178):17.961767…
	TREE * STATE_33980000 = [&R] (((((((1:998.5111065,(((((31:119.2504284,32:119.2504284):209.8456225,33:329.0960508):148.7837635,(((34:214.7873001,46:214.7873001):87.96675416,37:302.7540543):77.80181107,(((35:280.1571191,39:280.1571191):55.16603353,(36:171.0837346,40:171.0837346):164.239418):37.50513776,38:372.8282904):7.727574908):97.32394896):162.2314353,(((41:155.676793,50:155.676793):185.2773528…
	TREE * STATE_14870000 = [&R] ((((((1:1130.557123,(((((31:204.1903189,32:204.1903189):375.2874275,33:579.4777463):146.1307666,(((34:215.894096,46:215.894096):95.84367738,37:311.7377734):297.1589884,((35:306.3013316,39:306.3013316):155.6033401,((36:66.62579791,40:66.62579791):174.1393139,38:240.7651118):221.1395599):146.9920901):116.7117512):67.4702189,((41:336.7965331,(45:299.2729426,50:299.272942…
	TREE * STATE_16050000 = [&R] (((((1:1567.083306,(((((25:63.97948952,26:63.97948952):405.2872227,30:469.2667122):42.44366986,27:511.7103821):103.8529812,(28:454.3961599,29:454.3961599):161.1672034):510.4007197,(((((31:242.8178429,32:242.8178429):316.111362,33:558.9292049):38.19579381,((41:419.7231836,(45:217.7388929,50:217.7388929):201.9842907):99.48370802,((48:169.359934,49:169.359934):221.124456…
	TREE * STATE_40410000 = [&R] ((((((1:813.9424811,((((31:135.5645938,32:135.5645938):242.2682971,33:377.8328909):229.4194497,((((34:108.6937561,46:108.6937561):172.7411682,37:281.4349243):59.5836456,38:341.0185699):101.1915022,((35:272.4827975,(36:165.7798978,40:165.7798978):106.7028997):50.76075667,39:323.2435542):118.966518):165.0422685):41.27113388,((((41:177.6231849,45:177.6231849):68.21698005…
	TREE * STATE_22575000 = [&R] ((((((1:1462.885409,((((25:123.8321931,26:123.8321931):186.8465802,27:310.6787734):279.2758024,30:589.9545757):655.2902176,((28:603.8765121,29:603.8765121):617.5358907,(((((31:152.5534248,32:152.5534248):368.1245601,33:520.6779849):236.2591948,(((41:257.486126,45:257.486126):161.3436733,50:418.8297993):273.0754881,((48:139.1118301,49:139.1118301):100.2855093,51:239.39…
	TREE * STATE_11280000 = [&R] ((((((1:1427.724157,(((((25:189.4041833,26:189.4041833):77.10128516,27:266.5054684):7.868347447,30:274.3738159):463.9100144,(28:377.752804,29:377.752804):360.5310262):158.4974198,(((((31:236.0482692,32:236.0482692):236.0534948,33:472.1017641):140.6538083,((((34:142.7396694,46:142.7396694):66.8881017,37:209.6277711):78.00075078,(35:197.057095,39:197.057095):90.57142695…
	TREE * STATE_22690000 = [&R] ((((((((((1:708.5270197,(((((31:135.8472437,32:135.8472437):249.3627869,33:385.2100306):168.4765813,(((((34:154.7843865,46:154.7843865):99.60103443,37:254.3854209):30.43874584,38:284.8241668):63.00662583,(35:192.9524848,39:192.9524848):154.8783078):50.9592715,(36:87.26847512,40:87.26847512):311.521589):154.8965478):58.31553262,((42:177.427091,(43:91.66454548,44:91.664…
	TREE * STATE_22695000 = [&R] ((((((((1:688.8606178,(((((31:87.36039765,32:87.36039765):213.0060263,33:300.366424):212.4581661,(((34:161.6096379,46:161.6096379):136.4558661,37:298.065504):78.21751945,((35:229.1992126,39:229.1992126):126.388164,((36:280.2540777,40:280.2540777):54.95640408,38:335.2104818):20.37689489):20.69564681):136.5415666):102.0239997,((42:175.6923674,(43:89.79612761,44:89.79612…
	TREE * STATE_41750000 = [&R] (((((((1:725.8235494,(((((31:47.47958615,32:47.47958615):366.1998739,33:413.6794601):4.409330111,(((34:95.65817619,46:95.65817619):86.65555317,37:182.3137294):162.6005717,((35:239.2030142,(38:201.9928674,39:201.9928674):37.21014677):5.185094733,(36:121.5886531,40:121.5886531):122.7994558):100.5261921):73.17448914):143.3421259,(((41:159.5295333,50:159.5295333):48.68278…
	TREE * STATE_30055000 = [&R] ((((((1:988.889138,(((((31:73.15717633,32:73.15717633):407.5589874,33:480.7161638):287.5304238,((41:531.9060889,(45:480.9954095,50:480.9954095):50.91067938):111.210657,((48:269.7252868,49:269.7252868):101.3453632,51:371.0706501):272.0460958):125.1298417):24.28728311,((((34:111.6426258,46:111.6426258):85.47558003,37:197.1182059):91.47823361,38:288.5964395):121.7013093,…
	TREE * STATE_49385000 = [&R] (((((1:1186.213098,(((((25:278.3309726,26:278.3309726):355.5782251,27:633.9091977):395.4983482,30:1029.407546):81.97108618,(28:825.7683255,29:825.7683255):285.6103066):15.18056736,(((((31:161.4505782,32:161.4505782):247.8745784,33:409.3251567):134.2902759,(((34:136.8840954,46:136.8840954):121.7655239,37:258.6496194):123.3859083,((35:85.23930228,39:85.23930228):285.752…
	TREE * STATE_36690000 = [&R] ((((((1:1479.289208,(((((25:248.9906431,26:248.9906431):340.246389,27:589.2370321):8.210952595,30:597.4479846):317.0476276,(28:546.2997881,29:546.2997881):368.1958242):170.6956794,((((31:178.8477818,32:178.8477818):346.9932858,(33:499.2823013,(((34:109.9648095,46:109.9648095):187.5563197,37:297.5211292):103.4707809,((35:141.1359186,39:141.1359186):187.9415438,((36:173…
	TREE * STATE_30090000 = [&R] ((((((1:883.8380783,(((((25:129.0376588,26:129.0376588):307.3177286,30:436.3553874):50.45512035,27:486.8105078):157.8538881,(28:440.8123113,29:440.8123113):203.8520846):167.9708247,(((((31:174.3863943,32:174.3863943):173.1358371,33:347.5222314):167.4869824,((((34:93.86562437,46:93.86562437):77.48775594,37:171.3533803):100.9623528,38:272.3157331):35.93686024,((35:258.2…
	TREE * STATE_21025000 = [&R] (((((((1:1119.40627,(((((31:234.4243782,32:234.4243782):84.66891173,33:319.09329):413.5253866,(((41:213.2576407,50:213.2576407):142.1267442,45:355.3843848):190.5011824,(48:360.2121636,(49:255.3440743,51:255.3440743):104.8680892):185.6734036):186.7331093):73.69259063,((((34:126.6593698,46:126.6593698):140.3065771,37:266.9659469):138.5759498,38:405.5418967):7.638256595,…
	TREE * STATE_36090000 = [&R] (((((((1:886.8387358,((((((31:116.3349733,32:116.3349733):187.812248,33:304.1472213):141.3509406,((((34:163.6832489,46:163.6832489):95.38424332,37:259.0674922):103.3006347,((36:70.18775801,40:70.18775801):189.3932759,38:259.5810339):102.7870931):13.11942087,(35:340.4177932,39:340.4177932):35.06975457):70.01061408):204.6500255,((45:258.2005299,50:258.2005299):386.69254…
	TREE * STATE_11720000 = [&R] (((((((1:734.0192638,(((((31:61.01924247,32:61.01924247):218.2030045,33:279.222247):226.2382638,(((41:234.4573273,45:234.4573273):8.661423653,50:243.118751):220.3055005,((48:169.0168961,49:169.0168961):75.17499822,51:244.1918943):219.2323572):42.0362593):35.49343948,(((((34:137.9039239,46:137.9039239):128.2158497,37:266.1197736):43.57038379,38:309.6901574):42.91407239…
	TREE * STATE_36775000 = [&R] (((((((1:1076.065708,(((((31:39.40818882,32:39.40818882):159.9566334,33:199.3648222):322.5762048,(((41:209.1908225,50:209.1908225):55.51343426,45:264.7042567):237.9202552,((48:223.3938618,49:223.3938618):117.4849475,51:340.8788093):161.7457026):19.31651513):207.954743,(((34:284.892765,46:284.892765):151.7978307,37:436.6905957):94.65148257,((35:365.9320374,39:365.93203…
	TREE * STATE_26305000 = [&R] ((((((1:1487.375357,(((((25:128.0331781,26:128.0331781):153.3213175,30:281.3544956):225.7901579,27:507.1446534):177.0028916,(28:533.4656546,29:533.4656546):150.6818904):407.9211704,(((((31:120.5181383,32:120.5181383):291.9663253,33:412.4844636):260.8515435,((((34:209.3218191,46:209.3218191):32.47899403,37:241.8008131):242.9857899,38:484.786603):91.69779965,((35:310.73…
	TREE * STATE_18485000 = [&R] (((((((1:867.6318668,(((((31:146.8533712,32:146.8533712):252.1817428,33:399.0351141):203.2614888,((41:365.2720534,(45:259.5585986,50:259.5585986):105.7134548):98.35510352,((48:78.80532802,49:78.80532802):114.1983085,51:193.0036365):270.6235204):138.669446):85.5325905,((((34:128.0008403,46:128.0008403):239.9477444,37:367.9485847):38.55316282,((36:133.4174656,40:133.417…
	TREE * STATE_36925000 = [&R] ((((((((1:1282.174712,(((((31:170.6621199,32:170.6621199):232.0219576,33:402.6840775):265.7869234,(((((34:90.85680358,46:90.85680358):160.4468747,37:251.3036783):228.6611749,(35:42.94215968,39:42.94215968):437.0226935):13.93612265,38:493.9009758):14.12381086,(36:103.5946952,40:103.5946952):404.4300914):160.4462142):73.81189479,((41:413.9472839,(45:227.8279473,50:227.8…
	TREE * STATE_23990000 = [&R] (((((1:1471.821048,(((((25:53.80987721,26:53.80987721):266.8356965,27:320.6455737):161.4349394,30:482.0805131):301.6053569,(28:322.0783684,29:322.0783684):461.6075016):418.5158852,((((((31:80.62898779,32:80.62898779):247.6014719,33:328.2304597):223.3470514,(((34:225.9021291,46:225.9021291):99.59170367,37:325.4938328):150.3185604,((35:372.2376738,(36:145.881062,40:145.…
	TREE * STATE_48270000 = [&R] ((((((1:1001.56326,((((31:197.033092,32:197.033092):402.4910857,33:599.5241777):112.2375239,((41:516.8818378,(45:288.2071375,50:288.2071375):228.6747004):100.0953153,((48:132.9118179,49:132.9118179):227.2450518,51:360.1568697):256.8202835):94.78454844):29.32968516,(((((34:224.6144228,46:224.6144228):81.83681342,37:306.4512362):152.6342511,((36:107.5298353,40:107.52983…
	TREE * STATE_38180000 = [&R] (((((((1:1074.326768,(((((31:56.73107535,32:56.73107535):469.8865889,33:526.6176643):116.4707719,((((34:139.5653428,46:139.5653428):136.7761658,37:276.3415086):61.84535704,((35:151.5271965,39:151.5271965):175.6844181,38:327.2116146):10.97525108):17.50804852,(36:102.300263,40:102.300263):253.3946512):287.393522):168.885092,((41:463.0467859,(45:364.3655543,50:364.365554…
	TREE * STATE_15465000 = [&R] ((((((1:1239.635549,((((25:265.7878532,26:265.7878532):456.7002,27:722.4880532):149.371861,(28:816.6968738,(29:672.4787066,30:672.4787066):144.2181672):55.16304041):272.384201,(((((31:135.0336305,32:135.0336305):654.282544,33:789.3161745):184.94168,(((34:197.2309167,46:197.2309167):245.5357736,37:442.7666902):287.5952561,((35:347.0102133,(36:80.1618655,40:80.1618655):…
	TREE * STATE_45280000 = [&R] ((((((1:1590.095587,(((((31:159.5353751,32:159.5353751):304.1590864,33:463.6944616):444.8254258,(((34:372.1822345,46:372.1822345):186.7860942,37:558.9683287):231.3827493,((35:378.5440375,39:378.5440375):283.0532152,((36:145.6212982,40:145.6212982):136.6528699,38:282.2741681):379.3230846):128.7538253):118.1688093):215.2346619,((41:945.6198127,(45:736.3562142,50:736.356…
	TREE * STATE_12245000 = [&R] ((((((1:1350.055178,((((31:234.5450684,32:234.5450684):358.504976,33:593.0500444):163.9599105,((((41:202.7896262,50:202.7896262):108.085377,45:310.8750032):134.9855547,((48:255.352102,49:255.352102):114.052304,51:369.404406):76.45615191):157.8197347,((42:313.8474815,(43:238.7694453,44:238.7694453):75.07803624):58.64988167,47:372.4973632):231.1829294):153.3296624):208.…
	TREE * STATE_48135000 = [&R] ((((((1:1167.945897,(((((31:101.4222049,32:101.4222049):315.5127234,33:416.9349283):208.7636675,(((41:196.0693177,45:196.0693177):128.5007121,50:324.5700298):229.7238341,(48:357.3529947,(49:261.5024969,51:261.5024969):95.85049783):196.9408692):71.40473189):82.6773701,((((34:245.3961714,46:245.3961714):207.8361988,37:453.2323701):104.1786433,(35:242.1667265,(36:62.7363…
	TREE * STATE_13980000 = [&R] (((((((1:1095.520227,(((((31:278.3856157,32:278.3856157):322.4403749,33:600.8259906):146.0414712,(((41:149.0499455,45:149.0499455):119.2619253,50:268.3118708):284.7177146,((48:160.3584303,49:160.3584303):182.6673234,51:343.0257538):210.0038317):193.8378763):25.94218223,(((((34:146.2011525,46:146.2011525):218.0901817,37:364.2913342):111.2497295,38:475.5410637):20.04736…
	TREE * STATE_18760000 = [&R] ((((((1:1283.411794,(((((31:109.4706962,32:109.4706962):264.4204186,33:373.8911148):283.6267581,((((34:199.7363798,46:199.7363798):62.15828913,37:261.8946689):58.72042167,38:320.6150906):159.2812457,((35:331.7535073,39:331.7535073):26.6691236,(36:123.6232167,40:123.6232167):234.7994142):121.4737054):177.6215366):93.43378179,((41:274.348942,(45:107.2959803,50:107.29598…
	TREE * STATE_19205000 = [&R] ((((((1:1497.265115,((((25:236.3365579,26:236.3365579):143.2744363,27:379.6109943):193.95617,((28:213.2887313,29:213.2887313):271.6961344,30:484.9848657):88.58229855):735.7907147,(((((31:93.24280189,32:93.24280189):116.432986,33:209.6757879):614.6810775,(((41:493.6628052,45:493.6628052):13.55633421,50:507.2191394):121.2520723,((48:194.5748429,49:194.5748429):155.78874…
	TREE * STATE_20145000 = [&R] ((((((1:1501.143579,((((25:410.4295922,(26:260.0008918,27:260.0008918):150.4287004):169.7244215,30:580.1540137):13.42693099,(28:556.339866,29:556.339866):37.24107872):835.6100585,((((((31:115.8452686,32:115.8452686):200.2888434,33:316.1341119):258.1887541,((48:190.5281058,49:190.5281058):259.2219857,51:449.7500916):124.5727744):15.06393781,(41:415.3978217,(45:411.6026…
	TREE * STATE_39175000 = [&R] (((((1:1273.02956,(((((((2:145.0601827,(3:79.28755042,5:79.28755042):65.7726323):20.46025441,((4:110.991414,(6:46.75871934,9:46.75871934):64.23269469):25.37328323,(7:89.50623193,8:89.50623193):46.85846531):29.15573988):175.8717969,(12:323.9763759,19:323.9763759):17.41585817):352.7809908,17:694.1732249):9.315843408,((10:522.9344709,11:522.9344709):31.92760464,((13:438.…
	TREE * STATE_42340000 = [&R] (((((1:1887.130912,(((((((2:178.9399594,((((3:72.05231435,6:72.05231435):44.85526732,4:116.9075817):18.67145813,9:135.5790398):32.27003797,(7:35.11454181,8:35.11454181):132.734536):11.09088161):3.22639409,5:182.1663535):247.5293159,17:429.6956694):196.8743489,(((10:182.8405471,11:182.8405471):132.7462044,(13:265.2738753,14:265.2738753):50.31287617):305.1046563,(15:597…
	TREE * STATE_44270000 = [&R] (((((1:1159.682844,(((((31:570.7918626,32:570.7918626):129.092533,33:699.8843955):214.3129633,(((41:181.285464,45:181.285464):230.8156614,50:412.1011254):321.0352075,(48:458.7298432,(49:336.5877984,51:336.5877984):122.1420448):274.4064897):181.0610259):84.39045976,((((34:186.6847944,46:186.6847944):236.964586,37:423.6493804):93.88783652,(35:365.9173284,39:365.9173284)…
	TREE * STATE_16100000 = [&R] (((((1:1437.128494,(((((25:144.1875038,26:144.1875038):147.1790572,27:291.366561):167.6973681,30:459.0639291):505.1003601,(28:453.0682434,29:453.0682434):511.0960459):111.1945026,(((((31:355.3366959,32:355.3366959):133.5628094,33:488.8995054):155.36658,((((34:240.6435523,46:240.6435523):190.9061909,37:431.5497432):55.36669994,38:486.9164431):35.72545815,((35:218.93593…
	TREE * STATE_22410000 = [&R] ((((((1:1093.041801,(((((25:198.7355502,26:198.7355502):114.1021612,27:312.8377114):369.5170326,30:682.354744):44.8463993,(28:255.4290281,29:255.4290281):471.7721152):272.1097917,(((((31:166.5158436,32:166.5158436):190.7984166,33:357.3142602):264.2071363,((((34:161.5511614,46:161.5511614):91.54066342,37:253.0918248):89.93151114,38:343.0233359):158.7271494,((35:199.803…
	TREE * STATE_30605000 = [&R] ((((((1:990.3121819,(((((31:35.85898388,32:35.85898388):66.2647258,33:102.1237097):403.0026872,((((34:177.6223822,46:177.6223822):58.07646514,37:235.6988473):79.13705771,38:314.8359051):91.08021804,((35:266.3621654,39:266.3621654):91.51118612,(36:42.74854895,40:42.74854895):315.1248026):48.04277159):99.2102738):40.43303471,(((41:156.9846189,50:156.9846189):102.4457386…
	TREE * STATE_44125000 = [&R] ((((((1:1475.703948,(((((31:119.912158,32:119.912158):589.1294224,33:709.0415804):161.8416848,(((((34:76.84970223,46:76.84970223):335.5961624,37:412.4458646):223.9806328,38:636.4264974):25.0607408,(36:232.1722827,40:232.1722827):429.3149555):63.54625887,(35:112.7415438,39:112.7415438):612.2919533):145.849768):113.3216355,(((41:456.6832341,50:456.6832341):186.3345935,4…
	TREE * STATE_22840000 = [&R] (((((((1:951.3026553,(((((31:191.0490754,32:191.0490754):193.9644728,33:385.0135482):233.8536516,(((34:302.2016743,46:302.2016743):171.9931586,37:474.1948328):63.16128904,((35:191.8426219,39:191.8426219):335.2702324,((36:149.0412145,40:149.0412145):133.6983459,38:282.7395605):244.3732938):10.24326761):81.51107797):147.4003145,((41:451.651741,(45:359.231597,50:359.2315…
	TREE * STATE_49495000 = [&R] ((((((1:853.2269909,(((((25:147.3478611,27:147.3478611):25.77731977,26:173.1251808):211.0305807,30:384.1557615):28.1031068,(28:317.37662,29:317.37662):94.88224833):355.6592773,(((((31:70.40751632,32:70.40751632):80.59358634,33:151.0011027):335.5601187,(((34:79.74343026,46:79.74343026):75.80159215,37:155.5450224):141.0402722,(((35:183.7604308,39:183.7604308):47.7179443…
	TREE * STATE_43095000 = [&R] (((((1:1380.312039,((((((2:186.2903054,(((((3:41.27606059,6:41.27606059):16.13849427,9:57.41455486):64.51117059,4:121.9257254):10.44889462,(7:118.9408995,8:118.9408995):13.43372061):26.96546951,5:159.3400896):26.95021584):141.3153375,(12:290.1176596,19:290.1176596):37.48798334):169.8617664,17:497.4674094):227.8219142,((20:314.3909327,21:314.3909327):131.0578003,((22:1…
	TREE * STATE_37600000 = [&R] (((((((1:876.8430431,(((((31:235.2225096,32:235.2225096):95.54169073,33:330.7642003):165.4645681,(((34:163.0494675,46:163.0494675):83.48391504,37:246.5333826):145.963043,((35:124.7261243,39:124.7261243):199.6868426,((36:137.7289239,40:137.7289239):165.5774085,38:303.3063324):21.10663442):68.08345868):103.7323429):31.14251924,((41:334.6400319,(45:90.54378605,50:90.5437…
	TREE * STATE_26330000 = [&R] ((((((1:1569.106101,(((((25:157.7151982,26:157.7151982):263.1047696,27:420.8199678):131.485098,30:552.3050658):494.685223,(28:331.1208256,29:331.1208256):715.8694632):298.312397,(((((31:268.480834,32:268.480834):32.9577825,33:301.4386165):489.071077,(((41:150.8095536,50:150.8095536):403.0237976,45:553.8333511):87.15728626,((48:131.3387828,49:131.3387828):260.5339532,5…
	TREE * STATE_38555000 = [&R] (((((((1:785.2037505,((((31:127.1408294,32:127.1408294):130.2367428,33:257.3775722):235.4238245,(((41:156.2845174,50:156.2845174):216.0337265,45:372.3182439):70.1073875,((42:305.5076633,((43:152.7442578,44:152.7442578):117.9854201,47:270.7296779):34.77798544):123.1534119,((48:131.2974567,49:131.2974567):92.2572994,51:223.5547562):205.1063191):13.76455618):50.3757653):…
	TREE * STATE_9345000 = [&R] (((((1:1218.356674,(((((31:65.56579374,32:65.56579374):439.6823115,33:505.2481053):240.0139684,(((34:432.5074503,46:432.5074503):88.06307083,37:520.5705211):156.1538116,((35:305.6728475,(36:248.2354277,40:248.2354277):57.43741987):319.4473784,(38:187.013386,39:187.013386):438.10684):51.60410672):68.53774097):225.7876064,(((41:419.4341472,50:419.4341472):156.0049051,45:…
	TREE * STATE_21965000 = [&R] (((((((1:956.4680215,(((((31:119.2270414,32:119.2270414):160.1339054,33:279.3609468):177.9165675,(((((34:217.3178642,46:217.3178642):52.03579945,37:269.3536636):50.49695643,38:319.85062):44.20495339,((36:106.4407151,40:106.4407151):106.1995261,39:212.6402412):151.4153322):14.23408715,35:378.2896606):78.98785375):348.9046793,(((41:344.0975973,45:344.0975973):177.708479…
	TREE * STATE_5985000 = [&R] (((((1:1410.894824,(((((((2:145.8477448,(3:111.32018,5:111.32018):34.52756486):31.2894195,(((4:77.18002652,(6:67.36779863,9:67.36779863):9.812227892):5.906202282,8:83.0862288):63.80220909,7:146.8884379):30.24872642):95.33454611,17:272.4717104):183.0094014,(((11:192.5508637,14:192.5508637):117.615371,(13:259.182079,((15:186.070343,18:186.070343):58.67992984,16:244.75027…
	TREE * STATE_48705000 = [&R] ((((((1:1342.597294,(((((25:287.596507,26:287.596507):280.7080903,27:568.3045972):137.6459931,30:705.9505903):16.27231263,(28:342.6423895,29:342.6423895):379.5805134):512.9095234,(((((31:145.5379588,32:145.5379588):304.7353986,33:450.2733573):253.0890628,(41:477.3382134,((45:191.2956729,50:191.2956729):272.9897651,((48:187.4048375,49:187.4048375):181.1830901,51:368.58…
	TREE * STATE_26040000 = [&R] ((((((1:1056.066414,(((((31:153.778391,32:153.778391):90.69564545,33:244.4740364):204.4929528,(((34:94.77318321,46:94.77318321):84.56785152,37:179.3410347):187.499507,((35:204.3272523,(36:135.8476315,40:135.8476315):68.47962078):31.06744085,(38:174.6675547,39:174.6675547):60.72713847):131.4458485):82.12644753):67.92175735,((41:361.1410913,(45:177.676399,50:177.676399)…
	TREE * STATE_45410000 = [&R] ((((((1:1024.361391,(((((25:217.8416307,26:217.8416307):91.88383351,27:309.7254642):23.95899892,30:333.6844631):159.7616154,(28:264.2524114,29:264.2524114):229.1936671):226.5778077,(((((31:98.09906699,32:98.09906699):110.527804,33:208.626871):257.2029852,((41:195.4976102,(45:194.4571893,50:194.4571893):1.040420901):218.077852,((48:158.3578928,49:158.3578928):121.61742…
	TREE * STATE_22090000 = [&R] ((((((1:1131.073696,((((25:254.1169911,26:254.1169911):147.1122069,27:401.229198):487.696164,((28:567.1174222,29:567.1174222):153.4034611,30:720.5208833):168.4044787):192.0099288,(((((31:105.4871166,32:105.4871166):194.4687339,33:299.9558506):244.8391939,((41:295.1596861,(45:255.6052482,50:255.6052482):39.55443793):142.1364315,(48:330.2940335,(49:287.5871011,51:287.58…
	TREE * STATE_32790000 = [&R] (((((((1:984.5932303,(((((31:120.0126264,32:120.0126264):334.0145248,33:454.0271512):190.0175899,(((34:220.2319548,46:220.2319548):125.0794481,37:345.3114028):206.9141646,((35:334.3029717,(36:78.2853423,40:78.2853423):256.0176294):212.8999805,(38:393.0687623,39:393.0687623):154.1341899):5.022615295):91.81917366):85.27961406,((41:264.2133389,(45:188.8978534,50:188.8978…
	TREE * STATE_43030000 = [&R] ((((((((1:1305.189088,((((31:117.4495027,32:117.4495027):593.0577379,33:710.5072407):310.8277485,(((((34:216.2873627,46:216.2873627):135.2363354,37:351.5236981):72.43864928,(35:327.2125775,39:327.2125775):96.74976983):123.3393713,((36:105.9332633,40:105.9332633):314.3354077,38:420.268671):127.0330476):422.3659235,(((41:412.0692209,45:412.0692209):67.51026636,50:479.57…
	TREE * STATE_28735000 = [&R] ((((((1:1063.612207,(((((25:115.6526221,26:115.6526221):404.1401509,27:519.792773):276.0852953,30:795.8780682):40.93901399,(28:545.7587798,29:545.7587798):291.0583024):86.32497698,((((31:183.057109,32:183.057109):205.8097453,33:388.8668544):338.7926092,((((34:164.7342861,46:164.7342861):234.7512232,37:399.4855092):162.6371678,((35:244.8482254,39:244.8482254):52.199715…
	TREE * STATE_8245000 = [&R] ((((((1:1117.346554,(((((25:232.2975945,26:232.2975945):135.6384703,30:367.9360649):124.9972917,27:492.9333565):389.6221155,(28:329.1227255,29:329.1227255):553.4327466):197.9116807,(((((31:316.0620281,32:316.0620281):170.6525181,33:486.7145462):120.0056095,(((34:240.7793391,46:240.7793391):130.9958686,37:371.7752077):63.48859108,((35:317.7621223,39:317.7621223):88.2428…
	TREE * STATE_34870000 = [&R] (((((((1:1218.411766,(((((31:119.6760978,32:119.6760978):468.0528846,33:587.7289825):247.5132835,((((34:195.256972,46:195.256972):153.0056987,37:348.2626707):77.75128679,38:426.0139575):114.0949733,(35:457.3581495,((36:59.10600953,40:59.10600953):240.0334993,39:299.1395089):158.2186406):82.75078133):295.1333351):85.45230315,(41:581.7231901,((45:229.7537439,50:229.7537…
	TREE * STATE_6510000 = [&R] ((((((1:1427.285526,(((((25:220.5050915,26:220.5050915):171.4802658,30:391.9853573):173.0184121,27:565.0037694):114.1509259,29:679.1546953):506.2742155,(28:1128.301947,(((((31:132.6989748,32:132.6989748):297.9450061,33:430.6439809):373.2689904,((((34:272.5751484,46:272.5751484):173.6062689,37:446.1814173):67.99482132,38:514.1762386):113.2525479,((35:241.6441419,39:241.…
	TREE * STATE_14205000 = [&R] (((((1:891.8838096,(((((25:45.66651117,26:45.66651117):92.50189042,27:138.1684016):309.6658609,(28:296.7813694,29:296.7813694):151.052893):175.31701,30:623.1512725):79.45033781,((((((31:43.64468899,32:43.64468899):114.3267543,33:157.9714433):239.7516409,((((34:65.06158872,46:65.06158872):75.24414627,37:140.305735):21.8153411,38:162.1210761):162.0597043,((35:174.013305…
	TREE * STATE_42185000 = [&R] ((((((1:1043.009653,((((((25:86.02523879,26:86.02523879):164.088424,27:250.1136628):62.83162222,30:312.945285):64.91123925,29:377.8565243):354.6842627,28:732.540787):226.181354,(((((31:179.017749,32:179.017749):335.676319,33:514.6940681):25.99988927,(((34:281.5491434,46:281.5491434):74.56508164,37:356.114225):78.73761908,(((35:126.7842517,39:126.7842517):132.3816468,3…
	TREE * STATE_49630000 = [&R] (((((((1:784.7703692,(((((31:114.1422657,32:114.1422657):312.6133836,33:426.7556493):74.90358102,((((34:69.50880146,46:69.50880146):222.4120961,37:291.9208975):101.8221253,38:393.7430229):27.84392618,((35:179.1636814,39:179.1636814):237.5635041,(36:195.7029516,40:195.7029516):221.024234):4.859763512):80.07228129):85.79834644,((41:321.8773984,(45:191.3552657,50:191.355…
	TREE * STATE_46430000 = [&R] (((((((1:858.3667938,(((31:258.2757471,32:258.2757471):250.4816717,(33:464.597877,(((34:133.9710258,46:133.9710258):104.6930696,37:238.6640954):110.8740336,((35:260.8699831,39:260.8699831):38.99543486,((36:67.54905592,40:67.54905592):113.7429278,38:181.2919838):118.5734342):49.67271113):115.0597479):44.15954179):53.44617166,(((41:334.6544478,(45:112.1525004,50:112.152…
	TREE * STATE_48015000 = [&R] ((((((1:1083.85709,(((((31:185.3660305,32:185.3660305):242.3162828,33:427.6823134):142.5033476,(((34:95.42513428,46:95.42513428):179.9028642,37:275.3279985):108.4323399,(((35:138.0901398,39:138.0901398):144.4097533,38:282.4998932):31.65349801,(36:69.49489008,40:69.49489008):244.6585011):69.60694717):186.4253227):136.9617278,(((41:290.3991205,45:290.3991205):77.3453596…
	TREE * STATE_15595000 = [&R] ((((((1:1666.823927,(((((31:314.092859,32:314.092859):360.607911,33:674.70077):38.10408836,(((34:143.2551315,46:143.2551315):154.0361725,37:297.291304):332.1920425,((35:231.8159434,39:231.8159434):360.149745,((36:100.0628454,40:100.0628454):203.1492973,38:303.2121427):288.7535457):37.51765808):83.32151185):120.2106691,((41:408.3532966,(45:366.1324312,50:366.1324312):4…
	TREE * STATE_43630000 = [&R] ((((((1:801.307799,(((((25:140.1060408,27:140.1060408):19.96999052,26:160.0760313):354.5688497,30:514.644881):181.3971955,(28:174.0273064,29:174.0273064):522.0147702):34.68967604,(((((31:70.77022401,32:70.77022401):125.3645825,33:196.1348065):264.4976311,(((34:145.3340658,46:145.3340658):98.15810914,(37:221.8174854,38:221.8174854):21.67468951):56.45304309,((35:160.279…
	TREE * STATE_8640000 = [&R] ((((((1:1183.953054,((((((25:23.69526635,26:23.69526635):264.6272433,27:288.3225097):64.59189871,30:352.9144084):22.00358153,29:374.9179899):298.8131883,28:673.7311782):260.0478961,(((((31:149.0086765,32:149.0086765):128.0717813,33:277.0804578):207.6703542,((41:397.6973211,(45:188.5805922,50:188.5805922):209.1167288):27.17633559,((48:179.6307951,49:179.6307951):27.6997…
	TREE * STATE_42230000 = [&R] (((((1:1097.49292,(((((2:163.9159689,5:163.9159689):74.78963475,(((3:164.4172384,7:164.4172384):32.66179298,(4:81.54459798,(6:41.06231403,9:41.06231403):40.48228395):115.5344334):26.13586168,8:223.214893):15.49071065):223.9340531,17:462.6396568):48.40749164,((((10:209.3940883,11:209.3940883):30.50038568,(13:155.0568153,14:155.0568153):84.83765868):148.1525473,(15:312.…
	TREE * STATE_36285000 = [&R] (((((1:1127.323681,(((((25:88.84821362,26:88.84821362):338.7948751,27:427.6430888):293.8457894,30:721.4888782):123.7694006,(28:462.6784794,29:462.6784794):382.5797993):125.4045815,(((((31:253.1568879,32:253.1568879):76.88818885,33:330.0450768):104.4659857,(((((34:130.8989861,46:130.8989861):52.04210685,37:182.941093):16.79120712,38:199.7323001):83.3260268,39:283.05832…
	TREE * STATE_19740000 = [&R] (((((((1:913.5690299,((((((31:120.7690706,32:120.7690706):310.3472812,33:431.1163518):101.0477782,(((34:253.4686286,46:253.4686286):143.4920469,37:396.9606755):58.13296674,((35:115.205407,39:115.205407):106.8081727,((36:35.22418132,40:35.22418132):123.3355995,38:158.5597808):63.45379884):233.0800626):77.07048781):51.95493357,((48:247.2619499,49:247.2619499):231.294238…
	TREE * STATE_18535000 = [&R] (((((1:1402.270524,(((((31:127.276388,32:127.276388):190.4759713,33:317.7523593):323.2187475,(((41:303.6568099,45:303.6568099):22.02996078,50:325.6867707):219.3618486,((48:126.024488,49:126.024488):249.3772713,51:375.4017593):169.64686):95.92248755):76.28809445,(((34:141.8618751,46:141.8618751):102.6803825,37:244.5422575):284.8039742,((35:91.50591277,39:91.50591277):3…
	TREE * STATE_17520000 = [&R] ((((((1:805.6901539,(((((31:205.8161244,32:205.8161244):182.3685983,33:388.1847227):129.6802314,((41:399.9942756,(45:221.1758048,50:221.1758048):178.8184708):103.484751,((48:197.7752494,49:197.7752494):138.8121088,51:336.5873582):166.8916684):14.38592757):113.1362897,(((((34:231.048083,46:231.048083):140.3224898,37:371.3705727):59.51236889,38:430.8829416):23.82426974,…
	TREE * STATE_9020000 = [&R] (((((((1:981.2121808,((((31:86.35629829,32:86.35629829):106.5699722,33:192.9262705):321.2233258,((((34:217.6885924,46:217.6885924):91.69305425,37:309.3816466):54.70063349,((36:40.55146067,40:40.55146067):189.8152539,38:230.3667145):133.7155656):74.71323875,(35:298.5113976,39:298.5113976):140.2841212):75.35407746):168.6006281,(((41:459.3878493,((48:196.8148832,49:196.81…
	TREE * STATE_36405000 = [&R] (((((1:927.6398394,(((((25:123.3208796,26:123.3208796):79.66142332,27:202.9823029):241.4323879,30:444.4146908):253.4146608,(28:536.3903961,29:536.3903961):161.4389555):185.6753824,(((((31:280.6796861,32:280.6796861):143.6352248,33:424.3149109):162.8372122,((((34:173.2324374,46:173.2324374):129.9917995,37:303.2242369):155.283566,38:458.5078029):21.67044393,((35:331.375…
	TREE * STATE_47630000 = [&R] ((((((1:1253.481607,(((((31:181.27458,32:181.27458):382.1396834,33:563.4142634):202.0243469,(((34:241.1233542,46:241.1233542):44.52145467,37:285.6448089):247.6970235,((35:369.7136767,39:369.7136767):119.3310358,((36:86.13365293,40:86.13365293):155.0440448,38:241.1776978):247.8670147):44.29711985):232.0967779):106.4104003,((41:488.803877,(45:198.2015687,50:198.2015687)…
	TREE * STATE_44825000 = [&R] ((((((1:1016.481623,(((((25:115.6919587,26:115.6919587):105.4750555,27:221.1670143):130.4017238,30:351.5687381):397.8658585,(28:306.7363992,29:306.7363992):442.6981974):167.7131083,(((((31:110.8958024,32:110.8958024):90.58054758,33:201.47635):250.7469134,((41:326.2814925,(45:230.2886149,50:230.2886149):95.99287766):104.9073843,((48:223.9498486,49:223.9498486):91.19548…
	TREE * STATE_44400000 = [&R] (((((((1:1035.273615,((((((31:132.4205788,32:132.4205788):328.4612728,33:460.8818516):84.86006251,(((((34:258.9189376,46:258.9189376):79.00629162,37:337.9252292):35.06653831,38:372.9917676):92.76182483,(36:168.8413685,40:168.8413685):296.9122239):16.35596763,(35:257.7646588,39:257.7646588):224.3449012):63.63235413):62.56694866,((48:145.1416505,49:145.1416505):338.0430…
	TREE * STATE_8580000 = [&R] ((((((1:1273.531747,(((((25:138.3780332,26:138.3780332):164.6707625,27:303.0487957):259.7994045,30:562.8482002):71.90082456,(28:437.5487479,29:437.5487479):197.2002768):326.310066,(((((31:406.8065006,32:406.8065006):64.79702074,33:471.6035213):164.8514128,(((34:216.7864237,46:216.7864237):229.0497753,37:445.8361989):19.68071194,((35:358.3560591,39:358.3560591):59.20284…
	TREE * STATE_25795000 = [&R] ((((((1:1043.671236,(((((2:151.2506197,(3:124.6106075,((4:84.01319112,(7:31.76922325,8:31.76922325):52.24396787):19.87029369,(6:55.14184853,9:55.14184853):48.74163628):20.7271227):26.64001224):69.09447927,5:220.345099):118.1777727,((12:38.82178158,19:38.82178158):108.3513569,17:147.1731384):191.3497333):205.612014,((10:255.2046957,11:255.2046957):246.1583656,(13:364.6…
	TREE * STATE_22390000 = [&R] (((((1:1271.956708,(((((25:229.656214,26:229.656214):138.5992469,27:368.2554609):98.34337003,30:466.5988309):494.9008774,(28:730.2033526,29:730.2033526):231.2963557):148.7096167,(((((31:64.02695892,32:64.02695892):200.4468397,33:264.4737986):450.5434216,(((34:316.7935287,46:316.7935287):63.30650753,37:380.1000363):83.60995824,(35:443.5994789,((36:155.3292665,40:155.32…
	TREE * STATE_30565000 = [&R] ((((((1:972.9089821,(((((31:40.86296467,32:40.86296467):196.3171548,33:237.1801195):219.5367916,(((41:126.7459035,50:126.7459035):140.9934047,45:267.7393083):126.6651665,((48:144.6772475,49:144.6772475):129.4223809,51:274.0996283):120.3048464):62.31243625):105.8558725,(((34:186.2280555,46:186.2280555):131.6891177,37:317.9171732):158.5240513,(((35:207.3471404,39:207.34…
	TREE * STATE_7860000 = [&R] ((((((1:798.315901,(((((31:151.7788053,32:151.7788053):265.6768345,33:417.4556397):78.8790999,((((34:111.5228704,46:111.5228704):132.0717,37:243.5945704):62.53364672,38:306.1282171):46.63187446,((35:72.62762093,39:72.62762093):271.712023,(36:130.3076958,40:130.3076958):214.0319482):8.420447617):143.5746481):38.21545744,((41:267.3620334,(45:196.5241016,50:196.5241016):7…
	TREE * STATE_33370000 = [&R] ((((((1:794.3604369,(((((31:95.34424988,32:95.34424988):209.2807486,33:304.6249984):153.2736364,(((34:119.8097059,46:119.8097059):91.46283698,37:211.2725429):210.2081979,((35:250.6392722,39:250.6392722):117.0539966,((36:70.0403088,40:70.0403088):160.8344278,38:230.8747366):136.8185323):53.787472):36.41789399):62.79014711,(((41:208.6090668,50:208.6090668):124.980713,45…
	TREE * STATE_10005000 = [&R] ((((((1:1429.775891,(((((25:146.2873987,27:146.2873987):91.4748083,26:237.762207):435.1990115,30:672.9612185):80.40875285,(28:583.7791062,29:583.7791062):169.5908652):448.7211847,(((((31:217.4611412,32:217.4611412):274.7152205,33:492.1763617):158.6392099,(((34:228.2017115,46:228.2017115):63.05751592,37:291.2592274):139.3203071,((35:292.5500501,(36:57.67123777,40:57.67…
	TREE * STATE_35025000 = [&R] (((((((1:1506.388229,(((((31:315.7247316,32:315.7247316):550.6614795,33:866.3862111):146.4850551,((((34:170.6386194,46:170.6386194):172.1767017,37:342.8153212):85.60377143,((36:86.00368285,40:86.00368285):168.2927711,38:254.296454):174.1226386):190.3226942,(35:471.3148742,39:471.3148742):147.4269126):394.1294794):148.3794362,(((41:534.4647907,45:534.4647907):111.10886…
	TREE * STATE_28485000 = [&R] (((((((1:1005.378905,(((((31:82.61256858,32:82.61256858):292.3359626,33:374.9485312):356.8437845,(((41:285.9460583,45:285.9460583):67.14448788,50:353.0905461):197.2487896,((48:124.9273042,49:124.9273042):155.5763207,51:280.5036249):269.8357108):181.4529799):78.15682777,(((34:347.8294174,46:347.8294174):204.1600691,((36:317.4289692,40:317.4289692):143.2168176,38:460.64…
	TREE * STATE_46045000 = [&R] ((((((((1:719.1428558,(((((31:144.3936976,32:144.3936976):152.6684506,33:297.0621483):176.8449284,(((34:272.6652157,46:272.6652157):119.8515323,(36:74.48003631,40:74.48003631):318.0367116):16.99936974,(((35:65.41032147,39:65.41032147):244.0901932,37:309.5005146):4.799741104,38:314.3002558):95.21586194):64.39095896):86.39992352,((48:89.57748444,49:89.57748444):277.3108…
	TREE * STATE_20090000 = [&R] (((((((1:1017.462217,(((((31:54.81178045,32:54.81178045):421.003718,33:475.8154984):142.8262797,((((34:100.0320736,46:100.0320736):141.8970102,37:241.9290838):202.5560528,((36:103.9827424,40:103.9827424):228.8139831,38:332.7967255):111.6884112):55.95751091,(35:357.9780531,39:357.9780531):142.4645945):118.1991306):38.64103073,((41:473.4188318,(45:168.1070434,50:168.107…
	TREE * STATE_8695000 = [&R] ((((((1:1322.167014,(((((31:166.7072315,32:166.7072315):163.7812578,33:330.4884894):240.7266672,(41:517.6745404,((45:246.8991511,50:246.8991511):202.993289,((48:104.8590097,49:104.8590097):85.51103998,51:190.3700496):259.5223905):67.78210025):53.54061624):143.2387344,(((34:182.2986154,46:182.2986154):202.4340887,37:384.7327041):103.6039709,((35:343.3511859,39:343.35118…
	TREE * STATE_22895000 = [&R] (((((((1:1395.92657,(((((31:243.0444022,32:243.0444022):128.4213166,33:371.4657188):343.3070966,(((41:191.2065246,45:191.2065246):94.61720524,50:285.8237298):369.1351881,((48:277.6790488,49:277.6790488):87.05097437,51:364.7300231):290.2288948):59.81389743):78.47281001,((((34:259.2988227,46:259.2988227):200.7319689,37:460.0307916):85.89713501,38:545.9279266):33.3859936…
	TREE * STATE_35880000 = [&R] ((((((1:1261.468752,(((((((2:102.6551476,(7:57.17098672,8:57.17098672):45.48416084):55.66111786,((3:149.6781927,6:149.6781927):1.556136146,5:151.2343288):7.081936577):20.96363298,(4:159.9695136,9:159.9695136):19.31038482):182.6551354,(12:189.4157868,19:189.4157868):172.519247):81.52221431,17:443.4572481):336.7040334,((10:355.8051376,11:355.8051376):186.1790458,(13:471…
	TREE * STATE_36065000 = [&R] ((((((1:1261.50411,((((25:263.0934195,26:263.0934195):262.0915742,27:525.1849937):157.9399911,30:683.1249848):329.6166248,((28:530.2873441,29:530.2873441):461.7296167,(((((31:212.3718661,32:212.3718661):121.6882718,33:334.0601379):177.3869598,((((34:136.9540811,46:136.9540811):229.9449149,37:366.898996):87.88669913,(35:248.1633247,39:248.1633247):206.6223704):3.975594…
	TREE * STATE_19835000 = [&R] (((((((1:765.7200113,(((((31:126.3743319,32:126.3743319):257.075505,33:383.4498368):120.2959831,((((34:178.2496688,46:178.2496688):54.52236527,37:232.7720341):61.19602116,((36:16.39604422,40:16.39604422):99.55470185,38:115.9507461):178.0173092):131.2826571,(35:215.4893333,39:215.4893333):209.7613791):78.49510756):92.51014671,((41:360.8122661,(45:90.66269246,50:90.6626…
	TREE * STATE_38140000 = [&R] (((((((1:740.2192903,(((((31:112.4767447,32:112.4767447):184.265755,33:296.7424997):264.8669134,((41:274.5652251,(45:133.220388,50:133.220388):141.3448371):235.3850933,((48:129.5472436,49:129.5472436):163.0128134,51:292.5600571):217.3902613):51.65909463):44.915927,((((34:158.3122547,46:158.3122547):152.9016724,37:311.2139271):86.10238398,38:397.3163111):66.58377967,((…
	TREE * STATE_34600000 = [&R] ((((((1:1376.535319,(((((25:68.57345549,26:68.57345549):553.6572286,27:622.230684):193.7677857,30:815.9984697):132.0015554,(28:257.7275983,29:257.7275983):690.2724269):345.7291564,((((31:174.1062304,32:174.1062304):523.895511,33:698.0017414):138.2840578,((((41:265.4639808,45:265.4639808):170.363848,50:435.8278288):133.0422337,((42:258.1226614,47:258.1226614):61.830841…
	TREE * STATE_28350000 = [&R] (((((((1:886.1053217,(((((31:147.0160754,32:147.0160754):290.1370891,33:437.1531645):122.7363788,((41:260.4494311,(45:107.4546617,50:107.4546617):152.9947694):98.25395715,((48:176.4733013,49:176.4733013):113.801733,51:290.2750343):68.42835398):201.1861551):7.281668645,(((34:123.9531961,46:123.9531961):297.6426354,37:421.5958315):52.03773596,((35:201.8063033,(36:104.51…
	TREE * STATE_40260000 = [&R] ((((((1:976.8122711,(((((31:206.4673158,32:206.4673158):191.1809887,33:397.6483046):203.6458921,(41:441.2101247,((45:207.6440197,50:207.6440197):212.491183,(48:323.096864,(49:184.4551679,51:184.4551679):138.6416961):97.03833866):21.074922):160.084072):44.07881924,(((34:183.3743331,46:183.3743331):132.5466828,37:315.921016):120.4875825,((35:320.8356171,(36:205.0049357,…
	TREE * STATE_7765000 = [&R] ((((((1:1143.027285,(((((25:150.1069122,26:150.1069122):469.9001606,27:620.0070728):27.55027946,30:647.5573522):104.7659755,(28:555.7281087,29:555.7281087):196.595219):213.007605,(((((31:137.47134,32:137.47134):327.5851864,33:465.0565264):59.55282519,(((34:152.7084699,46:152.7084699):123.9544596,37:276.6629295):33.88252385,((35:235.6182834,39:235.6182834):35.36871583,(…
	TREE * STATE_28565000 = [&R] (((((((1:1032.908589,((((((31:239.1614397,32:239.1614397):147.7232832,33:386.8847229):146.8664329,((45:326.5797372,50:326.5797372):82.8839355,((48:179.7759508,49:179.7759508):131.2470975,51:311.0230483):98.44062439):124.287483):10.5239801,(((((34:169.9886718,46:169.9886718):79.5308154,37:249.5194872):14.81774037,38:264.3372275):54.84330291,(35:199.4986115,39:199.49861…
	TREE * STATE_10460000 = [&R] ((((((1:1101.431886,(((((25:335.3885501,27:335.3885501):7.317114209,26:342.7056643):193.1215436,30:535.8272078):106.3662706,(28:244.8665203,29:244.8665203):397.3269581):369.2267126,(((((31:115.7742137,32:115.7742137):162.0213612,33:277.795575):314.3408872,(((34:169.7257807,46:169.7257807):213.353603,37:383.0793837):57.05667407,((35:334.308567,(36:249.6737128,40:249.67…
	TREE * STATE_45990000 = [&R] (((((1:1519.534067,(((((25:199.9398378,26:199.9398378):174.3174003,27:374.2572382):54.50979356,30:428.7670317):512.4787226,(28:490.1140338,29:490.1140338):451.1317206):229.0824566,(((((31:115.5761251,32:115.5761251):269.0833416,33:384.6594667):262.5632412,(((34:242.1272397,46:242.1272397):196.6277544,37:438.754994):103.6535705,((35:178.8415163,39:178.8415163):331.7415…
	TREE * STATE_45195000 = [&R] ((((((1:1666.344354,((((((((((2:119.3046422,7:119.3046422):35.40600869,4:154.7106509):4.245068636,9:158.9557195):37.31307455,8:196.2687941):29.37397685,((3:151.8553926,6:151.8553926):41.38499812,5:193.2403907):32.40238023):145.1773058,(12:222.4411152,19:222.4411152):148.3789615):59.65729331,17:430.47737):126.3212035,((20:305.3975119,21:305.3975119):28.57955665,((22:97…
	TREE * STATE_14730000 = [&R] ((((((1:1087.739217,(((((25:149.0755198,26:149.0755198):174.6879253,27:323.7634451):70.72264871,30:394.4860938):278.9272733,(28:315.4131423,29:315.4131423):358.0002248):270.7069304,(((((31:274.2978509,32:274.2978509):199.5622095,33:473.8600603):79.77650732,(((34:239.7109078,46:239.7109078):51.0155167,37:290.7264245):187.0163319,((35:219.5804928,(36:51.03112311,40:51.0…
	TREE * STATE_14685000 = [&R] (((((((1:786.6035746,(((((31:64.70394014,32:64.70394014):147.8404874,33:212.5444276):181.0045391,(((34:211.089683,46:211.089683):31.57292872,37:242.6626118):71.61640797,((35:192.5085997,(36:105.6468923,40:105.6468923):86.86170736):115.8472457,(38:190.7492647,39:190.7492647):117.6065807):5.923174351):79.26994692):50.17883392,((41:196.9060794,(45:164.6187169,50:164.6187…
	TREE * STATE_8930000 = [&R] (((((((((1:894.0560064,((((31:131.5316858,32:131.5316858):379.3952017,33:510.9268875):131.2592342,(((41:275.8976447,(45:190.8787085,50:190.8787085):85.01893621):255.8477763,(48:470.419313,(49:176.1692925,51:176.1692925):294.2500205):61.32610801):55.80361729,((42:362.2154068,(43:176.0357043,44:176.0357043):186.1797025):37.30974017,47:399.5251469):188.0238914):54.6370833…
	TREE * STATE_38240000 = [&R] (((((((1:1090.968688,(((((31:152.4057917,32:152.4057917):418.146726,33:570.5525177):21.95784545,(((34:127.9886352,46:127.9886352):193.9516771,37:321.9403124):199.4299358,((35:403.2698876,((36:58.85344376,40:58.85344376):208.0911954,38:266.9446392):136.3252484):70.31949734,39:473.5893849):47.78086328):71.14011498):154.0679185,((41:624.058715,(45:286.8481094,50:286.8481…
	TREE * STATE_39185000 = [&R] ((((((1:877.6594794,(((((25:140.2604705,26:140.2604705):37.94147025,27:178.2019408):100.3589289,30:278.5608696):225.831089,(28:301.4552056,29:301.4552056):202.9367531):191.675336,(((((31:125.5231215,32:125.5231215):138.5956339,33:264.1187554):125.688366,(((41:201.155181,45:201.155181):25.56181451,50:226.7169955):55.97402864,(48:160.2273035,(49:145.7469999,51:145.74699…
	TREE * STATE_5435000 = [&R] ((((((1:1675.867205,(((((25:301.7634265,26:301.7634265):101.4991954,27:403.2626219):179.7979244,30:583.0605464):721.7304232,(28:535.3900071,29:535.3900071):769.4009624):177.2366136,((((((31:125.0418956,32:125.0418956):247.1021201,33:372.1440158):275.3000855,((41:430.6461414,45:430.6461414):26.54455263,50:457.1906941):190.2534072):15.58971935,((48:158.1966016,49:158.196…
	TREE * STATE_31210000 = [&R] ((((((1:950.8376969,(((((25:90.90737377,26:90.90737377):68.20713857,27:159.1145123):93.23558961,30:252.350102):191.079495,(28:326.0974527,29:326.0974527):117.3321443):290.9600647,(((((31:95.20274716,32:95.20274716):244.0596369,33:339.2623841):90.29054203,(((34:105.4909425,46:105.4909425):110.8587102,37:216.3496527):135.6021342,((35:212.0498668,39:212.0498668):108.8150…
	TREE * STATE_23635000 = [&R] ((((((1:1542.471132,(((((25:78.46628391,26:78.46628391):242.855209,27:321.3214929):158.1012161,30:479.422709):116.2568509,(28:140.4284467,29:140.4284467):455.2511132):611.1061806,(((((31:83.84425969,32:83.84425969):103.5422195,33:187.3864792):666.707389,(((((34:148.2594674,46:148.2594674):59.99408051,37:208.2535479):258.0380921,38:466.29164):163.0608702,(35:319.033116…
	TREE * STATE_42650000 = [&R] ((((((1:1000.715524,((((((31:203.9829627,32:203.9829627):196.1763189,33:400.1592816):270.9896474,(((34:250.9015715,46:250.9015715):136.33754,37:387.2391116):123.1128819,((35:289.8847172,(36:149.7658035,40:149.7658035):140.1189137):113.1939265,(38:238.4088019,39:238.4088019):164.6698419):107.2733498):160.7969356):81.53487667,((48:291.7289657,49:291.7289657):114.7509886…
	TREE * STATE_15920000 = [&R] (((((((1:1080.808305,(((((31:239.2941571,32:239.2941571):371.9374279,33:611.231585):152.3754009,(((34:206.1190406,46:206.1190406):183.4920617,37:389.6111023):173.9100122,(35:419.7340506,(((36:47.45837114,40:47.45837114):62.82384821,38:110.2822194):247.8051982,39:358.0874176):61.64663309):143.7870638):200.0858714):91.48031346,(((41:361.1908394,45:361.1908394):50.697817…
	TREE * STATE_32755000 = [&R] (((((((1:1318.858341,(((((31:105.9835297,32:105.9835297):121.4753438,33:227.4588735):527.0123412,(((34:303.2103882,46:303.2103882):312.5976,37:615.8079881):104.1546151,((35:529.6495213,(36:132.2911806,40:132.2911806):397.3583408):49.65545363,(38:261.7551728,39:261.7551728):317.5498021):140.6576282):34.50861151):100.4723994,(((41:212.8802747,50:212.8802747):117.8264873…
	TREE * STATE_8890000 = [&R] (((((((1:936.4641768,(((((31:100.4607902,32:100.4607902):408.0854183,33:508.5462086):41.22134909,((41:345.3799418,(45:147.2038763,50:147.2038763):198.1760655):46.98752117,((48:92.2866208,49:92.2866208):126.0906164,51:218.3772372):173.9902258):157.4000947):99.16898161,((((34:345.4952972,46:345.4952972):76.4706941,37:421.9659913):102.9934459,(35:209.1414381,39:209.141438…
	TREE * STATE_24910000 = [&R] (((((((1:763.1849892,(((((31:110.8490921,32:110.8490921):241.0842491,33:351.9333413):82.1133207,((41:294.9293564,(45:243.7354168,50:243.7354168):51.19393953):110.3314431,((48:110.2559493,49:110.2559493):195.5252316,51:305.781181):99.47961846):28.78586256):176.7735794,((42:378.0548748,(43:253.7992163,44:253.7992163):124.2556585):16.04722213,47:394.102097):216.7181444):…
	TREE * STATE_43605000 = [&R] (((((((1:820.7938218,(((((31:129.300017,32:129.300017):201.2253189,33:330.525336):146.4620623,((((34:133.6500477,46:133.6500477):110.8702015,37:244.5202492):61.31707341,(35:238.4757675,39:238.4757675):67.36155511):50.05255817,((36:74.18246122,40:74.18246122):90.55965355,38:164.7421148):191.147766):121.0975174):64.69440434,(((41:238.5274614,50:238.5274614):43.0615454,4…
	TREE * STATE_26990000 = [&R] ((((((1:688.1376251,((((31:215.6135399,32:215.6135399):69.46995321,33:285.0834931):156.4901985,(((41:198.4407935,(45:178.3014988,50:178.3014988):20.13929475):110.4300086,(48:195.7044426,(49:136.2500999,51:136.2500999):59.45434267):113.1663595):70.33112186,((42:214.0828265,47:214.0828265):120.6730385,(43:120.2338793,44:120.2338793):214.5219856):44.44605907):62.37176758…
	TREE * STATE_44370000 = [&R] (((((1:1137.545239,(((((25:58.80803411,26:58.80803411):77.89733945,30:136.7053736):459.1178393,27:595.8232129):159.0699505,(28:338.5161313,29:338.5161313):416.3770321):220.6748971,(((((31:84.07031994,32:84.07031994):186.6238633,33:270.6941832):373.8226763,(((34:201.1670086,46:201.1670086):83.51376286,37:284.6807714):100.8484634,((35:95.91151416,39:95.91151416):286.502…
	TREE * STATE_27630000 = [&R] (((((((1:886.1435361,(((((31:120.0955565,32:120.0955565):267.0162171,33:387.1117736):127.6201592,(((34:185.6986114,46:185.6986114):86.30799717,37:272.0066086):180.3690409,((35:145.9966121,39:145.9966121):182.7447512,((36:239.1738703,40:239.1738703):44.27116545,38:283.4450357):45.29632763):123.6342861):62.35628327):76.94846716,((41:411.0332725,(45:305.3743684,50:305.37…
	TREE * STATE_44460000 = [&R] ((((((1:1216.972961,((((((25:99.11721135,26:99.11721135):181.7450764,27:280.8622878):192.3594698,30:473.2217576):257.2274494,28:730.449207):32.13036765,29:762.5795747):291.9744667,(((((31:149.6723521,32:149.6723521):395.8951121,33:545.5674643):72.11044316,(((34:229.6178169,46:229.6178169):178.6399642,37:408.2577812):165.7504111,(((35:247.4565803,39:247.4565803):49.146…
	TREE * STATE_31370000 = [&R] ((((1:1029.938746,((((((((2:98.05515897,5:98.05515897):46.93773454,(((3:92.62360219,4:92.62360219):13.82832424,(6:38.72154297,9:38.72154297):67.73038346):24.33746356,(7:92.24455112,8:92.24455112):38.54483887):14.20350352):151.7218488,17:296.7147423):110.8393939,(12:65.21381191,19:65.21381191):342.3403243):77.16002713,((10:296.889391,11:296.889391):98.64721787,((13:237…
	TREE * STATE_8000000 = [&R] (((((((1:776.8730481,(((((31:127.6886382,32:127.6886382):197.7832878,33:325.471926):195.8602308,(((34:121.9475297,46:121.9475297):98.7826164,37:220.7301461):189.7176831,(((35:140.3877081,(36:33.53385877,40:33.53385877):106.8538493):116.7691436,39:257.1568517):107.2155731,38:364.3724248):46.07540442):110.8843275):90.14819964,(((41:235.7977453,50:235.7977453):29.18657547…
	TREE * STATE_41830000 = [&R] ((((((1:1017.901373,(((((25:399.9024064,26:399.9024064):62.88655734,27:462.7889637):88.06343283,30:550.8523965):326.5871115,(28:390.9992658,29:390.9992658):486.4402423):47.17900096,(((((31:127.7234507,32:127.7234507):335.5520437,33:463.2754944):235.8312529,(((34:202.7422318,46:202.7422318):198.9475266,37:401.6897583):156.2168945,((35:222.2176423,(36:95.34179322,40:95.…
	TREE * STATE_34270000 = [&R] (((((((1:1417.889722,(((((31:167.1080278,32:167.1080278):79.19300991,33:246.3010377):454.8468628,(((34:221.5537693,46:221.5537693):214.8486693,37:436.4024386):87.77644475,((35:146.013678,39:146.013678):199.7771369,((36:23.31838821,40:23.31838821):234.1116267,38:257.4300149):88.36079999):178.3880685):176.9690172):130.2227018,((41:254.5960583,(45:227.7493707,50:227.7493…
	TREE * STATE_45700000 = [&R] ((((((1:1434.031823,(((((25:231.7524789,26:231.7524789):364.1294408,27:595.8819196):134.6414874,30:730.523407):22.36642116,(28:285.2941289,29:285.2941289):467.5956993):619.1789659,((((31:236.7312265,32:236.7312265):672.6723529,((((41:493.2613312,50:493.2613312):20.40902507,45:513.6703562):117.2327119,((48:141.4628654,49:141.4628654):255.9950573,51:397.4579228):233.445…
	TREE * STATE_29260000 = [&R] ((((((1:1253.815379,((((25:412.1777263,26:412.1777263):59.43749563,(27:346.8158751,30:346.8158751):124.7993468):97.32389445,(28:459.6444409,29:459.6444409):109.2946755):479.1622581,((((31:213.1442026,32:213.1442026):119.0474467,33:332.1916493):262.1702175,((41:423.2753034,(45:104.0506486,50:104.0506486):319.2246548):102.7607052,((48:78.16627171,49:78.16627171):176.619…
	TREE * STATE_16780000 = [&R] ((((((((1:1254.185226,(((((31:163.5126796,32:163.5126796):84.24962334,33:247.7623029):398.2959896,(((((34:113.9275034,46:113.9275034):121.6164671,37:235.5439705):67.04559294,38:302.5895634):225.1645022,(35:195.4649543,39:195.4649543):332.2891113):10.99508697,(36:213.9693493,40:213.9693493):324.7798033):107.3091399):191.5832587,(((41:275.2820256,45:275.2820256):72.3069…
	TREE * STATE_6630000 = [&R] (((((((1:808.1135201,(((((31:90.96495671,32:90.96495671):254.908182,33:345.8731387):120.5368475,((41:262.3054,(45:164.449712,50:164.449712):97.85568805):117.361592,((48:181.2595124,49:181.2595124):85.54105442,51:266.8005668):112.8664252):86.74299419):143.8376975,((((34:200.4843679,46:200.4843679):170.1833815,37:370.6677494):42.76340448,((35:144.1511015,39:144.1511015):…
	TREE * STATE_32205000 = [&R] ((((((1:1247.579825,((((((2:182.572555,((3:101.8759404,(6:55.57243104,9:55.57243104):46.30350937):9.368388422,((4:50.71582036,8:50.71582036):34.13808242,7:84.85390278):26.39042605):71.32822614):112.2119934,5:294.7845483):226.2986901,((12:207.0968366,19:207.0968366):100.0326417,17:307.1294783):213.9537602):128.0257355,(13:414.1878345,(14:389.0404364,((15:284.7972072,18…
	TREE * STATE_17100000 = [&R] ((((((1:746.5328667,(((((31:68.3334607,32:68.3334607):280.66735,33:349.0008107):92.36671333,((41:356.313086,(45:277.9118076,50:277.9118076):78.40127845):41.33786753,(48:296.0755803,(49:163.2597075,51:163.2597075):132.8158728):101.5753733):43.71657046):5.631527196,(((34:156.2490123,46:156.2490123):154.6574726,37:310.9064849):60.36335098,((35:126.049137,39:126.049137):1…
	TREE * STATE_42100000 = [&R] (((((((1:730.8891484,(((((31:65.65960632,32:65.65960632):140.6562265,33:206.3158328):144.6019832,((41:155.6026588,(45:131.84703,50:131.84703):23.75562879):186.6740359,(48:243.3880162,(49:170.5569291,51:170.5569291):72.83108704):98.88867847):8.641121386):193.7386641,((((34:140.3727788,46:140.3727788):33.17809661,37:173.5508754):74.00201676,((36:120.0630647,40:120.06306…
	TREE * STATE_42705000 = [&R] (((((((1:1219.439179,(((((31:207.3670994,32:207.3670994):237.7245779,33:445.0916773):152.7771519,((((34:206.0810903,46:206.0810903):86.49734571,37:292.578436):148.2454961,38:440.823932):65.15130145,((35:106.5002857,39:106.5002857):334.5318575,(36:109.5348982,40:109.5348982):331.497245):64.9430902):91.89359571):173.6096119,((41:399.5174988,(45:182.2980176,50:182.298017…
	TREE * STATE_26955000 = [&R] ((((((1:798.3810529,(((((25:87.88037297,26:87.88037297):108.5902084,30:196.4705814):163.5231964,27:359.9937777):267.8183393,(28:269.2376797,29:269.2376797):358.5744374):113.4716264,(((((31:282.2076665,32:282.2076665):159.8326249,33:442.0402914):21.94514806,(((41:226.6951431,50:226.6951431):33.83055376,45:260.5256969):130.3120272,((48:211.7027683,49:211.7027683):22.393…
	TREE * STATE_39370000 = [&R] ((((((1:1207.846424,(((((31:180.7184334,32:180.7184334):307.0489223,33:487.7673558):383.158147,((41:417.4581793,(45:414.2541209,50:414.2541209):3.204058321):289.4546624,((48:121.8546523,49:121.8546523):320.1013235,51:441.9559758):264.9568658):164.0126612):34.71669165,((42:338.736885,(43:221.9490362,44:221.9490362):116.7878488):306.4547671,47:645.1916521):260.4505424):…
	TREE * STATE_21935000 = [&R] (((((((1:1297.276457,(((((31:281.1419723,32:281.1419723):140.3219556,33:421.4639279):373.0054256,((((34:296.0544974,46:296.0544974):93.74484268,37:389.7993401):115.240316,38:505.0396561):86.91111797,((35:278.66284,39:278.66284):99.39046249,(36:238.9342192,40:238.9342192):139.1190833):213.8974716):202.5185794):56.17193211,(41:745.7675851,((45:196.6715509,50:196.6715509…
	TREE * STATE_46475000 = [&R] (((((((1:823.5476986,((((31:183.4702088,32:183.4702088):256.1564337,(33:424.7335804,(((34:129.7348498,46:129.7348498):183.1791816,37:312.9140314):63.16179534,(((35:111.5986775,(36:57.48713923,40:57.48713923):54.11153823):5.731608687,39:117.3302861):193.7743739,38:311.10466):64.97116674):48.65775366):14.89306209):96.75559018,((41:249.464124,45:249.464124):278.793721,((…
	TREE * STATE_32985000 = [&R] (((((((1:759.1967062,(((((31:103.6287388,32:103.6287388):304.9360186,33:408.5647574):110.1313722,(((41:237.6579181,50:237.6579181):44.90235394,45:282.5602721):160.1748237,((48:299.8286892,49:299.8286892):90.46528495,51:390.2939742):52.44112164):75.96103383):100.41832,(((((34:61.78450398,46:61.78450398):158.3883259,37:220.1728299):45.81855445,38:265.9913843):131.904066…
	TREE * STATE_23885000 = [&R] ((((((1:1088.989337,(((((25:66.44390425,26:66.44390425):283.794096,27:350.2380002):107.3970985,30:457.6350988):227.7208173,(28:421.390344,29:421.390344):263.9655721):213.3480539,(((((31:61.31667638,32:61.31667638):244.1786977,33:305.495374):226.7025986,(((34:234.4010802,46:234.4010802):109.2841696,37:343.6852499):80.40453559,((35:222.0549561,39:222.0549561):63.3739817…
	TREE * STATE_6935000 = [&R] ((((((1:1972.101605,(((((25:353.6463676,26:353.6463676):103.3130244,30:456.9593921):329.4684277,27:786.4278198):187.427832,(28:381.7662252,29:381.7662252):592.0894267):553.8016291,((((31:149.2107966,32:149.2107966):523.6408884,(33:666.4428334,(((((34:231.7189149,46:231.7189149):138.3202636,38:370.0391785):88.91695047,37:458.956129):113.0621474,(36:202.0673216,40:202.06…
	TREE * STATE_48950000 = [&R] ((((((1:908.2589073,((((((31:133.2653866,32:133.2653866):135.1630842,33:268.4284708):222.0897974,((48:147.4563482,49:147.4563482):251.2053459,51:398.6616941):91.85657418):103.5862238,(((((34:122.2527128,46:122.2527128):202.7742263,37:325.0269391):76.55549286,38:401.582432):52.33246181,(35:274.2536974,39:274.2536974):179.6611964):40.9999655,(36:90.33999307,40:90.339993…
	TREE * STATE_31930000 = [&R] ((((((1:1482.133159,(((((25:193.284747,26:193.284747):133.362497,27:326.647244):149.5533505,30:476.2005946):295.478693,(28:521.1143519,29:521.1143519):250.5649356):427.5388017,(((((31:130.0970468,32:130.0970468):299.2406282,33:429.337675):378.5530764,(((41:403.0350114,45:403.0350114):202.5737864,50:605.6087978):21.10561506,((48:216.6054803,49:216.6054803):191.1000062,…
	TREE * STATE_49505000 = [&R] ((((((1:976.0309477,(((((25:134.150145,26:134.150145):200.5425576,27:334.6927026):46.42978118,30:381.1224838):170.8198677,(28:439.5848102,29:439.5848102):112.3575413):347.7984464,(((((31:89.62400913,32:89.62400913):107.7313714,33:197.3553805):367.1993838,(((34:84.15047543,46:84.15047543):109.3938031,37:193.5442785):143.3289818,((35:200.2294793,(36:104.5826792,40:104.5…
	TREE * STATE_15410000 = [&R] (((((((1:1364.091534,(28:1237.517381,((((31:202.1157613,32:202.1157613):199.0843321,33:401.2000933):394.2727663,((((((34:136.2352186,46:136.2352186):39.34541011,37:175.5806288):282.3560039,38:457.9366326):7.818240603,(35:246.5574723,39:246.5574723):219.197401):106.1779842,(36:139.7126398,40:139.7126398):432.2202176):215.02246,(((41:414.3926273,45:414.3926273):67.32294…
	TREE * STATE_25160000 = [&R] (((((1:1408.164997,((((((((2:204.0585184,5:204.0585184):6.829600614,(((3:53.79559037,6:53.79559037):21.95035114,(4:67.33719881,9:67.33719881):8.408742703):17.32698134,(7:30.37960677,8:30.37960677):62.69331609):117.8151961):66.47962239,17:277.3677414):72.40392943,(12:60.70047946,19:60.70047946):289.0711913):329.1879944,((10:260.835703,11:260.835703):130.605815,((13:234…
	TREE * STATE_45135000 = [&R] (((((1:1015.404306,((((((31:65.50084423,32:65.50084423):117.8646222,33:183.3654664):365.7481021,((48:195.8967408,49:195.8967408):230.142024,51:426.0387648):123.0748037):17.44898135,(((((34:137.6600629,46:137.6600629):59.92783214,37:197.5878951):115.2039416,38:312.7918367):35.20760048,(36:65.63923633,40:65.63923633):282.3602008):43.09228375,(35:168.6123134,39:168.61231…
	TREE * STATE_5460000 = [&R] (((((((1:1177.299422,(((((31:79.8846228,32:79.8846228):307.8870539,33:387.7716767):201.2374537,(((34:102.9933742,46:102.9933742):184.231637,37:287.2250112):180.5568152,((35:150.9957555,39:150.9957555):285.1612256,((36:114.9030679,40:114.9030679):171.7794909,38:286.6825588):149.4744223):31.62484528):121.227304):172.4991806,(((41:524.2772573,50:524.2772573):23.61198497,4…
	TREE * STATE_41665000 = [&R] ((((((1:1054.989485,(((((25:108.4355101,26:108.4355101):179.3879658,27:287.8234759):117.5164564,(28:255.3864569,29:255.3864569):149.9534754):66.37937564,30:471.7193079):486.6173089,(((((31:88.96107362,32:88.96107362):221.8223549,33:310.7834286):289.9523855,((41:325.294556,(45:175.2383359,50:175.2383359):150.0562201):141.7948369,(48:248.5895244,(49:129.9268834,51:129.9…
	TREE * STATE_37390000 = [&R] (((((1:1209.902559,(((((25:91.98033631,26:91.98033631):145.3835508,30:237.3638871):100.3992756,27:337.7631627):226.8691278,(28:335.8372061,29:335.8372061):228.7950844):406.1265317,(((((31:107.522705,32:107.522705):111.4716192,33:218.9943241):264.8264859,(((34:183.3022717,46:183.3022717):130.9604061,37:314.2626778):95.93300793,((35:230.8246777,39:230.8246777):176.93769…
	TREE * STATE_32840000 = [&R] ((((((((1:953.6859801,(((((31:120.6309972,32:120.6309972):82.66142595,33:203.2924232):350.5610367,(((((34:163.9889772,46:163.9889772):71.34402447,37:235.3330017):88.63698367,38:323.9699853):24.59825475,(35:100.7840796,39:100.7840796):247.7841605):89.78196963,(36:300.6444889,40:300.6444889):137.7057209):115.5032502):192.8916035,(((41:261.1520648,45:261.1520648):275.731…
	TREE * STATE_16950000 = [&R] (((((((1:996.3055656,(((((31:61.06497321,32:61.06497321):161.903133,33:222.9681063):414.2799968,(((34:104.4108288,46:104.4108288):186.7762276,37:291.1870564):202.3196865,((35:136.7457865,39:136.7457865):356.0531554,((36:123.14933,40:123.14933):350.5055356,38:473.6548656):19.14407632):0.7078009691):143.7413602):84.8206922,((41:300.9138892,(45:287.2001747,50:287.2001747…
	TREE * STATE_38780000 = [&R] ((((((1:1123.060928,(((((25:222.7225513,26:222.7225513):114.4657205,27:337.1882718):91.72677958,30:428.9150514):309.8045586,(28:225.5397866,29:225.5397866):513.1798233):112.3191313,(((((31:63.66071484,32:63.66071484):184.9195619,33:248.5802768):225.6517226,((((((34:173.5439075,46:173.5439075):97.40587504,37:270.9497825):32.87367859,38:303.8234611):37.36057906,35:341.1…
	TREE * STATE_7225000 = [&R] ((((((1:1431.976973,(((((25:42.17495249,26:42.17495249):121.2989933,27:163.4739458):88.2005819,30:251.6745277):264.69002,(28:181.4188429,29:181.4188429):334.9457048):647.6946563,(((((31:155.0382289,32:155.0382289):167.0660137,33:322.1042426):89.21539896,((41:239.4450833,(45:168.9327266,50:168.9327266):70.51235666):62.6652882,((48:67.65359725,49:67.65359725):184.6642952…
	TREE * STATE_11440000 = [&R] ((((((1:1234.541191,(((((25:123.8812887,26:123.8812887):54.04738661,27:177.9286753):168.0465541,30:345.9752294):442.3768371,(28:210.200445,29:210.200445):578.1516214):170.0621435,(((((31:78.61349006,32:78.61349006):164.8058322,33:243.4193223):277.8791411,(((34:243.9002254,46:243.9002254):108.7281821,37:352.6284075):135.4902036,((35:312.9368958,(36:48.492303,40:48.4923…
	TREE * STATE_38120000 = [&R] (((((1:1177.551607,(((((25:367.7793597,27:367.7793597):82.30087042,26:450.0802301):366.8170375,30:816.8972676):26.50478576,(28:343.0599953,29:343.0599953):500.3420581):144.8324845,(((((31:126.4882679,32:126.4882679):165.0023708,33:291.4906387):284.2560015,(((34:86.92619006,46:86.92619006):153.4258613,37:240.3520514):264.1563972,((35:159.5797367,39:159.5797367):219.138…
	TREE * STATE_41190000 = [&R] ((((((1:1043.164317,(((((31:39.35255093,32:39.35255093):179.1413965,33:218.4939474):326.3899261,(((34:207.3934513,46:207.3934513):55.36197425,37:262.7554256):111.0728254,((35:247.2477932,(36:75.63728841,40:75.63728841):171.6105048):56.80099734,(38:177.1787489,39:177.1787489):126.8700416):69.77946049):171.0556225):154.6376853,(((41:326.0878128,45:326.0878128):45.312281…
	TREE * STATE_21410000 = [&R] (((((((1:1269.855769,((((31:77.71854964,32:77.71854964):285.4666651,33:363.1852147):522.316113,((((34:227.7590901,46:227.7590901):102.3381413,37:330.0972315):90.34987444,38:420.4471059):83.03540982,((35:242.1869219,(36:129.5999386,40:129.5999386):112.5869832):32.98536614,39:275.172288):228.3102277):382.018812):125.0709197,((((41:321.537203,45:321.537203):316.6047646,5…
	TREE * STATE_18895000 = [&R] (((((1:1566.760152,((((((2:206.5783634,((((3:101.3946175,5:101.3946175):10.76623663,(6:99.98690952,9:99.98690952):12.17394457):24.58482251,4:136.7456766):23.71405576,(7:35.18277528,8:35.18277528):125.2769571):46.11863103):140.0258465,17:346.6042099):279.7485515,(12:122.0739907,19:122.0739907):504.2787706):118.7165542,((10:322.5594144,11:322.5594144):80.8413928,((13:17…
	TREE * STATE_26130000 = [&R] ((((((1:911.9744385,(((((31:190.5977746,32:190.5977746):295.0420025,33:485.6397771):174.7169781,(((41:319.5412875,45:319.5412875):55.06678287,50:374.6080703):124.8455008,(48:304.9097961,(49:237.4861514,51:237.4861514):67.4236447):194.543775):160.9031841):56.41793006,(((34:102.9501376,46:102.9501376):131.3377817,37:234.2879193):100.0644226,(((35:236.1269943,(36:119.036…
	TREE * STATE_39790000 = [&R] (((((1:1191.841418,((((((((((2:60.91613413,8:60.91613413):8.384376634,7:69.30051076):43.59934996,(((3:66.43051334,(6:55.10608487,9:55.10608487):11.32442846):15.47530582,4:81.90581916):14.22573637,5:96.13155553):16.76830519):142.7105615,18:255.6104222):68.29470861,17:323.9051308):160.1061672,(12:213.0775824,19:213.0775824):270.9337157):82.97174925,((10:354.1035792,11:3…
	TREE * STATE_17815000 = [&R] ((((((1:1073.232388,(((((25:233.9114393,26:233.9114393):222.4117569,27:456.3231961):21.03247203,30:477.3556682):387.7773726,(28:537.0458763,29:537.0458763):328.0871644):115.3388701,((((((31:65.26675936,32:65.26675936):487.1094536,33:552.376213):59.93031897,(((((34:283.0591042,46:283.0591042):130.4153587,37:413.474463):91.95191105,(35:104.2106809,39:104.2106809):401.21…
	TREE * STATE_6250000 = [&R] ((((((1:963.0887124,(((((25:116.9247025,26:116.9247025):101.1007273,27:218.0254298):72.29458627,30:290.3200161):110.4601983,(28:304.0660339,29:304.0660339):96.7141805):519.0533655,(((((31:70.74548191,32:70.74548191):265.431663,33:336.1771449):200.8431693,((((34:205.2739837,46:205.2739837):28.24057961,(37:230.8143624,38:230.8143624):2.700200834):100.0342031,(35:209.0909…
	TREE * STATE_41820000 = [&R] (((((((1:898.6301459,((((((31:104.1339531,32:104.1339531):425.0528919,33:529.186845):48.73065999,(((34:136.4585517,46:136.4585517):153.5861998,37:290.0447515):57.17921037,((35:132.0220903,(36:53.19062021,40:53.19062021):78.83147005):42.248424,(38:100.8741082,39:100.8741082):73.39640607):172.9534476):230.6935431):53.802424,((48:117.8325831,49:117.8325831):130.8866578,5…
	TREE * STATE_23570000 = [&R] (((((((1:1434.905271,(((((31:405.7706315,32:405.7706315):261.1778223,33:666.9484539):312.9291092,((41:392.8057744,(45:286.1635475,50:286.1635475):106.642227):213.8799229,((48:201.779416,49:201.779416):172.7227109,51:374.5021269):232.1835705):373.1918657):150.9973991,(((34:326.3821095,46:326.3821095):459.7706267,37:786.1527363):80.39295905,((35:466.7794066,39:466.77940…
	TREE * STATE_6415000 = [&R] (((((1:1076.026296,((((((((2:114.4969476,5:114.4969476):36.21646883,((3:112.4709544,(4:90.3706747,(7:23.26166736,8:23.26166736):67.10900734):22.10027973):6.909722962,(6:79.84545272,9:79.84545272):39.53522468):31.33273902):163.7660811,18:314.4794975):74.26262384,17:388.7421213):6.435086485,(12:359.1185512,19:359.1185512):36.05865663):334.4470706,((10:453.2843605,11:453.…
	TREE * STATE_10555000 = [&R] ((((((((1:1031.914877,(((((31:75.78606001,32:75.78606001):413.6324893,33:489.4185493):97.89539424,(((((34:93.57344981,46:93.57344981):206.3275588,37:299.9010086):42.90786495,38:342.8088735):156.6315475,(35:273.8021666,39:273.8021666):225.6382545):4.490215279,(36:392.0328637,40:392.0328637):111.8977726):83.38330721):153.49625,(((41:167.2227961,50:167.2227961):52.791994…
	TREE * STATE_6775000 = [&R] (((((1:887.4143936,(((((25:154.3409549,26:154.3409549):106.6649235,27:261.0058784):168.1712662,30:429.1771446):60.64659981,(28:438.0590918,29:438.0590918):51.76465264):298.5360396,(((((31:175.2536464,32:175.2536464):68.26501004,33:243.5186565):240.4394198,((((34:171.5670001,46:171.5670001):93.99582297,37:265.5628231):72.02410806,(38:316.6038815,39:316.6038815):20.98304…
	TREE * STATE_40065000 = [&R] ((((((1:1367.369283,(((((25:93.07506192,26:93.07506192):244.7530667,27:337.8281286):113.6092979,30:451.4374265):266.1092701,(28:674.9931029,29:674.9931029):42.55359371):504.2498421,(((((31:272.94492,32:272.94492):157.5361926,33:430.4811126):311.7380819,((((34:138.5700115,46:138.5700115):157.6073126,37:296.1773242):311.9580397,((36:161.588895,40:161.588895):279.0566922…
	TREE * STATE_38880000 = [&R] ((((((1:1261.770706,((((((((((2:50.64034948,7:50.64034948):46.92939183,8:97.56974131):82.31648416,(3:153.8072912,(4:74.05492331,9:74.05492331):79.75236792):26.07893424):130.702173,(5:140.8677262,6:140.8677262):169.7206723):95.30486028,16:405.8932588):36.66813994,18:442.5613987):148.2652293,((13:472.8821035,14:472.8821035):29.07338117,15:501.9554846):88.87114341):38.17…
	TREE * STATE_9685000 = [&R] ((((((((1:934.149255,((((((31:64.43239654,32:64.43239654):310.427604,33:374.8600005):188.9918507,(((34:329.3078369,46:329.3078369):86.6647985,37:415.9726354):61.96532726,((35:232.2817569,39:232.2817569):74.42908268,((36:54.73478285,40:54.73478285):190.6000746,38:245.3348574):61.3759821):171.2271231):85.91388851):72.8021628,((48:79.71084454,49:79.71084454):50.82144716,5…
	TREE * STATE_28725000 = [&R] ((((((1:1162.429887,(((((25:183.9050962,26:183.9050962):136.2932721,27:320.1983683):316.8648126,30:637.0631809):113.0409579,(28:365.3163277,29:365.3163277):384.7878111):144.4959392,(((((31:306.9152315,32:306.9152315):185.6636505,33:492.578882):121.7480533,((((34:148.3451398,46:148.3451398):197.4492908,37:345.7944306):44.23139387,((36:36.16860036,40:36.16860036):213.59…
	TREE * STATE_15635000 = [&R] (((((((1:1463.212425,(((((31:129.3592226,32:129.3592226):172.901642,33:302.2608646):569.7792418,((41:698.7993593,((48:95.3725247,49:95.3725247):125.7518708,51:221.1243955):477.6749638):3.907807864,(45:503.3785228,50:503.3785228):199.3286443):169.3329392):134.0190353,((((34:198.6189074,46:198.6189074):80.58099008,37:279.1998975):379.5625042,38:658.7624017):17.83311445,…
	TREE * STATE_22985000 = [&R] (((((1:831.6611209,(((((25:150.0429996,26:150.0429996):131.1569863,27:281.1999859):130.4968409,30:411.6968268):39.7318534,(28:316.489218,29:316.489218):134.9394623):234.563814,(((((31:103.0378472,32:103.0378472):216.4727682,33:319.5106154):102.2465358,((((34:170.4966984,46:170.4966984):113.5269601,37:284.0236584):16.96430016,38:300.9879586):68.26923432,((35:130.640684…
	TREE * STATE_41025000 = [&R] (((((1:1483.943994,(((((((((2:20.1743154,7:20.1743154):55.06207261,(((4:32.29485881,6:32.29485881):4.801899134,9:37.09675794):7.214864215,8:44.31162216):30.92476585):60.72127444,5:135.9576625):13.25181735,3:149.2094798):226.6137142,17:375.823194):65.56263747,(12:81.84565326,19:81.84565326):359.5401782):60.70507827,((10:178.2425863,((11:131.8722119,14:131.8722119):44.8…
	TREE * STATE_11475000 = [&R] (((((((1:1268.877877,((((31:226.2835481,32:226.2835481):507.9784158,33:734.2619639):167.3302006,(((34:234.1099323,46:234.1099323):164.2350939,37:398.3450262):363.6033339,(((35:260.8852366,39:260.8852366):311.5566185,(36:51.15622515,40:51.15622515):521.2856299):143.1592214,38:715.6010765):46.34728356):139.6438044):23.6916445,((((41:458.3998287,45:458.3998287):153.65062…
	TREE * STATE_29060000 = [&R] ((((((1:1040.14439,(((((25:218.2106692,26:218.2106692):1.446224468,30:219.6568936):181.8015158,27:401.4584094):144.3401552,(28:313.2255063,29:313.2255063):232.5730583):407.3795229,((((31:76.74564881,32:76.74564881):242.4697711,33:319.2154199):229.8834175,((((34:174.719547,46:174.719547):193.4093119,37:368.128859):18.88151251,38:387.0103715):59.50091907,((35:157.488308…
	TREE * STATE_41360000 = [&R] ((((((1:1140.072659,(((((25:167.2932945,26:167.2932945):139.7131418,27:307.0064362):111.3477794,30:418.3542156):225.4098309,(28:549.8916772,29:549.8916772):93.87236929):326.048263,(((((31:233.5192944,32:233.5192944):252.575033,33:486.0943273):257.3476873,(((41:394.1253984,45:394.1253984):130.7600264,50:524.8854248):136.2887185,((48:160.3045462,49:160.3045462):341.8379…
	TREE * STATE_37120000 = [&R] ((((((1:1285.404566,(((((25:59.27486225,26:59.27486225):123.7093043,27:182.9841665):507.5002716,30:690.4844381):118.6116604,(28:572.8609571,29:572.8609571):236.2351415):324.0794431,(((((31:158.3404646,32:158.3404646):194.1816554,33:352.52212):346.6230261,((41:376.2401097,(45:346.0256014,50:346.0256014):30.21450828):213.6495984,((48:219.1236969,49:219.1236969):301.0246…
	TREE * STATE_39355000 = [&R] ((((((1:1173.043862,(((((25:191.4509123,26:191.4509123):182.9372242,27:374.3881365):150.0066168,(28:314.9775385,29:314.9775385):209.4172148):31.79970634,30:556.1944596):397.9383453,(((((31:106.6173203,32:106.6173203):385.3723584,33:491.9896788):146.0481265,(((41:369.9515834,45:369.9515834):127.1898918,50:497.1414752):96.88842301,((48:123.6023086,49:123.6023086):216.29…
	TREE * STATE_36245000 = [&R] ((((1:1203.453365,(((((((2:22.92907861,7:22.92907861):20.54201971,(3:40.60583155,8:40.60583155):2.865266767):68.99932049,((4:97.30621026,(6:70.06730413,9:70.06730413):27.23890614):0.6951222295,5:98.00133249):14.46908631):98.20956888,17:210.6799877):91.17884475,((20:82.29293847,21:82.29293847):122.2503605,((22:76.23716016,23:76.23716016):56.67703813,24:132.9141983):71.…
	TREE * STATE_46635000 = [&R] ((((((1:1547.597134,((((25:130.8458119,26:130.8458119):43.98915539,27:174.8349673):463.9967476,((28:447.7863389,29:447.7863389):187.8917814,30:635.6781203):3.153594655):575.0036233,(((((31:98.9219941,32:98.9219941):310.4023998,33:409.3243939):204.7979758,(((41:319.9324356,50:319.9324356):12.42904429,45:332.3614799):204.7069458,((48:164.0731138,49:164.0731138):31.56517…
	TREE * STATE_27025000 = [&R] ((((((1:1242.116092,(((((((((2:23.37706431,5:23.37706431):22.75210037,4:46.12916468):55.18033496,(6:57.70560033,8:57.70560033):43.60389931):21.3042497,7:122.6137493):20.99534727,(3:92.35481819,9:92.35481819):51.25427843):230.3435051,(12:114.0912827,(17:24.70648985,19:24.70648985):89.38479281):259.861319):39.65699699,((10:153.8382398,11:153.8382398):163.2599571,((13:17…
	TREE * STATE_21510000 = [&R] (((((((1:1109.893996,(((((31:245.5031857,32:245.5031857):159.1854589,33:404.6886445):308.8253438,((41:481.9084967,(45:410.4963074,50:410.4963074):71.41218926):207.9082414,((48:314.0544538,49:314.0544538):46.39859814,51:360.453052):329.3636861):23.69725026):31.98641191,((((34:132.2521247,46:132.2521247):149.8743833,37:282.1265079):113.1395258,((35:236.9457559,(36:171.5…
	TREE * STATE_29820000 = [&R] (((((((1:942.2196853,(((((31:227.5922084,32:227.5922084):119.1172555,33:346.7094639):269.1857273,(((41:231.3338678,50:231.3338678):53.24065114,45:284.574519):180.3618834,((48:235.0603984,49:235.0603984):19.35196847,51:254.4123668):210.5240355):150.9587889):85.28306999,((((34:153.8455158,46:153.8455158):246.213056,(37:390.2197858,38:390.2197858):9.838785911):2.65921385…
	TREE * STATE_21345000 = [&R] ((((((1:1422.678361,(((((25:169.5479188,26:169.5479188):184.2388612,27:353.78678):645.3164587,30:999.1032387):126.1011357,(28:382.1551659,29:382.1551659):743.0492085):60.89228331,(((((31:208.2616712,32:208.2616712):523.8220655,33:732.0837367):32.7817395,((((34:228.0667714,46:228.0667714):34.46905891,37:262.5358303):206.048737,((36:84.9908019,40:84.9908019):145.1966854…
	TREE * STATE_25980000 = [&R] (((((((1:1172.098379,(((((31:187.9672623,32:187.9672623):182.2661223,33:370.2333846):148.4901621,(((34:128.7869691,46:128.7869691):182.9484176,37:311.7353867):41.16368696,((35:223.0079979,(36:96.98185204,40:96.98185204):126.0261459):43.58689182,(38:125.939552,39:125.939552):140.6553377):86.30418394):165.824473):411.1175268,((41:323.9637197,(45:311.7362757,50:311.73627…
	TREE * STATE_15860000 = [&R] (((((((1:1225.754049,(((((31:110.9646392,32:110.9646392):216.3013975,33:327.2660366):299.3698996,((((34:185.172337,46:185.172337):143.9718643,37:329.1442014):82.06307673,((36:90.57191173,40:90.57191173):262.8691581,38:353.4410698):57.76620825):16.95851438,(35:117.9481552,39:117.9481552):310.2176372):198.4701438):102.7197625,(((41:397.8829288,50:397.8829288):183.785137…
	TREE * STATE_34325000 = [&R] ((((((1:1472.773827,(((((25:178.1591165,26:178.1591165):110.7042045,27:288.863321):6.349483688,30:295.2128047):162.0815725,(28:302.2297745,29:302.2297745):155.0646027):655.3114635,(((((31:79.74812336,32:79.74812336):242.8660013,33:322.6141247):490.479197,(((34:127.4513837,46:127.4513837):118.4836981,37:245.9350818):123.8439416,((35:81.85228783,39:81.85228783):239.0265…
	TREE * STATE_35295000 = [&R] ((((((1:1028.302376,(((((31:179.7302927,32:179.7302927):103.1137387,33:282.8440315):487.3291532,((41:520.1418993,(45:346.5085374,50:346.5085374):173.6333619):67.76035756,((48:260.4622124,49:260.4622124):258.9633221,51:519.4255346):68.47672233):182.2709278):55.71077683,(((34:143.4836153,46:143.4836153):98.39074972,37:241.874365):190.5160079,((35:122.0378429,39:122.0378…
	TREE * STATE_49435000 = [&R] (((((((1:970.8720991,(((((31:129.0685496,32:129.0685496):184.0781221,33:313.1466716):199.6176145,((((34:250.6075901,46:250.6075901):85.98784997,37:336.59544):103.7026025,35:440.2980425):8.679812843,((36:72.48686526,40:72.48686526):118.1746764,(38:122.0655186,39:122.0655186):68.59602304):258.3163137):63.78643076):106.305554,(((41:413.3520544,45:413.3520544):52.44405654…
	TREE * STATE_37055000 = [&R] (((((1:1158.549534,(((((25:246.0494129,26:246.0494129):23.10669059,27:269.1561035):181.2450175,30:450.401121):373.5498973,(28:339.6278425,29:339.6278425):484.3231759):38.95673562,(((((31:165.7667755,32:165.7667755):70.08058498,33:235.8473605):345.8485834,(((34:178.7818907,46:178.7818907):84.23922517,37:263.0211159):180.0821087,((35:133.4261582,39:133.4261582):133.6572…
	TREE * STATE_47815000 = [&R] ((((((1:1033.541401,(((((31:264.4442019,32:264.4442019):231.8908396,33:496.3350415):150.5189174,(((34:393.915904,46:393.915904):46.04750664,37:439.9634106):148.44163,((35:225.5882991,39:225.5882991):291.2828498,((36:108.8049303,40:108.8049303):280.9588903,38:389.7638205):127.1073284):71.53389173):58.44891822):126.4437774,((45:269.4141981,50:269.4141981):419.9542908,((…
	TREE * STATE_42490000 = [&R] (((((1:1242.271666,(((((25:183.8493826,26:183.8493826):133.2426107,27:317.0919933):278.7089719,30:595.8009652):100.7360202,(28:402.3729454,29:402.3729454):294.1640401):396.4446523,(((((31:205.4815588,32:205.4815588):237.399278,33:442.8808367):257.9404563,((41:570.2790236,(45:378.2563396,50:378.2563396):192.022684):84.20945414,((48:145.0077384,49:145.0077384):444.92701…
	TREE * STATE_44740000 = [&R] ((((((1:1340.350401,(((((25:74.78464819,26:74.78464819):154.6058518,27:229.3905):82.52426175,30:311.9147618):311.5449358,(28:297.5205684,29:297.5205684):325.9391291):565.8777182,(((((31:247.9141551,32:247.9141551):255.1081912,33:503.0223463):81.7040236,((41:355.4292395,(45:224.6112361,50:224.6112361):130.8180035):95.0912189,((48:64.04184858,49:64.04184858):247.8393266…
	TREE * STATE_24860000 = [&R] ((((((1:772.1335073,(((((25:95.80697068,26:95.80697068):377.6676401,30:473.4746107):45.46295054,27:518.9375613):62.00046693,(28:455.4567751,29:455.4567751):125.4812531):106.3917766,(((((31:68.39235006,32:68.39235006):314.7589047,33:383.1512548):71.86091563,(((34:111.380293,46:111.380293):82.9437038,37:194.3239968):103.9718912,((35:142.0958803,39:142.0958803):133.17028…
	TREE * STATE_9890000 = [&R] (((((((1:1247.371697,(((((31:142.313679,32:142.313679):319.3356268,33:461.6493057):317.8525578,((((34:382.937128,46:382.937128):102.6242588,37:485.5613867):60.07292629,38:545.634313):50.3822299,((35:390.4301889,39:390.4301889):19.37831157,(36:375.7156813,40:375.7156813):34.09281919):186.2080424):183.4853207):150.852867,(((41:212.108267,45:212.108267):247.9611409,50:460…
	TREE * STATE_23040000 = [&R] ((((((1:983.4644612,(((((25:124.3521335,26:124.3521335):168.827868,27:293.1800015):251.9553701,30:545.1353717):30.79655497,(28:348.174283,29:348.174283):227.7576436):120.5365201,((((31:78.16710491,32:78.16710491):75.14935886,33:153.3164638):343.4969144,(((34:163.8117789,46:163.8117789):73.3060612,37:237.1178401):133.4717663,(((35:173.025221,39:173.025221):49.47572474,…
	TREE * STATE_5740000 = [&R] ((((((1:1224.285882,(((((25:122.1008992,26:122.1008992):210.4564822,27:332.5573814):49.18352894,30:381.7409103):508.0909141,(28:696.0866311,29:696.0866311):193.7451934):289.8893407,(((((31:144.8420449,32:144.8420449):364.5933503,33:509.4353952):311.3291152,(((34:177.1666169,46:177.1666169):240.5669427,37:417.7335596):104.6512095,((35:294.8091765,(36:145.5255519,40:145.…
	TREE * STATE_38560000 = [&R] (((((((1:664.9954844,((((31:83.42327585,32:83.42327585):83.16918446,33:166.5924603):274.8028799,(((41:106.7876203,50:106.7876203):11.24244198,45:118.0300623):245.7696287,((48:106.7056128,49:106.7056128):43.30429031,51:150.0099031):213.789788):77.59564915):78.49772713,((((34:192.6191784,46:192.6191784):117.8994824,37:310.5186608):94.84400004,((35:111.5401854,39:111.540…
	TREE * STATE_21230000 = [&R] (((((1:1695.095926,(((((25:457.2927484,26:457.2927484):86.84734712,30:544.1400955):40.88213603,27:585.0222315):248.958066,(28:345.8720044,29:345.8720044):488.1082931):687.223108,(((((31:174.9453323,32:174.9453323):67.76919082,33:242.7145231):696.5539179,(((41:419.4299596,45:419.4299596):92.78889663,50:512.2188562):105.2455506,((48:70.19049549,49:70.19049549):403.27573…
	TREE * STATE_23075000 = [&R] (((((1:1117.674195,((((25:149.5839733,26:149.5839733):128.9155188,27:278.4994921):527.0804422,((28:307.4022331,29:307.4022331):349.5959473,30:656.9981804):148.5817539):114.0828888,(((((31:156.7831107,32:156.7831107):187.7885555,33:344.5716662):141.836661,(((34:180.9296006,46:180.9296006):69.15215307,37:250.0817537):87.68523295,(((35:245.2229666,(36:111.5444439,40:111.…
	TREE * STATE_48530000 = [&R] ((((((1:641.4990501,(((((31:64.96328194,32:64.96328194):93.28829223,33:158.2515742):346.5193763,((41:432.0277123,(45:266.409884,50:266.409884):165.6178283):30.0755899,((48:109.6627678,49:109.6627678):272.5653294,51:382.2280972):79.87520504):42.66764822):93.1201363,(((34:97.78332385,46:97.78332385):114.0890078,37:211.8723317):203.1744817,((35:297.7224917,(36:126.061005…
	TREE * STATE_14445000 = [&R] (((((1:847.6889908,(((((25:121.7838123,26:121.7838123):171.5650018,30:293.3488141):153.2994464,27:446.6482605):226.6569216,(28:270.947457,29:270.947457):402.3577251):32.60905243,(((((31:91.28297861,32:91.28297861):234.1041922,33:325.3871708):104.6140674,((((34:89.40208374,46:89.40208374):57.80879351,37:147.2108773):99.44808433,38:246.6589616):113.3098146,((35:185.5584…
	TREE * STATE_29460000 = [&R] ((((((1:952.971696,(((((25:204.4397883,26:204.4397883):54.70796259,30:259.1477509):200.2490882,27:459.3968392):57.83665865,(28:217.1560088,29:217.1560088):300.077489):248.3038049,(((((31:175.9394203,32:175.9394203):317.5063761,33:493.4457964):58.22444847,(41:522.4629713,((45:273.5848275,50:273.5848275):145.8722691,((48:188.7044508,49:188.7044508):78.69419739,51:267.39…
	TREE * STATE_38080000 = [&R] (((((((1:1160.428221,(((((31:124.9201208,32:124.9201208):139.1658006,33:264.0859214):255.5651223,((41:286.7184759,(45:179.7024016,50:179.7024016):107.0160743):135.3749159,((48:261.345393,49:261.345393):97.73944558,51:359.0848386):63.00855321):97.55765193):140.3730406,(((34:229.6868081,46:229.6868081):230.7269039,37:460.413712):18.08883676,((35:146.9029508,39:146.90295…
	TREE * STATE_19390000 = [&R] (((((((1:976.2143308,((((31:63.12710238,32:63.12710238):160.5007057,33:223.6278081):441.7155591,((((((34:94.21608873,46:94.21608873):120.3210115,37:214.5371003):48.56749398,35:263.1045942):13.48078155,38:276.5853758):55.23925658,39:331.8246324):7.959552179,(36:83.7139935,40:83.7139935):256.070191):325.5591827):87.7885124,(((41:407.9777736,(45:272.8590162,50:272.859016…
	TREE * STATE_39895000 = [&R] ((((((1:1382.022967,(((((25:225.0918189,26:225.0918189):365.6989621,27:590.790781):85.16449971,30:675.9552807):266.6815248,(28:423.6053716,29:423.6053716):519.0314339):333.7899724,(((((31:152.2903376,32:152.2903376):261.7701304,33:414.060468):384.6585215,(((((34:189.2231264,46:189.2231264):134.5664514,37:323.7895777):89.13814291,38:412.9277207):27.86039633,(36:112.135…
	TREE * STATE_48925000 = [&R] (((((((1:948.2087167,(((((31:167.7886374,32:167.7886374):292.5901195,33:460.3787569):155.1301716,(((34:117.7235353,46:117.7235353):167.6685972,37:285.3921324):205.2835535,((35:246.9067525,39:246.9067525):66.07621096,((36:97.67778096,40:97.67778096):89.90576723,38:187.5835482):125.3994152):177.6927225):124.8332426):83.27249277,((41:492.6565011,45:492.6565011):167.96828…
	TREE * STATE_29905000 = [&R] ((((((1:1193.176807,(((((25:153.4367229,26:153.4367229):170.3430327,27:323.7797556):165.3289306,30:489.1086862):97.65968503,(28:439.2758961,29:439.2758961):147.4924751):432.6345591,(((((31:93.81755155,32:93.81755155):82.88541414,33:176.7029657):358.9550038,((41:399.1866651,(45:132.0682891,50:132.0682891):267.118376):68.30231416,((48:120.2689632,49:120.2689632):161.215…
	TREE * STATE_16545000 = [&R] (((((((1:858.2474296,(((((31:115.5625209,32:115.5625209):81.87651752,33:197.4390384):335.2763221,(((34:142.0213676,46:142.0213676):133.8420744,37:275.863442):117.018336,((35:176.0077323,(36:76.32965557,40:76.32965557):99.67807671):12.4118915,(38:113.3068282,39:113.3068282):75.11279561):204.4621542):139.8335825):110.9609419,((41:361.5905868,(45:343.3140668,50:343.31406…
	TREE * STATE_12435000 = [&R] (((((1:1404.235291,(((((25:182.7920717,26:182.7920717):114.9275576,27:297.7196293):185.6912537,30:483.410883):42.63142348,(28:415.9128238,29:415.9128238):110.1294826):725.9667794,(((((31:294.2813088,32:294.2813088):157.0617859,33:451.3430947):199.8507654,((((34:291.7776358,46:291.7776358):54.51683674,37:346.2944725):179.6514219,(38:426.0719097,39:426.0719097):99.87398…
	TREE * STATE_38125000 = [&R] (((((((1:1079.122925,(((((31:67.20762246,32:67.20762246):269.2782819,33:336.4859043):305.9001459,(((34:160.4107101,46:160.4107101):113.251982,37:273.6626921):224.9109653,((35:249.1349794,39:249.1349794):192.5985117,((36:199.3731107,40:199.3731107):201.9557732,38:401.3288839):40.40460715):56.8401663):143.8123929):24.68548418,(((41:244.0920648,45:244.0920648):149.708494…
	TREE * STATE_46095000 = [&R] ((((((1:974.4346484,(((((25:254.3126355,26:254.3126355):271.9253496,30:526.2379851):35.99516425,27:562.2331494):24.36391465,(28:448.3222902,29:448.3222902):138.2747738):203.6852288,(((((31:116.7096427,32:116.7096427):378.5225111,33:495.2321538):114.5715815,((41:303.0685783,(45:97.19926004,50:97.19926004):205.8693183):112.641593,((48:106.4328377,49:106.4328377):165.204…
	TREE * STATE_38520000 = [&R] (((((((((1:899.2482678,(((((31:138.2902789,32:138.2902789):161.6044143,33:299.8946933):254.4991156,(((41:167.5634154,45:167.5634154):81.09550903,50:248.6589244):153.9499952,((48:157.0904071,49:157.0904071):148.9676546,51:306.0580617):96.55085787):151.7848892):74.24620844,((((34:245.4493522,46:245.4493522):185.3800313,37:430.8293834):56.09731856,38:486.926702):19.40740…
	TREE * STATE_30365000 = [&R] (((((((1:974.6977503,((((31:212.1136918,32:212.1136918):304.1717408,33:516.2854326):27.06023294,(((34:203.3187553,46:203.3187553):136.842979,37:340.1617342):75.96136354,((35:97.83747815,39:97.83747815):192.7880826,((36:144.2399527,40:144.2399527):112.5249616,38:256.7649143):33.86064644):125.497537):127.2225678):267.1151818,(((41:615.046593,(45:89.46638385,50:89.466383…
	TREE * STATE_38195000 = [&R] (((((((1:965.5737509,(((((31:298.5621575,32:298.5621575):122.5850694,33:421.1472269):296.6852272,((41:336.4728542,(45:221.193461,50:221.193461):115.2793932):305.0290565,((48:244.6408864,49:244.6408864):119.4953966,51:364.136283):277.3656277):76.33054338):58.50087345,((((34:137.8705228,46:137.8705228):261.4253809,37:399.2959037):66.67307055,(35:162.7705332,39:162.77053…
	TREE * STATE_14755000 = [&R] ((((((1:1311.06376,(((((25:259.0598773,27:259.0598773):115.9514342,26:375.0113114):137.6113621,30:512.6226735):333.8404981,(28:596.5285023,29:596.5285023):249.9346693):219.4220016,(((((31:178.2215128,32:178.2215128):213.1648681,33:391.3863809):241.3398205,((((34:168.4992812,46:168.4992812):174.6776769,37:343.176958):130.3403519,38:473.51731):78.19638833,((35:458.43052…
	TREE * STATE_35180000 = [&R] ((((((1:1489.446008,(((((31:155.0858962,32:155.0858962):476.5139601,33:631.5998563):311.0299885,((34:305.9856122,46:305.9856122):466.6061498,(((35:185.9975476,39:185.9975476):204.0488683,(36:173.8400979,40:173.8400979):216.206318):5.894464079,(37:371.6917144,38:371.6917144):24.24916555):376.650882):170.0380828):23.10801433,((41:433.5882384,(45:182.2502133,50:182.25021…
	TREE * STATE_34705000 = [&R] (((((((1:1519.44386,(((((31:566.8931073,32:566.8931073):135.0768901,33:701.9699974):345.6424228,((41:504.4845482,(45:245.0063609,50:245.0063609):259.4781873):388.6734199,((48:174.8329216,49:174.8329216):406.9612956,51:581.7942172):311.3637509):154.454452):51.13007239,((((34:381.3517308,46:381.3517308):125.9542078,37:507.3059386):110.6560432,38:617.9619818):173.856568,…
	TREE * STATE_8165000 = [&R] (((((((1:1192.496534,(((((31:320.5620451,32:320.5620451):74.93926613,33:395.5013112):371.9382458,(((((34:116.0481418,46:116.0481418):165.498643,37:281.5467848):52.82510706,38:334.3718918):14.81663113,(35:191.6744197,39:191.6744197):157.5141033):122.1659447,(36:136.9955221,40:136.9955221):334.3589456):296.0850893):51.53597692,((41:317.6452531,(45:267.3083318,50:267.3083…
	TREE * STATE_12510000 = [&R] ((((((1:1344.054145,((((25:107.7159811,26:107.7159811):214.2911707,27:322.0071517):308.1208559,30:630.1280076):409.8128934,((28:641.8469367,29:641.8469367):383.4800035,((((31:135.1921955,32:135.1921955):277.2720887,33:412.4642842):369.4453316,(((41:543.6535666,(45:242.3575365,50:242.3575365):301.2960301):53.64284047,((48:113.4729304,49:113.4729304):347.2906155,51:460.…
	TREE * STATE_37515000 = [&R] (((((((1:963.7591255,(((((31:64.09231931,32:64.09231931):288.838557,33:352.9308763):248.2210051,((((34:115.7865411,46:115.7865411):204.8712003,37:320.6577414):75.68394768,38:396.3416891):32.77122287,((35:336.7044402,39:336.7044402):35.97820113,(36:129.5253421,40:129.5253421):243.1572993):56.43027069):172.0389693):132.3010061,(((41:310.2122416,45:310.2122416):74.791782…
	TREE * STATE_28955000 = [&R] (((((((1:1032.998781,(((((31:211.5337972,32:211.5337972):249.8800439,33:461.4138411):188.5525439,((41:388.3264822,(45:215.2354365,50:215.2354365):173.0910457):120.4811932,((48:246.443357,49:246.443357):165.4445862,51:411.8879432):96.91973222):141.1587095):50.9834903,(((((34:216.9207943,46:216.9207943):107.5814778,38:324.5022721):146.035846,37:470.5381182):111.8979108,…
	TREE * STATE_20830000 = [&R] (((((((1:1021.537721,(((((31:118.9713006,32:118.9713006):45.8871578,33:164.8584584):241.8068021,(((34:175.8630162,46:175.8630162):141.9998592,37:317.8628755):36.7861161,((35:207.6031751,39:207.6031751):41.40435997,((36:33.60928646,40:33.60928646):156.0681939,38:189.6774803):59.33005468):105.6414565):52.01626889):282.8806372,((41:335.9683142,(45:183.403246,50:183.40324…
	TREE * STATE_37265000 = [&R] ((((((((1:1084.793132,(((((31:121.2613481,32:121.2613481):421.7225956,33:542.9839437):64.62231863,((42:293.6927369,(43:182.3907856,44:182.3907856):111.3019513):47.82020223,47:341.5129391):266.0933232):131.9585517,(((34:132.9220356,46:132.9220356):220.2139715,37:353.1360071):312.3455459,((35:416.2477906,39:416.2477906):237.0617011,((36:278.1656844,40:278.1656844):282.6…
	TREE * STATE_41760000 = [&R] (((((1:1160.878261,(((((((2:126.3849146,((((3:76.11248692,(6:68.25842057,9:68.25842057):7.854066349):13.38525966,8:89.49774658):1.621268061,7:91.11901465):12.2209331,4:103.3399477):23.04496689):60.30041442,5:186.6853291):50.01542276,18:236.7007518):157.6434374,((10:162.0999312,11:162.0999312):207.7802951,((13:163.1896651,14:163.1896651):152.0826334,(15:191.4917674,16:…
	TREE * STATE_35840000 = [&R] (((((((1:878.9124347,(((((31:139.3666296,32:139.3666296):195.2940478,33:334.6606774):278.0379897,(((34:214.8351522,46:214.8351522):112.8296368,37:327.664789):111.7253001,((35:117.9692186,39:117.9692186):183.3963114,((36:44.20645391,40:44.20645391):152.2993098,38:196.5057637):104.8597663):138.024559):173.308578):11.10334157,(((41:230.6757237,45:230.6757237):74.99936115…
	TREE * STATE_29360000 = [&R] (((((((1:907.3581547,(((((31:63.61354843,32:63.61354843):285.1231737,33:348.7367221):118.6760097,((41:286.9958862,(45:249.6527238,50:249.6527238):37.34316244):66.70416046,(48:269.0426777,(49:160.2364679,51:160.2364679):108.8062098):84.65736899):113.7126852):27.78618673,(((((34:83.4451495,46:83.4451495):27.93401918,37:111.3791687):39.1307201,38:150.5098888):44.32611807…
	TREE * STATE_22420000 = [&R] (((((((1:841.2813258,(((((31:412.0740913,32:412.0740913):140.4087162,33:552.4828076):34.02588803,((((34:253.5470193,46:253.5470193):100.1528931,37:353.6999124):63.79789234,((35:145.3820427,39:145.3820427):174.5588105,38:319.9408532):97.5569516):41.95964109,(36:118.0134073,40:118.0134073):341.4440386):127.0512497):77.47615429,(((41:200.8336567,45:200.8336567):91.886340…
	TREE * STATE_21810000 = [&R] ((((((1:1384.124178,(((((25:349.9691465,26:349.9691465):52.6428711,27:402.6120176):331.0698345,30:733.6818521):135.5815022,(28:215.6977312,29:215.6977312):653.5656231):324.5324811,(((((31:290.8066388,32:290.8066388):435.5736952,33:726.380334):16.12290549,((41:596.5056779,(45:331.3903587,50:331.3903587):265.1153192):92.42338551,((48:336.2289368,49:336.2289368):258.3532…
	TREE * STATE_44130000 = [&R] (((((((1:1115.190355,(((((31:124.7583221,32:124.7583221):289.3067469,33:414.065069):287.8849284,((((34:170.2369958,46:170.2369958):166.7236359,37:336.9606316):138.7966692,((35:148.7264096,39:148.7264096):84.39190707,(36:166.9308505,40:166.9308505):66.18746616):242.6389842):1.567377128,38:477.324678):224.6253194):147.626479,(((41:508.3456994,45:508.3456994):1.010818156…
	TREE * STATE_8705000 = [&R] (((((1:1455.8685,(((((((2:113.039811,(3:94.27323224,5:94.27323224):18.76657873):13.17591735,((((4:65.67453218,8:65.67453218):3.427141423,9:69.1016736):0.4811679502,6:69.58284155):36.03585921,7:105.6187008):20.59702756):76.18272164,18:202.39845):132.8853898,17:335.2838398):190.0811884,(12:310.26982,19:310.26982):215.0952082):177.2115322,(((10:437.4740172,11:437.4740172)…
	TREE * STATE_6460000 = [&R] ((((((1:964.3986363,(((((25:147.3198927,27:147.3198927):60.77028804,26:208.0901807):82.19404952,30:290.2842302):150.1513272,(28:327.7828013,29:327.7828013):112.6527561):430.8631501,(((((31:100.4986029,32:100.4986029):155.0060193,33:255.5046222):280.498181,(((((34:174.3984843,46:174.3984843):67.50086975,37:241.899354):72.86971966,38:314.7690737):36.85147611,(35:192.0038…
	TREE * STATE_13640000 = [&R] (((((((1:996.7338471,(((((31:132.6330095,32:132.6330095):119.8640405,33:252.49705):289.5232922,(((34:62.35731501,46:62.35731501):205.7771638,37:268.1344788):183.0032896,(35:418.1652757,(((36:41.8079437,40:41.8079437):243.1896403,38:284.997584):67.75009641,39:352.7476804):65.41759534):32.97249268):90.88257373):54.97460387,(((41:245.6437735,45:245.6437735):103.3536608,5…
	TREE * STATE_31835000 = [&R] ((((((1:1458.59772,((((25:287.9232737,26:287.9232737):284.3790526,27:572.3023263):395.245045,((28:333.3377295,29:333.3377295):507.5833498,30:840.9210793):126.6262921):328.1690937,((((((31:106.0744657,32:106.0744657):276.1114372,33:382.1859029):339.224934,(((34:243.4627723,46:243.4627723):128.737454,(37:353.0073653,38:353.0073653):19.19286098):159.3963774,((35:440.5901…
	TREE * STATE_31350000 = [&R] ((((((1:1174.482966,(((((31:130.0195558,32:130.0195558):264.8230564,33:394.8426121):265.0309139,((41:322.8489557,(45:184.1742388,50:184.1742388):138.6747169):203.9453625,((48:351.3058124,49:351.3058124):65.95090569,51:417.2567181):109.5376001):133.0792077):92.87621817,(((34:223.6064714,46:223.6064714):48.64086026,37:272.2473317):150.9159576,((35:225.7527748,(36:125.19…
	TREE * STATE_40870000 = [&R] ((((((1:1251.729895,((((25:313.6912343,26:313.6912343):196.6756987,(27:480.1044755,30:480.1044755):30.26245748):357.0110508,(28:685.9622481,29:685.9622481):181.4157357):249.5817908,(((((31:194.4580641,32:194.4580641):150.3185571,33:344.7766212):332.9648227,((41:439.5847727,(45:88.23145789,50:88.23145789):351.3533148):58.89850878,((48:111.6378917,49:111.6378917):130.88…
	TREE * STATE_24850000 = [&R] (((((((1:686.7399538,(((((31:70.83927455,32:70.83927455):146.8061532,33:217.6454278):167.5072313,((41:193.7118957,(45:181.0034315,50:181.0034315):12.70846414):103.9064357,((48:98.75326661,49:98.75326661):59.38003088,51:158.1332975):139.4850339):87.53432762):119.5593833,(((((34:208.5176676,46:208.5176676):57.82605472,37:266.3437223):126.8699778,38:393.2137001):20.66954…
	TREE * STATE_31760000 = [&R] ((((((1:1242.531291,(((((31:253.2177718,32:253.2177718):135.0987151,33:388.316487):403.3890463,((((34:264.4737897,46:264.4737897):267.5675306,37:532.0413203):53.98520182,((36:141.6226556,40:141.6226556):438.6583934,38:580.281049):5.745473131):5.511178041,(35:264.2422533,39:264.2422533):327.2954469):200.1678331):149.2967112,(((41:414.712399,45:414.712399):18.08252041,5…
	TREE * STATE_5230000 = [&R] (((((((1:1117.929216,(((((31:170.5992388,32:170.5992388):258.5526334,33:429.1518722):162.1625043,(((((34:107.5652027,46:107.5652027):128.0976451,37:235.6628478):96.58939213,39:332.2522399):21.28027075,(35:138.9189893,38:138.9189893):214.6135214):51.35285782,(36:192.1793573,40:192.1793573):212.7060112):186.429008):91.22162054,((41:437.047604,((48:238.7716714,51:238.7716…
	TREE * STATE_27110000 = [&R] (((((((1:828.0235895,(((((31:144.3441593,32:144.3441593):54.69999524,33:199.0441545):291.2062444,((41:428.1444446,((48:78.29909016,49:78.29909016):184.9251579,51:263.2242481):164.9201965):24.42711336,(45:224.8706488,50:224.8706488):227.7009092):37.67884095):92.98357555,(((34:215.3571462,46:215.3571462):111.4098139,37:326.7669602):178.9147652,(((35:149.9551116,39:149.9…
	TREE * STATE_7305000 = [&R] ((((((1:1120.929594,(((((25:111.0697371,26:111.0697371):53.11951053,27:164.1892476):88.02943768,30:252.2186853):588.9470743,(28:156.1545614,29:156.1545614):685.0111982):161.9624733,(((((31:148.1486943,32:148.1486943):404.8206796,33:552.9693739):69.79322999,(((((34:242.8237214,46:242.8237214):134.7754605,37:377.5991819):67.51239166,(36:131.7154964,40:131.7154964):313.39…
	TREE * STATE_34465000 = [&R] ((((((1:1245.797031,(((((31:212.8833077,32:212.8833077):233.0314878,33:445.9147954):313.0050183,(((34:234.8169364,46:234.8169364):113.2866574,37:348.1035938):123.0257085,((35:206.1977277,39:206.1977277):125.4581878,((36:81.25060255,40:81.25060255):101.3510884,38:182.601691):149.0542245):139.4733869):287.7905114):131.150598,(((41:379.7352073,50:379.7352073):57.72089006…
	TREE * STATE_12600000 = [&R] ((((((((1:1208.873426,((((((31:166.1880648,32:166.1880648):292.2756226,33:458.4636874):218.129544,(((34:216.6181822,46:216.6181822):130.9321083,37:347.5502904):188.7171493,((35:348.6212133,39:348.6212133):83.80400346,((36:143.6706759,40:143.6706759):142.4876885,38:286.1583644):146.2668523):103.842223):140.3257917):222.3590993,((48:473.2917777,49:473.2917777):186.33941…
	TREE * STATE_13325000 = [&R] ((((((1:838.702091,((((31:135.1717888,32:135.1717888):208.0879481,33:343.2597369):240.7182249,(((((34:111.3471233,46:111.3471233):168.5446023,37:279.8917256):57.98177561,38:337.8735012):70.83576001,(35:131.2375845,39:131.2375845):277.4716767):87.42892456,(36:194.0468494,40:194.0468494):302.0913364):87.83977597):96.19813632,((((41:180.9946998,50:180.9946998):104.478844…
	TREE * STATE_24265000 = [&R] ((((((1:1097.156695,(((((31:94.79617807,32:94.79617807):343.5221891,33:438.3183672):256.3511979,((((34:252.6220438,46:252.6220438):236.9658721,37:489.5879159):68.15972939,(36:211.4881919,40:211.4881919):346.2594535):5.955136977,(35:493.8111045,(38:219.6224614,39:219.6224614):274.188643):69.89167786):130.9667828):264.6999689,((41:580.6234102,(45:322.3576554,50:322.3576…
	TREE * STATE_16960000 = [&R] (((((((1:1045.078795,(((((31:68.18906067,32:68.18906067):160.6517973,33:228.8408579):374.5103356,(((((34:158.4542924,46:158.4542924):100.6585039,37:259.1127963):47.01391066,38:306.126707):28.02508567,(35:209.2153181,39:209.2153181):124.9364745):134.2197835,(36:170.4232022,40:170.4232022):297.948374):134.9796174):50.21320162,((41:250.9128016,(45:204.2464498,50:204.2464…
	TREE * STATE_14450000 = [&R] (((((((1:660.9616788,(((((31:249.5473733,32:249.5473733):186.4347561,33:435.9821294):29.34883519,(((34:111.8186241,46:111.8186241):182.2620853,(37:281.8589,38:281.8589):12.22180943):43.15945743,((35:181.2921657,39:181.2921657):13.28543976,(36:79.25267985,40:79.25267985):115.3249256):142.6625614):128.0907977):48.90772834,(((41:358.8412269,50:358.8412269):5.517469439,45…
	TREE * STATE_43090000 = [&R] ((((((1:1413.348753,(((((((2:181.1548819,((((3:60.55157828,6:60.55157828):21.52300919,4:82.07458747):57.26021068,9:139.3347982):16.32637367,5:155.6611718):25.49371003):3.4627799,8:184.6176618):49.97458628,7:234.592248):243.6195832,((12:273.1341869,19:273.1341869):116.6858567,17:389.8200436):88.39178767):162.7747737,((13:569.5974554,(14:409.1463865,15:409.1463865):160.…
	TREE * STATE_19635000 = [&R] (((((((1:911.9358591,(((((31:319.2068408,32:319.2068408):190.6986172,33:509.905458):160.4456504,(41:600.447075,((45:391.1255228,50:391.1255228):141.4279024,((48:157.8321409,49:157.8321409):178.048509,51:335.8806499):196.6727753):67.89364979):69.90403348):39.78928285,(((34:143.5975799,46:143.5975799):279.3554319,37:422.9530118):74.88153278,((35:235.5804027,(36:73.22653…
	TREE * STATE_41255000 = [&R] (((((((1:752.852711,(((((31:235.9602132,32:235.9602132):143.599334,33:379.5595472):45.33687611,((41:301.7770705,(45:223.8819639,50:223.8819639):77.89510661):68.08159951,((48:212.1400239,49:212.1400239):94.1173737,51:306.2573976):63.60127245):55.03775328):53.22409648,(((34:119.1343672,46:119.1343672):154.7689407,37:273.9033079):135.4972199,((35:121.2855759,39:121.28557…
	TREE * STATE_9460000 = [&R] (((((((1:848.9182045,(((((31:181.0825819,32:181.0825819):210.9579776,33:392.0405596):104.8299812,(((34:219.989087,46:219.989087):101.4400649,37:321.4291518):108.1109463,((35:315.9785542,(36:50.15897513,40:50.15897513):265.8195791):60.89731274,(38:52.24579668,39:52.24579668):324.6300703):52.66423113):67.33044268):30.51466347,((41:200.545132,(45:159.0224211,50:159.022421…
	TREE * STATE_25990000 = [&R] (((((((1:1092.647184,((((31:181.4579116,32:181.4579116):181.7401468,33:363.1980583):384.4841023,((((34:110.4605273,46:110.4605273):138.3992765,37:248.8598039):190.8982637,((35:136.3608477,(36:66.20176462,40:66.20176462):70.1590831):77.26243726,(38:213.2262102,39:213.2262102):0.3970747998):226.1347826):278.3894538,((41:431.5857457,(45:311.3013487,50:311.3013487):120.28…
	TREE * STATE_16895000 = [&R] (((((((1:915.211342,(((((31:287.6513277,32:287.6513277):254.1757654,33:541.8270931):189.444378,((((34:89.26923221,46:89.26923221):313.5362114,37:402.8054436):168.5173492,38:571.3227929):82.70324463,((35:148.9566889,39:148.9566889):354.8830504,(36:70.6520138,40:70.6520138):433.1877256):150.1862981):77.24543359):57.30495547,((41:590.4153566,(45:415.8883871,50:415.888387…
	TREE * STATE_38400000 = [&R] ((((((1:860.9913361,(((((25:108.5710058,26:108.5710058):163.9283856,30:272.4993913):103.7943381,27:376.2937294):129.4939798,(28:292.7196368,29:292.7196368):213.0680724):267.4807701,(((((31:112.0490645,32:112.0490645):204.7295365,33:316.778601):227.2340296,(((34:193.621171,46:193.621171):43.10099612,37:236.7221671):167.3063227,(((35:236.3121916,39:236.3121916):26.45182…
	TREE * STATE_32975000 = [&R] (((((((1:705.3148142,(((((31:164.4402979,32:164.4402979):279.4251662,33:443.8654641):87.8091449,((((34:132.6821023,46:132.6821023):97.77016525,37:230.4522675):68.8130539,((36:128.417404,40:128.417404):136.5907537,38:265.0081578):34.25716365):30.66391246,(35:148.5030239,39:148.5030239):181.42621):201.7453751):29.06644696,((41:410.3220848,(45:215.4221546,50:215.4221546)…
	TREE * STATE_31305000 = [&R] ((((((1:1092.839089,(((((31:251.6517367,32:251.6517367):199.1756083,33:450.827345):72.54467218,(((34:144.8101929,46:144.8101929):126.4021945,37:271.2123874):148.6978529,((35:149.9360045,39:149.9360045):165.2471318,((36:60.38700944,40:60.38700944):142.0052612,38:202.3922706):112.7908656):104.727104):103.4617769):82.01512114,(((41:295.0996462,45:295.0996462):132.4372703…
	TREE * STATE_48095000 = [&R] ((((((1:1095.01262,(((((31:99.52005759,32:99.52005759):388.4339039,33:487.9539615):103.5173101,((41:319.6956849,(45:230.5098197,50:230.5098197):89.18586521):199.2878403,((48:133.1651381,49:133.1651381):283.6781281,51:416.8432662):102.140259):72.48774641):98.33842883,(((34:125.483945,46:125.483945):174.9571138,37:300.4410587):187.9047992,((35:243.6384147,39:243.6384147…
	TREE * STATE_22500000 = [&R] (((((((1:878.2184884,(((((31:196.5688838,32:196.5688838):161.3037319,33:357.8726158):150.4001643,((41:306.9934129,(45:187.7344824,50:187.7344824):119.2589305):67.04815558,((48:136.9361842,49:136.9361842):96.80170594,51:233.7378901):140.3036783):134.2312116):51.59966894,((42:232.640228,(43:112.948937,44:112.948937):119.691291):27.71024293,47:260.3504709):299.5219781):2…
	TREE * STATE_49920000 = [&R] (((((((1:1090.250411,(((((31:97.16665348,32:97.16665348):185.0585569,33:282.2252104):332.0830148,(((34:212.3542393,46:212.3542393):137.3578617,37:349.712101):116.6891884,((35:240.3788722,39:240.3788722):184.5645645,((36:153.6616264,40:153.6616264):178.261846,38:331.9234724):93.01996431):41.45785272):147.9069358):96.14414247,((41:311.9724099,(45:253.9198413,50:253.9198…
	TREE * STATE_44820000 = [&R] (((((((1:1179.012008,((((((31:108.4560016,32:108.4560016):113.2506152,33:221.7066168):422.6933375,(((34:96.04996321,46:96.04996321):203.5745891,37:299.6245523):260.889859,((35:435.7216241,39:435.7216241):94.96456371,((36:117.6559238,40:117.6559238):346.3910573,38:464.0469811):66.63920667):29.8282235):83.88554295):14.52169503,(41:363.9284655,((48:168.806795,49:168.8067…
	TREE * STATE_21200000 = [&R] (((((((1:1389.555834,(((((31:86.12480989,32:86.12480989):319.0247794,33:405.1495893):265.3581627,(((34:218.8556437,46:218.8556437):247.2906278,37:466.1462715):124.1637195,((35:191.764082,39:191.764082):253.9465976,((36:152.192337,40:152.192337):222.5359583,38:374.7282954):70.9823842):144.5993114):80.19776105):236.9897972,((41:597.4972938,(45:285.83693,50:285.83693):31…
	TREE * STATE_31245000 = [&R] ((((((1:898.8664958,(((((25:45.3261092,26:45.3261092):76.33523775,27:121.6613469):135.1522441,30:256.813591):167.9818911,(28:150.2706045,29:150.2706045):274.5248776):320.1615605,(((((31:122.3691307,32:122.3691307):140.9489238,33:263.3180545):97.8271228,(((34:109.7606309,46:109.7606309):79.62875946,37:189.3893904):39.55588216,(35:226.0342251,((36:49.96174037,40:49.9617…
	TREE * STATE_40580000 = [&R] (((((((1:780.6046781,(((((31:105.59456,32:105.59456):136.521771,33:242.1163311):269.0978106,((((34:118.6066533,46:118.6066533):132.4844021,37:251.0910553):89.6719631,38:340.7630184):71.83474657,((35:270.9068127,39:270.9068127):119.0471253,(36:178.7915336,40:178.7915336):211.1624044):22.64382703):98.61637668):36.90526097,(((41:323.7250756,45:323.7250756):39.99462029,50…
	TREE * STATE_17695000 = [&R] (((((1:1170.458188,(((((25:87.95716187,26:87.95716187):228.1346491,30:316.091811):167.4165487,27:483.5083597):448.1832499,(28:801.5685335,29:801.5685335):130.1230761):164.2442761,(((((31:180.8167594,32:180.8167594):205.5882542,33:386.4050136):289.141948,(((34:209.1361145,46:209.1361145):78.58868158,37:287.7247961):182.1783152,(35:280.3929184,((36:73.40342359,40:73.403…
	TREE * STATE_32990000 = [&R] (((((((1:770.9214424,((((31:135.8703626,32:135.8703626):167.0996871,33:302.9700498):309.555584,((41:319.9786503,(45:221.837438,50:221.837438):98.14121232):227.6028531,(48:357.2166035,(49:231.037631,51:231.037631):126.1789725):190.3648999):64.9441304):86.99042986,((((34:129.5127811,46:129.5127811):189.6958563,37:319.2086374):44.19249296,(((35:75.3721346,39:75.3721346):…
	TREE * STATE_41055000 = [&R] ((((((1:1355.949578,((((((31:155.0419604,32:155.0419604):218.0102471,33:373.0522075):231.5204785,((48:216.7959594,49:216.7959594):219.3507429,51:436.1467023):168.4259838):51.46895393,((((34:94.72430206,46:94.72430206):253.2637832,37:347.9880853):82.12351732,((36:55.49804639,40:55.49804639):177.1572008,38:232.6552472):197.4563554):13.08085555,(35:319.766962,39:319.7669…
	TREE * STATE_37110000 = [&R] ((((((1:1390.994906,((((25:102.8234487,26:102.8234487):172.0327068,27:274.8561554):495.7477801,((28:348.1228775,29:348.1228775):361.1477707,30:709.2706482):61.33328736):443.1944041,((((31:153.7958595,32:153.7958595):266.8403263,33:420.6361858):376.4776937,((((34:428.5424616,46:428.5424616):167.6246148,37:596.1670764):89.72614927,((35:155.0105971,39:155.0105971):366.58…
	TREE * STATE_31280000 = [&R] ((((((1:1153.549277,(((((25:85.57234932,26:85.57234932):26.87091029,27:112.4432596):59.3504787,30:171.7937383):186.8646668,(28:230.2740228,29:230.2740228):128.3843824):685.8872472,(((((31:225.3067952,32:225.3067952):293.3852156,(((34:131.0490139,46:131.0490139):166.6234543,37:297.6724682):47.5707344,((35:103.9102958,39:103.9102958):128.5823432,((36:58.42476866,40:58.4…
	TREE * STATE_19540000 = [&R] (((((1:1433.204782,((((((((((2:17.15144324,7:17.15144324):82.89389031,((4:46.11925835,8:46.11925835):28.44176954,(6:49.88874104,9:49.88874104):24.67228686):25.48430566):11.48229165,(3:96.2289512,5:96.2289512):15.29867401):81.30931636,18:192.8369416):186.8833376,(15:256.5228759,16:256.5228759):123.1974032):10.19876529,((12:204.7664838,19:204.7664838):57.54592086,17:262…
	TREE * STATE_14245000 = [&R] (((((1:1160.967688,((((25:66.63146906,26:66.63146906):183.4620452,27:250.0935143):503.3322443,((28:302.6048285,29:302.6048285):352.2328604,30:654.8376889):98.58806976):46.18909065,(((((31:211.627759,32:211.627759):122.4298276,33:334.0575866):90.32912275,(((((34:107.6724666,46:107.6724666):119.7357855,37:227.4082521):45.34925578,38:272.7575079):22.40433866,(35:138.7053…
	TREE * STATE_8855000 = [&R] ((((((1:1328.400186,((((31:576.8742593,32:576.8742593):146.6224356,33:723.4966949):115.3305493,(((34:223.2197192,46:223.2197192):281.2720102,37:504.4917294):96.57264812,(35:471.1916728,(((36:155.9557602,40:155.9557602):177.2198234,39:333.1755836):127.6627923,38:460.8383759):10.35329688):129.8727047):237.7628666):61.51271404,((((41:308.6376862,45:308.6376862):33.6258849…
	TREE * STATE_8480000 = [&R] (((((((1:1318.418201,(((((31:213.5408915,32:213.5408915):223.4521615,33:436.993053):302.7775992,((41:647.5511794,(45:520.362519,50:520.362519):127.1886604):47.54969443,((48:161.2241712,49:161.2241712):211.2619056,51:372.4860768):322.6147971):44.66977827):181.3597059,((42:190.8254465,(43:118.8035627,44:118.8035627):72.02188379):423.1547527,47:613.9801992):307.1501588):5…
	TREE * STATE_29910000 = [&R] ((((((1:1427.890553,(((((25:317.9400477,26:317.9400477):80.45108334,27:398.3911311):506.2251171,30:904.6162481):160.9155007,(28:704.930616,29:704.930616):360.6011329):319.6093344,(((((31:102.6224345,32:102.6224345):165.9766761,33:268.5991107):324.3082547,((41:442.2462801,(45:231.5329708,50:231.5329708):210.7133092):108.2813456,((48:151.4054297,49:151.4054297):214.3167…
	TREE * STATE_11055000 = [&R] (((((((1:1229.933896,(((((25:80.97564862,26:80.97564862):291.7723907,27:372.7480393):72.9739571,(28:249.4234188,29:249.4234188):196.2985776):120.6376101,30:566.3596065):337.5572432,(((((31:72.80718034,32:72.80718034):231.745035,33:304.5522154):319.3515136,(((34:181.7156114,46:181.7156114):58.45736829,37:240.1729797):306.2721941,((35:407.995461,39:407.995461):113.22697…
	TREE * STATE_26900000 = [&R] ((((1:1248.869208,(((((((2:76.76029041,(7:71.49931275,8:71.49931275):5.260977659):68.54920483,(((3:91.87647643,4:91.87647643):19.80945741,9:111.6859338):8.883864017,(5:69.74473393,6:69.74473393):50.82506394):24.73969738):218.2693035,17:363.5787987):145.6991185,(12:88.95641383,19:88.95641383):420.3215033):145.2669035,((20:188.6719022,21:188.6719022):263.6103857,((22:18…
	TREE * STATE_17890000 = [&R] (((((((1:805.3465932,(((((31:152.2905107,32:152.2905107):349.095163,33:501.3856738):77.85725263,((((34:110.2905918,46:110.2905918):132.7413973,38:243.0319891):64.98009681,37:308.0120859):97.76537512,((35:256.3114096,(36:81.69852979,40:81.69852979):174.6128798):115.7615956,39:372.0730052):33.70445583):173.4654654):100.540119,((41:311.3533465,(45:238.6144264,50:238.6144…
	TREE * STATE_42095000 = [&R] (((((((1:976.348554,(((((31:57.58985372,32:57.58985372):142.2406788,33:199.8305325):240.7712235,((((34:119.279397,46:119.279397):78.90202577,38:198.1814227):56.36963974,(36:99.5973104,40:99.5973104):154.9537521):37.54715157,((35:163.7542895,39:163.7542895):64.06435722,37:227.8186468):64.27956727):148.503542):198.1199249,(((41:221.2934049,45:221.2934049):3.680664483,50…
	TREE * STATE_15455000 = [&R] ((((((1:1307.439363,((((25:275.4285499,26:275.4285499):249.4646674,27:524.8932172):310.9665446,((28:558.8126827,29:558.8126827):84.12326589,30:642.9359486):192.9238133):337.3677003,((((31:121.9911135,32:121.9911135):504.2764038,33:626.2675173):84.91148111,(((34:217.5144795,46:217.5144795):213.933716,37:431.4481955):189.5803045,(((35:396.3307674,39:396.3307674):126.831…
	TREE * STATE_9575000 = [&R] ((((((1:1092.487636,((((((25:147.3000004,26:147.3000004):44.65552439,27:191.9555248):48.94635239,30:240.9018772):50.03340993,29:290.9352871):280.8480838,28:571.7833709):332.076327,(((((31:214.7956617,32:214.7956617):141.3289601,33:356.1246218):235.3803478,((((34:225.862221,46:225.862221):72.84332487,37:298.7055458):73.28253042,38:371.9880763):48.47288998,((35:109.70622…
	TREE * STATE_22595000 = [&R] (((((((1:1341.185574,(((((31:197.545968,32:197.545968):427.6830712,33:625.2290392):152.2452503,((((34:254.5165677,46:254.5165677):239.7646431,37:494.2812108):125.8797635,((36:116.1918352,40:116.1918352):219.6431119,38:335.8349472):284.3260272):97.82235136,(35:596.6726871,39:596.6726871):121.3106386):59.49096378):185.3582935,((41:586.7098232,((48:191.2208242,49:191.220…
	TREE * STATE_41975000 = [&R] (((((((1:1010.766892,(((((31:92.45283262,32:92.45283262):149.1016151,33:241.5544477):318.3905862,(((34:270.4034042,46:270.4034042):29.75427423,37:300.1576784):94.62152113,(((35:206.1649686,39:206.1649686):76.9767521,(36:111.7786778,40:111.7786778):171.3630429):76.11981239,38:359.2615331):35.51766651):165.1658343):40.54241258,(((41:432.6267107,45:432.6267107):75.185070…
	TREE * STATE_29205000 = [&R] ((((((1:942.6348277,(((((25:328.4315811,26:328.4315811):252.2399953,27:580.6715764):73.33141786,30:654.0029943):35.4673637,(28:387.5384272,29:387.5384272):301.9319308):125.029244,(((((31:181.9478423,32:181.9478423):153.7880483,33:335.7358906):143.9570978,((48:163.380183,49:163.380183):156.2871482,51:319.6673312):160.0256572):94.48991891,(((34:206.4774444,46:206.477444…
	TREE * STATE_42625000 = [&R] (((((1:1241.863191,(((((31:371.5831071,32:371.5831071):212.922712,33:584.5058192):208.4903366,((41:367.1984878,(45:271.0841484,50:271.0841484):96.11433941):383.3156862,((48:285.9057602,49:285.9057602):216.6353727,51:502.541133):247.973041):42.48198173):114.6505264,(((34:306.9690345,46:306.9690345):149.3661176,37:456.3351521):355.8035994,((35:193.4657154,39:193.4657154…
	TREE * STATE_7425000 = [&R] ((((((1:1031.458065,(((((25:268.976634,27:268.976634):52.65512996,26:321.631764):158.5745234,30:480.2062873):158.7086314,(28:498.1564917,29:498.1564917):140.7584271):204.3012848,(((((31:256.2181215,32:256.2181215):221.575233,33:477.7933545):104.0086929,((((34:55.49099298,46:55.49099298):176.7280545,37:232.2190474):33.74766706,((36:135.659177,40:135.659177):90.76630903,…
	TREE * STATE_14310000 = [&R] ((((((1:962.0789951,(((((31:58.51176477,32:58.51176477):257.41815,33:315.9299148):148.3338466,(((34:117.8559245,46:117.8559245):138.2272174,37:256.083142):63.01081542,((35:194.4547081,39:194.4547081):106.5571591,((36:97.44657895,40:97.44657895):187.2438914,38:284.6904704):16.32139687):18.08209015):145.169804):90.10540589,(((41:282.6434481,50:282.6434481):4.736521114,4…
	TREE * STATE_39215000 = [&R] (((((((1:1183.305835,((((31:80.49982162,32:80.49982162):359.0021291,33:439.5019507):325.7211261,((((34:128.0695172,46:128.0695172):82.75320404,37:210.8227213):104.8900938,38:315.7128151):235.3969707,((35:221.5118424,39:221.5118424):102.2621092,(36:50.86830449,40:50.86830449):272.9056471):227.3358341):214.113291):11.0591231,((((41:176.2130354,45:176.2130354):121.879207…
	TREE * STATE_20660000 = [&R] (((((((1:948.9349131,(((((31:249.6623997,32:249.6623997):252.2872406,33:501.9496404):128.6117461,(((34:169.0685963,46:169.0685963):121.9715204,37:291.0401167):42.07282093,((35:182.4290367,39:182.4290367):82.22403275,((36:45.33061645,40:45.33061645):130.6537429,38:175.9843593):88.66871005):68.45986821):297.4484489):102.7258303,(((41:331.0118371,45:331.0118371):7.644162…
	TREE * STATE_45510000 = [&R] ((((((1:1281.161737,(((((25:125.6116808,26:125.6116808):206.6575623,27:332.2692431):187.6166967,30:519.8859398):518.4431205,(28:340.214501,29:340.214501):698.1145592):72.23332106,((((31:118.9613326,32:118.9613326):243.4718334,33:362.433166):349.6499314,(((34:115.7831125,46:115.7831125):314.8556826,37:430.6387951):65.35517235,((35:167.3920994,39:167.3920994):94.0723838…
	TREE * STATE_45860000 = [&R] ((((((1:1271.316725,(((((31:369.0281259,32:369.0281259):211.5051105,33:580.5332364):212.5365341,(((41:226.8481414,45:226.8481414):98.80211007,50:325.6502514):258.4015915,((48:94.95167262,49:94.95167262):346.3772858,51:441.3289584):142.7228845):209.0179275):218.1506386,((((34:264.1184145,46:264.1184145):373.1349526,((36:271.7554002,40:271.7554002):205.9519995,38:477.70…
	TREE * STATE_27770000 = [&R] ((((((1:1135.386802,(((((31:222.6021417,32:222.6021417):85.46710938,33:308.0692511):351.2627233,(((41:399.4759222,45:399.4759222):114.0102939,50:513.4862161):99.39745107,(48:436.6843378,(49:332.3831303,51:332.3831303):104.3012075):176.1993294):46.44830721):155.3921515,(((34:140.2668206,46:140.2668206):400.8302524,37:541.097073):72.75190473,((35:238.9815991,39:238.9815…
	TREE * STATE_37065000 = [&R] ((((((1:1377.310676,((((25:264.4050917,26:264.4050917):131.8021813,27:396.207273):304.6651431,((28:381.4682659,29:381.4682659):276.2043246,30:657.6725905):43.19982555):537.0980708,(((((31:162.0481909,32:162.0481909):128.167913,33:290.2161039):353.8983257,(((34:183.8207748,46:183.8207748):146.1286877,37:329.9494625):196.2227828,((35:125.9932096,39:125.9932096):249.6950…
	TREE * STATE_23675000 = [&R] (((((((1:1741.621031,(((((31:84.8803156,32:84.8803156):439.697219,33:524.5775346):269.4306604,(((34:220.6313497,46:220.6313497):122.0001351,37:342.6314848):272.5817028,((35:210.0296267,39:210.0296267):229.4898297,((36:200.4930589,40:200.4930589):161.8900974,38:362.3831563):77.13630014):175.6937312):178.7950073):37.09973983,(((41:295.0758571,45:295.0758571):87.84472599…
	TREE * STATE_35215000 = [&R] (((((1:1168.567965,(((((25:295.4700165,26:295.4700165):150.9207737,27:446.3907902):97.20878971,30:543.5995799):275.9563253,(28:506.3301102,29:506.3301102):313.225795):313.8683677,(((((31:163.1269207,32:163.1269207):394.5885484,33:557.7154692):154.445431,((((34:177.9501936,46:177.9501936):77.76011772,37:255.7103113):96.32181702,(35:296.974904,(36:102.4091728,40:102.409…
	TREE * STATE_15925000 = [&R] (((((((1:1091.210429,(((((31:249.6786566,32:249.6786566):359.9222176,33:609.6008741):192.6251616,(((34:117.9251816,46:117.9251816):261.9736258,37:379.8988074):73.33781215,((35:280.2742795,39:280.2742795):142.4031542,((36:47.30349904,40:47.30349904):121.5084792,38:168.8119782):253.8654555):30.55918587):348.9894161):13.37680863,((41:475.3744272,(45:322.5276655,50:322.52…
	TREE * STATE_43325000 = [&R] (((((1:1138.425077,((((25:178.2815677,26:178.2815677):186.9755809,(27:293.9899459,30:293.9899459):71.26720277):518.5868092,(28:379.2288358,29:379.2288358):504.6151221):181.4134791,(((((31:72.85730299,32:72.85730299):60.99930988,33:133.8566129):456.1853981,((((34:162.4134587,46:162.4134587):47.70575512,37:210.1192138):88.43349278,38:298.5527066):232.7921773,((35:108.35…
	TREE * STATE_21735000 = [&R] ((((((1:1275.469419,(((((25:149.3506649,26:149.3506649):104.3951432,27:253.7458081):25.80407269,30:279.5498808):447.4363285,(28:535.9073908,29:535.9073908):191.0788185):408.6434716,(((((31:286.4434277,32:286.4434277):144.4282373,33:430.871665):215.0330444,(((41:280.8829338,50:280.8829338):147.6387794,45:428.5217132):195.7166724,((48:142.5140925,49:142.5140925):256.181…
	TREE * STATE_9645000 = [&R] (((((1:1348.317943,(((((25:235.1898943,26:235.1898943):420.6578477,27:655.847742):239.5451855,30:895.3929274):154.884495,(28:728.6514065,29:728.6514065):321.6260159):78.64204384,(((((31:86.5925664,32:86.5925664):309.9499824,33:396.5425488):229.8963813,(((41:264.8312789,45:264.8312789):108.5794963,50:373.4107752):106.6545278,((48:167.5298799,49:167.5298799):80.72534157,…
	TREE * STATE_19570000 = [&R] (((((((1:1092.654091,(((((31:142.0038363,32:142.0038363):89.29246594,33:231.2963022):197.157685,((((34:155.2244432,46:155.2244432):43.9381835,37:199.1626267):113.6893375,((35:201.905484,39:201.905484):28.93532651,38:230.8408106):82.01115362):18.79348432,(36:199.1494451,40:199.1494451):132.4960034):96.80853873):344.7527915,((41:330.735594,(45:194.1861007,50:194.1861007…
	TREE * STATE_35235000 = [&R] (((((((1:1052.214726,((((31:146.8586399,32:146.8586399):255.930712,33:402.7893519):209.3771409,(((34:215.2096795,46:215.2096795):146.4994182,37:361.7090977):166.2437204,((35:178.8920206,39:178.8920206):214.4187764,((36:101.7156755,40:101.7156755):186.1377747,38:287.8534503):105.4573467):134.6420211):84.21367482):189.5303031,(((41:619.5181031,(45:335.8403708,50:335.840…
	TREE * STATE_29510000 = [&R] (((((((1:724.7543691,(((((31:110.1702158,32:110.1702158):287.7948656,33:397.9650814):42.18491809,((((34:109.4246446,46:109.4246446):122.9981204,37:232.4227649):88.70807573,((36:65.39386207,40:65.39386207):213.472266,38:278.8661281):42.26471259):13.79471203,(35:118.342974,39:118.342974):216.5825787):105.2244468):149.7665137,((41:398.5045391,(45:155.5789473,50:155.57894…
	TREE * STATE_46815000 = [&R] (((((((1:880.8857165,(((((31:188.9277085,32:188.9277085):103.4113471,33:292.3390557):123.4798397,(((34:85.8025059,46:85.8025059):88.32679226,37:174.1292982):178.8343138,(((35:246.0055143,(36:47.22086179,40:47.22086179):198.7846525):9.423679709,39:255.429194):71.23265657,38:326.6618506):26.30176145):62.85528336):145.0804771,((41:421.3227672,(45:145.9437529,50:145.94375…
	TREE * STATE_42485000 = [&R] ((((((1:1391.703688,(((((25:291.1739153,26:291.1739153):81.43346843,27:372.6073837):142.475225,30:515.0826088):427.5227118,(28:461.8401834,29:461.8401834):480.7651371):280.809321,(((((31:119.6884381,32:119.6884381):518.8643112,33:638.5527493):109.0801444,(((34:187.2332343,46:187.2332343):236.2064118,37:423.4396461):192.0968596,((35:403.0465518,39:403.0465518):43.69469…
	TREE * STATE_44040000 = [&R] (((((1:1800.170586,(((((25:295.636018,26:295.636018):83.47586472,27:379.1118828):361.2636098,30:740.3754926):235.8767646,(28:454.0008345,29:454.0008345):522.2514226):708.5493136,(((((31:175.9071788,32:175.9071788):180.4403448,33:356.3475236):422.5886574,((((34:254.8802031,46:254.8802031):269.7674414,37:524.6476445):99.88905339,((36:146.2326323,40:146.2326323):174.4057…
	TREE * STATE_37145000 = [&R] (((((((1:1043.021522,(((((31:165.0826443,32:165.0826443):463.8623046,33:628.944949):99.74292543,((41:531.8320916,((48:155.6096223,49:155.6096223):285.486062,51:441.0956843):90.73640738):102.7220229,(45:460.5043954,50:460.5043954):174.0497192):94.13375987):68.04028962,((42:461.3127819,(43:120.4360012,44:120.4360012):340.8767807):45.13197732,47:506.4447592):290.2834048)…
	TREE * STATE_49645000 = [&R] (((((((1:1084.452809,(((((31:101.1568288,32:101.1568288):455.996973,33:557.1538018):63.50146097,(((41:192.0791725,50:192.0791725):186.3060904,45:378.3852629):152.1421539,((48:176.3995849,49:176.3995849):104.9889545,51:281.3885395):249.1388774):90.12784594):181.595456,((((34:126.1126793,46:126.1126793):214.5990808,37:340.7117601):92.09667591,((36:339.302604,40:339.3026…
	TREE * STATE_15445000 = [&R] (((((((1:1317.372864,(((((31:261.7180031,32:261.7180031):137.842836,33:399.5608391):243.2189335,(((34:259.6327783,46:259.6327783):147.9876537,37:407.620432):87.71688189,((35:344.5149198,39:344.5149198):115.1767157,((36:141.5538818,40:141.5538818):161.7108332,38:303.264715):156.4269205):35.6456784):147.4424587):202.52203,((41:392.7249509,(45:307.451516,50:307.451516):8…
	TREE * STATE_15660000 = [&R] ((((((1:1489.248532,(((((25:123.9359088,26:123.9359088):262.6578316,27:386.5937404):117.4345663,30:504.0283067):782.4787974,(28:868.2238608,29:868.2238608):418.2832433):9.463385241,(((((31:171.0383996,32:171.0383996):421.2148257,33:592.2532253):155.9811115,(((41:292.92973,45:292.92973):223.7964601,50:516.7261902):123.3045963,((48:174.5931306,49:174.5931306):185.250870…
	TREE * STATE_16655000 = [&R] (((((((1:922.8590337,(((((31:92.88938013,32:92.88938013):158.0423397,33:250.9317198):148.2361941,(((((34:159.6102841,46:159.6102841):77.91529839,37:237.5255825):42.57995392,38:280.1055364):38.01010663,(35:237.0474811,39:237.0474811):81.06816195):17.53632051,(36:36.14734311,40:36.14734311):299.5046204):63.51595038):84.18489472,(((41:201.7446302,50:201.7446302):2.148762…
	TREE * STATE_20980000 = [&R] ((((((1:1162.029928,(((((25:287.8188045,26:287.8188045):204.7575334,27:492.576338):117.9996333,30:610.5759712):190.6956538,(28:235.7250541,29:235.7250541):565.546571):232.8768926,(((((31:263.6212128,32:263.6212128):233.4676962,33:497.088909):213.63166,((42:199.5326673,(43:114.045272,44:114.045272):85.48739538):69.0686215,47:268.6012888):442.1192801):74.50039871,(((((3…
	TREE * STATE_10500000 = [&R] ((((((1:1360.304372,(((((25:215.1883754,26:215.1883754):133.9850692,27:349.1734446):127.0042409,30:476.1776855):375.8192413,(28:532.9998458,29:532.9998458):318.997081):109.234801,(((((31:44.09147343,32:44.09147343):362.0059449,33:406.0974183):120.1903765,((((34:158.7008238,46:158.7008238):85.48658302,37:244.1874068):73.29646437,(35:289.3485891,(38:176.5759818,39:176.5…
	TREE * STATE_44215000 = [&R] ((((1:1389.5991,(((((((2:221.9975824,((((((3:72.5030382,6:72.5030382):29.49889123,4:102.0019294):10.98830143,8:112.9902309):13.60035947,9:126.5905903):3.071893348,7:129.6624837):75.10919462,5:204.7716783):17.22590408):418.4260661,(12:323.1401674,19:323.1401674):317.2834811):84.84937877,((15:260.3260446,18:260.3260446):188.1220771,16:448.4481217):276.8249056):45.074765…
	TREE * STATE_39240000 = [&R] ((((1:1921.733353,(((((((2:117.8960635,((((3:36.63191499,6:36.63191499):25.63976714,(4:57.36305513,9:57.36305513):4.908627):8.56580839,7:70.83749052):28.2898082,8:99.12729872):18.76876481):27.42706304,5:145.3231266):169.1466367,17:314.4697632):101.1357002,(12:285.6050857,19:285.6050857):130.0003778):42.24630136,((10:390.5954638,11:390.5954638):24.72484975,(((13:226.79…
	TREE * STATE_22650000 = [&R] ((((((1:1238.287897,(((((25:197.4488534,26:197.4488534):205.4069173,30:402.8557707):33.9314225,27:436.7871932):261.8696865,(28:199.1257032,29:199.1257032):499.5311766):205.2805274,((((((31:59.63826938,32:59.63826938):294.9058577,33:354.5441271):81.03294792,((48:129.1223768,49:129.1223768):52.94015156,51:182.0625283):253.5145467):23.59791217,(41:380.2845683,(45:341.280…
	TREE * STATE_45110000 = [&R] ((((((1:1322.822822,((((((31:196.2290233,32:196.2290233):160.4956901,33:356.7247134):128.0806293,((((34:151.2722139,46:151.2722139):134.6307695,37:285.9029834):73.01172142,38:358.9147048):48.5189633,((35:216.8520461,39:216.8520461):172.4437277,(36:114.7876035,40:114.7876035):274.5081703):18.13789427):77.37167453):90.11558948,(41:365.0668465,(45:203.5455541,50:203.5455…
	TREE * STATE_46750000 = [&R] ((((((1:1025.628328,((((25:281.1767665,26:281.1767665):258.0041455,(27:499.9888518,30:499.9888518):39.19206027):298.9560067,(28:457.6512118,29:457.6512118):380.485707):107.1828845,(((((31:178.7079303,32:178.7079303):383.8624389,33:562.5703692):110.4192688,(((41:408.7214143,45:408.7214143):37.14824828,50:445.8696626):138.9198136,((48:208.970998,49:208.970998):50.542193…
	TREE * STATE_45725000 = [&R] (((((((1:1361.785984,(((((31:100.0825928,32:100.0825928):431.6685558,33:531.7511487):336.8376556,((41:586.9882534,(48:299.2014413,(49:205.5119604,51:205.5119604):93.68948094):287.7868121):95.47156674,(45:578.8303591,50:578.8303591):103.6294611):186.1289841):94.42631281,(((((34:234.0959027,46:234.0959027):197.0466768,37:431.1425795):75.38921843,38:506.5317979):106.9115…
	TREE * STATE_7180000 = [&R] (((((1:1240.331091,(((((31:330.6075016,32:330.6075016):124.9298799,33:455.5373815):46.21918132,(((41:222.9008044,45:222.9008044):77.97802993,50:300.8788343):72.5277043,((48:156.4487778,49:156.4487778):122.4833741,51:278.9321519):94.4743867):128.3500242):47.95923978,((((34:233.5456667,46:233.5456667):63.66633717,37:297.2120038):72.5978166,(38:177.8292277,39:177.8292277)…
	TREE * STATE_47445000 = [&R] ((((((1:1385.525724,(((((31:127.7626773,32:127.7626773):317.9519074,33:445.7145847):129.1263354,(((34:155.3771748,46:155.3771748):245.5190399,37:400.8962147):71.04730321,((35:171.1254513,39:171.1254513):132.6645333,((36:123.6157892,40:123.6157892):131.1163387,38:254.7321279):49.05785676):168.1535333):102.8974022):142.1864092,((41:411.9891337,(45:180.3201256,50:180.320…
	TREE * STATE_20985000 = [&R] ((((((1:1066.607371,(((((25:281.5953506,26:281.5953506):194.162317,(27:452.9402602,30:452.9402602):22.81740744):318.4829383,28:794.240606):51.4404911,29:845.6810971):77.77764647,((((31:174.4769089,32:174.4769089):192.1307276,33:366.6076366):323.1185307,(((34:242.4924826,46:242.4924826):162.9782792,37:405.4707617):199.0304695,((35:444.1840919,39:444.1840919):116.012137…
	TREE * STATE_26145000 = [&R] ((((((1:1088.608008,(((((31:89.55321638,32:89.55321638):480.7030266,33:570.256243):77.71031262,((41:339.2703722,(45:135.7127108,50:135.7127108):203.5576614):53.60282119,((48:205.1814635,49:205.1814635):60.63218162,51:265.8136451):127.0595482):255.0933623):28.66411267,(((((34:105.1581021,46:105.1581021):79.46034039,37:184.6184424):86.12924683,38:270.7476893):33.7028589…
	TREE * STATE_35105000 = [&R] (((((1:1238.566709,((((25:180.809097,26:180.809097):64.81577118,27:245.6248681):721.5145343,30:967.1394024):81.65296424,((28:601.9847816,29:601.9847816):435.7666085,(((((31:301.1958019,32:301.1958019):224.811146,33:526.006948):182.0738823,((((34:242.3376874,46:242.3376874):238.5905767,37:480.9282641):55.18965468,(35:113.9348206,39:113.9348206):422.1830981):7.35905613,…
	TREE * STATE_30110000 = [&R] ((((((1:927.1032234,(((((31:58.91524662,32:58.91524662):174.078477,33:232.9937237):96.80512161,(((34:77.25331704,46:77.25331704):139.3422501,37:216.5955671):36.23161067,((35:153.9069351,39:153.9069351):96.88504246,((36:64.1241086,40:64.1241086):148.7097729,38:212.8338815):37.95809609):2.035200212):76.97166747):210.4787143,(((41:106.4612202,45:106.4612202):57.72594131,…
	TREE * STATE_23370000 = [&R] ((((((1:912.8138853,(((((31:88.42167011,32:88.42167011):251.1034723,33:339.5251424):115.346941,((((34:121.3668605,46:121.3668605):137.0079786,37:258.3748392):60.18556642,38:318.5604056):49.85587117,((35:116.1002611,39:116.1002611):248.985385,(36:130.8714226,40:130.8714226):234.2142236):3.330630632):86.45580658):129.0033145,(((41:189.7552491,50:189.7552491):161.3825395…
	TREE * STATE_44105000 = [&R] ((((((1:1245.42309,(((((25:127.9661421,26:127.9661421):129.4038858,27:257.3700279):250.4385968,30:507.8086247):270.5205424,(28:132.1058844,29:132.1058844):646.2232827):451.9398236,(((((31:187.8856689,32:187.8856689):218.9746013,33:406.8602701):391.6308774,((((34:114.0102594,46:114.0102594):144.4933051,37:258.5035645):225.7217895,38:484.225354):121.1753496,((35:188.403…
	TREE * STATE_33280000 = [&R] ((((((1:1200.611742,(((((25:91.13873725,26:91.13873725):65.84486326,27:156.9836005):354.3763689,30:511.3599694):165.5517126,(28:332.6757694,29:332.6757694):344.2359126):356.3321024,(((((31:134.3497168,32:134.3497168):226.608248,33:360.9579648):80.81558108,(((((34:110.3399824,46:110.3399824):78.58709538,37:188.9270778):24.94343923,38:213.870517):21.49887231,(35:195.232…
	TREE * STATE_17455000 = [&R] (((((((1:926.5269725,(((((31:235.3301222,32:235.3301222):129.5529034,33:364.8830256):158.3873448,(((34:185.5216155,46:185.5216155):180.393155,37:365.9147705):62.98942343,((35:261.5123169,(36:108.1899941,40:108.1899941):153.3223228):149.7421849,(38:293.0410015,39:293.0410015):118.2135003):17.64969216):94.36617644):50.6498474,(((41:204.2037393,45:204.2037393):58.2023395…
	TREE * STATE_31770000 = [&R] ((((((1:1484.536674,(((((25:314.0923537,26:314.0923537):167.7988259,30:481.8911796):203.5817642,27:685.4729438):174.4064547,(28:710.0552674,29:710.0552674):149.8241311):400.008591,(((((31:358.0062308,32:358.0062308):456.590322,33:814.5965527):159.5663201,(((41:371.6556222,50:371.6556222):22.89593117,45:394.5515533):199.5074577,(48:302.101784,(49:195.9041563,51:195.904…
	TREE * STATE_14935000 = [&R] ((((((1:1400.98248,(((((31:150.4734998,32:150.4734998):291.0298213,33:441.503321):60.95611041,((41:285.6915379,(45:213.3042186,50:213.3042186):72.38731929):76.7677348,((48:142.8666696,49:142.8666696):155.5251777,51:298.3918473):64.0674254):140.0001587):315.1345904,(((34:269.1348233,46:269.1348233):71.43657841,37:340.5714017):392.423679,((35:392.3628801,39:392.3628801)…
	TREE * STATE_30715000 = [&R] ((((((1:1292.235073,(((((31:69.61359138,32:69.61359138):392.5000396,33:462.113631):273.91821,((((34:168.5035696,46:168.5035696):235.3080261,37:403.8115957):163.5081903,38:567.319786):29.13831676,(35:364.9961654,((36:190.3212306,40:190.3212306):162.8718423,39:353.1930729):11.80309254):231.4619373):139.5737382):74.55661542,(((41:424.6276219,45:424.6276219):253.0367767,5…
	TREE * STATE_44700000 = [&R] ((((((1:1791.793357,(((((25:307.8438363,26:307.8438363):60.16830625,27:368.0121425):86.15238033,30:454.1645229):190.2683625,(28:288.0390627,29:288.0390627):356.3938226):1003.780647,(((((31:145.1157242,32:145.1157242):298.9675295,33:444.0832538):340.4640076,(((34:135.7599049,46:135.7599049):224.2375584,37:359.9974633):198.5070076,((35:349.3471151,(36:161.2700485,40:161…
	TREE * STATE_44265000 = [&R] (((((1:1056.839715,(((((31:438.4440939,32:438.4440939):154.4716362,33:592.91573):229.5165917,(((41:225.8121531,45:225.8121531):62.14253887,50:287.954692):324.7864384,((48:330.6298907,49:330.6298907):22.8975457,51:353.5274364):259.213694):209.6911914):106.0230751,(((34:105.870736,46:105.870736):422.4270086,37:528.2977446):35.9930267,((35:250.5707227,39:250.5707227):259…
	TREE * STATE_6620000 = [&R] ((((((1:805.1783953,(((((31:132.4857393,32:132.4857393):131.4781892,33:263.9639285):265.0575634,((41:413.1671346,(45:310.3940509,50:310.3940509):102.7730837):32.78565477,((48:155.9609026,49:155.9609026):201.3183537,51:357.2792564):88.67353301):83.06870255):50.15546322,((((34:153.1564427,46:153.1564427):139.8500063,37:293.006449):38.09553874,38:331.1019877):39.50841741,…
	TREE * STATE_43440000 = [&R] ((((((1:1088.566247,((((((31:207.5781021,32:207.5781021):257.6743999,33:465.252502):250.0162644,(((((34:133.8829166,46:133.8829166):96.50570519,37:230.3886218):211.5992749,39:441.9878967):116.9529186,35:558.9408153):12.12507984,((36:309.7868855,40:309.7868855):197.2247532,38:507.0116387):64.05425647):144.2028712):74.81310534,((48:261.2356388,49:261.2356388):319.412602…
	TREE * STATE_8720000 = [&R] ((((((1:1267.359737,(((((25:260.3540629,26:260.3540629):41.11015027,27:301.4642132):220.903449,30:522.3676622):37.250728,(28:402.7817789,29:402.7817789):156.8366113):639.9109014,(((((31:318.4490712,32:318.4490712):231.5032545,33:549.9523257):59.90116478,(41:502.6582475,((45:390.8019739,50:390.8019739):84.49747684,((48:190.9540565,49:190.9540565):155.8915546,51:346.8456…
	TREE * STATE_8145000 = [&R] ((((((1:1017.252957,(((((25:468.8921757,26:468.8921757):86.56350802,27:555.4556837):234.8303861,(28:617.882181,29:617.882181):172.4038889):6.393019443,30:796.6790893):151.5093965,(((((31:103.7103192,32:103.7103192):220.2116871,33:323.9220064):265.2866245,(((41:462.7973008,45:462.7973008):11.25919705,50:474.0564979):93.60425913,((48:134.2906774,49:134.2906774):123.63434…
	TREE * STATE_42815000 = [&R] ((((((1:1242.526273,(((((25:158.0716282,27:158.0716282):68.08253948,26:226.1541677):451.3390023,30:677.49317):195.3135718,(28:453.875012,29:453.875012):418.9317298):214.8891405,(((((31:201.2972339,32:201.2972339):390.4067655,33:591.7039994):115.7439814,(((((34:183.0122267,46:183.0122267):94.02977275,37:277.0419994):151.1408355,38:428.1828349):47.37404475,(35:172.54802…
	TREE * STATE_28915000 = [&R] ((((((1:1202.029446,(((((25:269.7576325,26:269.7576325):114.5425153,30:384.3001478):181.8015184,27:566.1016662):491.9061625,(28:901.1206636,29:901.1206636):156.8871651):91.48673119,(((((31:251.4875348,32:251.4875348):211.9490851,33:463.4366199):105.1198137,((((34:243.0616982,46:243.0616982):239.4540895,37:482.5157878):9.402586998,(36:198.2430368,40:198.2430368):293.67…
	TREE * STATE_27655000 = [&R] ((((((1:1027.661763,(((((25:79.68747784,26:79.68747784):282.7256814,27:362.4131592):253.6278499,30:616.0410092):154.6699589,(28:256.3662335,29:256.3662335):514.3447346):193.312818,(((((31:79.39545477,32:79.39545477):286.2042401,33:365.5996948):123.3710894,(((((34:165.1580018,46:165.1580018):84.18197044,37:249.3399722):34.22423643,38:283.5642086):48.16681179,(35:201.74…
	TREE * STATE_25545000 = [&R] (((((((1:760.0784249,(((((31:127.6523462,32:127.6523462):160.665546,33:288.3178922):170.7144734,((41:327.9462013,(45:293.025587,50:293.025587):34.92061433):57.00865985,((48:111.2437578,49:111.2437578):124.9519737,51:236.1957315):148.7591297):74.07750443):59.70237811,((((34:175.9940101,46:175.9940101):109.2009648,37:285.1949749):156.30077,((36:103.3054719,40:103.305471…
	TREE * STATE_48470000 = [&R] (((((((1:821.8668827,(((((31:104.6266892,32:104.6266892):151.2943619,33:255.9210511):189.4378589,(((34:107.7193699,46:107.7193699):148.2783864,37:255.9977563):69.15737554,((35:172.2604425,39:172.2604425):120.7081971,((36:107.3105599,40:107.3105599):146.6436221,38:253.954182):39.01445767):32.18649224):120.2037781):243.100329,(((41:365.2651478,45:365.2651478):138.880801…
	TREE * STATE_42950000 = [&R] ((((((1:1326.237347,(((((31:191.0001484,32:191.0001484):141.8143409,33:332.8144893):289.2773622,((((34:209.2422531,46:209.2422531):154.841503,37:364.0837561):73.77069331,((36:146.4535371,40:146.4535371):185.9601004,38:332.4136375):105.4408119):55.92145314,(35:126.1942079,39:126.1942079):367.5816947):128.3159489):124.3537056,(((41:339.9973302,45:339.9973302):119.179588…
	TREE * STATE_13455000 = [&R] (((((1:1105.994021,(((((25:314.53412,27:314.53412):47.94380245,26:362.4779224):298.8347819,30:661.3127043):243.9956022,(28:543.5047087,29:543.5047087):361.8035978):148.3608099,(((((31:90.06058214,32:90.06058214):292.3301297,33:382.3907119):282.5874022,(((34:212.7721186,46:212.7721186):194.6393418,37:407.4114604):117.3459806,((35:239.8733048,39:239.8733048):284.8606581…
	TREE * STATE_26150000 = [&R] (((((1:1138.15256,(((((((2:127.9298973,(((3:29.63504988,4:29.63504988):73.2183558,9:102.8534057):16.73605369,(5:105.6475217,((6:69.83147453,8:69.83147453):5.896902703,7:75.72837723):29.91914447):13.94193766):8.340437968):168.9299914,(12:221.7109708,(17:177.7234965,19:177.7234965):43.98747429):75.14891785):121.8211411,(13:318.9858508,(14:288.8848893,(15:207.2049014,(16…
	TREE * STATE_44140000 = [&R] ((((((((1:1712.961108,(((((31:116.64061,32:116.64061):546.9779969,33:663.6186069):450.5340151,(((34:219.9126704,46:219.9126704):442.9558887,37:662.868559):89.38416226,((35:229.1696913,39:229.1696913):230.5521475,((36:190.9941254,40:190.9941254):258.8448693,38:449.8389947):9.882844041):292.5308826):361.8999007):108.5501705,((41:789.8959139,(45:744.8057791,50:744.805779…
	TREE * STATE_29385000 = [&R] (((((((1:954.1258746,(((((31:137.5612174,32:137.5612174):81.10468194,33:218.6658993):140.6644592,(((((34:106.3953231,46:106.3953231):82.81964939,37:189.2149725):40.55130967,38:229.7662822):36.53694085,(35:94.62844414,(36:44.03816367,40:44.03816367):50.59028047):171.6747789):14.99628643,39:281.2995094):78.0308491):36.48627571,((41:223.9642443,(45:117.0282219,50:117.028…
	TREE * STATE_34080000 = [&R] ((((((1:1347.638458,(((((25:244.0461532,26:244.0461532):65.94329594,30:309.9894491):84.31976581,27:394.3092149):413.1797301,(28:379.4548155,29:379.4548155):428.0341295):336.1113195,(((((31:226.6018433,32:226.6018433):274.8706443,33:501.4724876):55.20373572,(((((34:97.64165202,46:97.64165202):147.2088395,37:244.8504915):33.33790681,(38:149.6787086,39:149.6787086):128.5…
	TREE * STATE_39075000 = [&R] (((((((1:935.3266136,((((31:241.2566702,32:241.2566702):288.4999545,33:529.7566247):76.60837884,(((41:322.4298534,(45:176.5990953,50:176.5990953):145.8307581):144.140175,((48:161.1074223,49:161.1074223):232.4559444,51:393.5633667):73.00666167):83.50603797,(42:262.4801106,((43:55.85246996,44:55.85246996):75.16045027,47:131.0129202):131.4671903):287.5959558):56.28893714…
	TREE * STATE_12520000 = [&R] ((((((1:1141.993181,(((((25:59.41050889,26:59.41050889):435.4561996,27:494.8667085):35.42711616,30:530.2938247):153.1888799,(28:357.6766559,29:357.6766559):325.8060487):324.4345811,(((((31:53.37856297,32:53.37856297):235.4539011,33:288.8324641):358.4861888,((41:489.8820916,(45:284.2734831,50:284.2734831):205.6086086):124.8449074,((48:167.6113589,49:167.6113589):307.94…
	TREE * STATE_19055000 = [&R] (((((((1:1272.663055,(((((31:298.3142479,32:298.3142479):285.7357346,33:584.0499825):250.5607949,((41:520.8218074,(45:335.0244134,50:335.0244134):185.7973941):32.76030355,((48:126.3074119,49:126.3074119):125.4921659,51:251.7995778):301.7825332):281.0286665):171.8375541,((((34:397.1926339,46:397.1926339):266.6505958,37:663.8432297):198.7367759,(38:612.6667035,39:612.66…
	TREE * STATE_18820000 = [&R] (((((1:1215.892462,((((2:250.7474721,(((3:85.35974874,5:85.35974874):80.93766356,(4:129.5097107,(6:86.3143183,9:86.3143183):43.19539242):36.78770158):75.72879261,(7:189.5385308,8:189.5385308):52.48767409):8.721267173):281.2069478,((12:184.4025359,19:184.4025359):240.5070416,17:424.9095775):107.0448424):217.0776525,(((10:223.2751844,11:223.2751844):176.633781,(13:346.7…
	TREE * STATE_7415000 = [&R] (((((((1:906.7012905,(((((31:55.70395294,32:55.70395294):487.9059588,33:543.6099117):37.66436563,((((34:57.33136895,46:57.33136895):197.684257,37:255.015626):114.1641712,(38:249.2686619,39:249.2686619):119.9111352):80.44664105,(35:227.4774787,(36:31.31492494,40:31.31492494):196.1625537):222.1489595):131.6478391):29.52784454,((41:391.0674835,(45:292.6552592,50:292.65525…
	TREE * STATE_31050000 = [&R] (((((((1:983.4589192,(((((31:186.4684182,32:186.4684182):218.7526148,33:405.221033):130.2160345,((((34:101.2916358,46:101.2916358):123.1552986,37:224.4469344):70.23416184,38:294.6810962):161.5949389,((35:268.6781574,39:268.6781574):70.50668627,(36:106.2665827,40:106.2665827):232.918261):117.0911913):79.16103244):174.8986969,((41:431.5519956,(45:317.8491528,50:317.8491…
	TREE * STATE_25850000 = [&R] (((((1:1166.777132,(((((31:88.92241353,32:88.92241353):515.6589954,33:604.5814089):23.40147206,(((((34:157.4425288,46:157.4425288):50.20413146,37:207.6466603):161.0739293,38:368.7205896):14.96516898,(35:106.1265718,39:106.1265718):277.5591867):88.01514609,(36:310.4897706,40:310.4897706):161.211134):156.2819763):90.03735919,((41:400.8211355,(45:373.914905,50:373.914905…
	TREE * STATE_27935000 = [&R] ((((((((1:794.5021695,(((((31:76.23839685,32:76.23839685):166.5757955,33:242.8141923):200.8891098,(41:377.8279201,((45:291.214251,50:291.214251):83.91312295,((48:111.7791358,49:111.7791358):91.82911323,51:203.608249):171.5191249):2.70054614):65.87538195):135.1646532,(((34:315.0602696,46:315.0602696):58.88734699,37:373.9476165):88.38228507,((35:248.1218939,39:248.12189…
	TREE * STATE_20470000 = [&R] ((((((1:1092.573048,((((((2:35.92166747,5:35.92166747):74.32877769,(((3:50.25319587,7:50.25319587):23.6829041,4:73.93609997):29.23167683,((6:41.31023675,9:41.31023675):53.0071845,8:94.31742125):8.850355544):7.082668366):156.0961144,18:266.3465595):68.65332498,(((10:180.2363683,11:180.2363683):25.62331703,(((13:51.96712099,16:51.96712099):102.1786155,14:154.1457364):3.…
	TREE * STATE_48550000 = [&R] ((((((1:804.7577734,(((((25:68.5254758,26:68.5254758):291.6897989,27:360.2152747):71.32347811,30:431.5387528):118.0256273,(28:393.8169568,29:393.8169568):155.7474233):208.5078004,(((((31:85.76493375,32:85.76493375):150.5910372,33:236.3559709):345.932343,((41:422.1505614,(45:391.8887066,50:391.8887066):30.2618548):73.37449228,((48:151.8403198,49:151.8403198):82.1964181…
	TREE * STATE_19815000 = [&R] ((((((((1:910.6477796,(((((31:164.1793325,32:164.1793325):133.7334945,33:297.912827):285.7061123,((((34:202.5513735,46:202.5513735):108.0005245,37:310.551898):32.36805938,(35:181.3996965,39:181.3996965):161.5202609):23.31212217,((36:34.52313581,40:34.52313581):189.6113223,38:224.1344581):142.0976214):217.3868597):56.40165436,((41:518.2976866,(45:267.3221454,50:267.322…
	TREE * STATE_43455000 = [&R] ((((((1:1170.776564,(((((25:168.6234656,26:168.6234656):283.5263367,27:452.1498023):143.4948648,30:595.6446671):301.768127,(28:446.5207513,29:446.5207513):450.8920428):160.3965154,((((((31:297.390001,32:297.390001):237.463348,((48:116.2876482,49:116.2876482):175.461229,51:291.7488772):243.1044719):93.68083504,33:628.5341841):122.3048773,(((34:147.852007,46:147.852007)…
	TREE * STATE_34040000 = [&R] ((((((1:1496.946125,(((((31:461.5395146,32:461.5395146):309.0861602,33:770.6256749):213.5582925,((((34:333.7160199,46:333.7160199):99.6302496,37:433.3462695):30.1576794,((35:151.8545615,39:151.8545615):266.0627544,(36:165.9500045,40:165.9500045):251.9673113):45.58663308):75.70852389,38:539.2124728):444.9714945):165.8818845,(((41:344.5560715,50:344.5560715):210.067099,…
	TREE * STATE_5845000 = [&R] ((((((1:925.6938921,(((((31:210.7185858,32:210.7185858):348.1699427,33:558.8885285):46.34153524,((41:402.5393816,(45:221.4302951,50:221.4302951):181.1090865):115.0989574,((48:206.5122306,49:206.5122306):189.4023674,51:395.914598):121.723741):87.5917247):112.2086558,((((34:164.1533558,46:164.1533558):37.25193289,37:201.4052887):273.8316181,((35:187.9645419,39:187.964541…
	TREE * STATE_29210000 = [&R] ((((((1:1011.920854,(((((25:367.4757921,26:367.4757921):210.12591,30:577.6017021):0.508121554,27:578.1098236):214.1617352,(28:569.3607627,29:569.3607627):222.9107961):118.5372518,(((((31:106.4495388,32:106.4495388):322.0092669,33:428.4588057):82.20329089,(((34:120.8700392,46:120.8700392):164.3970608,37:285.2671):165.7977978,(((35:105.8467601,39:105.8467601):214.754404…
	TREE * STATE_11115000 = [&R] (((((((1:1138.173381,((((31:244.5929764,32:244.5929764):476.1784493,33:720.7714256):71.03101793,(((34:462.6290563,46:462.6290563):116.3616163,37:578.9906726):53.95658419,((35:567.605758,39:567.605758):41.6556948,((36:188.2210112,40:188.2210112):243.0996045,38:431.3206157):177.9408371):23.685804):158.8551867):83.82443861,((((41:246.0974604,50:246.0974604):165.7943955,4…
	TREE * STATE_22225000 = [&R] ((((((1:935.8767915,(((((25:53.89349263,26:53.89349263):238.9312951,27:292.8247877):110.2510439,30:403.0758316):238.1885034,(28:191.3610811,29:191.3610811):449.9032539):102.8929162,(((((31:220.5474226,32:220.5474226):92.48024161,33:313.0276642):92.88363394,((((34:87.86890235,46:87.86890235):126.7337935,37:214.6026959):62.99834096,(35:112.7142427,39:112.7142427):164.88…
	TREE * STATE_47720000 = [&R] (((((((1:1351.339259,((((((31:286.4338107,32:286.4338107):250.3890607,33:536.8228714):176.0934932,(((((34:271.4289775,46:271.4289775):100.9786278,37:372.4076053):124.5251055,38:496.9327107):87.05788264,39:583.9905934):65.11215875,(35:484.5833972,(36:158.4844749,40:158.4844749):326.0989223):164.5193549):63.81361247):206.2443802,((48:63.90970826,49:63.90970826):216.5119…
	TREE * STATE_14975000 = [&R] ((((((1:1235.998956,((((((25:201.1012104,26:201.1012104):130.2489353,27:331.3501457):235.9767245,30:567.3268702):130.0433768,29:697.370247):108.413371,28:805.783618):140.1076614,(((((31:112.7559135,32:112.7559135):349.146414,33:461.9023274):113.4695626,(((34:276.25633,46:276.25633):54.69057269,37:330.9469027):32.67015764,((35:122.7438722,39:122.7438722):196.490856,((3…
	TREE * STATE_27925000 = [&R] (((((((1:975.047473,(((((31:139.7300355,32:139.7300355):329.7628081,33:469.4928436):41.04636173,((41:385.8329753,(45:189.6158822,50:189.6158822):196.2170931):60.76928499,((48:126.5460918,49:126.5460918):83.49329113,51:210.0393829):236.5628773):63.93694504):141.4196061,(((34:217.8088055,46:217.8088055):134.4523712,37:352.2611767):213.6245714,((35:293.0404614,39:293.040…
	TREE * STATE_27100000 = [&R] ((((((1:832.0461639,(((((31:122.2039826,32:122.2039826):207.6812352,33:329.8852178):282.17982,(((41:274.6352329,45:274.6352329):89.93990713,50:364.57514):217.3228938,(48:324.4339801,(49:213.4930347,51:213.4930347):110.9409454):257.4640537):30.16700404):67.9995887,(((34:240.633486,46:240.633486):277.4554289,37:518.0889149):53.11695737,(((35:149.1151389,39:149.1151389):…
	TREE * STATE_31230000 = [&R] (((((((1:764.1470968,(((((31:81.49949935,32:81.49949935):74.48737322,33:155.9868726):272.0756047,((41:296.7121973,(45:120.7331806,50:120.7331806):175.9790168):53.19501781,((48:99.37363613,49:99.37363613):113.6796599,51:213.053296):136.8539191):78.15526211):12.74837428,(((34:72.50963608,46:72.50963608):149.3456946,37:221.8553307):48.1157914,((35:209.8216217,(36:69.0709…
	TREE * STATE_22275000 = [&R] ((((((1:785.2328705,((((((31:74.05466723,32:74.05466723):325.0526851,33:399.1073524):91.58012688,((((34:60.570004,46:60.570004):201.5073116,37:262.0773156):38.81604975,38:300.8933654):23.86807102,((35:247.0620135,39:247.0620135):37.14202816,(36:113.9096598,40:113.9096598):170.2943819):40.55739471):165.9260429):76.39622442,((48:191.9881908,49:191.9881908):171.4478723,5…
	TREE * STATE_30735000 = [&R] ((((((1:1321.207645,((((((31:65.84610998,32:65.84610998):314.6976396,33:380.5437496):252.0058104,(((34:125.2878361,46:125.2878361):69.55922307,37:194.8470591):257.2426148,((35:324.7562764,(36:260.5635762,40:260.5635762):64.19270019):89.52027005,(38:243.0463511,39:243.0463511):171.2301953):37.81312743):180.4598861):163.3452005,((41:414.4398761,45:414.4398761):42.220252…
	TREE * STATE_35850000 = [&R] ((((((1:1143.759342,(((((25:240.0078873,26:240.0078873):250.3358158,27:490.3437031):98.87905696,30:589.22276):394.751527,(28:907.5441962,29:907.5441962):76.43009087):66.09666105,((((((31:94.35890335,32:94.35890335):286.3570994,33:380.7160028):53.04259797,((((34:182.2161906,46:182.2161906):139.2154785,37:321.4316691):16.48136438,((36:65.80278083,40:65.80278083):150.621…
	TREE * STATE_8025000 = [&R] ((((((1:1071.67469,(((((25:362.4380523,26:362.4380523):25.96181187,27:388.3998642):279.5482676,30:667.9481318):192.6822313,(28:719.881015,29:719.881015):140.7493481):37.65214622,((((31:146.3092718,32:146.3092718):170.068132,33:316.3774038):261.2246201,((((34:113.5185346,46:113.5185346):134.7267451,37:248.2452797):174.2737729,(35:134.4800683,39:134.4800683):288.0389843)…
	TREE * STATE_13840000 = [&R] ((((((1:1515.434315,(((((31:66.83470359,32:66.83470359):217.5240696,33:284.3587732):345.4144591,(41:502.9897823,((45:352.1162779,50:352.1162779):130.6239272,((48:238.9947946,49:238.9947946):76.395168,51:315.3899625):167.3502426):20.24957712):126.78345):116.0903322,(((34:277.4978774,46:277.4978774):160.3015451,37:437.7994225):289.0896858,((35:303.5558386,39:303.5558386…
	TREE * STATE_28770000 = [&R] (((((((1:810.8281287,(((((31:135.7551757,32:135.7551757):224.007945,33:359.7631207):138.9074619,((((34:164.3513888,46:164.3513888):68.83893214,37:233.190321):45.77375617,38:278.9640772):127.9320851,((35:348.3120756,39:348.3120756):14.11808147,(36:81.08501731,40:81.08501731):281.3451398):44.46600515):91.77442036):65.69479815,(((41:210.8350396,50:210.8350396):30.1818442…
	TREE * STATE_16405000 = [&R] ((((((1:654.4076533,(((((25:90.57628682,26:90.57628682):54.78092756,27:145.3572144):61.29809368,30:206.6553081):150.9680334,(28:252.7647825,29:252.7647825):104.8585589):225.3195015,((((((31:133.8435556,32:133.8435556):53.31850383,33:187.1620595):157.8110016,(((((34:152.9038534,46:152.9038534):68.25009583,37:221.1539492):25.55378762,38:246.7077368):22.63759194,(35:238.…
	TREE * STATE_37000000 = [&R] ((((((1:1357.091837,(((((25:185.585059,27:185.585059):339.9673862,26:525.5524451):166.0190506,30:691.5714958):21.36807819,(28:257.9524893,29:257.9524893):454.9870847):377.0947288,(((((31:120.6133031,32:120.6133031):251.7860206,33:372.3993237):363.6517853,(((34:189.2084817,46:189.2084817):191.3263502,37:380.534832):96.36800358,(((35:315.3499243,39:315.3499243):44.16374…
	TREE * STATE_15690000 = [&R] (((((((1:926.4157275,(((((31:137.0359423,32:137.0359423):358.9577782,33:495.9937204):137.8829078,(((41:300.2559781,45:300.2559781):11.64165075,50:311.8976288):202.7571497,((48:143.7631857,49:143.7631857):325.0971994,51:468.8603851):45.7943934):119.2218497):35.38159768,(((34:235.785972,46:235.785972):194.4382787,37:430.2242507):122.6334097,((35:339.1373188,(36:105.5026…
	TREE * STATE_33135000 = [&R] (((((((1:795.9639229,(((((31:123.6672237,32:123.6672237):132.0314929,33:255.6987166):264.3087447,(((34:159.5126417,46:159.5126417):162.1626619,(37:210.7647799,38:210.7647799):110.9105237):122.4245518,((35:208.3562361,39:208.3562361):58.13056877,(36:169.9994634,40:169.9994634):96.48734142):177.6130505):75.90760597):95.31441499,((41:435.1872344,(45:269.7135634,50:269.71…
	TREE * STATE_33630000 = [&R] ((((((1:1201.490988,((((25:241.0500045,26:241.0500045):285.2148026,27:526.2648071):391.1450463,((28:566.5069431,29:566.5069431):320.12377,30:886.6307132):30.77914026):202.6255138,(((((31:115.1622774,32:115.1622774):211.2575678,33:326.4198453):392.1430476,((((34:108.2954096,46:108.2954096):232.389369,37:340.6847786):224.6495774,38:565.334356):58.97966206,((35:209.37571…
	TREE * STATE_23970000 = [&R] ((((((1:1481.267786,(((((2:182.2568514,((3:152.5479504,5:152.5479504):23.31023422,((4:122.0808485,(6:121.8326488,9:121.8326488):0.2481997368):23.19730862,(7:129.1703743,8:129.1703743):16.10778284):30.58002749):6.39866675):235.734441,(12:65.70872778,19:65.70872778):352.2825645):66.97384004,17:484.9651324):78.25165253,((10:238.8744894,11:238.8744894):143.434557,((13:287…
	TREE * STATE_39510000 = [&R] ((((1:1302.852563,((((((((2:42.28995898,(7:16.38116489,8:16.38116489):25.90879409):121.6155959,(((3:64.59146356,5:64.59146356):24.59699068,(6:70.01400934,9:70.01400934):19.1744449):33.74163873,4:122.930093):40.97546188):83.07760955,17:246.9831644):93.50453817,(12:292.2096582,19:292.2096582):48.27804434):52.97331169,(13:244.7264507,(14:238.3606677,(15:217.2291831,(16:1…
	TREE * STATE_48085000 = [&R] (((((((1:907.7459062,(((((31:151.7782316,32:151.7782316):420.1227188,33:571.9009504):42.08990642,((41:242.6127202,(45:160.6304532,50:160.6304532):81.98226706):229.1083466,((48:224.1539177,49:224.1539177):164.8026708,51:388.9565885):82.76447833):142.2697899):155.2191969,((((34:240.0693878,46:240.0693878):122.8848027,38:362.9541905):59.24948766,37:422.2036782):156.61644…
	TREE * STATE_31080000 = [&R] ((((((((1:1075.825934,(((((31:156.1779165,32:156.1779165):358.8190621,33:514.9969786):83.91053988,(((((34:187.2749659,46:187.2749659):82.6362027,37:269.9111686):102.6446592,38:372.5558278):85.24993612,(35:181.6768541,39:181.6768541):276.1289098):29.17089019,(36:109.5362794,40:109.5362794):377.4403747):111.9308644):47.59915288,((42:248.6612617,47:248.6612617):21.437509…
	TREE * STATE_42075000 = [&R] ((((((1:946.1561277,((((((31:135.6704993,32:135.6704993):79.15930797,33:214.8298073):296.3338963,((48:236.2826104,49:236.2826104):92.55460435,51:328.8372147):182.3264889):83.10378441,(((34:250.1149337,46:250.1149337):30.08869541,37:280.2036291):200.4555531,((35:86.97680885,39:86.97680885):292.0573082,((36:75.85892061,40:75.85892061):181.098732,38:256.9576526):122.0764…
	TREE * STATE_14655000 = [&R] ((((((1:1059.403195,(((((25:253.3749084,26:253.3749084):214.2122488,30:467.5871573):86.82760395,27:554.4147612):91.70518142,(28:161.5414012,29:161.5414012):484.5785414):238.7880168,(((((31:120.7082151,32:120.7082151):329.2097436,33:449.9179587):126.1572695,(((34:264.3846833,46:264.3846833):197.4289007,37:461.8135839):54.37065012,((35:344.4608273,(36:74.17257608,40:74.…
	TREE * STATE_26665000 = [&R] (((((((1:985.505635,(((((31:132.3223415,32:132.3223415):239.605583,33:371.9279246):68.429798,((41:251.0082299,(45:206.4105578,50:206.4105578):44.5976721):107.3919744,((48:187.8441899,49:187.8441899):124.0728842,51:311.9170741):46.48313027):81.95751824):112.8321907,((((34:204.1026341,46:204.1026341):79.30894818,37:283.4115823):81.46062999,(36:80.81515872,40:80.81515872…
	TREE * STATE_17730000 = [&R] ((((((1:1109.389557,(((((25:155.6710927,26:155.6710927):159.0655995,27:314.7366922):68.07899431,30:382.8156865):124.021074,(28:406.3551871,29:406.3551871):100.4815735):436.8896107,(((((31:49.45417509,32:49.45417509):503.6103448,33:553.0645199):33.63065898,((41:380.2308219,((48:215.5707918,49:215.5707918):40.92340495,51:256.4941968):123.7366251):54.30783508,(45:373.628…
	TREE * STATE_9235000 = [&R] (((((1:1180.215421,((((25:382.9150848,26:382.9150848):140.0781843,(27:317.7316392,30:317.7316392):205.2616299):72.61796597,(28:464.5854251,29:464.5854251):131.02581):517.6145076,(((((31:121.9167918,32:121.9167918):166.3465991,33:288.2633909):142.956417,((41:266.8596199,(45:145.6601686,50:145.6601686):121.1994513):3.958781125,((48:113.7490513,49:113.7490513):62.85119201…
	TREE * STATE_18520000 = [&R] ((((((1:1315.679634,(((((31:136.7736534,32:136.7736534):329.223921,33:465.9975744):213.6992524,(((41:357.1807772,50:357.1807772):51.63402491,45:408.8148021):192.609374,((48:192.3634159,49:192.3634159):277.5093636,51:469.8727795):131.5513966):78.27265075):149.4574243,(((34:214.7637527,46:214.7637527):360.3953162,37:575.1590689):161.7020352,(((35:306.0750954,39:306.0750…
	TREE * STATE_17255000 = [&R] ((((((1:1185.963176,((((25:131.7696145,26:131.7696145):248.6504031,(27:312.8292906,30:312.8292906):67.59072699):539.5406377,(28:276.2269638,29:276.2269638):643.7336915):10.16636453,(((((31:265.159667,32:265.159667):154.6358894,33:419.7955564):193.9583299,(((34:132.8032131,46:132.8032131):113.9953512,37:246.7985643):239.8734876,((35:219.4359309,(36:155.2949635,40:155.2…
	TREE * STATE_33885000 = [&R] (((((((1:911.6194095,(((((31:136.1871717,32:136.1871717):210.3414819,33:346.5286536):163.7230111,((((34:226.1170125,46:226.1170125):157.7471882,37:383.8642007):70.08404607,((36:184.6343067,40:184.6343067):185.9802328,38:370.6145394):83.33370736):9.86275099,(35:180.6544501,39:180.6544501):283.1565477):46.44066687):93.70957439,(((41:203.9289252,45:203.9289252):105.18881…
	TREE * STATE_23850000 = [&R] ((((((1:1421.249031,((((25:292.6291043,26:292.6291043):340.6808642,27:633.3099685):309.709431,30:943.0193995):187.3254738,((28:204.6932443,29:204.6932443):822.7187478,((((31:86.26277338,32:86.26277338):119.453521,33:205.7162943):601.6088981,((((41:364.1078579,45:364.1078579):111.7566235,50:475.8644814):82.54489714,((48:51.82982757,49:51.82982757):354.2929802,51:406.12…
	TREE * STATE_36300000 = [&R] ((((((1:1483.943072,(((25:95.84219061,26:95.84219061):546.9615769,(27:578.2182198,30:578.2182198):64.58554766):576.0575669,((28:679.2768848,29:679.2768848):405.0647579,(((((31:161.7270267,32:161.7270267):381.8644495,33:543.5914763):48.61445226,((((34:163.2644732,46:163.2644732):49.14412224,37:212.4085955):128.6323155,((36:104.4843617,40:104.4843617):139.0351796,38:243…
	TREE * STATE_5390000 = [&R] (((((((1:1067.34771,(((((31:408.7833455,32:408.7833455):246.6857749,33:655.4691204):24.60945047,(((41:356.427863,45:356.427863):64.96625838,50:421.3941213):76.2209215,((48:108.5255629,49:108.5255629):92.67524067,51:201.2008036):296.4142393):182.4635281):118.3787956,(((((34:152.3279168,46:152.3279168):120.7727053,37:273.1006222):81.48422246,38:354.5848446):15.28684629,(…
	TREE * STATE_30885000 = [&R] ((((((((1:900.5782462,((((((31:156.2529817,32:156.2529817):81.79085785,33:238.0438395):340.3991927,(48:460.9849112,(49:233.1022102,51:233.1022102):227.882701):117.4581211):29.64565155,((((34:101.5944947,46:101.5944947):131.0476756,37:232.6421704):227.1712387,((36:97.37379093,40:97.37379093):172.7858927,38:270.1596836):189.6537254):44.33578112,(35:383.3167303,39:383.31…
	TREE * STATE_42615000 = [&R] ((((((1:1436.156984,(((((31:447.1883684,32:447.1883684):185.2630404,33:632.4514088):164.6218926,((41:394.3573323,(45:230.4762949,50:230.4762949):163.8810374):171.0873804,(48:470.9380656,(49:354.1648333,51:354.1648333):116.7732323):94.50664712):231.6285887):140.8007619,((((34:345.9529212,46:345.9529212):128.6511332,37:474.6040545):190.3719647,((35:319.4119252,39:319.41…
	TREE * STATE_28680000 = [&R] (((((((1:1201.842358,(((((31:179.970294,32:179.970294):313.3807335,33:493.3510275):147.5916153,((((34:204.6892596,46:204.6892596):154.1328527,37:358.8221123):94.97611803,38:453.7982303):50.66109619,((35:150.1148273,39:150.1148273):215.2476627,(36:157.444527,40:157.444527):207.917963):139.0968365):136.4833163):153.8826562,(((41:359.5271263,50:359.5271263):34.93895206,4…
	TREE * STATE_41325000 = [&R] ((((((1:1323.589947,(((((25:207.1599026,26:207.1599026):89.5648467,27:296.7247493):20.50857266,30:317.233322):72.1334319,(28:279.7808382,29:279.7808382):109.5859157):746.5811307,((((31:128.388492,32:128.388492):450.2350829,33:578.623575):192.4248652,(((34:296.3286004,46:296.3286004):94.52421346,37:390.8528138):48.06930887,((35:202.3804493,39:202.3804493):159.4650593,(…
	TREE * STATE_46115000 = [&R] ((((((1:861.3663654,(((((25:204.3374354,26:204.3374354):0.5747295289,27:204.9121649):79.56863693,30:284.4808019):46.70312818,(28:240.3334255,29:240.3334255):90.85050449):395.7972824,(((((31:157.5382661,32:157.5382661):231.6504954,33:389.1887615):127.7549284,((41:316.8455115,(45:154.7020949,50:154.7020949):162.1434167):113.8119728,((48:71.78346371,49:71.78346371):105.0…
	TREE * STATE_12560000 = [&R] (((((((1:1234.569277,(((((31:309.2362218,32:309.2362218):381.6335784,33:690.8698001):102.89483,((41:567.7046645,(45:417.2862501,50:417.2862501):150.4184144):124.8692076,((48:337.213342,49:337.213342):193.1192467,51:530.3325887):162.2412834):101.1907581):41.46512177,(((34:436.3756199,46:436.3756199):158.9293564,37:595.3049764):61.60308106,((35:216.8149189,39:216.814918…
	TREE * STATE_11660000 = [&R] (((((((1:1389.683637,((((((31:137.3968622,32:137.3968622):219.7939959,33:357.1908581):376.3313541,((48:422.3673451,49:422.3673451):276.2061522,51:698.5734973):34.94871485):4.695137955,(41:501.7905222,(45:366.3699246,50:366.3699246):135.4205976):236.4268279):79.87051601,(((34:254.3664406,46:254.3664406):296.618654,37:550.9850946):117.0960914,((35:153.5029854,39:153.502…
	TREE * STATE_39325000 = [&R] (((((((1:827.2792449,(((((31:205.58103,32:205.58103):191.2169146,33:396.7979446):245.4197576,(((41:195.3704598,50:195.3704598):183.8876919,45:379.2581516):83.10643623,(48:219.9734835,(49:181.5169844,51:181.5169844):38.45649906):242.3911044):179.8531144):28.46141785,((((34:179.1550717,46:179.1550717):139.6664746,37:318.8215463):28.66892868,38:347.490475):148.5375016,((…
	TREE * STATE_12405000 = [&R] (((((1:1519.496559,(((((25:247.557403,26:247.557403):127.2144324,30:374.7718354):267.6407998,27:642.4126352):390.1295689,(28:889.4494971,29:889.4494971):143.092707):337.3120921,(((((31:202.6025865,32:202.6025865):358.6273533,33:561.2299397):335.8988874,(((41:523.1758068,50:523.1758068):50.26435107,45:573.4401579):100.1284184,(48:296.4855233,(49:178.9214972,51:178.9214…
	TREE * STATE_8075000 = [&R] ((((((1:828.200597,(((((25:104.7054153,26:104.7054153):132.8971602,27:237.6025755):186.8800703,30:424.4826458):195.6976928,(28:511.5102853,29:511.5102853):108.6700533):97.16245609,(((((31:128.9653701,32:128.9653701):164.0979186,33:293.0632887):167.031647,((((34:191.881063,46:191.881063):47.99753658,37:239.8785996):161.0576063,((36:81.239029,40:81.239029):226.3832903,38…
	TREE * STATE_48360000 = [&R] ((((((1:1558.893877,((((25:125.4310691,26:125.4310691):274.2873222,(27:354.0935381,30:354.0935381):45.62485323):425.6333107,(28:335.7651123,29:335.7651123):489.5865898):315.5888742,(((((31:224.0884404,32:224.0884404):252.9313795,33:477.0198199):280.9064379,((41:547.9217156,(45:268.3732203,50:268.3732203):279.5484953):7.492628513,((48:293.7540189,49:293.7540189):89.581…
	TREE * STATE_9405000 = [&R] (((((1:1436.27703,(((((25:171.3541414,26:171.3541414):102.4732932,27:273.8274346):457.4603364,30:731.287771):103.4233391,(28:331.3262795,29:331.3262795):503.3848306):526.8149746,(((((31:99.20608671,32:99.20608671):296.6640325,33:395.8701192):279.9308025,(((34:255.2397737,46:255.2397737):99.46372444,37:354.7034981):193.4754975,((35:284.4859516,(36:160.4077863,40:160.407…
	TREE * STATE_30905000 = [&R] (((((((1:1044.629859,(((((31:106.3127513,32:106.3127513):117.4015149,33:223.7142663):425.8222666,((((34:277.2989149,46:277.2989149):194.9079152,37:472.2068301):63.58014166,(35:239.8006046,39:239.8006046):295.9863671):16.28972716,((36:162.2442823,40:162.2442823):106.5144049,38:268.7586872):283.3180117):97.45983396):42.66324237,((41:406.7545036,(45:320.3034362,50:320.30…
	TREE * STATE_24245000 = [&R] ((((((1:1025.302642,(((((31:66.99417566,32:66.99417566):574.7121948,33:641.7063705):131.0395395,((41:505.5479582,(45:178.3992609,50:178.3992609):327.1486973):191.5369622,(48:400.1200972,(49:165.239397,51:165.239397):234.8807003):296.9648231):75.66098958):31.39495735,(((34:510.9203175,46:510.9203175):171.0964308,37:682.0167484):49.76046127,((35:484.9299223,(36:251.6064…
	TREE * STATE_21360000 = [&R] ((((((1:1239.014626,(((((31:179.7228702,32:179.7228702):249.2612334,33:428.9841036):181.0107611,((41:429.2675256,(45:137.2055587,50:137.2055587):292.0619669):61.82114931,((48:181.5521636,49:181.5521636):54.09993456,51:235.6520982):255.4365767):118.9061897):72.97733422,((((34:161.6367902,46:161.6367902):185.7363766,37:347.3731668):103.7587837,38:451.1319505):66.5272868…
	TREE * STATE_38365000 = [&R] ((((((1:1022.551042,(((((25:202.2733489,26:202.2733489):330.7616256,27:533.0349745):15.67877376,30:548.7137482):256.5236042,(28:288.3506899,29:288.3506899):516.8866626):67.21778542,(((((31:51.04337261,32:51.04337261):229.9563958,33:280.9997684):347.1950896,(((((34:162.4164403,46:162.4164403):93.2207283,37:255.6371686):52.19035329,38:307.8275219):53.61861504,39:361.446…
	TREE * STATE_38595000 = [&R] ((((((1:1130.563517,(((((25:138.4628119,26:138.4628119):103.2367147,27:241.6995266):390.9881337,30:632.6876603):166.6428175,(28:231.3846612,29:231.3846612):567.9458167):166.0857645,((((31:153.033971,32:153.033971):154.2959656,33:307.3299366):263.7420093,(((41:231.6987204,(45:175.6431601,50:175.6431601):56.05556026):221.9105772,(48:297.5912426,(49:142.1801145,51:142.18…
	TREE * STATE_33175000 = [&R] (((((((1:782.0193571,(((((31:86.73412942,32:86.73412942):104.1545299,33:190.8886593):228.3186443,(((((34:133.9157209,46:133.9157209):30.05377595,37:163.9694969):47.09497881,38:211.0644757):97.56937548,(35:206.9075596,39:206.9075596):101.7262916):36.42033809,(36:87.7910296,40:87.7910296):257.2631597):74.15311438):55.39132821,((41:323.1195195,((48:133.3216257,49:133.321…
	TREE * STATE_8155000 = [&R] (((((((1:889.3906576,(((((31:238.3867625,32:238.3867625):205.9833027,33:444.3700652):179.7154314,((((34:201.751866,46:201.751866):139.5308214,37:341.2826873):100.808229,((36:103.1621304,40:103.1621304):187.6677512,38:290.8298816):151.2610348):55.80901429,(35:330.2002435,39:330.2002435):167.6996872):126.185566):61.59117729,((41:444.1841565,(45:433.0491649,50:433.0491649…
	TREE * STATE_21465000 = [&R] ((((((((1:1035.226576,((((((31:73.08087719,32:73.08087719):234.6012074,33:307.6820846):234.775187,((((34:91.75324434,46:91.75324434):221.9424092,37:313.6956535):30.21243416,((36:85.21806598,40:85.21806598):192.7695784,38:277.9876444):65.92044324):9.695803466,(35:297.7507791,39:297.7507791):55.85311199):188.8533804):109.76651,((48:215.3110463,49:215.3110463):192.052073…
	TREE * STATE_23465000 = [&R] ((((((1:1104.202613,(((((31:107.8910469,32:107.8910469):130.6510644,33:238.5421112):267.3187045,(((41:273.0906898,45:273.0906898):150.2271091,50:423.3177989):61.45422719,((48:63.96734356,49:63.96734356):249.1492195,51:313.116563):171.6554631):21.08878956):101.3311974,((((34:97.26663103,46:97.26663103):117.7733095,37:215.0399405):57.53748156,38:272.5774221):103.7183209…
	TREE * STATE_47985000 = [&R] ((((((1:1133.233782,(((((((2:120.8954396,(((3:17.394613,5:17.394613):57.00644046,(6:29.49367369,9:29.49367369):44.90737977):37.60595131,(4:28.12486596,(7:27.36126187,8:27.36126187):0.7636040921):83.88213881):8.888434782):217.3900307,18:338.2854703):69.85623692,17:408.1417072):19.36717961,(12:61.35763827,19:61.35763827):366.1512485):143.242452,((10:122.4892228,11:122.4…
	TREE * STATE_45230000 = [&R] (((((1:1658.776737,(((((31:287.6632708,32:287.6632708):234.4498684,33:522.1131392):349.2451646,(((34:134.5390968,46:134.5390968):261.9966622,37:396.535759):226.0317444,((35:355.3176694,39:355.3176694):186.6964166,((36:49.20793759,40:49.20793759):397.6501625,38:446.8581001):95.15598595):80.55341743):248.7908004):73.15710961,(((41:454.6783433,45:454.6783433):186.4180971…
	TREE * STATE_13300000 = [&R] (((((((1:872.6580294,(((((31:101.2956205,32:101.2956205):120.5428101,33:221.8384306):313.8438241,((((34:104.7553135,46:104.7553135):98.04655336,37:202.8018669):50.58261083,38:253.3844777):119.2374586,((35:277.6027978,39:277.6027978):90.23524139,(36:149.7135399,40:149.7135399):218.1244993):4.783897074):163.0603184):106.7458812,(((41:388.8623675,45:388.8623675):0.244531…
	TREE * STATE_34650000 = [&R] ((((((1:774.9775842,(((((25:124.235619,26:124.235619):109.5749831,27:233.810602):112.5343433,30:346.3449453):310.9460261,(28:305.5252142,29:305.5252142):351.7657572):96.92763602,(((((31:105.6992086,32:105.6992086):119.0078363,33:224.7070448):277.513806,(((34:217.560398,46:217.560398):202.6655596,37:420.2259576):52.93527476,((35:249.6216501,(36:60.32504139,40:60.325041…
	TREE * STATE_6655000 = [&R] (((((((1:1005.551847,(((((31:72.02226814,32:72.02226814):156.0174151,33:228.0396833):354.9162052,(((41:209.3711047,50:209.3711047):48.89192799,45:258.2630327):133.9691785,(48:287.2475236,(49:198.0329421,51:198.0329421):89.21458143):104.9846876):190.7236773):20.34777833,(((((34:150.9449604,46:150.9449604):165.9306267,37:316.8755871):29.68760027,38:346.5631874):63.592171…
	TREE * STATE_21475000 = [&R] (((((((1:1070.676485,(((((31:89.67792918,32:89.67792918):191.9581334,33:281.6360626):248.582395,((((34:96.37402565,46:96.37402565):112.9315086,37:209.3055343):62.44246707,((36:45.31637961,40:45.31637961):106.2105741,38:151.5269537):120.2210476):53.87658157,(35:237.8869839,39:237.8869839):87.73759898):204.5938747):275.4812721,(41:608.0875439,((45:111.7749716,50:111.774…
	TREE * STATE_10075000 = [&R] (((((((1:885.4699684,(((((31:147.667519,32:147.667519):327.3063309,33:474.9738499):84.80247904,(((34:222.2721943,46:222.2721943):80.77346655,37:303.0456608):31.25696767,((35:264.6760631,39:264.6760631):52.31626528,((36:97.77425935,40:97.77425935):105.94038,38:203.7146393):113.277689):17.31030015):225.4737005):106.4722422,(41:501.6045461,((45:331.2312958,50:331.2312958…
	TREE * STATE_33970000 = [&R] (((((((1:1063.636873,(28:999.4802566,(((((31:122.857445,32:122.857445):302.7359568,33:425.5934018):239.4823174,(((34:178.2128309,46:178.2128309):275.6858245,37:453.8986554):101.1826194,((35:186.831173,(36:114.0210965,40:114.0210965):72.81007647):183.5473331,(38:281.8964402,39:281.8964402):88.48206586):184.7027687):109.9944445):34.10426402,((41:283.9704748,(45:259.0676…
	TREE * STATE_29320000 = [&R] (((((((1:812.9603501,(((((31:193.3706795,32:193.3706795):151.0181279,33:344.3888074):186.3213835,((((34:124.8845859,46:124.8845859):119.5114124,37:244.3959983):66.25953292,38:310.6555312):63.49202157,((35:255.4193064,(36:121.9420044,40:121.9420044):133.477302):35.0769802,39:290.4962866):83.65126621):156.5626381):10.68359035,((41:413.0322241,(45:187.5474306,50:187.5474…
	TREE * STATE_7885000 = [&R] (((((((1:913.4934054,(((((31:99.57043842,32:99.57043842):176.2054231,33:275.7758615):247.1052498,(((((34:173.7750586,46:173.7750586):76.27542599,37:250.0504846):34.54162944,38:284.592114):88.06451109,(35:186.0745919,39:186.0745919):186.5820331):29.70654565,(36:288.505664,40:288.505664):113.8575067):120.5179405):104.3213884,(((41:241.4677081,45:241.4677081):78.31889524,…
	TREE * STATE_5200000 = [&R] ((((((1:835.9543579,(((((31:132.3944234,32:132.3944234):173.2670182,33:305.6614415):215.7608955,((41:395.5189784,(45:378.9709943,50:378.9709943):16.54798409):41.34238977,((48:149.3706809,49:149.3706809):103.6941318,51:253.0648127):183.7965555):84.56096888):97.91482354,((((34:189.0904553,46:189.0904553):228.0613113,37:417.1517666):108.6073904,(35:341.5398318,(36:99.7459…
	TREE * STATE_38405000 = [&R] ((((((1:1077.012053,(((((25:139.3212215,26:139.3212215):256.2772693,27:395.5984908):277.9576499,30:673.5561407):124.4996706,(28:640.2041284,29:640.2041284):157.851683):150.2779566,(((((31:124.4077867,32:124.4077867):221.1248161,33:345.5326028):234.4144082,(((34:187.0287029,46:187.0287029):173.5010018,37:360.5297046):106.1973931,((35:347.6423804,(36:61.52141338,40:61.5…
	TREE * STATE_27060000 = [&R] ((((((1:867.3507967,(((((2:161.4208841,((((3:61.99635906,5:61.99635906):14.51289896,(4:75.19815635,(6:48.41242801,9:48.41242801):26.78572835):1.311101674):32.84556148,7:109.3548195):22.68429655,8:132.0391161):29.38176808):161.3579579,(12:269.9719511,(17:194.3588502,19:194.3588502):75.61310085):52.80689094):5.695739819,(((10:179.4799239,13:179.4799239):40.17935951,11:2…
	TREE * STATE_10135000 = [&R] (((((((1:906.3714622,(((((31:30.05252237,32:30.05252237):356.6532037,33:386.7057261):82.84281985,(((34:187.256499,46:187.256499):53.85045166,37:241.1069506):159.0346708,((35:262.7673242,39:262.7673242):56.860464,((36:101.9624606,40:101.9624606):71.89986935,38:173.86233):145.7654582):80.51383328):69.4069245):74.00193703,(((41:231.5442974,45:231.5442974):30.90222552,50:…
	TREE * STATE_40840000 = [&R] ((((((1:1622.28378,(((((25:122.0000189,26:122.0000189):476.8755958,30:598.8756147):136.5953445,27:735.4709592):517.5899858,(28:1068.111977,29:1068.111977):184.9489676):55.40510745,(((((31:190.2273095,32:190.2273095):232.2034006,33:422.4307101):173.8076323,((41:522.8595586,(45:136.374887,50:136.374887):386.4846716):3.195935139,((48:245.4996312,49:245.4996312):51.873311…
	TREE * STATE_36610000 = [&R] (((((((1:1135.30159,(((((31:146.0060441,32:146.0060441):232.5787334,33:378.5847776):362.454209,((41:538.4851704,(45:537.8041491,50:537.8041491):0.681021301):159.7241378,((48:187.5887604,49:187.5887604):265.4670708,51:453.0558312):245.153477):42.82967843):253.233496,((((34:110.4544808,46:110.4544808):224.0239614,37:334.4784421):264.5896714,(35:141.7036253,39:141.703625…
	TREE * STATE_28235000 = [&R] (((((((1:1193.375231,(((((31:157.5680894,32:157.5680894):207.5834558,33:365.1515452):333.0222353,((((34:245.6071593,46:245.6071593):108.901304,37:354.5084633):78.43424408,((36:86.54912139,40:86.54912139):217.1261774,38:303.6752988):129.2674085):33.8692967,(35:455.6505824,39:455.6505824):11.16142171):231.3617764):235.8220631,((48:189.8601784,49:189.8601784):405.7795819…
	TREE * STATE_32585000 = [&R] (((((((1:1241.463429,(((((31:189.9416528,32:189.9416528):465.6920583,33:655.6337111):27.21144118,((41:553.4216544,(45:361.9776515,50:361.9776515):191.4440029):79.11749999,((48:330.7172145,49:330.7172145):93.29775427,51:424.0149688):208.5241855):50.30599791):173.9250075,((((34:180.4387156,46:180.4387156):200.7434487,37:381.1821643):84.43764641,(38:348.9124449,39:348.91…
	TREE * STATE_49350000 = [&R] (((((1:1055.24842,(((((25:128.08749,26:128.08749):234.4981691,27:362.5856591):92.45321472,30:455.0388738):224.5166167,(28:310.8234881,29:310.8234881):368.7320025):100.1281075,(((((31:346.6658026,32:346.6658026):81.82642435,33:428.4922269):109.6660908,(((34:117.6941564,46:117.6941564):40.12887408,37:157.8230304):199.34325,((35:197.3327485,39:197.3327485):74.28847431,((…
	TREE * STATE_14180000 = [&R] (((((((1:680.5096463,(((((31:114.2252091,32:114.2252091):79.59777688,33:193.822986):172.2613645,((((34:51.70643353,46:51.70643353):87.32846761,37:139.0349011):117.0555641,(38:213.7790519,39:213.7790519):42.3114134):0.333877548,(35:214.5587549,(36:163.726246,40:163.726246):50.83250893):41.86558786):109.6600077):15.65473003,((41:244.003279,(48:153.7719622,(49:106.313512…
	TREE * STATE_5385000 = [&R] (((((1:1155.870732,(((((((((((2:8.841835093,7:8.841835093):1.68792756,8:10.52976265):48.30197738,(4:35.32811303,9:35.32811303):23.50362701):35.01657686,(3:35.67644268,6:35.67644268):58.17187421):40.15608206,5:134.004399):148.4971924,17:282.5015914):93.88813185,((15:208.9015917,16:208.9015917):83.03412368,18:291.9357153):84.45400787):84.5120455,(12:100.3350146,19:100.33…
	TREE * STATE_10410000 = [&R] ((((((1:1076.529177,((((25:99.78366044,26:99.78366044):191.2285364,30:291.0121968):180.0358913,(27:375.6649472,(28:229.0763717,29:229.0763717):146.5885755):95.38314088):431.1692129,(((((31:203.6622441,32:203.6622441):288.5125205,33:492.1747645):88.88732019,(((34:109.7892211,46:109.7892211):158.1521701,37:267.9413912):212.697641,((35:142.9856375,39:142.9856375):177.290…
	TREE * STATE_36175000 = [&R] ((((((1:1534.468148,((((((2:69.52172275,((4:43.92659094,(6:37.64631342,9:37.64631342):6.280277514):17.80250817,(7:55.47659017,8:55.47659017):6.252508942):7.792623643):18.60692752,(3:61.3323825,5:61.3323825):26.79626778):155.5103132,17:243.6389635):15.49981943,(12:107.3905317,19:107.3905317):151.7482512):249.1422174,((10:349.3870171,(11:271.8362206,14:271.8362206):77.5…
	TREE * STATE_18270000 = [&R] ((((((1:1062.231793,(((((25:94.74232971,26:94.74232971):118.8566811,27:213.5990108):246.5480161,30:460.1470269):334.3375296,(28:331.1201881,29:331.1201881):463.3643684):114.7477361,(((((31:204.3438047,32:204.3438047):166.7481909,33:371.0919956):284.9950496,(((34:76.9744602,46:76.9744602):71.63526549,37:148.6097257):335.6166494,((35:426.6811689,(36:176.8300377,40:176.8…
	TREE * STATE_34300000 = [&R] (((((((1:1240.580862,(((((31:199.6286037,32:199.6286037):177.036202,33:376.6648057):356.1110626,((((34:121.0162281,46:121.0162281):122.8043442,37:243.8205723):147.5460336,38:391.366606):58.8127548,((35:335.7955676,39:335.7955676):113.2364318,(36:157.0437742,40:157.0437742):291.9882251):1.147361411):282.5965076):31.23000523,((41:266.5151571,(45:220.3303846,50:220.33038…
	TREE * STATE_23020000 = [&R] ((((((1:997.9185626,((((25:204.0411928,26:204.0411928):95.5670962,27:299.608289):164.3972476,((28:169.5722231,29:169.5722231):138.4587262,30:308.0309493):155.9745874):458.1292825,(((((31:66.52892412,32:66.52892412):104.0562917,33:170.5852158):373.7832107,(((34:155.2671692,46:155.2671692):112.9853695,37:268.2525387):190.2986728,((35:133.1515855,39:133.1515855):246.7209…
	TREE * STATE_5110000 = [&R] (((((1:1259.75997,(((((((2:98.57700729,((4:61.81909125,((6:48.91686121,9:48.91686121):8.978261148,7:57.89512235):3.923968897):8.471358115,8:70.29044937):28.28655792):5.461232734,(3:74.72232072,5:74.72232072):29.3159193):103.3750434,17:207.4132834):157.8454261,(12:350.274216,19:350.274216):14.98449356):137.4327502,((10:58.5091492,11:58.5091492):307.2471063,(((13:210.436…
	TREE * STATE_47520000 = [&R] ((((((1:1096.620109,(((((31:189.2429853,32:189.2429853):386.7362877,33:575.9792729):115.3008226,(((34:357.7880704,46:357.7880704):81.40266777,37:439.1907382):83.91216628,((35:164.3025347,39:164.3025347):320.8814744,((36:247.4967712,40:247.4967712):129.5060646,38:377.0028358):108.1811733):37.91889538):168.1771911):151.2610912,((41:687.3235885,(45:631.4476898,50:631.447…
	TREE * STATE_29215000 = [&R] ((((((1:905.2231961,(((((31:114.331033,32:114.331033):221.8102107,33:336.1412437):120.7447277,(((34:132.135888,46:132.135888):145.9455886,37:278.0814766):119.6964413,((35:161.3157575,39:161.3157575):214.0882081,((36:189.3606609,40:189.3606609):135.514469,38:324.8751299):50.52883564):22.37395236):59.10805352):70.76474517,(((41:283.4704391,50:283.4704391):73.37536691,45…
	TREE * STATE_36130000 = [&R] (((((((1:1177.203843,(((((31:168.0714277,32:168.0714277):183.0340389,33:351.1054666):357.3694835,(((34:212.1755814,46:212.1755814):182.3023452,37:394.4779266):56.1200982,((35:155.2389192,39:155.2389192):225.3804738,((36:109.224174,40:109.224174):143.1470631,38:252.371237):128.2481559):69.97863182):257.8769253):82.64125907,(((41:561.8858806,50:561.8858806):38.17648609,…
	TREE * STATE_34435000 = [&R] ((((((1:1284.586466,(((((25:121.0802603,26:121.0802603):322.9202455,27:444.0005058):8.088660452,30:452.0891663):521.2806021,(28:745.1485901,29:745.1485901):228.2211782):133.0598808,(((((31:165.9724613,32:165.9724613):199.2794249,33:365.2518861):297.8994763,((41:445.3055545,(45:304.3079355,50:304.3079355):140.9976191):66.92525153,((48:243.7469363,49:243.7469363):116.23…
	TREE * STATE_31665000 = [&R] (((((((1:1088.356279,(((((31:348.2797538,32:348.2797538):210.575273,33:558.8550268):276.3932673,((((34:161.1865532,46:161.1865532):72.7767114,37:233.9632646):31.80169316,38:265.7649578):93.48558424,((35:180.5816149,39:180.5816149):88.17768824,(36:149.6703505,40:149.6703505):119.0889527):90.49123884):475.9977521):11.80451658,(((41:237.7981431,50:237.7981431):150.128798…
	TREE * STATE_48425000 = [&R] (((((((1:719.9805144,((((31:123.3273325,32:123.3273325):284.3331672,33:407.6604997):105.813366,(((34:217.5635624,46:217.5635624):138.6738242,37:356.2373866):66.60989627,(((35:244.7491957,39:244.7491957):88.32142012,(36:128.6087502,40:128.6087502):204.4618656):15.72323373,38:348.7938495):74.05343337):90.62658285):42.8524489,((((41:314.5644059,45:314.5644059):0.73197984…
	TREE * STATE_15540000 = [&R] (((((1:1117.101858,(((((25:110.1649623,26:110.1649623):101.9309949,27:212.0959572):176.3730165,30:388.4689737):139.5198913,(28:310.0357552,29:310.0357552):217.9531098):523.5418427,(((((31:122.3788783,32:122.3788783):517.2233916,33:639.6022699):100.091083,(((34:201.6111964,46:201.6111964):247.1066042,37:448.7178006):171.5458091,((35:326.2120698,39:326.2120698):142.9861…
	TREE * STATE_24595000 = [&R] (((((((1:1037.69037,(((((31:233.0684055,32:233.0684055):86.7729549,33:319.8413604):274.0645382,((41:329.8182631,(45:196.452799,50:196.452799):133.365464):180.9542462,((48:293.7563187,49:293.7563187):125.8561718,51:419.6124905):91.16001872):83.13338937):102.9562485,(((((34:142.6369438,46:142.6369438):108.9407191,37:251.5776628):108.7775135,38:360.3551764):80.16019512,(…
	TREE * STATE_26625000 = [&R] (((((((1:940.5153451,(((((31:235.8313964,32:235.8313964):184.570329,33:420.4017254):95.06311144,((41:347.6416071,(45:270.2527587,50:270.2527587):77.38884838):54.48447911,((48:132.3695131,49:132.3695131):184.7452684,51:317.1147815):85.01130467):113.3387507):61.38417567,(((34:221.7066603,46:221.7066603):114.8800099,(37:321.5250115,38:321.5250115):15.06165879):156.337428…
	TREE * STATE_7565000 = [&R] ((((((1:858.8190155,(((((31:241.7421096,32:241.7421096):203.8938412,33:445.6359507):143.5189256,(((34:143.5469501,46:143.5469501):238.0438661,37:381.5908162):132.0335341,((35:339.2837973,(36:103.3313342,40:103.3313342):235.9524631):102.1613933,(38:310.9655476,39:310.9655476):130.479643):72.17915974):75.53052605):80.02540333,((41:283.5856198,(45:186.9344901,50:186.93449…
	TREE * STATE_49120000 = [&R] ((((((1:954.7516395,((((((25:103.6077208,26:103.6077208):313.565541,27:417.1732618):37.03173775,29:454.2049995):135.0779091,30:589.2829086):150.0787678,28:739.3616764):141.2526304,(((((31:51.12301497,32:51.12301497):321.5897914,33:372.7128064):194.6666574,(((41:331.621612,45:331.621612):1.289876207,50:332.9114882):174.3222518,((48:234.0881864,49:234.0881864):166.26506…
	TREE * STATE_27765000 = [&R] (((((1:1293.651392,(((((25:336.3669251,26:336.3669251):60.69524865,27:397.0621737):236.6945133,30:633.756687):227.9970881,(28:194.334099,29:194.334099):667.419676):166.3624518,(((((31:214.8803219,32:214.8803219):127.8587486,33:342.7390705):260.4259879,(((34:180.2652595,46:180.2652595):191.0593979,37:371.3246574):176.1776896,((35:227.7463379,39:227.7463379):254.7475379…
	TREE * STATE_12750000 = [&R] ((((((1:928.5017879,(((((25:355.8833144,26:355.8833144):189.5740677,30:545.4573821):40.14241075,27:585.5997928):113.439751,(28:425.643041,29:425.643041):273.3965028):148.5965624,(((((31:174.3842321,32:174.3842321):172.8220915,33:347.2063236):274.9353042,(((((34:333.6863954,46:333.6863954):63.80226441,37:397.4886598):32.16764025,38:429.6563001):151.1464784,(35:289.1054…
	TREE * STATE_24925000 = [&R] (((((((1:985.1315965,(((((31:170.1416255,32:170.1416255):300.2687893,33:470.4104148):159.9181623,((((34:189.2202576,46:189.2202576):92.05819578,37:281.2784534):78.71705491,((36:94.90241145,40:94.90241145):117.5005092,38:212.4029206):147.5925877):95.12541936,(35:312.1526099,39:312.1526099):142.9683178):175.2076495):98.88374422,(((41:345.1353543,45:345.1353543):64.34189…
	TREE * STATE_18565000 = [&R] ((((((1:1054.156874,(((((31:257.697634,32:257.697634):113.2889112,33:370.9865452):265.5242618,(41:549.6424198,((45:140.3351398,50:140.3351398):403.8147016,((48:176.0549256,49:176.0549256):187.5697439,51:363.6246695):180.525172):5.492578323):86.86838723):79.22027044,(((34:227.5435688,46:227.5435688):68.8776593,37:296.4212281):230.0684524,((35:248.4507448,39:248.4507448…
	TREE * STATE_14165000 = [&R] ((((((1:727.2151026,(((((((2:76.06615696,(4:65.89797701,8:65.89797701):10.16817995):11.93183949,(7:78.18248028,9:78.18248028):9.81551617):84.73376889,(3:113.0725069,(5:78.17346128,6:78.17346128):34.8990456):59.65925846):42.52334131,17:215.2551067):110.7006928,(12:55.54477624,19:55.54477624):270.4110232):64.62807323,((10:294.7453456,11:294.7453456):41.6715814,((13:195.…
	TREE * STATE_25560000 = [&R] (((((((1:724.4040016,(((((31:128.0703798,32:128.0703798):301.3407857,33:429.4111655):76.20725645,((41:224.5794418,(45:189.1047496,50:189.1047496):35.47469215):200.3688113,((48:51.70679122,49:51.70679122):115.4782231,51:167.1850143):257.7632388):80.67016883):61.88005206,(((34:130.7714641,46:130.7714641):224.4936316,37:355.2650958):73.93204858,(((35:195.0471644,39:195.0…
	TREE * STATE_29665000 = [&R] ((((((((1:892.1738222,((((((31:59.11451529,32:59.11451529):250.3225186,33:309.4370339):261.7966498,((((34:100.1003702,46:100.1003702):49.2198378,37:149.320208):80.86848082,38:230.1886889):165.933528,((35:150.2040812,39:150.2040812):72.79479682,(36:122.8887978,40:122.8887978):100.1100802):173.1233389):175.1114668):111.3800022,((48:161.221416,49:161.221416):277.9737438,…
	TREE * STATE_34825000 = [&R] ((((((1:1408.257164,((((((((2:327.8587655,((3:205.2070057,6:205.2070057):39.41723276,5:244.6242385):83.23452698):7.892717136,9:335.7514826):41.08026062,(4:149.7865445,(7:71.96585442,8:71.96585442):77.82069005):227.0451988):194.9159713,17:571.7477146):127.8809979,(((13:307.9326286,16:307.9326286):81.26962256,15:389.2022511):91.26741483,18:480.4696659):219.1590465):77.1…
	TREE * STATE_47345000 = [&R] ((((((1:1045.653027,((((25:204.472554,26:204.472554):80.66102776,27:285.1335817):137.4282058,((28:323.7082199,30:323.7082199):46.4389253,29:370.1471452):52.41464229):335.3747373,(((((31:120.3275759,32:120.3275759):83.96202275,33:204.2895987):302.8539163,(((34:100.9765914,46:100.9765914):170.0674721,37:271.0440635):75.50827389,(((35:177.9882115,39:177.9882115):58.50009…
	TREE * STATE_32305000 = [&R] (((((1:1396.254675,(((((25:82.03466024,26:82.03466024):113.6245906,27:195.6592509):553.1053408,30:748.7645917):145.0546071,(28:277.57605,29:277.57605):616.2431487):132.1231486,(((((31:87.23199989,32:87.23199989):572.9461219,33:660.1781218):70.05479945,((((34:123.5945903,46:123.5945903):52.86512589,37:176.4597162):77.73031573,38:254.1900319):110.81102,((35:184.5869799,…
	TREE * STATE_32470000 = [&R] (((((((1:1231.303814,(((((31:98.85796865,32:98.85796865):266.1208764,33:364.978845):220.9768408,(((34:227.1627454,46:227.1627454):99.68199436,37:326.8447398):69.01104029,((35:268.0124931,(38:235.3339147,39:235.3339147):32.6785784):63.67433145,(36:27.35941896,40:27.35941896):304.3274056):64.1689555):190.0999057):144.221533,((41:622.9754148,((48:257.5970025,49:257.59700…
	TREE * STATE_22965000 = [&R] ((((((1:956.7430932,(((((25:276.9966321,26:276.9966321):29.8123619,27:306.808994):203.6859105,30:510.4949045):270.1346642,(28:450.9809581,29:450.9809581):329.6486106):72.58586368,(((((31:77.42427083,32:77.42427083):312.9392315,33:390.3635024):221.1660758,((41:371.3730688,(45:244.9976644,50:244.9976644):126.3754044):155.7000129,((48:180.1733324,49:180.1733324):84.09816…
	TREE * STATE_39960000 = [&R] ((((((1:1238.701966,((((25:171.579785,(26:156.2313977,27:156.2313977):15.3483873):479.0361348,30:650.6159198):251.5598299,(28:764.1311233,29:764.1311233):138.0446265):163.140207,(((((31:105.3538165,32:105.3538165):421.7985525,33:527.152369):141.8965829,((((34:132.5575283,46:132.5575283):67.01837085,37:199.5758991):261.3629757,(35:440.7502061,(36:207.4923929,40:207.492…
	TREE * STATE_10140000 = [&R] (((((((1:881.1146536,(((((31:64.11792102,32:64.11792102):230.0682188,33:294.1861398):201.70812,(((34:174.8402206,46:174.8402206):119.9162802,37:294.7565008):149.2441388,((35:163.1838273,39:163.1838273):215.4766881,((36:87.18449562,40:87.18449562):116.6334765,38:203.8179721):174.8425432):65.34012427):51.89362023):117.1201043,(((41:167.8063431,45:167.8063431):63.7632624…
	TREE * STATE_33395000 = [&R] (((((1:769.3184503,(((((25:48.55017814,26:48.55017814):259.9670522,27:308.5172304):67.61361825,30:376.1308486):187.5546523,(28:223.882854,29:223.882854):339.8026469):114.0661655,(((((31:88.23860286,32:88.23860286):144.5224141,33:232.7610169):162.0697259,(((41:147.7889248,45:147.7889248):8.74845917,50:156.537384):122.1109962,((48:72.99522103,49:72.99522103):133.6675838…
	TREE * STATE_6025000 = [&R] ((((((1:1406.730091,(((((31:106.8419959,32:106.8419959):93.08098342,33:199.9229793):561.3587714,((((34:337.0682219,46:337.0682219):142.2951343,37:479.3633561):93.63855787,((35:135.4849328,39:135.4849328):297.7725796,38:433.2575124):139.7444016):118.4837779,(36:92.40978433,40:92.40978433):599.0759075):69.79605884):60.59114603,((41:601.8342291,(45:338.8731766,50:338.8731…
	TREE * STATE_24920000 = [&R] (((((((1:1213.515685,(((((31:167.926343,32:167.926343):277.2697979,33:445.1961409):295.6399207,(((((34:356.5848465,46:356.5848465):94.76286338,37:451.3477099):70.66058131,38:522.0082912):72.67944141,(36:71.93334364,40:71.93334364):522.754389):13.381229,(35:132.2053097,39:132.2053097):475.8636519):132.7671):91.19511406,((41:455.6483918,(45:430.0882438,50:430.0882438):2…
	TREE * STATE_26060000 = [&R] ((((((1:1147.99489,((((((2:164.8684487,(((3:107.0560457,(6:74.14739168,9:74.14739168):32.90865401):9.414398275,8:116.470444):9.098884657,(4:123.8695554,7:123.8695554):1.699773245):39.29912009):17.23379052,5:182.1022392):118.5558949,((13:52.86139881,15:52.86139881):103.8134969,(16:98.8072373,18:98.8072373):57.86765843):143.9832384):138.3134042,((12:249.5115434,19:249.5…
	TREE * STATE_28815000 = [&R] ((((((1:1375.805187,(((((25:108.8491363,26:108.8491363):261.1605182,27:370.0096544):143.5115234,30:513.5211779):411.7913381,(28:348.8140033,29:348.8140033):576.4985127):305.1420647,(((((31:74.94067783,32:74.94067783):448.2980213,33:523.2386991):191.9517981,((((34:181.558486,46:181.558486):77.74714073,37:259.3056268):215.1684366,(35:140.6867193,39:140.6867193):333.7873…
	TREE * STATE_11530000 = [&R] ((((((1:1242.25707,(((((25:189.714724,26:189.714724):183.3198888,27:373.0346128):225.2039719,30:598.2385848):177.9233935,(28:588.6694103,29:588.6694103):187.492568):164.9512993,(((((31:198.981671,32:198.981671):207.0686811,33:406.050352):221.0716875,((41:375.8431621,(45:178.101496,50:178.101496):197.7416661):116.3693963,((48:229.1224866,49:229.1224866):164.3874665,51:…
	TREE * STATE_11880000 = [&R] ((((((((1:839.5103695,(((((31:119.738319,32:119.738319):97.17016685,33:216.9084858):367.5489022,((((34:139.8530577,46:139.8530577):70.60353756,37:210.4565953):82.20955432,38:292.6661496):220.9637161,((35:134.4283905,39:134.4283905):142.8938544,(36:78.19030984,40:78.19030984):199.1319352):236.3076207):70.82752233):43.50946817,(((41:475.8806179,45:475.8806179):66.024778…
	TREE * STATE_21805000 = [&R] ((((((1:1397.213247,(((((25:268.0938254,26:268.0938254):39.93255171,27:308.0263771):203.4508211,30:511.4771981):57.17906656,(28:399.6147963,29:399.6147963):169.0414684):661.7415588,(((((31:249.5440615,32:249.5440615):404.5479682,33:654.0920297):98.11982495,(((((34:341.4322784,46:341.4322784):125.8833491,38:467.3156274):11.12817817,37:478.4438056):32.42436143,(35:243.6…
	TREE * STATE_13415000 = [&R] (((((((1:652.250132,(((((31:174.1563618,32:174.1563618):213.0393082,33:387.19567):65.98078367,(((41:187.6840613,50:187.6840613):64.64589623,45:252.3299576):71.45999625,((48:69.93793266,49:69.93793266):43.060256,51:112.9981887):210.7917651):129.3864999):51.16922937,(((((34:84.50720779,46:84.50720779):97.40167449,37:181.9088823):86.99111837,38:268.9000006):35.1616213,(3…
	TREE * STATE_8085000 = [&R] (((((((1:847.572943,(((((31:178.9476206,32:178.9476206):176.3370957,33:355.2847163):193.7211383,(((((34:204.1651328,46:204.1651328):67.21034366,38:271.3754765):72.31678174,37:343.6922582):21.44975399,(36:102.1997989,40:102.1997989):262.9422133):51.87422871,(35:206.5788974,39:206.5788974):210.4373436):131.9896136):67.36680138,(((41:273.7248168,45:273.7248168):164.871753…
	TREE * STATE_24935000 = [&R] ((((((1:1057.761788,(((((31:228.1141165,32:228.1141165):263.9421785,33:492.0562951):83.1430118,(((34:140.0823094,46:140.0823094):200.1246506,37:340.20696):169.4650082,((35:139.5017094,39:139.5017094):304.1590381,((36:187.8770434,40:187.8770434):130.334441,38:318.2114844):125.4492631):66.01122069):65.52733868):22.46758113,((41:447.9973179,(45:340.478802,50:340.478802):…
	TREE * STATE_4995000 = [&R] (((((1:1197.83344,((((((2:117.262323,(((3:96.91750707,(4:86.01711482,(6:65.81989511,9:65.81989511):20.19721971):10.90039225):12.16739561,(7:56.00407705,8:56.00407705):53.08082563):2.585050692,5:111.6699534):5.592369676):94.38436495,17:211.646688):117.2760197,(12:93.88626691,19:93.88626691):235.0364408):24.99235358,(((10:64.89502522,11:64.89502522):135.5443584,(13:194.7…
	TREE * STATE_16095000 = [&R] (((((1:1346.052692,(((((25:121.9704758,26:121.9704758):238.8648281,27:360.8353039):158.1021358,30:518.9374398):432.7323193,(28:373.5015736,29:373.5015736):578.1681855):41.46000003,(((((31:297.3190702,32:297.3190702):76.42307693,33:373.7421471):275.4933919,(((((34:156.3268594,46:156.3268594):122.3192442,37:278.6461035):145.8310511,38:424.4771547):19.25842116,(35:199.07…
	TREE * STATE_21750000 = [&R] ((((((1:1231.415324,(((((31:78.08415047,32:78.08415047):375.6990311,33:453.7831815):221.0125076,(((41:323.9259113,50:323.9259113):12.72156622,45:336.6474775):330.3115202,((48:273.6731673,49:273.6731673):40.47189842,51:314.1450658):352.813932):7.836691472):175.2868462,((((34:232.5420326,46:232.5420326):212.3867845,37:444.9288171):138.8445386,((36:70.7666674,40:70.76666…
	TREE * STATE_46075000 = [&R] (((((((1:725.9282421,(((((31:219.3984942,32:219.3984942):146.3600985,((48:48.38064779,49:48.38064779):215.1368561,51:263.5175039):102.2410889):49.5643669,33:415.3229596):133.9089631,((41:193.8199222,(45:108.5646455,50:108.5646455):85.25527669):230.6466426,((42:213.8957285,47:213.8957285):107.0658634,(43:126.5998229,44:126.5998229):194.3617689):103.5049729):124.765358)…
	TREE * STATE_14360000 = [&R] (((((((1:729.3391393,((((31:122.6182032,32:122.6182032):258.1590423,(33:361.6994103,((41:252.598996,(45:97.41225473,50:97.41225473):155.1867413):20.48080626,((48:86.41029081,49:86.41029081):107.1831366,51:193.5934274):79.48637489):88.61960799):19.07783525):119.5986116,(((34:88.28087345,46:88.28087345):154.2879494,37:242.5688229):144.2890827,((35:217.1087391,39:217.108…
	TREE * STATE_45970000 = [&R] ((((((1:1463.613251,((((25:165.9321366,26:165.9321366):436.6556981,(27:597.002408,30:597.002408):5.585426651):230.9580515,(28:336.1316175,29:336.1316175):497.4142687):543.8380794,((((31:207.9254086,32:207.9254086):226.2320971,33:434.1575057):308.339125,(((34:254.0457118,46:254.0457118):41.56533442,37:295.6110462):319.0225548,(((35:290.0185862,39:290.0185862):225.92482…
	TREE * STATE_8110000 = [&R] (((((((1:997.1699157,(((((31:117.231612,32:117.231612):300.8611686,33:418.0927806):320.1630493,(((34:248.4364065,46:248.4364065):88.3267799,37:336.7631864):125.9304991,((35:317.7397355,(36:157.2272646,40:157.2272646):160.512471):115.9832986,(38:348.5254158,39:348.5254158):85.19761837):28.97065133):275.5621444):6.959627422,((41:456.5402956,(45:307.3242098,50:307.3242098…
	TREE * STATE_10440000 = [&R] ((((((1:1129.424037,(((((25:176.9369839,26:176.9369839):118.8224364,27:295.7594202):184.0635746,30:479.8229948):117.7044453,(28:391.1799704,29:391.1799704):206.3474698):289.9999465,(((((31:195.3058305,32:195.3058305):401.7911237,33:597.0969542):99.18750141,(((41:230.0708057,45:230.0708057):34.08351523,50:264.1543209):250.9278974,((48:135.8665052,49:135.8665052):137.40…
	TREE * STATE_27335000 = [&R] ((((((((1:1029.949557,(((((31:248.3080107,32:248.3080107):237.5833354,33:485.8913461):52.18506296,((((34:170.0920953,46:170.0920953):172.5478183,37:342.6399136):47.57022464,38:390.2101383):45.90402773,((35:150.8682737,39:150.8682737):149.5177756,(36:135.3013867,40:135.3013867):165.0846626):135.7281167):101.9622431):168.7775831,(((41:346.525729,45:346.525729):67.361355…
	TREE * STATE_5695000 = [&R] (((((((1:1068.929161,(((((31:336.5295501,32:336.5295501):226.2030777,33:562.7326277):14.34184982,((41:334.6904963,(45:120.5871967,50:120.5871967):214.1032996):103.5222579,((48:85.56628049,49:85.56628049):226.7136547,51:312.2799351):125.932819):138.8617234):135.6528415,(((34:331.6774959,46:331.6774959):112.901761,37:444.5792569):164.8944289,(((35:413.2121697,39:413.2121…
	TREE * STATE_25295000 = [&R] ((((((1:841.9973105,(((((25:34.27521211,26:34.27521211):232.2984157,27:266.5736278):138.4118481,30:404.9854759):79.93684402,(28:171.7528245,29:171.7528245):313.1694954):205.6078603,(((((31:78.92416399,32:78.92416399):91.58594543,33:170.5101094):315.2373324,(((34:94.76519001,46:94.76519001):95.38681631,37:190.1520063):131.1000789,(((35:175.5210679,39:175.5210679):96.48…
	TREE * STATE_14875000 = [&R] (((((((1:946.3110951,((((31:121.6492083,32:121.6492083):399.4401699,33:521.0893782):125.0441181,(((41:472.6429322,(45:221.551098,50:221.551098):251.0918342):29.88416003,((48:188.3289793,49:188.3289793):62.58401989,51:250.9129992):251.614093):62.33734139,(42:232.843577,((43:131.095558,44:131.095558):62.41015084,47:193.5057088):39.3378682):332.0208566):81.26906266):201.…
	TREE * STATE_12745000 = [&R] ((((((1:861.6347516,(((((31:118.5157547,32:118.5157547):456.2326399,33:574.7483945):72.25390246,(((((34:286.0793426,46:286.0793426):35.00853861,37:321.0878812):202.9405396,38:524.0284208):71.58603982,(36:170.622453,40:170.622453):424.9920076):2.975257574,(35:283.5567186,39:283.5567186):315.0329996):48.41257882):60.65844649,((41:472.0289401,(45:280.9552007,50:280.95520…
	TREE * STATE_8650000 = [&R] ((((((1:1172.039134,((((((25:41.15331787,26:41.15331787):97.8538256,30:139.0071435):109.7694298,27:248.7765733):125.898775,29:374.6753482):20.71432928,28:395.3896775):505.9120531,(((((31:46.28002109,32:46.28002109):79.93626652,33:126.2162876):360.6286161,((41:349.546555,(45:279.6014685,50:279.6014685):69.94508646):40.61781355,((48:178.8654127,49:178.8654127):136.201342…
	TREE * STATE_41675000 = [&R] (((((1:1558.8696,((((((((((2:113.7895299,5:113.7895299):42.76917147,(7:61.77386043,8:61.77386043):94.78484098):43.07716662,((3:153.0432072,4:153.0432072):0.04672686915,(6:110.8700163,9:110.8700163):42.21991779):46.54593391):116.4498671,18:316.0857351):118.4352774,17:434.5210125):37.25803927,(12:219.9384253,19:219.9384253):251.8406264):219.2039073,((20:189.8141065,21:1…
	TREE * STATE_29630000 = [&R] ((((((1:916.3638908,(((((25:220.7981784,26:220.7981784):375.2044538,30:596.0026322):30.23970609,27:626.2423383):25.94676227,(28:575.152087,29:575.152087):77.03701351):68.13795328,((((((31:255.628344,32:255.628344):60.7648385,33:316.3931825):194.5749152,((((34:132.7128317,46:132.7128317):91.80491791,37:224.5177496):51.35313306,38:275.8708827):112.0272043,((35:204.18154…
	TREE * STATE_6240000 = [&R] (((((((1:802.6848374,(((((31:51.99745515,32:51.99745515):273.9469184,33:325.9443735):191.938377,(((34:143.5139352,46:143.5139352):81.83298149,37:225.3469167):157.4533589,(35:234.5082013,(((36:69.84166768,40:69.84166768):134.6259931,38:204.4676608):15.86544948,39:220.3331103):14.17509103):148.2920743):135.0824748):98.76083681,(((41:307.4535597,45:307.4535597):69.4210718…
	TREE * STATE_27750000 = [&R] (((((((1:1135.30275,(((((31:219.678747,32:219.678747):272.4680399,33:492.1467869):256.3047499,(((((34:161.4674179,46:161.4674179):111.7128659,37:273.1802838):51.65791807,38:324.8382019):45.73014939,(35:130.1396437,39:130.1396437):240.4287076):171.242459,(36:142.9061867,40:142.9061867):398.9046236):206.6407265):114.809976,(((41:420.7220724,45:420.7220724):65.26691429,5…
	TREE * STATE_8535000 = [&R] (((((1:1347.717582,((((((2:179.6959099,((3:131.3951395,5:131.3951395):20.61225674,(((4:63.2722741,7:63.2722741):2.659222991,6:65.93149709):31.64882497,(8:53.03610397,9:53.03610397):44.54421809):54.42707414):27.6885137):133.4936013,(17:291.8515276,18:291.8515276):21.33798367):56.41651568,(12:36.80829423,19:36.80829423):332.7977327):272.4062131,((10:411.6101788,11:411.61…
	TREE * STATE_38275000 = [&R] ((((((1:1163.540798,((((25:293.2583725,26:293.2583725):200.7480736,(27:459.5746531,30:459.5746531):34.43179305):363.4834754,(28:619.331855,29:619.331855):238.1580665):193.4842217,(((((31:130.2934467,32:130.2934467):385.647789,33:515.9412357):289.1542918,(((41:292.8312799,45:292.8312799):162.1822831,50:455.013563):80.59832287,((48:196.1602721,49:196.1602721):152.104976…
	TREE * STATE_21210000 = [&R] ((((((1:1497.378789,(((((25:304.4736389,26:304.4736389):87.3316485,27:391.8052874):264.5822705,30:656.3875579):69.70207031,(28:337.6975748,29:337.6975748):388.3920535):599.5865018,(((((31:138.8105543,32:138.8105543):102.7622311,33:241.5727854):520.9832903,(((34:224.6895576,46:224.6895576):260.1064668,37:484.7960244):107.6977888,((35:343.4783879,(36:125.2911984,40:125.…
	TREE * STATE_48680000 = [&R] ((((((1:1420.378009,(((((25:121.0434029,26:121.0434029):385.8653074,27:506.9087103):76.68924882,30:583.5979592):325.966541,(28:507.9415562,29:507.9415562):401.6229439):364.9670599,(((((31:154.7555795,32:154.7555795):133.7362039,33:288.4917833):533.5417923,((41:573.4785651,(45:439.3794159,50:439.3794159):134.0991491):142.8179632,((48:133.8107971,49:133.8107971):276.188…
	TREE * STATE_43660000 = [&R] ((((((1:827.2554481,(((((25:76.52069942,26:76.52069942):40.92811358,27:117.448813):309.5405629,(28:121.4285126,29:121.4285126):305.5608634):86.49833026,30:513.4877062):167.4686127,(((((31:89.93215204,32:89.93215204):147.0574459,33:236.9895979):238.5394457,(((34:138.1638118,46:138.1638118):135.3447221,37:273.5085339):153.5675406,((35:197.460553,39:197.460553):187.23635…
	TREE * STATE_28200000 = [&R] ((((((1:1055.578436,(((((((((2:22.79404178,7:22.79404178):4.255487734,8:27.04952951):23.95492362,4:51.00445313):35.81509744,9:86.81955058):13.95381634,(3:97.92457045,5:97.92457045):2.848796469):7.990854379,6:108.7642213):277.2767894,(12:348.9835121,19:348.9835121):37.05749855):276.8714416,((10:272.3898657,11:272.3898657):239.5513296,(13:447.2296384,(14:383.9904652,(15…
	TREE * STATE_23300000 = [&R] ((((((1:894.1126446,((((((31:173.9833683,32:173.9833683):162.9849925,33:336.9683608):178.2256692,((((34:152.5333261,46:152.5333261):90.21570585,37:242.7490319):62.78265954,((36:67.95618124,40:67.95618124):135.5437384,38:203.4999196):102.0317718):39.2771514,(35:128.2956357,39:128.2956357):216.5132072):170.3851871):94.67007536,(48:386.4273051,(49:126.1044527,51:126.1044…
	TREE * STATE_12895000 = [&R] ((((((1:1584.727165,(((((25:227.9202747,26:227.9202747):92.03533505,27:319.9556098):283.6311215,30:603.5867313):120.0126046,(28:344.4360277,29:344.4360277):379.1633082):666.1610283,(((((31:198.1058902,32:198.1058902):144.7934071,33:342.8992972):785.0946543,(((34:364.0611338,46:364.0611338):272.1199859,37:636.1811197):86.17346059,(((35:411.981592,39:411.981592):201.514…
	TREE * STATE_6720000 = [&R] ((((((1:1049.436837,(((((25:134.9824491,26:134.9824491):75.81640418,27:210.7988532):284.854152,30:495.6530052):127.3292021,(28:376.1332353,29:376.1332353):246.848972):152.8190473,(((((31:61.10651,32:61.10651):383.8766062,33:444.9831162):169.4939546,(((((34:289.5399735,46:289.5399735):77.41679694,37:366.9567704):62.10483606,38:429.0616065):17.27544969,(35:157.823043,39:…
	TREE * STATE_35855000 = [&R] (((((((1:1148.889307,(((((31:49.86317072,32:49.86317072):281.4946368,33:331.3578075):167.3774825,(((34:207.2614457,46:207.2614457):139.7818549,37:347.0433006):33.91423742,((35:192.4807745,39:192.4807745):135.3016029,((36:56.08118834,40:56.08118834):232.443362,38:288.5245504):39.25782705):53.17516059):117.777752):53.32712823,((41:368.1812279,((48:98.1283251,49:98.12832…
	TREE * STATE_37155000 = [&R] ((((((1:1265.268009,(((((25:62.88453923,26:62.88453923):192.379578,27:255.2641172):445.3450963,30:700.6092135):177.6979024,(28:403.1368873,29:403.1368873):475.1702286):172.2046067,((((31:259.2320418,32:259.2320418):416.1357831,33:675.3678248):35.56319412,((((41:233.1413394,45:233.1413394):174.0871282,50:407.2284676):81.63271132,((42:316.4358701,47:316.4358701):66.4156…
	TREE * STATE_26535000 = [&R] (((((((1:919.6368213,(((((31:183.1486001,32:183.1486001):166.7431372,33:349.8917372):302.6925847,(((34:251.8298412,46:251.8298412):101.9270152,37:353.7568565):216.1265678,((35:302.5718003,39:302.5718003):198.3746409,((36:90.41348137,40:90.41348137):319.7223123,38:410.1357937):90.8106475):68.93698306):82.70089765):21.6339535,(((41:189.9971078,45:189.9971078):56.7597131…
	TREE * STATE_40155000 = [&R] (((((1:1705.553297,(((((31:187.7980016,32:187.7980016):277.1226818,33:464.9206834):427.4835073,((((34:122.2529426,46:122.2529426):91.57937946,37:213.832322):133.9309076,38:347.7632296):99.45622883,((35:351.6703519,39:351.6703519):67.3712597,(36:139.5042564,40:139.5042564):279.5373552):28.17784682):445.1847322):191.1677676,((42:389.8948595,(43:167.3962898,44:167.396289…
	TREE * STATE_16850000 = [&R] (((((((1:946.0304516,(((((31:116.4481095,32:116.4481095):446.8372265,33:563.2853361):99.1011637,((41:391.0753418,(45:336.9779932,50:336.9779932):54.09734857):55.45345167,((48:107.0607853,49:107.0607853):143.1263651,51:250.1871504):196.3416431):215.8577063):57.86175824,(((((34:195.8675398,46:195.8675398):131.427802,37:327.2953417):222.4802922,(36:408.4555792,40:408.455…
	TREE * STATE_49905000 = [&R] ((((((((1:1104.010987,(((((31:115.5962179,32:115.5962179):202.4636713,33:318.0598893):369.5511876,(((((34:110.8023723,46:110.8023723):212.1901768,37:322.9925491):75.33827012,38:398.3308192):115.7571055,39:514.0879248):9.919473925,(35:308.5224339,(36:62.08755466,40:62.08755466):246.4348792):215.4849648):163.6036782):141.3157733,((41:480.8515737,(45:362.0331968,50:362.0…
	TREE * STATE_9640000 = [&R] ((((((1:1320.04977,(((((25:306.2927103,26:306.2927103):217.7534019,27:524.0461122):366.6014602,30:890.6475724):141.6921618,(28:745.3208592,29:745.3208592):287.018875):91.01769435,(((((31:56.53386007,32:56.53386007):230.159909,33:286.6937691):390.2266454,(((41:359.2441472,45:359.2441472):32.75348194,50:391.9976291):222.8241319,(48:284.1978925,(49:169.6068191,51:169.6068…
	TREE * STATE_16475000 = [&R] (((((1:1015.676991,(((((25:137.349334,26:137.349334):114.7500418,30:252.0993758):194.1932115,27:446.2925873):260.2046142,(28:214.694374,29:214.694374):491.8028275):231.5361099,(((((31:136.4991738,32:136.4991738):219.6567167,33:356.1558905):247.3531646,(((34:289.8311997,46:289.8311997):135.1782974,(37:154.4276635,38:154.4276635):270.5818336):34.7411106,((35:121.6856942…
	TREE * STATE_38910000 = [&R] ((((((((1:905.7558977,(((((31:120.6341856,32:120.6341856):215.3241485,33:335.9583341):118.089367,((((34:51.08054046,46:51.08054046):166.2479835,37:217.328524):36.15765933,38:253.4861833):87.04547693,((35:190.8778265,(36:112.7612998,40:112.7612998):78.11652667):6.711016363,39:197.5888428):142.9428174):113.5160409):60.4016317,(((41:217.6411959,50:217.6411959):54.3267062…
	TREE * STATE_49965000 = [&R] (((((1:1844.073632,(((((25:152.8641242,26:152.8641242):512.7167069,27:665.5808311):287.0049019,30:952.585733):404.4792925,(28:574.5524057,29:574.5524057):782.5126198):305.5145344,(((((31:364.5359093,32:364.5359093):391.1143549,33:755.6502642):240.9410215,((41:429.7780527,45:429.7780527):329.8902061,((48:534.0101202,(49:197.2231646,51:197.2231646):336.7869556):198.6875…
	TREE * STATE_31495000 = [&R] ((((((1:1145.439604,(((((25:92.32562559,26:92.32562559):368.236485,27:460.5621106):67.23873492,30:527.8008456):176.8561627,(28:238.5089866,29:238.5089866):466.1480216):136.6202148,(((((31:141.6096688,32:141.6096688):218.2154992,33:359.825168):272.629385,((((34:94.20318904,46:94.20318904):159.7539611,37:253.9571501):81.1904449,(35:204.053185,39:204.053185):131.09441):1…
	TREE * STATE_30850000 = [&R] (((((((1:1064.320671,(((((31:157.1878324,32:157.1878324):362.7597202,33:519.9475526):132.4427168,(((34:136.7790919,46:136.7790919):128.1917169,37:264.9708088):271.4474484,((35:142.3929345,39:142.3929345):277.6934428,((36:155.6265207,40:155.6265207):192.9828999,38:348.6094206):71.47695672):116.3318799):115.9720122):180.6090164,(((41:453.6401934,45:453.6401934):179.3921…
	TREE * STATE_23155000 = [&R] ((((((1:854.7104788,(((((25:214.5491445,26:214.5491445):462.9645779,27:677.5137224):42.54861975,30:720.0623421):25.36274997,(28:398.9434019,29:398.9434019):346.4816902):71.60290262,((((31:156.8973515,32:156.8973515):184.6038087,33:341.5011603):301.2402291,((((41:165.6735571,45:165.6735571):28.63928128,50:194.3128384):307.9544892,((48:55.49727751,49:55.49727751):179.59…
	TREE * STATE_6205000 = [&R] (((((((1:859.768526,(((((31:80.31786876,32:80.31786876):170.135152,33:250.4530207):199.5440626,(((34:125.5356921,46:125.5356921):105.609135,37:231.1448271):139.1843593,(((35:90.98924386,39:90.98924386):83.56771023,(36:90.02977716,40:90.02977716):84.52717692):54.59383641,38:229.1507905):141.1783959):79.66789699):133.0383872,((41:397.2033312,(45:314.3233378,50:314.323337…
	TREE * STATE_45585000 = [&R] (((((((1:1449.173451,(((((31:192.2818774,32:192.2818774):450.4492227,33:642.7311001):194.3391247,((41:527.5482385,(45:283.5164949,50:283.5164949):244.0317436):102.4953608,((48:265.9311027,49:265.9311027):116.7330205,51:382.6641233):247.3794761):207.0266255):120.840252,(((((34:194.7845219,46:194.7845219):111.8338552,37:306.6183771):165.9658273,38:472.5842043):161.65857…
	TREE * STATE_28360000 = [&R] ((((((1:741.9723933,((((25:88.12736098,26:88.12736098):103.721228,27:191.848589):426.3307627,30:618.1793517):93.35495561,((28:329.6108598,29:329.6108598):372.1847124,((((31:90.71501159,32:90.71501159):104.9391639,33:195.6541755):232.9298968,((41:265.8660143,(45:187.2769322,50:187.2769322):78.58908211):112.1002692,((48:175.5766433,49:175.5766433):80.85650418,51:256.433…
	TREE * STATE_15195000 = [&R] (((((1:1669.845551,(((((25:214.7787098,26:214.7787098):132.9472242,27:347.7259341):34.5954563,30:382.3213904):372.9084055,(28:671.4868227,29:671.4868227):83.74297315):789.2166683,(((((31:278.9585402,32:278.9585402):160.3986312,33:439.3571713):123.1096385,(((41:257.8244891,45:257.8244891):40.10780284,50:297.9322919):230.3933439,((48:214.0924163,49:214.0924163):141.5923…
	TREE * STATE_43655000 = [&R] (((((((1:691.875121,((((31:47.26466924,32:47.26466924):121.8476328,33:169.1123021):297.4672096,(((34:101.3807765,46:101.3807765):106.8694483,37:208.2502248):204.9905515,(((35:125.5933269,39:125.5933269):143.5353962,38:269.1287231):27.09194408,(36:103.3841581,40:103.3841581):192.8365092):117.0201091):53.33873533):118.5104691,(((41:237.3046263,(45:161.2228269,50:161.222…
	TREE * STATE_37880000 = [&R] (((((1:1247.318964,(((((25:116.1076302,26:116.1076302):453.6900449,27:569.7976751):61.82924475,30:631.6269198):185.7378785,(28:290.4034249,29:290.4034249):526.9613734):87.30541933,(((((31:72.85174775,32:72.85174775):206.821289,33:279.6730368):276.5646123,(((((34:105.7549784,46:105.7549784):63.88689346,37:169.6418719):44.91184799,38:214.5537199):90.53311025,39:305.0868…
	TREE * STATE_29825000 = [&R] (((((((1:807.3998327,(((((31:207.0562493,32:207.0562493):99.34561713,33:306.4018664):177.1516291,(((41:243.4920773,50:243.4920773):39.49224262,45:282.9843199):71.26879253,((48:137.1003093,49:137.1003093):109.8743309,51:246.9746401):107.2784723):129.3003831):33.22331648,((((34:97.82846422,46:97.82846422):91.10225889,37:188.9307231):123.9383753,38:312.8690984):114.59470…
	TREE * STATE_49125000 = [&R] (((((((1:752.8968806,(((((31:65.87717819,32:65.87717819):189.8635773,33:255.7407555):236.9470075,((41:390.3788655,(45:183.5959458,50:183.5959458):206.7829197):54.28702678,((48:129.3662674,49:129.3662674):171.358468,51:300.7247354):143.9411569):48.02187074):25.66741025,((42:147.6060455,47:147.6060455):78.54874118,(43:171.6752644,44:171.6752644):54.47952227):292.2003866…
	TREE * STATE_33990000 = [&R] (((((((1:1050.227943,(((((31:96.40333211,32:96.40333211):136.2223723,33:232.6257044):346.4844388,(((34:173.8200175,46:173.8200175):161.3609231,37:335.1809406):112.4034054,((35:180.3936976,39:180.3936976):242.8938066,((36:104.7914682,40:104.7914682):182.9090568,38:287.700525):135.5869792):24.29684183):131.5257972):175.0998121,(((41:228.9041126,50:228.9041126):109.28283…
	TREE * STATE_24740000 = [&R] (((((((1:747.8071963,(((((31:69.22320491,32:69.22320491):114.549245,33:183.7724499):163.7725582,(((34:169.7230459,46:169.7230459):55.15260634,37:224.8756522):93.05184109,((35:237.7223441,((36:66.28363391,40:66.28363391):118.015242,38:184.2988759):53.42346819):77.4698482,39:315.1921923):2.735301022):29.61751471):100.0426798,(((41:205.4723536,50:205.4723536):95.70216138…
	TREE * STATE_5395000 = [&R] ((((((((1:967.8862786,(((((31:293.1555085,32:293.1555085):188.0159373,33:481.1714458):172.3311333,(((41:413.5069742,45:413.5069742):122.7638906,50:536.2708648):88.75897628,((48:64.42821972,49:64.42821972):134.0856244,51:198.5138441):426.515997):28.47273803):111.7246771,((((34:112.411579,46:112.411579):181.7362632,37:294.1478422):58.81116666,38:352.9590089):145.8033486,…
	TREE * STATE_19960000 = [&R] ((((((1:1219.098701,(((((25:174.986446,26:174.986446):109.8337496,30:284.8201956):271.1201774,27:555.940373):35.4140118,(28:376.4437679,29:376.4437679):214.9106169):553.8991632,((((31:258.0609668,32:258.0609668):54.92483119,33:312.985798):370.2603061,(((34:168.5090417,46:168.5090417):144.0007517,37:312.5097934):221.9167601,(((35:165.0128848,39:165.0128848):246.389745,…
	TREE * STATE_5165000 = [&R] (((((((1:939.7574862,(((((31:281.3856544,32:281.3856544):188.4847419,33:469.8703963):168.121474,(((41:366.4017103,45:366.4017103):58.27314742,50:424.6748578):131.3440072,((48:107.4256641,49:107.4256641):172.0822057,51:279.5078698):276.5109951):81.97300543):52.24813687,((((34:126.6615176,46:126.6615176):141.3513353,37:268.0128529):232.0548415,((36:205.5165393,40:205.516…
	TREE * STATE_40140000 = [&R] ((((((1:1364.973783,(((((31:193.6254175,32:193.6254175):111.719951,33:305.3453685):288.3792408,(((41:232.3164402,45:232.3164402):79.69316365,50:312.0096038):206.1319299,((48:154.1708635,49:154.1708635):290.6001851,51:444.7710487):73.37048504):75.58307549):250.6868865,((((34:145.6058218,46:145.6058218):356.4905897,37:502.0964115):136.5359433,((36:259.1532418,40:259.153…
	TREE * STATE_38190000 = [&R] (((((((1:994.7619952,(((((31:143.5388297,32:143.5388297):253.1581686,33:396.6969983):211.4082924,((41:339.961264,(45:135.6733652,50:135.6733652):204.2878988):184.6670367,(48:321.5076832,(49:272.1941357,51:272.1941357):49.31354752):203.1206175):83.47698998):60.73094828,(((34:93.26752224,46:93.26752224):261.1741465,37:354.4416687):90.32297638,((35:236.1586145,39:236.158…
	TREE * STATE_21325000 = [&R] (((((((1:1156.321464,((((((31:170.3117558,32:170.3117558):254.5959104,33:424.9076662):107.7137776,(((34:207.0534538,46:207.0534538):174.5733289,37:381.6267827):86.51876634,((35:259.2510727,39:259.2510727):78.44944014,((36:38.2959173,40:38.2959173):270.7185354,38:309.0144527):28.68606016):130.4450362):64.47589469):46.83795377,((48:169.1713258,49:169.1713258):236.188075…
	TREE * STATE_35770000 = [&R] ((((1:873.3181225,((((25:65.45537863,26:65.45537863):266.7116665,(27:263.4490033,30:263.4490033):68.71804181):335.1181828,(28:506.4255488,29:506.4255488):160.8596791):15.93202052,(((((31:119.9931985,32:119.9931985):186.5261146,33:306.5193131):160.0238819,(((34:131.5072882,46:131.5072882):145.7026391,37:277.2099273):125.252659,((35:199.0339814,39:199.0339814):62.019663…
	TREE * STATE_46210000 = [&R] (((((((1:854.0896365,(((((31:96.96501998,32:96.96501998):168.588229,33:265.553249):130.6121301,(((((34:54.31847687,46:54.31847687):44.58780135,37:98.90627822):58.15541799,38:157.0616962):88.59976966,(35:189.1417013,39:189.1417013):56.51976461):29.38609139,(36:91.81372539,40:91.81372539):183.2338319):121.1178218):177.1477763,(((41:221.3993135,45:221.3993135):211.729483…
	TREE * STATE_8225000 = [&R] ((((((1:771.5338797,((((31:156.2937617,32:156.2937617):124.1172493,33:280.4110111):235.8954681,((((41:305.2302126,50:305.2302126):9.343682885,45:314.5738954):96.33104427,((48:165.647527,49:165.647527):87.74141443,51:253.3889414):157.5159983):72.21424729,((42:285.9224584,(43:40.12873557,44:40.12873557):245.7937228):50.0798007,47:336.0022591):147.1169279):33.18729213):14…
	TREE * STATE_25050000 = [&R] ((((((1:1400.138716,(((((25:127.4446646,26:127.4446646):400.1936271,27:527.6382917):109.8888,30:637.5270917):534.3664394,(28:140.670016,29:140.670016):1031.223515):89.60083385,((((31:111.4661871,32:111.4661871):318.2014233,33:429.6676104):364.811927,(((41:502.1043068,(45:493.1321707,50:493.1321707):8.972136008):74.75303578,(48:219.4517229,(49:147.2221374,51:147.222137…
	TREE * STATE_47010000 = [&R] ((((((((1:948.603955,((((((2:125.5953634,(5:69.68078248,6:69.68078248):55.91458096):36.58165135,((3:39.53005831,7:39.53005831):101.3521441,(4:69.99438129,9:69.99438129):70.88782113):21.29481237):12.4840348,8:174.6610496):257.4252498,18:432.0862994):335.1381448,((12:528.6591218,19:528.6591218):24.8783852,17:553.537507):213.6869373):172.1511796,(((13:162.8027601,16:162.…
	TREE * STATE_46835000 = [&R] (((((((1:958.5960572,((((31:86.91275701,32:86.91275701):166.253021,33:253.1657781):331.0571799,(((((34:84.66381045,46:84.66381045):205.0840281,37:289.7478386):21.17436827,38:310.9222068):30.23558792,((35:122.7547353,39:122.7547353):159.8438263,(36:104.8585774,40:104.8585774):177.7399842):58.55923321):234.4636389,((41:506.7235274,(45:176.0644154,50:176.0644154):330.659…
	TREE * STATE_26030000 = [&R] ((((((1:1239.388429,(((((25:60.42547542,26:60.42547542):209.3400775,27:269.7655529):370.3998644,30:640.1654173):289.3825058,(28:666.78016,29:666.78016):262.7677631):217.9152063,(((((31:219.4210223,32:219.4210223):111.4907153,33:330.9117376):262.9616271,(((34:197.1589803,46:197.1589803):48.19482827,37:245.3538086):122.5468022,((35:280.750817,(36:104.935429,40:104.93542…
	TREE * STATE_47320000 = [&R] (((((1:1233.89192,((((((((2:133.4381933,(3:97.88686937,(5:90.86867203,6:90.86867203):7.018197343):35.55132392):30.78185235,(((4:31.82604105,7:31.82604105):6.886417939,9:38.71245899):8.504277889,8:47.21673688):117.0033088):104.0423899,18:268.2624356):197.2551162,((12:156.7216134,19:156.7216134):304.9791178,16:461.7007311):3.816820687):224.0211318,(15:616.9789448,17:616…
	TREE * STATE_42990000 = [&R] (((((1:1823.302007,(((((25:148.8879382,26:148.8879382):119.8045323,27:268.6924705):294.8926001,30:563.5850706):74.28724677,(28:292.9855844,29:292.9855844):344.886733):770.6854332,((((((31:105.9311408,32:105.9311408):494.9126219,33:600.8437626):96.4863511,(((34:231.6740155,46:231.6740155):174.5028122,37:406.1768278):197.1065235,((35:317.9159516,39:317.9159516):239.2780…
	TREE * STATE_9240000 = [&R] ((((((1:1274.166992,((((25:133.8133534,26:133.8133534):242.6190135,(27:364.3954,30:364.3954):12.03696683):184.8210842,(28:398.9368462,29:398.9368462):162.3166049):572.5594609,(((((31:149.1619698,32:149.1619698):281.9790454,33:431.1410151):60.97424803,((41:278.2033164,(45:250.5935602,50:250.5935602):27.60975617):42.79532388,((48:204.628323,49:204.628323):49.35780323,51:…
	TREE * STATE_45375000 = [&R] ((((((1:1408.06105,(((((25:248.5182425,26:248.5182425):115.4728707,30:363.9911133):203.9006971,27:567.8918104):205.4422242,(28:386.4256741,29:386.4256741):386.9083605):336.128809,((((((31:204.9755637,32:204.9755637):196.7923188,33:401.7678824):136.041803,(((((34:119.433016,46:119.433016):50.47897612,37:169.9119921):129.4897458,38:299.4017379):107.4080303,(35:113.63622…
[truncated: 24 more rows]
