# Supplementary material for: Phylogenetic evidence reveals early Kra-Dai divergence and dispersal in the late Holocene
Source: Nat Commun. 2023 Oct 30;14:6924. doi: 10.1038/s41467-023-42761-x (PMC10616200; doi:10.1038/s41467-023-42761-x)
Supplement: Supplementary file 14 — Supplementary Data 11 [file 41467_2023_42761_MOESM14_ESM.zip › run1.GeoDistribution5state.txt.Log.txt]

Options:
Model:                           MultiState
Tree File Name:                  KD_Covarion_Relaxed_1000.nex
Data File Name:                  GeoDistribution5state.txt
Log File Name:                   GeoDistribution5state.txt.Log.txt
Save Initial Trees:              False
Save Trees:                      False
Summary:                         False
Seed:                            1997039443
Precision:                       64 bits
Cores:                           1
Analysis Type:                   MCMC
Sample Period:                   5000
Iterations:                      55000000
Burn in:                         5000000
MCMC ML Start:                   False
Use RJ MCMC:                     True
Schedule File:                   GeoDistribution5state.txt.Schedule.txt
Rate Dev:                        AutoTune
No of Rates:                     20
Base frequency (PIs):           None
Character Symbols:               A,B,C,D,E
Using a covarion model:          False
Normalise Q Matrix:              False
Tags:	8
	KS	16	KsBiao KsLakkia KsChadong KsMaonan KsJin KsMak KsSuiDS KsSuiDY KsSuiLB KsSuiSD KsThen KsMulam KsKamJP KsKamTZ KsKamLP KsKamRJ 
	Kra	11	KraBuyangBH KraLachi KraLaha KraGelaoAS KraGelaoMJ KraGelaoZF KraGelaoDF KraBuyangEC KraBuyangLJ KraBuyangYR KraPubiao 
	Hlai	13	HlaiBaisha HlaiYuanmen HlaiBaoting HlaiQiandui HlaiTongza HlaiBaoding HlaiChangjiang HlaiXifang HlaiCun HlaiNadou HlaiHeitu HlaiZhongsha HlaiJiamao 
	Be	9	BeChengmaiMY BeLinGaoLC BeLinGaoXY BeChengmaiYL BeHaikouCL BeHaikouRS BeQiongshanLQ BeQiongshanLT BeJizhao 
	Tai	51	TcDaxin TcLongzhou TcDebao TcCaoBanTai TcWenma TcYanshan TnSaek TswAiton TswHsipaw TswTaunggyi TswChiangmai TswNgheAn TswKhuen TswJinghong TswMangshi TswMenglian TswJinping TswThaiTrang TswYuanjiang TswLuchun TswMaguan TswYuanyang TswJinsha TswWuding TswBangkok TswKorat TswSongkhla TswLao TcFusui TcShangsi TcQinzhou TcLongAn TcYongning TnTiandong TnPingguo TnHuishui TnQianxi TnLibo TnShuicheng TnZhenfeng TnLuodian TnZhenning TnPanxian TnQiubei TnDonglan TnFengshan TnLianshan TnLiujiang TnDuAn TnHengxian TnWuming 
	micro-KT	67	KsBiao KsLakkia KsChadong KsMaonan KsJin KsMak KsSuiDS KsSuiDY KsSuiLB KsSuiSD KsThen KsMulam KsKamJP KsKamTZ KsKamLP KsKamRJ TcDaxin TcLongzhou TcDebao TcCaoBanTai TcWenma TcYanshan TnSaek TswAiton TswHsipaw TswTaunggyi TswChiangmai TswNgheAn TswKhuen TswJinghong TswMangshi TswMenglian TswJinping TswThaiTrang TswYuanjiang TswLuchun TswMaguan TswYuanyang TswJinsha TswWuding TswBangkok TswKorat TswSongkhla TswLao TcFusui TcShangsi TcQinzhou TcLongAn TcYongning TnTiandong TnPingguo TnHuishui TnQianxi TnLibo TnShuicheng TnZhenfeng TnLuodian TnZhenning TnPanxian TnQiubei TnDonglan TnFengshan TnLianshan TnLiujiang TnDuAn TnHengxian TnWuming 
	macro-KT	76	BeChengmaiMY BeLinGaoLC BeLinGaoXY BeChengmaiYL BeHaikouCL BeHaikouRS BeQiongshanLQ BeQiongshanLT BeJizhao KsBiao KsLakkia KsChadong KsMaonan KsJin KsMak KsSuiDS KsSuiDY KsSuiLB KsSuiSD KsThen KsMulam KsKamJP KsKamTZ KsKamLP KsKamRJ TcDaxin TcLongzhou TcDebao TcCaoBanTai TcWenma TcYanshan TnSaek TswAiton TswHsipaw TswTaunggyi TswChiangmai TswNgheAn TswKhuen TswJinghong TswMangshi TswMenglian TswJinping TswThaiTrang TswYuanjiang TswLuchun TswMaguan TswYuanyang TswJinsha TswWuding TswBangkok TswKorat TswSongkhla TswLao TcFusui TcShangsi TcQinzhou TcLongAn TcYongning TnTiandong TnPingguo TnHuishui TnQianxi TnLibo TnShuicheng TnZhenfeng TnLuodian TnZhenning TnPanxian TnQiubei TnDonglan TnFengshan TnLianshan TnLiujiang TnDuAn TnHengxian TnWuming 
	no-Kra	89	BeChengmaiMY BeLinGaoLC BeLinGaoXY BeChengmaiYL BeHaikouCL BeHaikouRS BeQiongshanLQ BeQiongshanLT BeJizhao KsBiao KsLakkia KsChadong KsMaonan KsJin KsMak KsSuiDS KsSuiDY KsSuiLB KsSuiSD KsThen KsMulam KsKamJP KsKamTZ KsKamLP KsKamRJ TcDaxin TcLongzhou TcDebao TcCaoBanTai TcWenma TcYanshan TnSaek TswAiton TswHsipaw TswTaunggyi TswChiangmai TswNgheAn TswKhuen TswJinghong TswMangshi TswMenglian TswJinping TswThaiTrang TswYuanjiang TswLuchun TswMaguan TswYuanyang TswJinsha TswWuding TswBangkok TswKorat TswSongkhla TswLao TcFusui TcShangsi TcQinzhou TcLongAn TcYongning TnTiandong TnPingguo TnHuishui TnQianxi TnLibo TnShuicheng TnZhenfeng TnLuodian TnZhenning TnPanxian TnQiubei TnDonglan TnFengshan TnLianshan TnLiujiang TnDuAn TnHengxian TnWuming HlaiBaisha HlaiYuanmen HlaiBaoting HlaiQiandui HlaiTongza HlaiBaoding HlaiChangjiang HlaiXifang HlaiCun HlaiNadou HlaiHeitu HlaiZhongsha HlaiJiamao 
Scale Tree:                      0.000100
Restrictions:
    qAB                          RJ MCMC
    qAC                          RJ MCMC
    qAD                          RJ MCMC
    qAE                          RJ MCMC
    qBA                          RJ MCMC
    qBC                          RJ MCMC
    qBD                          RJ MCMC
    qBE                          RJ MCMC
    qCA                          RJ MCMC
    qCB                          RJ MCMC
    qCD                          RJ MCMC
    qCE                          RJ MCMC
    qDA                          RJ MCMC
    qDB                          RJ MCMC
    qDC                          RJ MCMC
    qDE                          RJ MCMC
    qEA                          RJ MCMC
    qEB                          RJ MCMC
    qEC                          RJ MCMC
    qED                          RJ MCMC
Prior Information:
    Prior Categories:            100
    Priors
        RJRates - Hyper Prior exp (0.00,10.00) 
Node reconstruction / fossilisation:
	Node KS KS
	Node Kra Kra
	Node Hlai Hlai
	Fossil Be Be C 
	Node Tai Tai
	Node micro-KT micro-KT
	Node macro-KT macro-KT
	Node no-Kra no-Kra
Tree Information
     Trees:                      1000
     Taxa:                       100
     Sites:                      1
     States:                     5
Iteration	Lh	Tree No	No Off Parmeters	No Off Zero	Model string	qAB	qAC	qAD	qAE	qBA	qBC	qBD	qBE	qCA	qCB	qCD	qCE	qDA	qDB	qDC	qDE	qEA	qEB	qEC	qED	Root P(A)	Root P(B)	Root P(C)	Root P(D)	Root P(E)	KS P(A)	KS P(B)	KS P(C)	KS P(D)	KS P(E)	Kra P(A)	Kra P(B)	Kra P(C)	Kra P(D)	Kra P(E)	Hlai P(A)	Hlai P(B)	Hlai P(C)	Hlai P(D)	Hlai P(E)	Be P(A)	Be P(B)	Be P(C)	Be P(D)	Be P(E)	Tai P(A)	Tai P(B)	Tai P(C)	Tai P(D)	Tai P(E)	micro-KT P(A)	micro-KT P(B)	micro-KT P(C)	micro-KT P(D)	micro-KT P(E)	macro-KT P(A)	macro-KT P(B)	macro-KT P(C)	macro-KT P(D)	macro-KT P(E)	no-Kra P(A)	no-Kra P(B)	no-Kra P(C)	no-Kra P(D)	no-Kra P(E)	RJRates - Mean	
5005000	-66.515605	332	1	10	0 0 0 Z 0 Z Z 0 0 Z Z 0 0 Z 0 Z Z 0 Z Z 	2.006310	2.006310	2.006310	0.000000	2.006310	0.000000	0.000000	2.006310	2.006310	0.000000	0.000000	2.006310	2.006310	0.000000	2.006310	0.000000	0.000000	2.006310	0.000000	0.000000	0.304581	0.034368	0.210702	0.448556	0.001793	0.111490	0.000970	0.850855	0.036682	0.000003	0.230526	0.732387	0.017440	0.003939	0.015709	0.025969	0.000219	0.000219	0.973592	0.000001	0.000000	0.000000	1.000000	0.000000	0.000000	0.033716	0.018169	0.934060	0.013039	0.001015	0.090464	0.003609	0.812488	0.093353	0.000086	0.046146	0.000516	0.898313	0.055022	0.000003	--	--	--	--	--	3.141595	
5010000	-63.300195	314	1	10	0 0 0 Z 0 0 Z 0 0 Z Z Z Z Z Z Z 0 0 0 Z 	2.160197	2.160197	2.160197	0.000000	2.160197	2.160197	0.000000	2.160197	2.160197	0.000000	0.000000	0.000000	0.000000	0.000000	0.000000	0.000000	2.160197	2.160197	2.160197	0.000000	0.247470	0.342301	0.042549	0.000000	0.367680	0.253765	0.043573	0.659089	0.000000	0.043573	0.141433	0.638869	0.005018	0.000000	0.214679	0.067081	0.003864	0.003864	0.921327	0.003864	0.000000	0.000000	1.000000	0.000000	0.000000	0.006646	0.135745	0.001131	0.000000	0.856478	0.048140	0.251460	0.016174	0.000000	0.684225	0.066798	0.289920	0.071756	0.000000	0.571526	--	--	--	--	--	6.045745	
5015000	-70.526777	224	1	5	0 0 0 Z 0 0 Z 0 0 Z Z 0 0 Z 0 0 0 0 0 0 	1.624958	1.624958	1.624958	0.000000	1.624958	1.624958	0.000000	1.624958	1.624958	0.000000	0.000000	1.624958	1.624958	0.000000	1.624958	1.624958	1.624958	1.624958	1.624958	1.624958	0.204857	0.213212	0.184056	0.196805	0.201070	0.101079	0.011553	0.864262	0.011553	0.011553	0.208637	0.552867	0.040295	0.030816	0.167385	0.016309	0.000295	0.000295	0.966791	0.016309	0.000000	0.000000	1.000000	0.000000	0.000000	0.001657	0.066394	0.268282	0.013457	0.650210	0.008735	0.032092	0.742276	0.015464	0.201433	0.005895	0.007845	0.964651	0.007004	0.014605	0.171050	0.103745	0.254233	0.298347	0.172625	5.100857	
5020000	-71.470572	912	1	6	0 0 0 Z 0 0 0 0 0 0 0 0 Z Z 0 Z Z 0 Z 0 	1.393270	1.393270	1.393270	0.000000	1.393270	1.393270	1.393270	1.393270	1.393270	1.393270	1.393270	1.393270	0.000000	0.000000	1.393270	0.000000	0.000000	1.393270	0.000000	1.393270	0.219440	0.242754	0.480387	0.045155	0.012264	0.518922	0.037592	0.441024	0.002313	0.000150	0.317694	0.590359	0.082340	0.000434	0.009172	0.002926	0.002926	0.002926	0.988297	0.002926	0.000000	0.000000	1.000000	0.000000	0.000000	0.012689	0.243730	0.701136	0.002247	0.040198	0.087740	0.090733	0.814873	0.005009	0.001645	0.068793	0.059150	0.827353	0.042455	0.002248	--	--	--	--	--	2.940496	
5025000	-67.757913	244	1	8	0 0 Z Z 0 0 0 0 0 Z Z 0 Z Z Z 0 Z 0 0 0 	3.123260	3.123260	0.000000	0.000000	3.123260	3.123260	3.123260	3.123260	3.123260	0.000000	0.000000	3.123260	0.000000	0.000000	0.000000	3.123260	0.000000	3.123260	3.123260	3.123260	0.262256	0.225187	0.302023	0.035403	0.175131	0.222513	0.057339	0.691422	0.000310	0.028415	0.451239	0.391008	0.076999	0.003623	0.077131	0.000161	0.019977	0.000176	0.956717	0.022970	0.000000	0.000000	1.000000	0.000000	0.000000	0.011841	0.146431	0.487321	0.000801	0.353606	0.132524	0.114305	0.615517	0.005896	0.131758	0.041056	0.033549	0.889325	0.000302	0.035768	0.113060	0.221396	0.329326	0.087016	0.249202	4.818601	
5030000	-70.445742	624	1	8	0 0 0 0 0 Z Z 0 0 0 Z 0 Z Z Z Z 0 0 0 Z 	1.792890	1.792890	1.792890	1.792890	1.792890	0.000000	0.000000	1.792890	1.792890	1.792890	0.000000	1.792890	0.000000	0.000000	0.000000	0.000000	1.792890	1.792890	1.792890	0.000000	0.458617	0.039978	0.384917	0.000000	0.116488	0.267167	0.004331	0.684914	0.000000	0.043589	0.301280	0.306988	0.220942	0.000000	0.170791	0.021781	0.000295	0.000295	0.977334	0.000295	0.000000	0.000000	1.000000	0.000000	0.000000	0.035970	0.008167	0.331819	0.000000	0.624045	0.085101	0.010003	0.634455	0.000000	0.270441	0.016505	0.000354	0.936988	0.000000	0.046153	--	--	--	--	--	8.914693	
5035000	-64.759648	770	1	10	0 0 Z Z Z 0 0 0 0 0 Z 0 Z Z Z Z Z 0 0 Z 	2.729897	2.729897	0.000000	0.000000	0.000000	2.729897	2.729897	2.729897	2.729897	2.729897	0.000000	2.729897	0.000000	0.000000	0.000000	0.000000	0.000000	2.729897	2.729897	0.000000	0.379885	0.120874	0.375231	0.000000	0.124010	0.744127	0.002265	0.251022	0.000000	0.002586	0.610477	0.097920	0.238566	0.000000	0.053036	0.000015	0.006456	0.000015	0.993499	0.000015	0.000000	0.000000	1.000000	0.000000	0.000000	0.002664	0.035454	0.556212	0.000000	0.405670	0.322431	0.043387	0.522869	0.000000	0.111313	0.195588	0.069994	0.622692	0.000000	0.111726	0.178043	0.239250	0.468811	0.000000	0.113897	2.244495	
5040000	-64.040839	995	1	10	0 0 Z Z 0 0 Z 0 0 0 0 Z Z 0 Z Z 0 Z Z Z 	1.434044	1.434044	0.000000	0.000000	1.434044	1.434044	0.000000	1.434044	1.434044	1.434044	1.434044	0.000000	0.000000	1.434044	0.000000	0.000000	1.434044	0.000000	0.000000	0.000000	0.113532	0.271585	0.603335	0.010599	0.000949	0.095951	0.007509	0.896355	0.000008	0.000177	0.155617	0.746148	0.075894	0.019323	0.003018	0.000000	0.000000	0.000323	0.999677	0.000000	0.000000	0.000000	1.000000	0.000000	0.000000	0.020261	0.765179	0.213615	0.000931	0.000014	0.040304	0.256708	0.702270	0.000628	0.000090	0.015256	0.038440	0.946133	0.000134	0.000037	0.009707	0.011887	0.964288	0.014090	0.000028	2.906879	
5045000	-65.241886	616	1	11	0 0 Z Z Z 0 Z 0 0 Z 0 Z 0 Z Z Z Z 0 0 Z 	2.566967	2.566967	0.000000	0.000000	0.000000	2.566967	0.000000	2.566967	2.566967	0.000000	2.566967	0.000000	2.566967	0.000000	0.000000	0.000000	0.000000	2.566967	2.566967	0.000000	0.243500	0.168743	0.215592	0.192577	0.179589	0.320459	0.013454	0.649058	0.003576	0.013454	0.700746	0.155819	0.040325	0.040126	0.062984	0.007759	0.007759	0.125756	0.850967	0.007759	0.000000	0.000000	1.000000	0.000000	0.000000	0.008566	0.205214	0.000799	0.000021	0.785401	0.107900	0.263949	0.019125	0.003039	0.605987	0.126583	0.284323	0.085481	0.004033	0.499580	0.117000	0.215342	0.201827	0.170161	0.295670	9.524788	
5050000	-67.912780	58	1	7	0 0 0 0 0 0 Z 0 0 0 0 0 Z Z Z Z Z 0 0 Z 	0.842333	0.842333	0.842333	0.842333	0.842333	0.842333	0.000000	0.842333	0.842333	0.842333	0.842333	0.842333	0.000000	0.000000	0.000000	0.000000	0.000000	0.842333	0.842333	0.000000	0.133209	0.261397	0.554383	0.000000	0.051011	0.056015	0.004236	0.938241	0.000000	0.001509	0.196293	0.757087	0.042231	0.000000	0.004389	0.003097	0.000011	0.003097	0.993792	0.000003	0.000000	0.000000	1.000000	0.000000	0.000000	0.008157	0.013831	0.292157	0.000000	0.685855	0.029285	0.022474	0.773683	0.000000	0.174557	0.009273	0.009086	0.951489	0.000000	0.030152	0.054188	0.008198	0.931208	0.000000	0.006406	0.859771	
5055000	-63.891353	135	1	5	0 0 0 0 Z 0 Z 0 0 0 0 0 0 0 0 Z Z 0 0 Z 	1.069453	1.069453	1.069453	1.069453	0.000000	1.069453	0.000000	1.069453	1.069453	1.069453	1.069453	1.069453	1.069453	1.069453	1.069453	0.000000	0.000000	1.069453	1.069453	0.000000	0.256516	0.017680	0.547126	0.171682	0.006996	0.169437	0.003834	0.807529	0.015365	0.003834	0.724759	0.062152	0.118554	0.088571	0.005964	0.002643	0.000002	0.002643	0.994710	0.000002	0.000000	0.000000	1.000000	0.000000	0.000000	0.026310	0.029812	0.390206	0.002064	0.551609	0.055522	0.018042	0.809445	0.009182	0.107808	0.011413	0.007302	0.957555	0.005984	0.017746	0.046733	0.005628	0.750203	0.190710	0.006727	1.847355	
5060000	-62.667308	93	1	7	0 0 Z 0 0 0 Z 0 0 0 0 0 Z 0 Z Z Z 0 0 Z 	1.355786	1.355786	0.000000	1.355786	1.355786	1.355786	0.000000	1.355786	1.355786	1.355786	1.355786	1.355786	0.000000	1.355786	0.000000	0.000000	0.000000	1.355786	1.355786	0.000000	0.221614	0.218915	0.355221	0.080567	0.123683	0.452497	0.052733	0.488782	0.000144	0.005844	0.457361	0.441663	0.075524	0.009548	0.015904	0.000008	0.000008	0.004857	0.995118	0.000008	0.000000	0.000000	1.000000	0.000000	0.000000	0.033059	0.065164	0.417572	0.000151	0.484054	0.097656	0.041105	0.759915	0.000052	0.101272	0.017821	0.012475	0.951487	0.000026	0.018191	0.055374	0.054518	0.717750	0.116909	0.055448	8.929069	
5065000	-65.008164	637	1	7	Z 0 Z Z 0 0 Z 0 0 0 0 0 0 Z Z Z 0 0 0 0 	0.000000	1.485670	0.000000	0.000000	1.485670	1.485670	0.000000	1.485670	1.485670	1.485670	1.485670	1.485670	1.485670	0.000000	0.000000	0.000000	1.485670	1.485670	1.485670	1.485670	0.032944	0.375904	0.429322	0.001062	0.160768	0.268279	0.034821	0.662860	0.001558	0.032482	0.004779	0.787463	0.083654	0.000022	0.124083	0.000049	0.000173	0.011860	0.976057	0.011860	0.000000	0.000000	1.000000	0.000000	0.000000	0.000077	0.279135	0.495753	0.000000	0.225034	0.044968	0.091516	0.794483	0.000154	0.068879	0.015081	0.020533	0.947826	0.000043	0.016516	0.011109	0.020892	0.875954	0.014877	0.077168	9.966958	
5070000	-64.901648	460	1	10	0 0 Z Z Z 0 Z 0 0 0 0 Z Z Z Z 0 Z 0 Z 0 	1.410001	1.410001	0.000000	0.000000	0.000000	1.410001	0.000000	1.410001	1.410001	1.410001	1.410001	0.000000	0.000000	0.000000	0.000000	1.410001	0.000000	1.410001	0.000000	1.410001	0.100340	0.036840	0.862645	0.000000	0.000175	0.324778	0.004839	0.670373	0.000000	0.000010	0.720550	0.108344	0.169990	0.000004	0.001112	0.000595	0.001898	0.033308	0.923491	0.040708	0.000000	0.000000	1.000000	0.000000	0.000000	0.032135	0.556039	0.409550	0.000002	0.002274	0.256609	0.238123	0.496234	0.000137	0.008898	0.151800	0.120636	0.726192	0.000006	0.001366	--	--	--	--	--	2.812834	
5075000	-65.966664	196	1	9	0 0 Z Z Z 0 Z 0 0 Z 0 0 0 Z 0 Z Z 0 0 Z 	1.370063	1.370063	0.000000	0.000000	0.000000	1.370063	0.000000	1.370063	1.370063	0.000000	1.370063	1.370063	1.370063	0.000000	1.370063	0.000000	0.000000	1.370063	1.370063	0.000000	0.231404	0.159392	0.251709	0.259317	0.098177	0.270218	0.003072	0.701389	0.022249	0.003072	0.537624	0.415514	0.012406	0.004512	0.029944	0.000010	0.000010	0.005751	0.994220	0.000010	0.000000	0.000000	1.000000	0.000000	0.000000	0.001338	0.053497	0.223245	0.000228	0.721692	0.031842	0.031049	0.734066	0.007390	0.195652	0.004973	0.005491	0.969980	0.003272	0.016285	0.022593	0.022878	0.554034	0.376442	0.024053	0.589935	
5080000	-65.173673	509	1	10	0 0 Z Z Z 0 Z 0 0 0 0 0 0 Z Z Z Z 0 Z Z 	1.751316	1.751316	0.000000	0.000000	0.000000	1.751316	0.000000	1.751316	1.751316	1.751316	1.751316	1.751316	1.751316	0.000000	0.000000	0.000000	0.000000	1.751316	0.000000	0.000000	0.307023	0.073280	0.611702	0.007192	0.000803	0.354475	0.006974	0.636383	0.002148	0.000020	0.673354	0.157381	0.154817	0.010744	0.003705	0.000119	0.000107	0.015986	0.983788	0.000000	0.000000	0.000000	1.000000	0.000000	0.000000	0.004306	0.145600	0.836843	0.000002	0.013249	0.088630	0.031338	0.879304	0.000464	0.000264	0.009113	0.004919	0.985952	0.000011	0.000005	0.006428	0.005392	0.979256	0.008914	0.000010	6.867898	
5085000	-64.689988	244	1	7	0 0 0 0 0 0 Z 0 0 0 Z 0 Z 0 Z Z 0 0 Z Z 	2.119124	2.119124	2.119124	2.119124	2.119124	2.119124	0.000000	2.119124	2.119124	2.119124	0.000000	2.119124	0.000000	2.119124	0.000000	0.000000	2.119124	2.119124	0.000000	0.000000	0.258519	0.212614	0.380089	0.080066	0.068712	0.109161	0.036338	0.851729	0.000219	0.002553	0.227274	0.474252	0.143754	0.020203	0.134517	0.009485	0.000035	0.000035	0.990409	0.000035	0.000000	0.000000	1.000000	0.000000	0.000000	0.011845	0.060259	0.925140	0.000055	0.002701	0.055381	0.060596	0.879381	0.000949	0.003693	0.011606	0.013168	0.975033	0.000038	0.000155	0.295806	0.106025	0.451299	0.124235	0.022634	2.024265	
5090000	-65.806575	93	1	12	0 0 Z Z Z 0 Z Z 0 Z 0 0 Z 0 Z Z Z 0 Z Z 	1.968371	1.968371	0.000000	0.000000	0.000000	1.968371	0.000000	0.000000	1.968371	0.000000	1.968371	1.968371	0.000000	1.968371	0.000000	0.000000	0.000000	1.968371	0.000000	0.000000	0.381539	0.208223	0.299948	0.082169	0.028122	0.511915	0.006595	0.481437	0.000026	0.000026	0.715975	0.194141	0.076081	0.006865	0.006938	0.000038	0.000038	0.010301	0.989624	0.000000	0.000000	0.000000	1.000000	0.000000	0.000000	0.010732	0.020178	0.759662	0.000090	0.209339	0.051038	0.007674	0.938764	0.000012	0.002512	0.020792	0.015196	0.963890	0.000052	0.000071	0.102692	0.101063	0.643689	0.148484	0.004072	9.795535	
5095000	-66.191574	276	1	11	Z 0 Z Z 0 0 Z 0 Z 0 0 0 Z Z Z Z Z 0 0 Z 	0.000000	1.450583	0.000000	0.000000	1.450583	1.450583	0.000000	1.450583	0.000000	1.450583	1.450583	1.450583	0.000000	0.000000	0.000000	0.000000	0.000000	1.450583	1.450583	0.000000	0.017773	0.380262	0.503251	0.000000	0.098714	0.912879	0.064967	0.019606	0.000000	0.002548	0.008788	0.937362	0.023802	0.000000	0.030047	0.000006	0.000006	0.004342	0.995639	0.000006	0.000000	0.000000	1.000000	0.000000	0.000000	0.000128	0.023181	0.369453	0.000000	0.607237	0.435574	0.206225	0.205377	0.000000	0.152825	0.168294	0.085719	0.682785	0.000000	0.063203	0.046000	0.029694	0.899869	0.000000	0.024437	1.786331	
5100000	-67.772152	863	1	7	0 Z 0 0 0 0 Z 0 0 0 0 0 Z Z Z Z 0 0 0 Z 	1.762073	0.000000	1.762073	1.762073	1.762073	1.762073	0.000000	1.762073	1.762073	1.762073	1.762073	1.762073	0.000000	0.000000	0.000000	0.000000	1.762073	1.762073	1.762073	0.000000	0.078408	0.151940	0.663924	0.000000	0.105728	0.000703	0.021976	0.955345	0.000000	0.021976	0.179338	0.472848	0.157511	0.000000	0.190303	0.023992	0.000935	0.023992	0.950144	0.000935	0.000000	0.000000	1.000000	0.000000	0.000000	0.001329	0.115795	0.454328	0.000000	0.428549	0.001180	0.041988	0.849036	0.000000	0.107797	0.000612	0.025159	0.937207	0.000000	0.037023	--	--	--	--	--	1.278299	
5105000	-66.565084	198	1	9	0 0 Z 0 Z 0 Z 0 0 Z 0 Z Z Z 0 Z 0 0 0 Z 	2.658103	2.658103	0.000000	2.658103	0.000000	2.658103	0.000000	2.658103	2.658103	0.000000	2.658103	0.000000	0.000000	0.000000	2.658103	0.000000	2.658103	2.658103	2.658103	0.000000	0.286007	0.203096	0.207944	0.036452	0.266501	0.366527	0.013933	0.550825	0.010259	0.058455	0.465602	0.293183	0.017273	0.000241	0.223701	0.000051	0.000051	0.012999	0.986848	0.000051	0.000000	0.000000	1.000000	0.000000	0.000000	0.068919	0.179247	0.010484	0.000041	0.741310	0.279374	0.145994	0.064783	0.001526	0.508323	0.235423	0.139244	0.229813	0.004806	0.390714	--	--	--	--	--	2.203546	
5110000	-67.147467	120	1	11	0 0 Z Z 0 0 Z 0 0 Z 0 0 Z Z Z Z Z Z 0 Z 	2.345820	2.345820	0.000000	0.000000	2.345820	2.345820	0.000000	2.345820	2.345820	0.000000	2.345820	2.345820	0.000000	0.000000	0.000000	0.000000	0.000000	0.000000	2.345820	0.000000	0.480724	0.308498	0.157072	0.000000	0.053706	0.602473	0.077906	0.314500	0.000000	0.005121	0.503576	0.478961	0.017153	0.000000	0.000310	0.000249	0.000249	0.022880	0.976374	0.000249	0.000000	0.000000	1.000000	0.000000	0.000000	0.096418	0.869162	0.033739	0.000000	0.000682	0.361534	0.588151	0.049585	0.000000	0.000730	0.343005	0.427322	0.219932	0.000000	0.009740	0.253349	0.243079	0.465111	0.000000	0.038461	6.469235	
5115000	-65.523396	51	1	7	0 0 Z 0 0 0 0 0 0 0 Z 0 Z Z Z Z Z 0 0 0 	0.969855	0.969855	0.000000	0.969855	0.969855	0.969855	0.969855	0.969855	0.969855	0.969855	0.000000	0.969855	0.000000	0.000000	0.000000	0.000000	0.000000	0.969855	0.969855	0.969855	0.277932	0.236941	0.378035	0.000000	0.107092	0.575453	0.025009	0.398297	0.000000	0.001241	0.420674	0.467591	0.101186	0.000000	0.010550	0.000132	0.009747	0.000132	0.979252	0.010737	0.000000	0.000000	1.000000	0.000000	0.000000	0.007013	0.017146	0.602385	0.000000	0.373456	0.123154	0.017411	0.826587	0.000000	0.032848	0.014873	0.006521	0.971494	0.000000	0.007113	0.022077	0.136793	0.693934	0.000000	0.147196	6.228440	
5120000	-66.511406	950	1	11	0 0 0 Z Z 0 Z 0 0 0 Z Z Z 0 Z Z Z 0 Z Z 	4.191020	4.191020	4.191020	0.000000	0.000000	4.191020	0.000000	4.191020	4.191020	4.191020	0.000000	0.000000	0.000000	4.191020	0.000000	0.000000	0.000000	4.191020	0.000000	0.000000	0.300067	0.081086	0.607918	0.008695	0.002233	0.317235	0.031147	0.650607	0.000505	0.000505	0.369932	0.225748	0.349974	0.023319	0.031027	0.016715	0.000000	0.000097	0.983189	0.000000	0.000000	0.000000	1.000000	0.000000	0.000000	0.026920	0.695924	0.270052	0.001132	0.005972	0.161676	0.150173	0.685249	0.001418	0.001483	0.035218	0.034121	0.930103	0.000278	0.000279	0.284363	0.016898	0.649917	0.048637	0.000185	3.811093	
5125000	-65.891017	85	1	8	Z 0 Z 0 0 0 Z 0 0 0 0 0 Z Z 0 Z Z 0 0 Z 	0.000000	1.376863	0.000000	1.376863	1.376863	1.376863	0.000000	1.376863	1.376863	1.376863	1.376863	1.376863	0.000000	0.000000	1.376863	0.000000	0.000000	1.376863	1.376863	0.000000	0.063085	0.328254	0.414688	0.075026	0.118948	0.111552	0.016714	0.856672	0.007305	0.007758	0.062871	0.834333	0.073949	0.000588	0.028260	0.000084	0.000084	0.013833	0.985916	0.000084	0.000000	0.000000	1.000000	0.000000	0.000000	0.005795	0.035250	0.447739	0.000187	0.511030	0.020165	0.009398	0.925021	0.001928	0.043487	0.032764	0.030966	0.872020	0.027879	0.036372	0.007251	0.007073	0.662731	0.315344	0.007601	4.645030	
5130000	-70.146949	191	1	11	Z 0 Z Z 0 0 Z 0 0 0 0 0 Z Z Z Z 0 Z Z Z 	0.000000	1.386462	0.000000	0.000000	1.386462	1.386462	0.000000	1.386462	1.386462	1.386462	1.386462	1.386462	0.000000	0.000000	0.000000	0.000000	1.386462	0.000000	0.000000	0.000000	0.012677	0.301730	0.685535	0.000000	0.000057	0.493467	0.022204	0.483426	0.000000	0.000903	0.008215	0.923335	0.068400	0.000000	0.000051	0.000068	0.000062	0.011984	0.987886	0.000000	0.000000	0.000000	1.000000	0.000000	0.000000	0.001654	0.456796	0.541549	0.000000	0.000001	0.036131	0.152510	0.811310	0.000000	0.000049	0.052500	0.070344	0.876627	0.000000	0.000530	0.025736	0.025540	0.948549	0.000000	0.000175	3.449712	
5135000	-65.352308	135	1	7	0 0 0 Z 0 Z Z 0 0 Z 0 0 0 0 0 Z Z 0 0 Z 	1.224983	1.224983	1.224983	0.000000	1.224983	0.000000	0.000000	1.224983	1.224983	0.000000	1.224983	1.224983	1.224983	1.224983	1.224983	0.000000	0.000000	1.224983	1.224983	0.000000	0.258112	0.048946	0.361909	0.274885	0.056148	0.165999	0.000980	0.810787	0.017342	0.004893	0.222846	0.706927	0.009057	0.044024	0.017147	0.003683	0.000003	0.003683	0.992628	0.000003	0.000000	0.000000	1.000000	0.000000	0.000000	0.001732	0.002422	0.404655	0.001726	0.589465	0.021812	0.002914	0.846713	0.009533	0.119029	0.007872	0.000150	0.965813	0.006545	0.019620	0.048275	0.000513	0.776222	0.166557	0.008434	3.655059	
5140000	-69.307453	691	1	7	0 0 Z Z Z 0 Z 0 0 0 0 0 0 0 Z Z 0 0 0 Z 	1.574298	1.574298	0.000000	0.000000	0.000000	1.574298	0.000000	1.574298	1.574298	1.574298	1.574298	1.574298	1.574298	1.574298	0.000000	0.000000	1.574298	1.574298	1.574298	0.000000	0.171158	0.167326	0.462927	0.043163	0.155425	0.106132	0.003456	0.882064	0.000349	0.007998	0.286582	0.290236	0.128174	0.061871	0.233137	0.000035	0.000035	0.009690	0.990203	0.000035	0.000000	0.000000	1.000000	0.000000	0.000000	0.000322	0.008006	0.956022	0.000001	0.035649	0.047158	0.030878	0.880484	0.001108	0.040372	0.031100	0.027170	0.911592	0.000620	0.029518	0.018254	0.017508	0.904754	0.041522	0.017961	2.143040	
5145000	-64.170403	332	1	9	0 0 Z Z Z Z 0 0 0 0 Z 0 Z 0 Z Z Z 0 0 0 	1.714878	1.714878	0.000000	0.000000	0.000000	0.000000	1.714878	1.714878	1.714878	1.714878	0.000000	1.714878	0.000000	1.714878	0.000000	0.000000	0.000000	1.714878	1.714878	1.714878	0.204462	0.031460	0.534199	0.004765	0.225114	0.137336	0.000036	0.852224	0.000000	0.010405	0.704097	0.000541	0.285367	0.000002	0.009993	0.000139	0.021871	0.000421	0.958281	0.019288	0.000000	0.000000	1.000000	0.000000	0.000000	0.007956	0.005025	0.535794	0.000012	0.451213	0.081962	0.004983	0.748971	0.000056	0.164028	0.042018	0.000604	0.898114	0.000002	0.059262	--	--	--	--	--	5.974570	
5150000	-63.095358	332	1	9	0 0 0 0 Z 0 Z 0 0 Z 0 Z Z Z Z Z 0 0 0 Z 	1.211277	1.211277	1.211277	1.211277	0.000000	1.211277	0.000000	1.211277	1.211277	0.000000	1.211277	0.000000	0.000000	0.000000	0.000000	0.000000	1.211277	1.211277	1.211277	0.000000	0.392678	0.083645	0.250460	0.000000	0.273217	0.055539	0.006587	0.925590	0.000000	0.012283	0.641639	0.133486	0.001167	0.000000	0.223708	0.008392	0.000030	0.010141	0.981341	0.000096	0.000000	0.000000	1.000000	0.000000	0.000000	0.035358	0.114478	0.006111	0.000000	0.844053	0.128459	0.179333	0.076819	0.000000	0.615389	0.101602	0.149762	0.305717	0.000000	0.442919	--	--	--	--	--	3.866711	
5155000	-64.032139	244	1	9	Z 0 0 Z Z 0 0 0 0 0 Z 0 0 Z 0 Z Z 0 Z Z 	0.000000	1.670104	1.670104	0.000000	0.000000	1.670104	1.670104	1.670104	1.670104	1.670104	0.000000	1.670104	1.670104	0.000000	1.670104	0.000000	0.000000	1.670104	0.000000	0.000000	0.112225	0.278261	0.403055	0.194568	0.011891	0.146281	0.010030	0.815732	0.027928	0.000028	0.019802	0.557213	0.395366	0.010982	0.016638	0.008194	0.007479	0.000064	0.984246	0.000017	0.000000	0.000000	1.000000	0.000000	0.000000	0.001032	0.046709	0.950455	0.001032	0.000771	0.056947	0.030530	0.877617	0.034641	0.000265	0.009484	0.006600	0.976351	0.007555	0.000010	0.167431	0.128564	0.316667	0.384373	0.002966	3.825622	
5160000	-69.330961	524	1	6	0 0 Z 0 0 Z 0 0 0 0 0 0 Z Z Z Z 0 0 0 0 	1.755475	1.755475	0.000000	1.755475	1.755475	0.000000	1.755475	1.755475	1.755475	1.755475	1.755475	1.755475	0.000000	0.000000	0.000000	0.000000	1.755475	1.755475	1.755475	1.755475	0.166912	0.019217	0.713837	0.000000	0.100034	0.276356	0.003707	0.684847	0.000000	0.035090	0.518128	0.232818	0.146440	0.000000	0.102614	0.000000	0.000183	0.000183	0.999452	0.000183	0.000000	0.000000	1.000000	0.000000	0.000000	0.038227	0.003523	0.447830	0.000000	0.510420	0.102168	0.006317	0.713988	0.000000	0.177528	0.036092	0.000939	0.922246	0.000000	0.040723	0.047264	0.010418	0.842645	0.000000	0.099673	6.067665	
5165000	-65.464738	441	1	8	0 0 Z Z Z 0 Z 0 0 0 0 Z Z Z 0 Z 0 0 0 0 	1.900390	1.900390	0.000000	0.000000	0.000000	1.900390	0.000000	1.900390	1.900390	1.900390	1.900390	0.000000	0.000000	0.000000	1.900390	0.000000	1.900390	1.900390	1.900390	1.900390	0.171998	0.124025	0.401939	0.089417	0.212621	0.520650	0.008271	0.403714	0.004343	0.063022	0.450701	0.215905	0.134681	0.005052	0.193661	0.000894	0.002587	0.039503	0.917513	0.039503	0.000000	0.000000	1.000000	0.000000	0.000000	0.018075	0.087551	0.568909	0.001088	0.324377	0.161563	0.042954	0.622806	0.012936	0.159741	0.034646	0.017818	0.903887	0.011176	0.032472	0.030647	0.045651	0.415181	0.385905	0.122615	2.874008	
5170000	-66.338104	314	1	6	0 0 Z 0 0 0 Z 0 0 0 0 Z 0 Z 0 0 Z 0 0 Z 	0.791048	0.791048	0.000000	0.791048	0.791048	0.791048	0.000000	0.791048	0.791048	0.791048	0.791048	0.000000	0.791048	0.000000	0.791048	0.791048	0.000000	0.791048	0.791048	0.000000	0.062138	0.059220	0.442902	0.398992	0.036748	0.244203	0.011742	0.730615	0.011742	0.001698	0.418881	0.525662	0.047414	0.004480	0.003563	0.000282	0.000282	0.029557	0.969597	0.000282	0.000000	0.000000	1.000000	0.000000	0.000000	0.023822	0.039380	0.016024	0.022138	0.898635	0.183087	0.087709	0.122958	0.075298	0.530947	0.117678	0.071553	0.449612	0.065192	0.295964	--	--	--	--	--	6.183848	
5175000	-64.493668	51	1	10	0 0 Z Z Z 0 Z 0 0 0 Z 0 Z 0 Z Z Z 0 Z 0 	2.224745	2.224745	0.000000	0.000000	0.000000	2.224745	0.000000	2.224745	2.224745	2.224745	0.000000	2.224745	0.000000	2.224745	0.000000	0.000000	0.000000	2.224745	0.000000	2.224745	0.412177	0.171641	0.304373	0.058036	0.053774	0.631163	0.004035	0.364773	0.000015	0.000015	0.603044	0.133193	0.249279	0.007217	0.007268	0.000029	0.001045	0.000911	0.944389	0.053627	0.000000	0.000000	1.000000	0.000000	0.000000	0.007693	0.107744	0.876524	0.000211	0.007827	0.222238	0.026475	0.750837	0.000193	0.000256	0.075852	0.028235	0.895462	0.000225	0.000226	0.021301	0.064264	0.852899	0.048609	0.012927	4.637937	
5180000	-65.345647	135	1	9	0 0 0 Z Z 0 Z 0 0 Z Z Z 0 Z 0 0 Z 0 0 Z 	2.261733	2.261733	2.261733	0.000000	0.000000	2.261733	0.000000	2.261733	2.261733	0.000000	0.000000	0.000000	2.261733	0.000000	2.261733	2.261733	0.000000	2.261733	2.261733	0.000000	0.462165	0.022975	0.084031	0.412287	0.018543	0.183121	0.013678	0.751329	0.038194	0.013678	0.725681	0.158280	0.024087	0.053027	0.038926	0.011730	0.000000	0.000041	0.988229	0.000000	0.000000	0.000000	1.000000	0.000000	0.000000	0.009699	0.099789	0.002688	0.078231	0.809593	0.068353	0.155565	0.030483	0.165788	0.579811	0.073219	0.157862	0.173281	0.157661	0.437976	0.173817	0.019289	0.095134	0.670177	0.041584	4.984172	
5185000	-66.214792	870	1	8	Z 0 0 Z 0 0 Z 0 0 0 0 0 0 Z Z Z Z 0 0 Z 	0.000000	1.060700	1.060700	0.000000	1.060700	1.060700	0.000000	1.060700	1.060700	1.060700	1.060700	1.060700	1.060700	0.000000	0.000000	0.000000	0.000000	1.060700	1.060700	0.000000	0.006836	0.206125	0.766208	0.000056	0.020775	0.083258	0.006229	0.907834	0.000102	0.002577	0.001107	0.935814	0.043087	0.000004	0.019989	0.002162	0.000004	0.001972	0.995860	0.000001	0.000000	0.000000	1.000000	0.000000	0.000000	0.000028	0.032840	0.141728	0.000000	0.825403	0.008593	0.044557	0.610270	0.000024	0.336556	0.002999	0.008508	0.945426	0.000002	0.043064	0.098736	0.026608	0.836736	0.017120	0.020799	1.522698	
5190000	-66.745863	676	1	8	Z 0 0 Z 0 0 Z 0 0 0 Z 0 0 0 Z Z 0 0 Z Z 	0.000000	1.775501	1.775501	0.000000	1.775501	1.775501	0.000000	1.775501	1.775501	1.775501	0.000000	1.775501	1.775501	1.775501	0.000000	0.000000	1.775501	1.775501	0.000000	0.000000	0.160822	0.172170	0.571376	0.077049	0.018583	0.135470	0.016655	0.846077	0.000899	0.000899	0.054487	0.541077	0.139535	0.068542	0.196358	0.012588	0.000043	0.000043	0.987282	0.000043	0.000000	0.000000	1.000000	0.000000	0.000000	0.000933	0.040558	0.957710	0.000040	0.000759	0.075867	0.060030	0.855673	0.004182	0.004247	0.056647	0.052531	0.885198	0.002810	0.002814	--	--	--	--	--	2.014307	
5195000	-68.279490	169	1	6	0 0 0 0 0 Z Z 0 0 0 0 0 Z Z Z 0 0 0 Z 0 	1.140427	1.140427	1.140427	1.140427	1.140427	0.000000	0.000000	1.140427	1.140427	1.140427	1.140427	1.140427	0.000000	0.000000	0.000000	1.140427	1.140427	1.140427	0.000000	1.140427	0.175137	0.022063	0.799279	0.000008	0.003513	0.551953	0.001408	0.445302	0.000001	0.001336	0.273215	0.598304	0.095887	0.000039	0.032556	0.002327	0.000006	0.002327	0.993014	0.002327	0.000000	0.000000	1.000000	0.000000	0.000000	0.003600	0.000045	0.996120	0.000000	0.000235	0.067862	0.000235	0.931661	0.000000	0.000241	0.008426	0.000012	0.991550	0.000000	0.000012	0.031403	0.000092	0.967980	0.000029	0.000496	3.663673	
5200000	-70.268412	962	1	7	0 0 0 0 Z 0 Z 0 0 0 Z Z 0 Z Z 0 0 0 Z 0 	1.430926	1.430926	1.430926	1.430926	0.000000	1.430926	0.000000	1.430926	1.430926	1.430926	0.000000	0.000000	1.430926	0.000000	0.000000	1.430926	1.430926	1.430926	0.000000	1.430926	0.415604	0.082328	0.426786	0.032244	0.043038	0.045033	0.005852	0.948663	0.000153	0.000299	0.569456	0.193234	0.117626	0.008111	0.111573	0.003890	0.000005	0.000004	0.991932	0.004169	0.000000	0.000000	1.000000	0.000000	0.000000	0.038219	0.671866	0.258878	0.000344	0.030693	0.044861	0.203434	0.746314	0.000497	0.004895	0.009262	0.023007	0.967543	0.000023	0.000163	0.283530	0.073086	0.545425	0.058079	0.039880	0.501566	
5205000	-65.378211	399	1	8	0 0 Z Z 0 0 Z 0 0 Z 0 0 Z 0 Z Z 0 0 0 Z 	1.770969	1.770969	0.000000	0.000000	1.770969	1.770969	0.000000	1.770969	1.770969	0.000000	1.770969	1.770969	0.000000	1.770969	0.000000	0.000000	1.770969	1.770969	1.770969	0.000000	0.174456	0.210468	0.384946	0.071066	0.159064	0.243872	0.040149	0.675658	0.000170	0.040149	0.262135	0.563212	0.015728	0.008347	0.150578	0.002334	0.002334	0.063351	0.929647	0.002334	0.000000	0.000000	1.000000	0.000000	0.000000	0.003094	0.085682	0.278884	0.000102	0.632238	0.048656	0.073547	0.618936	0.000457	0.258403	0.073288	0.090016	0.704191	0.001724	0.130782	0.031423	0.035022	0.797977	0.094310	0.041268	7.257244	
5210000	-66.969292	962	1	10	Z Z 0 Z Z 0 0 0 0 0 Z 0 Z Z Z Z Z 0 0 0 	0.000000	0.000000	1.219034	0.000000	0.000000	1.219034	1.219034	1.219034	1.219034	1.219034	0.000000	1.219034	0.000000	0.000000	0.000000	0.000000	0.000000	1.219034	1.219034	1.219034	0.000000	0.239054	0.674795	0.000000	0.086151	0.000000	0.004667	0.990667	0.000000	0.004667	0.000000	0.520015	0.434739	0.000000	0.045247	0.002855	0.002690	0.000017	0.991747	0.002690	0.000000	0.000000	1.000000	0.000000	0.000000	0.000000	0.099759	0.599096	0.000000	0.301145	0.000000	0.030585	0.908408	0.000000	0.061007	0.000000	0.006235	0.985647	0.000000	0.008118	0.000000	0.168950	0.659074	0.000000	0.171976	4.965544	
5215000	-63.865071	332	1	7	0 0 Z Z Z 0 Z 0 0 0 0 0 0 Z Z Z 0 0 0 0 	0.905296	0.905296	0.000000	0.000000	0.000000	0.905296	0.000000	0.905296	0.905296	0.905296	0.905296	0.905296	0.905296	0.000000	0.000000	0.000000	0.905296	0.905296	0.905296	0.905296	0.046249	0.044929	0.650856	0.086050	0.171916	0.062750	0.003964	0.925490	0.000112	0.007685	0.557543	0.119571	0.081835	0.000420	0.240631	0.000010	0.000035	0.005480	0.988994	0.005480	0.000000	0.000000	1.000000	0.000000	0.000000	0.003716	0.107573	0.431669	0.000002	0.457040	0.030849	0.063207	0.769758	0.000176	0.136009	0.011173	0.018264	0.940732	0.000020	0.029810	--	--	--	--	--	2.602304	
5220000	-62.051731	332	1	10	0 0 Z 0 Z 0 Z 0 0 0 0 Z Z Z Z Z Z 0 0 Z 	2.122492	2.122492	0.000000	2.122492	0.000000	2.122492	0.000000	2.122492	2.122492	2.122492	2.122492	0.000000	0.000000	0.000000	0.000000	0.000000	0.000000	2.122492	2.122492	0.000000	0.274132	0.112776	0.494309	0.000000	0.118782	0.191486	0.019883	0.768748	0.000000	0.019883	0.828787	0.070445	0.077464	0.000000	0.023305	0.000191	0.000191	0.020466	0.978962	0.000191	0.000000	0.000000	1.000000	0.000000	0.000000	0.068546	0.174756	0.055786	0.000000	0.700912	0.222831	0.196583	0.179888	0.000000	0.400698	0.184606	0.167123	0.345195	0.000000	0.303076	--	--	--	--	--	8.916827	
5225000	-67.284628	317	1	7	0 Z 0 0 0 0 0 0 0 0 Z 0 Z Z 0 Z 0 0 Z Z 	1.760126	0.000000	1.760126	1.760126	1.760126	1.760126	1.760126	1.760126	1.760126	1.760126	0.000000	1.760126	0.000000	0.000000	1.760126	0.000000	1.760126	1.760126	0.000000	0.000000	0.101956	0.288918	0.446386	0.146375	0.016364	0.000105	0.007902	0.985077	0.006895	0.000020	0.311540	0.400950	0.182695	0.001980	0.102835	0.029042	0.025253	0.000945	0.943815	0.000945	0.000000	0.000000	1.000000	0.000000	0.000000	0.000462	0.088218	0.906454	0.004196	0.000669	0.000348	0.022175	0.960873	0.016464	0.000140	0.000061	0.007662	0.983715	0.008545	0.000017	0.013324	0.114431	0.336071	0.534300	0.001874	1.817131	
5230000	-63.519335	847	1	9	Z 0 Z 0 0 0 Z 0 0 0 0 0 0 Z Z Z Z 0 Z Z 	0.000000	1.723508	0.000000	1.723508	1.723508	1.723508	0.000000	1.723508	1.723508	1.723508	1.723508	1.723508	1.723508	0.000000	0.000000	0.000000	0.000000	1.723508	0.000000	0.000000	0.085892	0.362502	0.540255	0.003211	0.008141	0.183140	0.037547	0.777604	0.001518	0.000190	0.121796	0.741031	0.109467	0.001242	0.026463	0.000090	0.000090	0.014840	0.984980	0.000000	0.000000	0.000000	1.000000	0.000000	0.000000	0.036391	0.170052	0.668835	0.000016	0.124705	0.032678	0.026296	0.940511	0.000046	0.000469	0.021747	0.020738	0.957304	0.000107	0.000104	0.010595	0.010455	0.961800	0.017113	0.000037	7.182529	
5235000	-65.092522	719	1	9	Z 0 Z 0 0 0 Z 0 0 0 0 0 Z Z Z Z Z 0 0 Z 	0.000000	0.847238	0.000000	0.847238	0.847238	0.847238	0.000000	0.847238	0.847238	0.847238	0.847238	0.847238	0.000000	0.000000	0.000000	0.000000	0.000000	0.847238	0.847238	0.000000	0.003996	0.050678	0.934035	0.000000	0.011291	0.048769	0.003855	0.946106	0.000000	0.001270	0.011662	0.961210	0.023728	0.000000	0.003401	0.000063	0.000063	0.011644	0.988169	0.000063	0.000000	0.000000	1.000000	0.000000	0.000000	0.009041	0.045380	0.775416	0.000000	0.170164	0.014202	0.015681	0.937072	0.000000	0.033046	0.028087	0.028386	0.911599	0.000000	0.031928	--	--	--	--	--	8.016467	
5240000	-66.848856	727	1	8	0 0 Z 0 0 0 Z 0 0 0 Z 0 Z Z Z 0 0 Z Z 0 	1.236385	1.236385	0.000000	1.236385	1.236385	1.236385	0.000000	1.236385	1.236385	1.236385	0.000000	1.236385	0.000000	0.000000	0.000000	1.236385	1.236385	0.000000	0.000000	1.236385	0.119586	0.268324	0.606075	0.000089	0.005927	0.055714	0.010275	0.933839	0.000000	0.000172	0.183558	0.759749	0.055849	0.000001	0.000843	0.000001	0.000001	0.000001	0.998600	0.001399	0.000000	0.000000	1.000000	0.000000	0.000000	0.017078	0.332776	0.650113	0.000000	0.000032	0.033931	0.080777	0.885094	0.000001	0.000197	0.009419	0.014664	0.975899	0.000000	0.000018	--	--	--	--	--	1.833490	
5245000	-66.452569	451	1	6	0 0 Z 0 0 0 Z 0 0 0 Z 0 Z Z 0 0 0 0 Z 0 	2.033826	2.033826	0.000000	2.033826	2.033826	2.033826	0.000000	2.033826	2.033826	2.033826	0.000000	2.033826	0.000000	0.000000	2.033826	2.033826	2.033826	2.033826	0.000000	2.033826	0.177508	0.178307	0.194039	0.252928	0.197218	0.421335	0.076017	0.475465	0.011717	0.015466	0.333947	0.366937	0.169514	0.016044	0.113558	0.000121	0.000121	0.000121	0.980898	0.018739	0.000000	0.000000	1.000000	0.000000	0.000000	0.058327	0.169576	0.680834	0.036080	0.055182	0.091070	0.070088	0.821084	0.008089	0.009668	0.012247	0.010938	0.970433	0.006167	0.000215	0.157249	0.157221	0.177581	0.309236	0.198713	3.754838	
5250000	-64.991362	637	1	12	Z Z Z Z Z 0 0 0 0 0 Z 0 Z Z Z Z Z 0 0 Z 	0.000000	0.000000	0.000000	0.000000	0.000000	1.865173	1.865173	1.865173	1.865173	1.865173	0.000000	1.865173	0.000000	0.000000	0.000000	0.000000	0.000000	1.865173	1.865173	0.000000	0.000000	0.302029	0.471531	0.000000	0.226440	0.000000	0.019203	0.958821	0.000000	0.021976	0.000000	0.283017	0.571514	0.000000	0.145470	0.000000	0.015258	0.000086	0.984560	0.000095	0.000000	0.000000	1.000000	0.000000	0.000000	0.000000	0.205820	0.498874	0.000000	0.295307	0.000000	0.053478	0.866825	0.000000	0.079697	0.000000	0.019430	0.955565	0.000000	0.025005	0.000000	0.379145	0.550369	0.000000	0.070486	5.454730	
5255000	-66.391198	888	1	7	0 0 0 0 0 0 Z 0 0 Z Z Z 0 Z Z Z 0 0 0 0 	1.686836	1.686836	1.686836	1.686836	1.686836	1.686836	0.000000	1.686836	1.686836	0.000000	0.000000	0.000000	1.686836	0.000000	0.000000	0.000000	1.686836	1.686836	1.686836	1.686836	0.285117	0.321640	0.043474	0.022730	0.327039	0.264434	0.030545	0.674859	0.001332	0.028830	0.301405	0.598953	0.004634	0.004162	0.090845	0.000202	0.000000	0.000000	0.999596	0.000202	0.000000	0.000000	1.000000	0.000000	0.000000	0.023889	0.179429	0.003387	0.000008	0.793288	0.165026	0.216306	0.042564	0.001631	0.574473	0.174286	0.240981	0.271798	0.005824	0.307112	0.262495	0.151192	0.105721	0.047004	0.433588	2.241115	
5260000	-65.698277	240	1	10	Z 0 0 Z 0 0 Z 0 0 0 0 Z Z 0 Z Z Z Z 0 Z 	0.000000	2.027735	2.027735	0.000000	2.027735	2.027735	0.000000	2.027735	2.027735	2.027735	2.027735	0.000000	0.000000	2.027735	0.000000	0.000000	0.000000	0.000000	2.027735	0.000000	0.116638	0.284701	0.419364	0.144962	0.034335	0.301658	0.064911	0.617217	0.000482	0.015733	0.040462	0.646587	0.165283	0.137972	0.009696	0.060402	0.003089	0.050413	0.885163	0.000933	0.000000	0.000000	1.000000	0.000000	0.000000	0.000170	0.920246	0.062514	0.001564	0.015506	0.044212	0.543689	0.383907	0.011808	0.016384	0.025494	0.196435	0.758895	0.001731	0.017446	0.153687	0.098084	0.595803	0.123662	0.028764	3.526625	
5265000	-64.070505	270	1	12	Z 0 0 Z Z 0 Z 0 0 0 Z Z Z Z Z Z Z 0 0 Z 	0.000000	2.781744	2.781744	0.000000	0.000000	2.781744	0.000000	2.781744	2.781744	2.781744	0.000000	0.000000	0.000000	0.000000	0.000000	0.000000	0.000000	2.781744	2.781744	0.000000	0.147455	0.260359	0.336186	0.000000	0.256000	0.349603	0.012912	0.624572	0.000000	0.012912	0.017992	0.474536	0.238476	0.000000	0.268996	0.031594	0.000002	0.000338	0.968064	0.000002	0.000000	0.000000	1.000000	0.000000	0.000000	0.000070	0.309836	0.032065	0.000000	0.658029	0.028294	0.299971	0.233941	0.000000	0.437794	0.039621	0.246726	0.411721	0.000000	0.301933	--	--	--	--	--	2.864877	
5270000	-64.986211	93	1	10	0 0 Z Z Z 0 0 0 0 0 Z 0 Z Z Z 0 Z 0 Z Z 	1.167376	1.167376	0.000000	0.000000	0.000000	1.167376	1.167376	1.167376	1.167376	1.167376	0.000000	1.167376	0.000000	0.000000	0.000000	1.167376	0.000000	1.167376	0.000000	0.000000	0.490201	0.128605	0.369813	0.000523	0.010858	0.470965	0.001850	0.527182	0.000000	0.000002	0.766538	0.077700	0.154660	0.000004	0.001097	0.000005	0.004014	0.000005	0.995971	0.000005	0.000000	0.000000	1.000000	0.000000	0.000000	0.006227	0.072051	0.906438	0.000019	0.015265	0.025013	0.006662	0.968275	0.000000	0.000049	0.006442	0.004515	0.989037	0.000000	0.000006	0.102557	0.436390	0.438753	0.012867	0.009433	6.140951	
5275000	-65.098766	995	1	11	0 0 0 Z Z 0 0 0 0 0 0 Z Z Z Z Z Z Z Z Z 	1.303817	1.303817	1.303817	0.000000	0.000000	1.303817	1.303817	1.303817	1.303817	1.303817	1.303817	0.000000	0.000000	0.000000	0.000000	0.000000	0.000000	0.000000	0.000000	0.000000	0.265822	0.046256	0.687922	0.000000	0.000000	0.062548	0.002682	0.934770	0.000000	0.000000	0.695308	0.097759	0.206933	0.000000	0.000000	0.000272	0.000267	0.000272	0.999189	0.000000	0.000000	0.000000	1.000000	0.000000	0.000000	0.017873	0.765916	0.216211	0.000000	0.000000	0.027314	0.210035	0.762650	0.000000	0.000000	0.009933	0.026299	0.963767	0.000000	0.000000	0.048341	0.055708	0.895951	0.000000	0.000000	6.659189	
5280000	-64.868104	244	1	7	0 0 Z 0 Z 0 Z 0 0 0 0 0 0 Z Z 0 Z 0 0 Z 	1.969192	1.969192	0.000000	1.969192	0.000000	1.969192	0.000000	1.969192	1.969192	1.969192	1.969192	1.969192	1.969192	0.000000	0.000000	1.969192	0.000000	1.969192	1.969192	0.000000	0.232459	0.092864	0.508377	0.096204	0.070095	0.201181	0.015794	0.763919	0.003312	0.015794	0.653002	0.119218	0.168301	0.030409	0.029071	0.000031	0.000031	0.009322	0.990585	0.000031	0.000000	0.000000	1.000000	0.000000	0.000000	0.014998	0.060587	0.736960	0.000314	0.187142	0.113214	0.062641	0.725612	0.007495	0.091038	0.022081	0.015481	0.942977	0.000275	0.019187	0.064797	0.062961	0.697324	0.110925	0.063992	2.292048	
5285000	-63.905509	931	1	8	Z 0 Z Z 0 0 Z 0 0 0 0 0 Z 0 Z Z 0 0 0 Z 	0.000000	0.988243	0.000000	0.000000	0.988243	0.988243	0.000000	0.988243	0.988243	0.988243	0.988243	0.988243	0.000000	0.988243	0.000000	0.000000	0.988243	0.988243	0.988243	0.000000	0.005099	0.256875	0.673951	0.012459	0.051616	0.670517	0.023944	0.281577	0.000017	0.023944	0.005363	0.848437	0.061598	0.003250	0.081352	0.000000	0.000000	0.000280	0.999720	0.000000	0.000000	0.000000	1.000000	0.000000	0.000000	0.000174	0.019644	0.611569	0.000003	0.368610	0.052102	0.017543	0.781265	0.000014	0.149075	0.003326	0.001729	0.986930	0.000000	0.008016	0.007899	0.007775	0.953178	0.022796	0.008351	7.586295	
5290000	-64.810228	332	1	8	0 0 Z 0 0 Z Z 0 0 Z 0 Z 0 Z 0 Z 0 0 0 Z 	1.732294	1.732294	0.000000	1.732294	1.732294	0.000000	0.000000	1.732294	1.732294	0.000000	1.732294	0.000000	1.732294	0.000000	1.732294	0.000000	1.732294	1.732294	1.732294	0.000000	0.167288	0.053180	0.285998	0.292965	0.200569	0.085133	0.001289	0.865747	0.025355	0.022476	0.313576	0.563214	0.002011	0.001810	0.119390	0.000138	0.000001	0.023107	0.976615	0.000138	0.000000	0.000000	1.000000	0.000000	0.000000	0.067555	0.031550	0.012981	0.002253	0.885661	0.204247	0.056513	0.128414	0.033721	0.577104	0.161492	0.017133	0.388291	0.039894	0.393191	--	--	--	--	--	3.237173	
5295000	-73.277914	620	1	11	Z 0 Z Z 0 0 0 0 0 0 Z Z Z Z 0 Z 0 Z Z Z 	0.000000	1.331330	0.000000	0.000000	1.331330	1.331330	1.331330	1.331330	1.331330	1.331330	0.000000	0.000000	0.000000	0.000000	1.331330	0.000000	1.331330	0.000000	0.000000	0.000000	0.001167	0.401583	0.588495	0.008755	0.000001	0.286053	0.020924	0.689126	0.003204	0.000693	0.002012	0.932492	0.065122	0.000366	0.000008	0.000000	0.002868	0.000003	0.997129	0.000000	0.000000	0.000000	1.000000	0.000000	0.000000	0.000232	0.679287	0.320250	0.000232	0.000000	0.034839	0.182090	0.776550	0.006393	0.000128	0.025780	0.041153	0.912859	0.020049	0.000159	--	--	--	--	--	6.374366	
5300000	-65.848120	551	1	6	Z 0 0 0 0 0 0 0 0 0 Z 0 0 Z Z 0 Z 0 Z 0 	0.000000	1.275618	1.275618	1.275618	1.275618	1.275618	1.275618	1.275618	1.275618	1.275618	0.000000	1.275618	1.275618	0.000000	0.000000	1.275618	0.000000	1.275618	0.000000	1.275618	0.048497	0.435349	0.495068	0.005103	0.015982	0.533547	0.032125	0.433001	0.001253	0.000074	0.011881	0.833207	0.128988	0.000719	0.025204	0.000444	0.000444	0.000000	0.998650	0.000461	0.000000	0.000000	1.000000	0.000000	0.000000	0.001658	0.026927	0.970849	0.000007	0.000559	0.070849	0.016739	0.912182	0.000178	0.000051	0.022594	0.016531	0.960659	0.000134	0.000083	--	--	--	--	--	4.572068	
5305000	-65.111079	588	1	11	0 0 0 Z Z 0 Z 0 0 Z Z 0 Z Z Z Z Z 0 0 Z 	3.184719	3.184719	3.184719	0.000000	0.000000	3.184719	0.000000	3.184719	3.184719	0.000000	0.000000	3.184719	0.000000	0.000000	0.000000	0.000000	0.000000	3.184719	3.184719	0.000000	0.422886	0.138036	0.306985	0.000000	0.132092	0.424418	0.014414	0.546753	0.000000	0.014414	0.241260	0.403844	0.154452	0.000000	0.200444	0.090521	0.000545	0.008253	0.900137	0.000545	0.000000	0.000000	1.000000	0.000000	0.000000	0.033942	0.300876	0.229499	0.000000	0.435682	0.128929	0.242063	0.347103	0.000000	0.281904	0.107627	0.225741	0.422639	0.000000	0.243993	--	--	--	--	--	3.379652	
5310000	-71.032094	832	1	8	Z 0 0 Z 0 0 Z 0 0 0 Z 0 Z Z 0 Z 0 0 Z 0 	0.000000	1.012174	1.012174	0.000000	1.012174	1.012174	0.000000	1.012174	1.012174	1.012174	0.000000	1.012174	0.000000	0.000000	1.012174	0.000000	1.012174	1.012174	0.000000	1.012174	0.037228	0.336589	0.409684	0.114144	0.102355	0.042222	0.005696	0.947948	0.003897	0.000237	0.002762	0.861893	0.067156	0.000170	0.068020	0.002481	0.000006	0.000006	0.995025	0.002481	0.000000	0.000000	1.000000	0.000000	0.000000	0.000062	0.021399	0.978350	0.000057	0.000132	0.004239	0.004407	0.988624	0.002700	0.000030	0.004110	0.003897	0.987987	0.003975	0.000032	0.116364	0.024112	0.278929	0.566649	0.013946	1.325923	
5315000	-67.211021	438	1	8	0 0 Z 0 0 0 Z 0 0 0 0 Z Z Z 0 0 Z 0 Z Z 	1.148234	1.148234	0.000000	1.148234	1.148234	1.148234	0.000000	1.148234	1.148234	1.148234	1.148234	0.000000	0.000000	0.000000	1.148234	1.148234	0.000000	1.148234	0.000000	0.000000	0.117476	0.168772	0.690599	0.022358	0.000794	0.531676	0.011110	0.456891	0.000321	0.000003	0.349486	0.579988	0.054616	0.000799	0.015111	0.000003	0.000003	0.003568	0.996425	0.000000	0.000000	0.000000	1.000000	0.000000	0.000000	0.055043	0.541572	0.302600	0.038159	0.062625	0.214800	0.155305	0.622127	0.006793	0.000975	0.074180	0.064546	0.832429	0.027972	0.000873	0.012291	0.010989	0.806477	0.170213	0.000029	1.161532	
5320000	-61.646376	314	1	10	0 0 Z 0 Z 0 0 0 0 Z 0 Z Z Z Z Z Z 0 0 Z 	1.823478	1.823478	0.000000	1.823478	0.000000	1.823478	1.823478	1.823478	1.823478	0.000000	1.823478	0.000000	0.000000	0.000000	0.000000	0.000000	0.000000	1.823478	1.823478	0.000000	0.392046	0.123591	0.349573	0.000000	0.134790	0.344645	0.006219	0.642199	0.000000	0.006938	0.909698	0.054806	0.018514	0.000000	0.016981	0.008198	0.070119	0.070119	0.843365	0.008198	0.000000	0.000000	1.000000	0.000000	0.000000	0.060023	0.079778	0.010302	0.000000	0.849897	0.280709	0.115296	0.070627	0.000000	0.533367	0.253046	0.115674	0.215823	0.000000	0.415458	--	--	--	--	--	8.449102	
5325000	-67.336612	60	1	6	0 0 Z 0 0 0 Z 0 0 0 0 0 Z Z Z 0 0 0 0 Z 	1.303661	1.303661	0.000000	1.303661	1.303661	1.303661	0.000000	1.303661	1.303661	1.303661	1.303661	1.303661	0.000000	0.000000	0.000000	1.303661	1.303661	1.303661	1.303661	0.000000	0.179301	0.213808	0.421160	0.039830	0.145902	0.160614	0.026882	0.785537	0.000085	0.026882	0.303357	0.521298	0.084431	0.000563	0.090350	0.000010	0.000010	0.005317	0.994653	0.000010	0.000000	0.000000	1.000000	0.000000	0.000000	0.019605	0.029963	0.294456	0.000657	0.655318	0.035741	0.012734	0.822148	0.000117	0.129260	0.007874	0.006603	0.972462	0.000024	0.013037	0.064702	0.064508	0.661316	0.143986	0.065489	2.201162	
5330000	-67.798687	410	1	12	0 Z 0 Z Z 0 0 0 0 0 0 Z Z Z Z Z Z Z Z Z 	1.930378	0.000000	1.930378	0.000000	0.000000	1.930378	1.930378	1.930378	1.930378	1.930378	1.930378	0.000000	0.000000	0.000000	0.000000	0.000000	0.000000	0.000000	0.000000	0.000000	0.082226	0.256434	0.661340	0.000000	0.000000	0.000113	0.009885	0.990002	0.000000	0.000000	0.339465	0.346327	0.314208	0.000000	0.000000	0.020949	0.018111	0.020949	0.939992	0.000000	0.000000	0.000000	1.000000	0.000000	0.000000	0.003084	0.946061	0.050855	0.000000	0.000000	0.004589	0.568508	0.426903	0.000000	0.000000	0.003601	0.219644	0.776755	0.000000	0.000000	0.031285	0.238171	0.730544	0.000000	0.000000	4.111182	
5335000	-67.290405	870	1	8	Z 0 0 0 Z 0 0 0 0 0 0 0 Z Z 0 Z Z 0 Z Z 	0.000000	1.251568	1.251568	1.251568	0.000000	1.251568	1.251568	1.251568	1.251568	1.251568	1.251568	1.251568	0.000000	0.000000	1.251568	0.000000	0.000000	1.251568	0.000000	0.000000	0.067364	0.084655	0.802710	0.045122	0.000148	0.106058	0.003303	0.887089	0.003548	0.000003	0.247795	0.320355	0.424440	0.003448	0.003963	0.002835	0.002835	0.002835	0.991494	0.000002	0.000000	0.000000	1.000000	0.000000	0.000000	0.010607	0.172015	0.778800	0.000302	0.038276	0.026723	0.041129	0.918722	0.012709	0.000718	0.005564	0.006945	0.982998	0.004481	0.000011	0.070936	0.071845	0.595502	0.260982	0.000734	8.161656	
5340000	-64.044366	332	1	11	Z Z 0 Z 0 0 Z 0 0 0 Z Z Z Z Z Z Z 0 0 0 	0.000000	0.000000	2.117840	0.000000	2.117840	2.117840	0.000000	2.117840	2.117840	2.117840	0.000000	0.000000	0.000000	0.000000	0.000000	0.000000	0.000000	2.117840	2.117840	2.117840	0.000000	0.297514	0.309099	0.000000	0.393387	0.000000	0.027771	0.952224	0.000000	0.020004	0.000000	0.753226	0.151255	0.000000	0.095519	0.027975	0.000697	0.000257	0.950953	0.020119	0.000000	0.000000	1.000000	0.000000	0.000000	0.000000	0.181594	0.055939	0.000000	0.762467	0.000000	0.237181	0.275392	0.000000	0.487427	0.000000	0.157828	0.555897	0.000000	0.286276	--	--	--	--	--	6.447094	
5345000	-64.072336	240	1	10	0 0 Z 0 Z 0 Z 0 0 0 0 Z Z 0 Z Z Z Z 0 Z 	1.678523	1.678523	0.000000	1.678523	0.000000	1.678523	0.000000	1.678523	1.678523	1.678523	1.678523	0.000000	0.000000	1.678523	0.000000	0.000000	0.000000	0.000000	1.678523	0.000000	0.298419	0.069223	0.585057	0.012479	0.034821	0.291897	0.011896	0.684260	0.000050	0.011896	0.720026	0.072974	0.198406	0.003001	0.005594	0.000424	0.000424	0.031201	0.967526	0.000424	0.000000	0.000000	1.000000	0.000000	0.000000	0.055986	0.844302	0.089025	0.000850	0.009838	0.212690	0.314656	0.457505	0.003442	0.011706	0.068967	0.095588	0.823447	0.000487	0.011510	0.036313	0.040497	0.788507	0.109504	0.025180	6.186576	
5350000	-66.717972	116	1	10	Z 0 0 Z 0 0 Z 0 0 0 Z 0 Z Z Z Z Z 0 Z 0 	0.000000	1.922712	1.922712	0.000000	1.922712	1.922712	0.000000	1.922712	1.922712	1.922712	0.000000	1.922712	0.000000	0.000000	0.000000	0.000000	0.000000	1.922712	0.000000	1.922712	0.103360	0.365062	0.493772	0.000000	0.037806	0.431480	0.035541	0.532894	0.000000	0.000084	0.015040	0.769976	0.184286	0.000000	0.030699	0.018557	0.000430	0.000430	0.962025	0.018557	0.000000	0.000000	1.000000	0.000000	0.000000	0.003620	0.125372	0.758585	0.000000	0.112423	0.086483	0.080671	0.827513	0.000000	0.005332	0.037141	0.036517	0.925995	0.000000	0.000348	0.299227	0.121305	0.548708	0.000000	0.030760	6.498764	
5355000	-67.441374	931	1	6	0 0 0 0 Z 0 Z 0 0 0 0 0 Z 0 Z Z Z 0 0 0 	1.492436	1.492436	1.492436	1.492436	0.000000	1.492436	0.000000	1.492436	1.492436	1.492436	1.492436	1.492436	0.000000	1.492436	0.000000	0.000000	0.000000	1.492436	1.492436	1.492436	0.394261	0.028650	0.551982	0.001290	0.023818	0.697780	0.001228	0.299854	0.000001	0.001136	0.799590	0.049890	0.142428	0.000297	0.007794	0.000723	0.000001	0.000723	0.997831	0.000723	0.000000	0.000000	1.000000	0.000000	0.000000	0.021032	0.038134	0.614610	0.000018	0.326206	0.150352	0.010878	0.791667	0.000017	0.047086	0.012294	0.002568	0.980126	0.000001	0.005011	0.102733	0.025508	0.749140	0.025325	0.097294	1.101849	
5360000	-70.445630	478	1	7	Z 0 0 0 Z 0 Z 0 0 0 0 Z 0 Z 0 Z 0 Z 0 0 	0.000000	1.569826	1.569826	1.569826	0.000000	1.569826	0.000000	1.569826	1.569826	1.569826	1.569826	0.000000	1.569826	0.000000	1.569826	0.000000	1.569826	0.000000	1.569826	1.569826	0.136197	0.229470	0.396346	0.128267	0.109719	0.421926	0.004852	0.492759	0.040232	0.040232	0.163397	0.482045	0.265810	0.028946	0.059801	0.012641	0.000139	0.011414	0.963165	0.012641	0.000000	0.000000	1.000000	0.000000	0.000000	0.000290	0.677763	0.321301	0.000286	0.000359	0.069650	0.129406	0.768574	0.016171	0.016199	0.044962	0.058758	0.820987	0.037644	0.037649	0.077386	0.026859	0.626066	0.198128	0.071561	0.948855	
5365000	-64.952837	332	1	5	0 0 0 0 0 0 0 0 0 0 0 0 Z 0 Z Z Z 0 Z 0 	1.132704	1.132704	1.132704	1.132704	1.132704	1.132704	1.132704	1.132704	1.132704	1.132704	1.132704	1.132704	0.000000	1.132704	0.000000	0.000000	0.000000	1.132704	0.000000	1.132704	0.184238	0.188198	0.544382	0.059359	0.023823	0.065111	0.011235	0.923610	0.000022	0.000022	0.470818	0.479373	0.046276	0.001188	0.002345	0.009721	0.009721	0.009721	0.961117	0.009721	0.000000	0.000000	1.000000	0.000000	0.000000	0.026075	0.151300	0.812812	0.000299	0.009514	0.045479	0.059656	0.893049	0.000778	0.001037	0.015491	0.018177	0.966190	0.000068	0.000074	--	--	--	--	--	3.415247	
5370000	-66.070232	888	1	8	0 0 0 0 Z 0 Z 0 0 Z Z Z Z Z 0 Z 0 0 0 0 	1.904817	1.904817	1.904817	1.904817	0.000000	1.904817	0.000000	1.904817	1.904817	0.000000	0.000000	0.000000	0.000000	0.000000	1.904817	0.000000	1.904817	1.904817	1.904817	1.904817	0.393468	0.137941	0.097130	0.014730	0.356732	0.289644	0.007645	0.662662	0.006193	0.033856	0.608187	0.209710	0.012472	0.000070	0.169561	0.000266	0.000000	0.000000	0.999468	0.000266	0.000000	0.000000	1.000000	0.000000	0.000000	0.030076	0.216330	0.004099	0.000002	0.749493	0.186071	0.201485	0.050352	0.000605	0.561487	0.187587	0.229209	0.266944	0.017191	0.299068	0.271961	0.103409	0.117808	0.097840	0.408982	4.734420	
5375000	-64.653553	317	1	6	0 0 Z Z 0 0 Z 0 0 0 0 0 Z Z 0 0 Z 0 0 0 	1.318244	1.318244	0.000000	0.000000	1.318244	1.318244	0.000000	1.318244	1.318244	1.318244	1.318244	1.318244	0.000000	0.000000	1.318244	1.318244	0.000000	1.318244	1.318244	1.318244	0.111148	0.179484	0.597124	0.045179	0.067064	0.061570	0.007146	0.924139	0.003496	0.003649	0.335076	0.607965	0.048074	0.000393	0.008492	0.000110	0.000365	0.017242	0.962785	0.019497	0.000000	0.000000	1.000000	0.000000	0.000000	0.003593	0.067114	0.622131	0.011451	0.295711	0.017201	0.022714	0.897965	0.013417	0.048703	0.005272	0.005741	0.976537	0.005115	0.007335	0.006821	0.012065	0.647177	0.273404	0.060533	1.362022	
5380000	-68.191443	401	1	7	0 0 0 Z 0 Z Z 0 0 0 Z 0 0 Z Z 0 Z 0 0 0 	1.680053	1.680053	1.680053	0.000000	1.680053	0.000000	0.000000	1.680053	1.680053	1.680053	0.000000	1.680053	1.680053	0.000000	0.000000	1.680053	0.000000	1.680053	1.680053	1.680053	0.274609	0.043330	0.499104	0.047308	0.135648	0.067511	0.000504	0.924836	0.000504	0.006645	0.289032	0.431977	0.217113	0.014012	0.047867	0.009744	0.000110	0.000110	0.980292	0.009744	0.000000	0.000000	1.000000	0.000000	0.000000	0.000696	0.000718	0.444771	0.000387	0.553427	0.026162	0.005083	0.811130	0.005062	0.152563	0.023030	0.001354	0.924411	0.001353	0.049852	--	--	--	--	--	1.085671	
5385000	-64.471277	332	1	7	Z 0 0 Z 0 0 Z 0 0 0 0 0 0 Z Z 0 Z 0 Z 0 	0.000000	1.275609	1.275609	0.000000	1.275609	1.275609	0.000000	1.275609	1.275609	1.275609	1.275609	1.275609	1.275609	0.000000	0.000000	1.275609	0.000000	1.275609	0.000000	1.275609	0.118028	0.221467	0.574176	0.029847	0.056482	0.099783	0.016339	0.883461	0.000367	0.000050	0.004955	0.928147	0.055479	0.000754	0.010665	0.013687	0.000337	0.012420	0.961192	0.012364	0.000000	0.000000	1.000000	0.000000	0.000000	0.003862	0.220058	0.762311	0.000491	0.013279	0.056232	0.108866	0.831392	0.001067	0.002443	0.023884	0.037748	0.938035	0.000118	0.000214	--	--	--	--	--	1.608311	
5390000	-64.045144	660	1	11	Z 0 Z Z Z 0 Z 0 0 0 0 0 Z Z Z Z 0 0 Z Z 	0.000000	1.460416	0.000000	0.000000	0.000000	1.460416	0.000000	1.460416	1.460416	1.460416	1.460416	1.460416	0.000000	0.000000	0.000000	0.000000	1.460416	1.460416	0.000000	0.000000	0.010237	0.084303	0.901776	0.000000	0.003683	0.568357	0.001945	0.427469	0.000000	0.002229	0.013912	0.472850	0.142323	0.000000	0.370915	0.000153	0.000136	0.016660	0.983050	0.000002	0.000000	0.000000	1.000000	0.000000	0.000000	0.001710	0.088912	0.903040	0.000000	0.006338	0.191484	0.030740	0.770787	0.000000	0.006989	0.034550	0.009385	0.955792	0.000000	0.000272	--	--	--	--	--	1.086935	
5395000	-65.851799	735	1	9	Z 0 Z 0 0 0 Z 0 0 0 0 Z Z Z Z Z 0 0 0 Z 	0.000000	1.490876	0.000000	1.490876	1.490876	1.490876	0.000000	1.490876	1.490876	1.490876	1.490876	0.000000	0.000000	0.000000	0.000000	0.000000	1.490876	1.490876	1.490876	0.000000	0.082552	0.263277	0.420456	0.000000	0.233715	0.674662	0.023397	0.278544	0.000000	0.023397	0.067713	0.728218	0.063296	0.000000	0.140774	0.000122	0.000122	0.016684	0.982949	0.000122	0.000000	0.000000	1.000000	0.000000	0.000000	0.015824	0.061065	0.007443	0.000000	0.915667	0.274681	0.110704	0.030294	0.000000	0.584321	0.241506	0.123437	0.191772	0.000000	0.443286	--	--	--	--	--	7.880274	
5400000	-64.005642	570	1	10	0 0 Z Z Z 0 Z 0 0 0 0 Z Z Z Z Z 0 0 0 Z 	1.841518	1.841518	0.000000	0.000000	0.000000	1.841518	0.000000	1.841518	1.841518	1.841518	1.841518	0.000000	0.000000	0.000000	0.000000	0.000000	1.841518	1.841518	1.841518	0.000000	0.118094	0.226015	0.413610	0.000000	0.242280	0.273289	0.010239	0.679941	0.000000	0.036532	0.250739	0.404172	0.060761	0.000000	0.284328	0.001814	0.001814	0.051077	0.943483	0.001814	0.000000	0.000000	1.000000	0.000000	0.000000	0.002315	0.084831	0.016215	0.000000	0.896639	0.047004	0.117378	0.117521	0.000000	0.718097	0.068296	0.171191	0.344816	0.000000	0.415697	0.053416	0.100208	0.687215	0.000000	0.159162	7.024764	
5405000	-63.940657	135	1	6	0 0 Z 0 0 0 0 0 0 Z 0 Z Z Z 0 0 0 0 0 Z 	1.758954	1.758954	0.000000	1.758954	1.758954	1.758954	1.758954	1.758954	1.758954	0.000000	1.758954	0.000000	0.000000	0.000000	1.758954	1.758954	1.758954	1.758954	1.758954	0.000000	0.222134	0.328147	0.231565	0.066826	0.151327	0.196622	0.029745	0.732756	0.010020	0.030856	0.385565	0.482317	0.007196	0.002071	0.122851	0.000050	0.006551	0.007108	0.986242	0.000050	0.000000	0.000000	1.000000	0.000000	0.000000	0.063644	0.071951	0.044370	0.061763	0.758272	0.178657	0.097208	0.218463	0.070582	0.435090	0.086856	0.058906	0.634703	0.047146	0.172389	0.043020	0.092531	0.547551	0.252482	0.064416	1.011465	
5410000	-65.394718	42	1	10	0 0 Z Z 0 0 Z 0 0 0 0 0 Z Z Z Z Z 0 Z Z 	1.570996	1.570996	0.000000	0.000000	1.570996	1.570996	0.000000	1.570996	1.570996	1.570996	1.570996	1.570996	0.000000	0.000000	0.000000	0.000000	0.000000	1.570996	0.000000	0.000000	0.178306	0.260048	0.555668	0.000000	0.005979	0.467880	0.014831	0.517278	0.000000	0.000010	0.233861	0.685886	0.061367	0.000000	0.018886	0.000013	0.000012	0.005741	0.994233	0.000000	0.000000	0.000000	1.000000	0.000000	0.000000	0.002579	0.057049	0.936881	0.000000	0.003492	0.041067	0.026793	0.931990	0.000000	0.000150	0.007084	0.005362	0.987548	0.000000	0.000006	0.024271	0.020867	0.954707	0.000000	0.000156	8.121327	
5415000	-65.753856	938	1	8	0 0 Z 0 Z 0 Z 0 0 0 0 0 0 Z Z Z Z 0 0 Z 	1.097282	1.097282	0.000000	1.097282	0.000000	1.097282	0.000000	1.097282	1.097282	1.097282	1.097282	1.097282	1.097282	0.000000	0.000000	0.000000	0.000000	1.097282	1.097282	0.000000	0.058754	0.004800	0.901596	0.031716	0.003134	0.044758	0.003538	0.948092	0.000073	0.003538	0.860701	0.035120	0.090660	0.007175	0.006344	0.000021	0.000021	0.007561	0.992374	0.000021	0.000000	0.000000	1.000000	0.000000	0.000000	0.009561	0.113081	0.395131	0.000002	0.482224	0.034272	0.049368	0.780148	0.000128	0.136085	0.018888	0.021256	0.924935	0.000063	0.034859	--	--	--	--	--	5.604881	
5420000	-64.151449	135	1	10	Z 0 0 0 Z 0 0 0 0 0 Z Z Z Z Z Z 0 0 Z Z 	0.000000	2.338115	2.338115	2.338115	0.000000	2.338115	2.338115	2.338115	2.338115	2.338115	0.000000	0.000000	0.000000	0.000000	0.000000	0.000000	2.338115	2.338115	0.000000	0.000000	0.143661	0.213593	0.577690	0.000000	0.065057	0.191858	0.014747	0.788882	0.000000	0.004513	0.138468	0.307968	0.264880	0.000000	0.288684	0.008966	0.008966	0.000108	0.981853	0.000108	0.000000	0.000000	1.000000	0.000000	0.000000	0.143967	0.351850	0.297511	0.000000	0.206672	0.133430	0.118992	0.711211	0.000000	0.036368	0.040487	0.037783	0.919061	0.000000	0.002669	0.194606	0.190820	0.602256	0.000000	0.012317	4.520951	
5425000	-70.443754	897	1	6	0 0 0 0 Z 0 0 0 0 Z 0 0 Z 0 0 Z Z 0 0 Z 	0.850850	0.850850	0.850850	0.850850	0.000000	0.850850	0.850850	0.850850	0.850850	0.000000	0.850850	0.850850	0.000000	0.850850	0.850850	0.000000	0.000000	0.850850	0.850850	0.000000	0.441034	0.037458	0.480262	0.037482	0.003764	0.094588	0.000891	0.902740	0.000891	0.000891	0.911973	0.062704	0.015379	0.004928	0.005016	0.006737	0.006737	0.006737	0.979744	0.000046	0.000000	0.000000	1.000000	0.000000	0.000000	0.007689	0.096512	0.135941	0.000777	0.759081	0.049417	0.043605	0.681260	0.005961	0.219756	0.006308	0.006032	0.969022	0.003420	0.015219	0.054803	0.054640	0.622955	0.255118	0.012484	2.834452	
5430000	-65.881688	26	1	7	0 0 Z Z 0 0 0 0 0 0 Z 0 Z Z Z Z 0 0 0 0 	1.501352	1.501352	0.000000	0.000000	1.501352	1.501352	1.501352	1.501352	1.501352	1.501352	0.000000	1.501352	0.000000	0.000000	0.000000	0.000000	1.501352	1.501352	1.501352	1.501352	0.199926	0.240105	0.364790	0.000000	0.195179	0.334018	0.036991	0.592000	0.000000	0.036991	0.337201	0.378903	0.153979	0.000000	0.129918	0.000109	0.015495	0.000340	0.968561	0.015495	0.000000	0.000000	1.000000	0.000000	0.000000	0.006319	0.150961	0.646216	0.000000	0.196503	0.077868	0.051457	0.810898	0.000000	0.059777	0.049376	0.037157	0.875061	0.000000	0.038406	0.057338	0.252750	0.435669	0.000000	0.254243	2.590216	
5435000	-62.041397	995	1	10	0 0 Z 0 Z 0 Z 0 0 0 0 Z Z Z Z Z Z 0 0 Z 	1.611082	1.611082	0.000000	1.611082	0.000000	1.611082	0.000000	1.611082	1.611082	1.611082	1.611082	0.000000	0.000000	0.000000	0.000000	0.000000	0.000000	1.611082	1.611082	0.000000	0.261561	0.057527	0.650695	0.000000	0.030218	0.111902	0.004586	0.878926	0.000000	0.004586	0.711210	0.098868	0.171302	0.000000	0.018619	0.000000	0.000000	0.000398	0.999602	0.000000	0.000000	0.000000	1.000000	0.000000	0.000000	0.031875	0.375648	0.105878	0.000000	0.486600	0.074303	0.196498	0.481463	0.000000	0.247737	0.029681	0.052477	0.855807	0.000000	0.062036	0.014613	0.018647	0.946401	0.000000	0.020338	3.080343	
5440000	-67.092704	931	1	6	0 0 Z Z 0 Z 0 0 0 0 0 0 0 Z Z 0 Z 0 0 0 	0.839681	0.839681	0.000000	0.000000	0.839681	0.000000	0.839681	0.839681	0.839681	0.839681	0.839681	0.839681	0.839681	0.000000	0.000000	0.839681	0.000000	0.839681	0.839681	0.839681	0.139417	0.012932	0.820028	0.007820	0.019803	0.686989	0.001326	0.309455	0.001326	0.000905	0.581237	0.243801	0.166937	0.002131	0.005895	0.000000	0.000219	0.000219	0.999337	0.000225	0.000000	0.000000	1.000000	0.000000	0.000000	0.000261	0.000143	0.649948	0.000132	0.349516	0.046799	0.001516	0.917105	0.001514	0.033065	0.002146	0.000003	0.996231	0.000003	0.001616	0.009306	0.004049	0.896467	0.026798	0.063380	2.629397	
5445000	-66.893284	549	1	9	Z 0 Z 0 0 0 0 0 0 0 Z 0 Z Z Z Z 0 0 Z Z 	0.000000	3.162542	0.000000	3.162542	3.162542	3.162542	3.162542	3.162542	3.162542	3.162542	0.000000	3.162542	0.000000	0.000000	0.000000	0.000000	3.162542	3.162542	0.000000	0.000000	0.058300	0.306936	0.603537	0.000000	0.031228	0.465923	0.061617	0.459782	0.000000	0.012679	0.193599	0.298101	0.302382	0.000000	0.205918	0.000001	0.011562	0.000058	0.988321	0.000058	0.000000	0.000000	1.000000	0.000000	0.000000	0.011753	0.249972	0.728852	0.000000	0.009423	0.201694	0.129683	0.641982	0.000000	0.026642	0.036869	0.025121	0.937190	0.000000	0.000819	0.038435	0.338065	0.607905	0.000000	0.015596	8.520826	
5450000	-63.549508	51	1	6	0 0 0 0 0 0 Z 0 0 0 0 0 Z Z 0 Z 0 0 Z Z 	1.127266	1.127266	1.127266	1.127266	1.127266	1.127266	0.000000	1.127266	1.127266	1.127266	1.127266	1.127266	0.000000	0.000000	1.127266	0.000000	1.127266	1.127266	0.000000	0.000000	0.222197	0.282812	0.331491	0.082204	0.081295	0.563195	0.032141	0.400944	0.001103	0.002617	0.256154	0.576271	0.081686	0.000662	0.085226	0.013907	0.000245	0.013907	0.971865	0.000076	0.000000	0.000000	1.000000	0.000000	0.000000	0.007308	0.036598	0.950395	0.000964	0.004734	0.096529	0.022370	0.875361	0.004474	0.001266	0.015369	0.009447	0.967462	0.007600	0.000123	0.027841	0.003135	0.791019	0.177946	0.000058	1.865811	
5455000	-72.301664	51	1	8	0 0 0 0 0 0 Z 0 0 Z Z Z 0 Z 0 0 Z Z 0 Z 	2.306881	2.306881	2.306881	2.306881	2.306881	2.306881	0.000000	2.306881	2.306881	0.000000	0.000000	0.000000	2.306881	0.000000	2.306881	2.306881	0.000000	0.000000	2.306881	0.000000	0.238125	0.289813	0.236968	0.179324	0.055771	0.413395	0.055442	0.469681	0.055442	0.006041	0.253848	0.703753	0.024636	0.017233	0.000530	0.056260	0.001456	0.001738	0.940527	0.000019	0.000000	0.000000	1.000000	0.000000	0.000000	0.045029	0.943421	0.010266	0.001109	0.000176	0.271950	0.644312	0.070553	0.012222	0.000962	0.163391	0.327271	0.462385	0.037112	0.009841	0.323632	0.109652	0.173903	0.391605	0.001208	1.632021	
5460000	-65.313015	441	1	11	0 0 0 0 Z 0 Z 0 0 0 Z Z Z Z Z Z Z 0 Z Z 	1.665766	1.665766	1.665766	1.665766	0.000000	1.665766	0.000000	1.665766	1.665766	1.665766	0.000000	0.000000	0.000000	0.000000	0.000000	0.000000	0.000000	1.665766	0.000000	0.000000	0.469653	0.023242	0.506851	0.000000	0.000254	0.462477	0.003676	0.533838	0.000000	0.000009	0.556801	0.106221	0.333783	0.000000	0.003195	0.022360	0.000002	0.000288	0.977350	0.000000	0.000000	0.000000	1.000000	0.000000	0.000000	0.011129	0.040651	0.948199	0.000000	0.000021	0.075311	0.016271	0.908342	0.000000	0.000076	0.011366	0.007797	0.980821	0.000000	0.000016	0.514544	0.010403	0.474954	0.000000	0.000099	2.965841	
5465000	-67.623760	126	1	9	Z 0 0 Z 0 0 Z 0 0 0 Z Z Z Z Z Z 0 0 0 0 	0.000000	2.370112	2.370112	0.000000	2.370112	2.370112	0.000000	2.370112	2.370112	2.370112	0.000000	0.000000	0.000000	0.000000	0.000000	0.000000	2.370112	2.370112	2.370112	2.370112	0.047760	0.384305	0.336153	0.000000	0.231783	0.297080	0.058145	0.594503	0.000000	0.050272	0.016338	0.670659	0.145641	0.000000	0.167361	0.008142	0.000072	0.000022	0.984350	0.007414	0.000000	0.000000	1.000000	0.000000	0.000000	0.000140	0.246619	0.041546	0.000000	0.711695	0.012781	0.275459	0.225090	0.000000	0.486670	0.015348	0.121751	0.709584	0.000000	0.153316	0.143309	0.133097	0.369207	0.000000	0.354386	2.407470	
5470000	-63.361770	51	1	11	0 0 0 Z 0 0 Z 0 0 Z Z 0 Z Z Z Z Z 0 Z Z 	1.851284	1.851284	1.851284	0.000000	1.851284	1.851284	0.000000	1.851284	1.851284	0.000000	0.000000	1.851284	0.000000	0.000000	0.000000	0.000000	0.000000	1.851284	0.000000	0.000000	0.245028	0.356288	0.282013	0.000000	0.116671	0.520862	0.049212	0.429764	0.000000	0.000161	0.197258	0.716279	0.024286	0.000000	0.062177	0.026372	0.000300	0.000300	0.973026	0.000002	0.000000	0.000000	1.000000	0.000000	0.000000	0.005678	0.145115	0.835168	0.000000	0.014039	0.117256	0.063612	0.818361	0.000000	0.000771	0.030236	0.024636	0.944975	0.000000	0.000154	0.348173	0.035042	0.616713	0.000000	0.000071	3.766874	
5475000	-66.040946	451	1	8	0 0 0 Z 0 0 Z 0 0 Z 0 0 Z Z Z 0 Z 0 Z 0 	1.764303	1.764303	1.764303	0.000000	1.764303	1.764303	0.000000	1.764303	1.764303	0.000000	1.764303	1.764303	0.000000	0.000000	0.000000	1.764303	0.000000	1.764303	0.000000	1.764303	0.288252	0.321839	0.240795	0.028384	0.120731	0.464206	0.067629	0.467858	0.000001	0.000307	0.277970	0.659997	0.021760	0.000676	0.039597	0.014156	0.000470	0.015647	0.955648	0.014079	0.000000	0.000000	1.000000	0.000000	0.000000	0.034947	0.471148	0.432367	0.000213	0.061326	0.091729	0.214658	0.691646	0.000002	0.001966	0.011793	0.019913	0.968254	0.000000	0.000040	0.268444	0.234874	0.315590	0.059561	0.121530	5.197418	
5480000	-64.009308	332	1	6	0 0 Z 0 0 0 Z 0 0 Z 0 0 0 Z Z Z 0 0 0 0 	1.514546	1.514546	0.000000	1.514546	1.514546	1.514546	0.000000	1.514546	1.514546	0.000000	1.514546	1.514546	1.514546	0.000000	0.000000	0.000000	1.514546	1.514546	1.514546	1.514546	0.151278	0.187892	0.326819	0.123480	0.210531	0.102650	0.022385	0.854190	0.000549	0.020225	0.347588	0.570521	0.004472	0.001123	0.076296	0.000258	0.000258	0.015486	0.970135	0.013863	0.000000	0.000000	1.000000	0.000000	0.000000	0.053220	0.262165	0.197820	0.000124	0.486671	0.138778	0.192105	0.447929	0.002894	0.218294	0.076653	0.098334	0.728461	0.000557	0.095996	--	--	--	--	--	1.717415	
5485000	-69.823886	114	1	6	0 0 0 Z 0 0 0 0 0 0 Z 0 0 Z Z 0 0 Z 0 Z 	1.813360	1.813360	1.813360	0.000000	1.813360	1.813360	1.813360	1.813360	1.813360	1.813360	0.000000	1.813360	1.813360	0.000000	0.000000	1.813360	1.813360	0.000000	1.813360	0.000000	0.238310	0.255026	0.437479	0.015744	0.053440	0.375287	0.037475	0.543866	0.003524	0.039848	0.303314	0.458037	0.179187	0.012057	0.047405	0.008177	0.007430	0.000063	0.984310	0.000019	0.000000	0.000000	1.000000	0.000000	0.000000	0.015505	0.403424	0.562554	0.000164	0.018352	0.116886	0.150193	0.690985	0.002836	0.039100	0.028951	0.032196	0.919464	0.000417	0.018972	0.161860	0.151188	0.630654	0.030498	0.025800	1.763713	
5490000	-72.061823	673	1	10	0 0 0 Z 0 0 Z 0 0 0 Z 0 Z Z Z Z Z Z 0 Z 	2.307581	2.307581	2.307581	0.000000	2.307581	2.307581	0.000000	2.307581	2.307581	2.307581	0.000000	2.307581	0.000000	0.000000	0.000000	0.000000	0.000000	0.000000	2.307581	0.000000	0.298160	0.306960	0.330663	0.000000	0.064217	0.299912	0.042344	0.648936	0.000000	0.008808	0.272265	0.531530	0.190024	0.000000	0.006181	0.030781	0.000436	0.000436	0.968343	0.000003	0.000000	0.000000	1.000000	0.000000	0.000000	0.029926	0.482482	0.457915	0.000000	0.029677	0.104352	0.209100	0.662591	0.000000	0.023957	0.071501	0.107588	0.767461	0.000000	0.053451	0.436371	0.087453	0.470163	0.000000	0.006013	4.779506	
5495000	-65.349899	888	1	9	Z 0 0 Z Z 0 Z 0 0 0 Z 0 Z Z 0 Z 0 0 0 Z 	0.000000	1.974606	1.974606	0.000000	0.000000	1.974606	0.000000	1.974606	1.974606	1.974606	0.000000	1.974606	0.000000	0.000000	1.974606	0.000000	1.974606	1.974606	1.974606	0.000000	0.138724	0.100798	0.384084	0.206022	0.170372	0.421418	0.007778	0.519358	0.005715	0.045731	0.020221	0.400003	0.246857	0.004642	0.328277	0.000302	0.000000	0.000000	0.999698	0.000000	0.000000	0.000000	1.000000	0.000000	0.000000	0.000408	0.087886	0.602022	0.000408	0.309276	0.082766	0.051986	0.685130	0.017271	0.162847	0.107559	0.110247	0.563917	0.083523	0.134755	0.228477	0.022257	0.263889	0.411658	0.073719	2.123499	
5500000	-66.465294	451	1	7	Z 0 Z 0 Z 0 0 0 0 0 0 0 0 0 Z Z 0 0 Z Z 	0.000000	1.753297	0.000000	1.753297	0.000000	1.753297	1.753297	1.753297	1.753297	1.753297	1.753297	1.753297	1.753297	1.753297	0.000000	0.000000	1.753297	1.753297	0.000000	0.000000	0.151481	0.241317	0.248497	0.232572	0.126134	0.499935	0.012313	0.470274	0.008739	0.008739	0.168192	0.267314	0.205728	0.102868	0.255897	0.000066	0.015852	0.014120	0.969890	0.000071	0.000000	0.000000	1.000000	0.000000	0.000000	0.038259	0.164252	0.750779	0.001946	0.044764	0.084186	0.023751	0.884277	0.000989	0.006797	0.010052	0.005607	0.984223	0.000049	0.000069	0.146768	0.235490	0.249355	0.255417	0.112970	7.203190	
5505000	-69.526862	461	1	8	0 0 Z 0 0 0 Z 0 Z 0 0 0 Z 0 Z Z Z 0 Z 0 	2.070346	2.070346	0.000000	2.070346	2.070346	2.070346	0.000000	2.070346	0.000000	2.070346	2.070346	2.070346	0.000000	2.070346	0.000000	0.000000	0.000000	2.070346	0.000000	2.070346	0.370149	0.276330	0.210722	0.099258	0.043540	0.868117	0.098224	0.032568	0.000546	0.000546	0.540954	0.389694	0.026301	0.021110	0.021941	0.001852	0.001852	0.039183	0.917930	0.039183	0.000000	0.000000	1.000000	0.000000	0.000000	0.043607	0.389339	0.555491	0.000404	0.011159	0.505933	0.364529	0.121217	0.003698	0.004624	0.331468	0.263758	0.392938	0.005877	0.005959	--	--	--	--	--	1.221763	
5510000	-66.278392	709	1	10	0 0 0 Z Z 0 Z 0 0 Z Z 0 Z Z Z 0 Z 0 0 Z 	2.154951	2.154951	2.154951	0.000000	0.000000	2.154951	0.000000	2.154951	2.154951	0.000000	0.000000	2.154951	0.000000	0.000000	0.000000	2.154951	0.000000	2.154951	2.154951	0.000000	0.434205	0.056841	0.476741	0.001904	0.030309	0.333480	0.005410	0.655689	0.000011	0.005410	0.711534	0.198507	0.049028	0.000310	0.040621	0.000817	0.000000	0.000000	0.999183	0.000000	0.000000	0.000000	1.000000	0.000000	0.000000	0.003789	0.117614	0.223277	0.001109	0.654211	0.097238	0.112141	0.531398	0.006870	0.252353	0.034005	0.044879	0.840019	0.000603	0.080495	0.199086	0.007201	0.756371	0.025557	0.011785	3.903915	
5515000	-68.090992	935	1	5	0 0 0 0 0 0 Z 0 0 0 0 Z Z Z Z 0 0 0 0 0 	1.639802	1.639802	1.639802	1.639802	1.639802	1.639802	0.000000	1.639802	1.639802	1.639802	1.639802	0.000000	0.000000	0.000000	0.000000	1.639802	1.639802	1.639802	1.639802	1.639802	0.164213	0.175957	0.507775	0.002108	0.149947	0.203287	0.033443	0.733823	0.000083	0.029363	0.263727	0.566849	0.068738	0.001108	0.099578	0.003409	0.000026	0.003409	0.989748	0.003409	0.000000	0.000000	1.000000	0.000000	0.000000	0.062298	0.148272	0.097627	0.002932	0.688872	0.166814	0.174312	0.293724	0.008709	0.356442	0.095790	0.114352	0.639553	0.002490	0.147814	--	--	--	--	--	6.031875	
5520000	-64.321380	135	1	11	Z Z Z 0 Z 0 Z 0 0 0 0 0 Z Z Z Z Z 0 0 Z 	0.000000	0.000000	0.000000	1.948627	0.000000	1.948627	0.000000	1.948627	1.948627	1.948627	1.948627	1.948627	0.000000	0.000000	0.000000	0.000000	0.000000	1.948627	1.948627	0.000000	0.005104	0.186368	0.712618	0.000000	0.095911	0.000330	0.021599	0.956472	0.000000	0.021599	0.117571	0.445799	0.345758	0.000000	0.090872	0.000000	0.000014	0.005986	0.993986	0.000014	0.000000	0.000000	1.000000	0.000000	0.000000	0.003175	0.061074	0.380322	0.000000	0.555429	0.002648	0.068006	0.702564	0.000000	0.226782	0.000577	0.039561	0.880626	0.000000	0.079236	0.000407	0.031289	0.927298	0.000000	0.041006	3.795170	
5525000	-62.983319	244	1	9	Z 0 Z Z 0 0 Z 0 0 0 0 0 0 Z Z 0 Z 0 Z Z 	0.000000	1.173880	0.000000	0.000000	1.173880	1.173880	0.000000	1.173880	1.173880	1.173880	1.173880	1.173880	1.173880	0.000000	0.000000	1.173880	0.000000	1.173880	0.000000	0.000000	0.011718	0.289461	0.689993	0.004672	0.004156	0.114492	0.013417	0.871793	0.000275	0.000022	0.000634	0.944641	0.037305	0.000178	0.017242	0.000004	0.000004	0.003601	0.996391	0.000000	0.000000	0.000000	1.000000	0.000000	0.000000	0.000499	0.035050	0.964051	0.000008	0.000391	0.034513	0.020843	0.944388	0.000162	0.000094	0.004329	0.003308	0.992357	0.000003	0.000002	0.023783	0.020307	0.922771	0.032993	0.000146	6.155538	
5530000	-62.657255	332	1	10	0 0 Z Z 0 0 0 0 0 0 Z 0 Z Z Z Z Z 0 Z Z 	1.611846	1.611846	0.000000	0.000000	1.611846	1.611846	1.611846	1.611846	1.611846	1.611846	0.000000	1.611846	0.000000	0.000000	0.000000	0.000000	0.000000	1.611846	0.000000	0.000000	0.192008	0.414515	0.372297	0.000000	0.021180	0.135373	0.020710	0.843834	0.000000	0.000083	0.394942	0.458487	0.138451	0.000000	0.008119	0.000065	0.011769	0.000065	0.988035	0.000065	0.000000	0.000000	1.000000	0.000000	0.000000	0.015774	0.144931	0.822992	0.000000	0.016303	0.106615	0.076902	0.813616	0.000000	0.002867	0.050990	0.031358	0.917353	0.000000	0.000298	--	--	--	--	--	6.628922	
5535000	-70.481693	770	1	7	Z 0 0 0 Z 0 Z 0 0 Z 0 0 Z Z 0 0 Z 0 0 0 	0.000000	1.572058	1.572058	1.572058	0.000000	1.572058	0.000000	1.572058	1.572058	0.000000	1.572058	1.572058	0.000000	0.000000	1.572058	1.572058	0.000000	1.572058	1.572058	1.572058	0.132384	0.375274	0.259663	0.061877	0.170801	0.726859	0.000768	0.270838	0.000768	0.000768	0.125151	0.782808	0.019043	0.001918	0.071081	0.003101	0.000009	0.003101	0.990872	0.002917	0.000000	0.000000	1.000000	0.000000	0.000000	0.013754	0.029996	0.486085	0.013056	0.457109	0.324962	0.023248	0.560013	0.020758	0.071020	0.106763	0.034289	0.781255	0.033594	0.044100	0.116462	0.018564	0.686151	0.123748	0.055075	3.506267	
5540000	-69.048035	618	1	11	Z 0 Z 0 Z Z 0 0 0 0 Z Z Z Z Z 0 0 0 Z Z 	0.000000	2.315949	0.000000	2.315949	0.000000	0.000000	2.315949	2.315949	2.315949	2.315949	0.000000	0.000000	0.000000	0.000000	0.000000	2.315949	2.315949	2.315949	0.000000	0.000000	0.187983	0.011207	0.728670	0.018489	0.053651	0.230034	0.000001	0.769254	0.000001	0.000711	0.574750	0.004215	0.339645	0.000435	0.080955	0.000000	0.011039	0.000033	0.988895	0.000033	0.000000	0.000000	1.000000	0.000000	0.000000	0.260765	0.000054	0.697858	0.000050	0.041273	0.183828	0.000059	0.809489	0.000059	0.006566	0.074128	0.000009	0.924616	0.000009	0.001237	--	--	--	--	--	3.219089	
5545000	-63.931486	93	1	8	0 0 Z 0 0 0 Z 0 0 0 0 Z Z Z Z Z 0 0 0 Z 	1.568079	1.568079	0.000000	1.568079	1.568079	1.568079	0.000000	1.568079	1.568079	1.568079	1.568079	0.000000	0.000000	0.000000	0.000000	0.000000	1.568079	1.568079	1.568079	0.000000	0.245583	0.244861	0.287787	0.000000	0.221769	0.408942	0.058580	0.473898	0.000000	0.058580	0.401798	0.414549	0.064359	0.000000	0.119294	0.000014	0.000014	0.006228	0.993731	0.000014	0.000000	0.000000	1.000000	0.000000	0.000000	0.051947	0.097327	0.031488	0.000000	0.819238	0.177197	0.092455	0.092741	0.000000	0.637607	0.102492	0.072022	0.557448	0.000000	0.268038	0.099773	0.094118	0.675610	0.000000	0.130499	5.743778	
5550000	-63.412291	78	1	8	0 0 Z Z 0 0 Z 0 0 0 0 0 Z Z Z Z 0 0 Z 0 	1.187717	1.187717	0.000000	0.000000	1.187717	1.187717	0.000000	1.187717	1.187717	1.187717	1.187717	1.187717	0.000000	0.000000	0.000000	0.000000	1.187717	1.187717	0.000000	1.187717	0.207678	0.234251	0.508788	0.000000	0.049283	0.516969	0.041285	0.438371	0.000000	0.003375	0.327927	0.550024	0.065006	0.000000	0.057043	0.000001	0.000005	0.002134	0.995726	0.002134	0.000000	0.000000	1.000000	0.000000	0.000000	0.006947	0.159860	0.795037	0.000000	0.038156	0.090064	0.079010	0.821364	0.000000	0.009562	0.040311	0.033768	0.924924	0.000000	0.000997	0.055658	0.075228	0.825249	0.000000	0.043866	2.654070	
5555000	-64.056917	332	1	9	0 0 Z Z 0 0 0 0 0 0 Z Z Z Z Z 0 Z 0 0 Z 	1.341452	1.341452	0.000000	0.000000	1.341452	1.341452	1.341452	1.341452	1.341452	1.341452	0.000000	0.000000	0.000000	0.000000	0.000000	1.341452	0.000000	1.341452	1.341452	0.000000	0.070551	0.396836	0.153250	0.244710	0.134653	0.080550	0.013646	0.897948	0.000016	0.007840	0.256063	0.678897	0.042873	0.000034	0.022134	0.000040	0.009981	0.000040	0.989899	0.000040	0.000000	0.000000	1.000000	0.000000	0.000000	0.002598	0.075393	0.020012	0.002355	0.899642	0.029144	0.142895	0.146288	0.012525	0.669148	0.025970	0.096328	0.448859	0.002648	0.426195	--	--	--	--	--	3.844559	
5560000	-65.553664	709	1	6	0 0 0 0 0 0 Z 0 0 0 Z 0 Z 0 Z Z Z 0 0 0 	1.986998	1.986998	1.986998	1.986998	1.986998	1.986998	0.000000	1.986998	1.986998	1.986998	0.000000	1.986998	0.000000	1.986998	0.000000	0.000000	0.000000	1.986998	1.986998	1.986998	0.169232	0.167336	0.578995	0.004662	0.079774	0.334289	0.031210	0.629149	0.000073	0.005279	0.318509	0.498013	0.150549	0.007615	0.025314	0.000673	0.000001	0.000001	0.998653	0.000673	0.000000	0.000000	1.000000	0.000000	0.000000	0.020397	0.050168	0.571948	0.000062	0.357426	0.134436	0.096439	0.654186	0.001676	0.113263	0.039135	0.035558	0.890295	0.000185	0.034827	0.115422	0.037732	0.736307	0.005206	0.105333	1.343235	
5565000	-67.427744	178	1	7	0 0 Z 0 0 0 Z 0 0 Z 0 0 Z Z 0 0 Z 0 0 Z 	1.034805	1.034805	0.000000	1.034805	1.034805	1.034805	0.000000	1.034805	1.034805	0.000000	1.034805	1.034805	0.000000	0.000000	1.034805	1.034805	0.000000	1.034805	1.034805	0.000000	0.297767	0.309242	0.343026	0.013513	0.036451	0.308545	0.022486	0.663305	0.002500	0.003164	0.475371	0.512790	0.004121	0.000092	0.007626	0.000000	0.000000	0.000675	0.999325	0.000000	0.000000	0.000000	1.000000	0.000000	0.000000	0.100413	0.147505	0.163584	0.013923	0.574575	0.216512	0.064964	0.588518	0.009002	0.121004	0.037168	0.018573	0.910642	0.009084	0.024534	0.007730	0.005820	0.789832	0.190233	0.006385	3.021407	
5570000	-64.937480	969	1	12	0 0 Z Z Z 0 0 0 0 0 Z Z Z Z Z Z Z 0 Z Z 	3.531584	3.531584	0.000000	0.000000	0.000000	3.531584	3.531584	3.531584	3.531584	3.531584	0.000000	0.000000	0.000000	0.000000	0.000000	0.000000	0.000000	3.531584	0.000000	0.000000	0.365248	0.100538	0.522353	0.000000	0.011861	0.520325	0.016002	0.463373	0.000000	0.000299	0.639812	0.062615	0.293591	0.000000	0.003983	0.000000	0.001250	0.000000	0.998749	0.000000	0.000000	0.000000	1.000000	0.000000	0.000000	0.076657	0.509746	0.357168	0.000000	0.056430	0.317229	0.084527	0.596216	0.000000	0.002029	0.246488	0.083475	0.661990	0.000000	0.008046	--	--	--	--	--	6.157286	
5575000	-68.694626	1000	1	7	0 0 Z Z Z 0 Z 0 0 0 0 0 Z Z Z 0 0 0 0 0 	1.645683	1.645683	0.000000	0.000000	0.000000	1.645683	0.000000	1.645683	1.645683	1.645683	1.645683	1.645683	0.000000	0.000000	0.000000	1.645683	1.645683	1.645683	1.645683	1.645683	0.067471	0.065584	0.789059	0.000599	0.077287	0.378696	0.005235	0.586948	0.000059	0.029062	0.445167	0.264568	0.133968	0.001837	0.154460	0.000197	0.000629	0.021064	0.957047	0.021064	0.000000	0.000000	1.000000	0.000000	0.000000	0.025818	0.399575	0.496048	0.000179	0.078380	0.202288	0.179630	0.517826	0.001742	0.098514	--	--	--	--	--	--	--	--	--	--	6.119623	
5580000	-67.494424	755	1	7	Z 0 0 Z 0 0 0 0 0 0 Z 0 0 0 Z Z Z 0 0 Z 	0.000000	1.509798	1.509798	0.000000	1.509798	1.509798	1.509798	1.509798	1.509798	1.509798	0.000000	1.509798	1.509798	1.509798	0.000000	0.000000	0.000000	1.509798	1.509798	0.000000	0.132154	0.344478	0.308912	0.146331	0.068125	0.351774	0.038263	0.597495	0.004251	0.008218	0.027919	0.673787	0.223444	0.022384	0.052466	0.010005	0.009038	0.000095	0.980834	0.000028	0.000000	0.000000	1.000000	0.000000	0.000000	0.000267	0.024635	0.374702	0.000019	0.600376	0.035730	0.019609	0.884223	0.000255	0.060183	0.007096	0.006296	0.977282	0.000040	0.009287	--	--	--	--	--	8.911818	
5585000	-64.537480	888	1	11	Z 0 0 Z 0 0 Z 0 Z 0 0 Z Z Z Z Z Z 0 0 Z 	0.000000	1.566059	1.566059	0.000000	1.566059	1.566059	0.000000	1.566059	0.000000	1.566059	1.566059	0.000000	0.000000	0.000000	0.000000	0.000000	0.000000	1.566059	1.566059	0.000000	0.010407	0.509433	0.331403	0.000000	0.148756	0.897123	0.072086	0.027825	0.000000	0.002966	0.000753	0.935363	0.033405	0.000000	0.030479	0.000176	0.000000	0.000171	0.999653	0.000000	0.000000	0.000000	1.000000	0.000000	0.000000	0.000005	0.090364	0.017074	0.000000	0.892557	0.032290	0.530255	0.023042	0.000000	0.414413	0.027395	0.344558	0.278972	0.000000	0.349075	0.071746	0.243340	0.524096	0.000000	0.160818	0.499377	
5590000	-65.043975	823	1	6	0 0 Z Z 0 0 0 0 0 0 0 0 Z Z Z 0 0 0 0 Z 	1.223819	1.223819	0.000000	0.000000	1.223819	1.223819	1.223819	1.223819	1.223819	1.223819	1.223819	1.223819	0.000000	0.000000	0.000000	1.223819	1.223819	1.223819	1.223819	0.000000	0.093549	0.296281	0.534940	0.002973	0.072257	0.131211	0.010561	0.846821	0.000014	0.011394	0.209820	0.566580	0.084871	0.001025	0.137705	0.000158	0.011177	0.011177	0.977330	0.000158	0.000000	0.000000	1.000000	0.000000	0.000000	0.000999	0.043296	0.671914	0.000078	0.283713	0.018534	0.012964	0.926907	0.000102	0.041493	0.005817	0.005191	0.981426	0.000011	0.007556	0.019595	0.089253	0.843717	0.027503	0.019932	4.610018	
5595000	-71.023695	890	1	9	0 0 Z Z 0 0 Z 0 0 0 0 Z Z Z 0 0 Z Z Z 0 	3.724500	3.724500	0.000000	0.000000	3.724500	3.724500	0.000000	3.724500	3.724500	3.724500	3.724500	0.000000	0.000000	0.000000	3.724500	3.724500	0.000000	0.000000	0.000000	3.724500	0.267285	0.213640	0.365834	0.134141	0.019100	0.444673	0.114644	0.420205	0.020125	0.000353	0.499753	0.283498	0.203155	0.013182	0.000411	0.000010	0.000035	0.005452	0.987895	0.006608	0.000000	0.000000	1.000000	0.000000	0.000000	0.011388	0.879086	0.107895	0.001624	0.000008	0.383366	0.295970	0.282950	0.035525	0.002190	0.189306	0.131011	0.648400	0.030831	0.000452	--	--	--	--	--	6.562274	
5600000	-66.692406	864	1	8	Z 0 Z Z 0 0 0 0 0 0 0 0 Z Z Z Z 0 0 Z 0 	0.000000	1.572721	0.000000	0.000000	1.572721	1.572721	1.572721	1.572721	1.572721	1.572721	1.572721	1.572721	0.000000	0.000000	0.000000	0.000000	1.572721	1.572721	0.000000	1.572721	0.024179	0.357134	0.593456	0.000000	0.025230	0.114990	0.010286	0.874269	0.000000	0.000454	0.014244	0.690600	0.136542	0.000000	0.158614	0.000246	0.025005	0.025005	0.924739	0.025005	0.000000	0.000000	1.000000	0.000000	0.000000	0.001136	0.052907	0.931168	0.000000	0.014788	0.019879	0.016836	0.962484	0.000000	0.000802	0.008873	0.007250	0.983817	0.000000	0.000060	0.002872	0.044436	0.950552	0.000000	0.002140	5.274981	
5605000	-65.642732	314	1	8	Z 0 Z 0 0 0 Z 0 0 0 0 Z Z Z 0 0 Z 0 0 Z 	0.000000	2.397284	0.000000	2.397284	2.397284	2.397284	0.000000	2.397284	2.397284	2.397284	2.397284	0.000000	0.000000	0.000000	2.397284	2.397284	0.000000	2.397284	2.397284	0.000000	0.139829	0.170734	0.253218	0.273329	0.162889	0.431646	0.062920	0.481929	0.010005	0.013499	0.170944	0.569176	0.153615	0.012583	0.093683	0.014435	0.014435	0.141036	0.815660	0.014435	0.000000	0.000000	1.000000	0.000000	0.000000	0.060807	0.112534	0.047902	0.060800	0.717956	0.252030	0.183910	0.132765	0.097412	0.333883	0.212625	0.177640	0.243292	0.117936	0.248507	--	--	--	--	--	7.520012	
5610000	-67.218142	438	1	9	Z 0 Z Z 0 Z Z 0 0 0 Z 0 Z 0 0 Z Z 0 0 0 	0.000000	2.896991	0.000000	0.000000	2.896991	0.000000	0.000000	2.896991	2.896991	2.896991	0.000000	2.896991	0.000000	2.896991	2.896991	0.000000	0.000000	2.896991	2.896991	2.896991	0.040618	0.085045	0.266021	0.352638	0.255677	0.668741	0.004691	0.321329	0.002619	0.002619	0.070143	0.372300	0.241172	0.141896	0.174489	0.000000	0.000135	0.000135	0.978938	0.020791	0.000000	0.000000	1.000000	0.000000	0.000000	0.003253	0.018926	0.613451	0.020874	0.343497	0.200811	0.024912	0.680759	0.019342	0.074175	0.240410	0.041273	0.479454	0.114334	0.124529	0.046336	0.034875	0.287954	0.395447	0.235388	8.031926	
5615000	-66.120333	163	1	7	0 0 0 0 Z 0 0 0 0 0 Z 0 Z 0 Z Z Z 0 Z 0 	1.240827	1.240827	1.240827	1.240827	0.000000	1.240827	1.240827	1.240827	1.240827	1.240827	0.000000	1.240827	0.000000	1.240827	0.000000	0.000000	0.000000	1.240827	0.000000	1.240827	0.351785	0.135068	0.494083	0.012555	0.006509	0.100294	0.004847	0.894844	0.000007	0.000007	0.622061	0.152903	0.220728	0.002126	0.002183	0.006379	0.006379	0.000094	0.980250	0.006898	0.000000	0.000000	1.000000	0.000000	0.000000	0.003664	0.033571	0.962570	0.000007	0.000189	0.017231	0.010686	0.972020	0.000031	0.000032	0.007681	0.007060	0.985231	0.000014	0.000014	0.204343	0.203768	0.501715	0.067295	0.022879	2.014156	
5620000	-64.632169	135	1	8	0 0 Z 0 Z Z Z 0 0 Z 0 Z Z Z 0 0 0 0 0 0 	1.445298	1.445298	0.000000	1.445298	0.000000	0.000000	0.000000	1.445298	1.445298	0.000000	1.445298	0.000000	0.000000	0.000000	1.445298	1.445298	1.445298	1.445298	1.445298	1.445298	0.303205	0.009838	0.428101	0.064198	0.194657	0.162158	0.000045	0.811114	0.007101	0.019582	0.763114	0.096765	0.011731	0.001843	0.126547	0.000022	0.000006	0.004801	0.990698	0.004473	0.000000	0.000000	1.000000	0.000000	0.000000	0.057817	0.002702	0.042856	0.059561	0.837065	0.172027	0.003220	0.289477	0.075456	0.459820	0.059691	0.000553	0.775851	0.036992	0.126913	0.023748	0.001172	0.611852	0.247640	0.115589	2.363342	
5625000	-65.412060	637	1	8	Z 0 Z Z 0 0 0 0 0 0 0 0 Z 0 Z Z Z 0 0 Z 	0.000000	1.674217	0.000000	0.000000	1.674217	1.674217	1.674217	1.674217	1.674217	1.674217	1.674217	1.674217	0.000000	1.674217	0.000000	0.000000	0.000000	1.674217	1.674217	0.000000	0.054669	0.287930	0.435153	0.039090	0.183158	0.322490	0.038982	0.626102	0.000165	0.012262	0.017357	0.730341	0.161211	0.017113	0.073977	0.000076	0.014415	0.014415	0.970816	0.000277	0.000000	0.000000	1.000000	0.000000	0.000000	0.000097	0.182858	0.475784	0.000020	0.341241	0.062990	0.075559	0.778627	0.000437	0.082387	0.021563	0.020990	0.932921	0.000086	0.024439	0.014780	0.088120	0.851096	0.018422	0.027582	7.105107	
5630000	-66.719949	244	1	9	0 0 Z 0 Z 0 Z 0 0 Z 0 Z Z Z 0 Z 0 0 0 Z 	2.494299	2.494299	0.000000	2.494299	0.000000	2.494299	0.000000	2.494299	2.494299	0.000000	2.494299	0.000000	0.000000	0.000000	2.494299	0.000000	2.494299	2.494299	2.494299	0.000000	0.235620	0.187308	0.304378	0.061100	0.211594	0.151504	0.023351	0.758073	0.020609	0.046463	0.473568	0.269977	0.016981	0.000227	0.239246	0.000076	0.000076	0.015787	0.983984	0.000076	0.000000	0.000000	1.000000	0.000000	0.000000	0.053492	0.187565	0.024404	0.000027	0.734512	0.214266	0.202061	0.136375	0.005480	0.441818	0.110793	0.105957	0.581457	0.007502	0.194291	0.080555	0.079601	0.476394	0.269923	0.093527	7.888916	
5635000	-64.334610	314	1	11	Z 0 Z Z Z 0 Z 0 0 0 0 Z Z 0 Z Z Z 0 0 Z 	0.000000	2.582858	0.000000	0.000000	0.000000	2.582858	0.000000	2.582858	2.582858	2.582858	2.582858	0.000000	0.000000	2.582858	0.000000	0.000000	0.000000	2.582858	2.582858	0.000000	0.053904	0.232854	0.219417	0.246126	0.247698	0.536535	0.010413	0.442577	0.000063	0.010413	0.090723	0.408990	0.296514	0.022480	0.181293	0.011845	0.011845	0.116742	0.847724	0.011845	0.000000	0.000000	1.000000	0.000000	0.000000	0.000437	0.159628	0.034223	0.001496	0.804216	0.045914	0.245928	0.143596	0.011264	0.553297	0.062055	0.269720	0.208055	0.014664	0.445507	--	--	--	--	--	5.957860	
5640000	-68.514033	72	1	12	Z 0 0 Z Z 0 Z 0 0 0 Z Z Z Z 0 Z Z 0 Z Z 	0.000000	2.187636	2.187636	0.000000	0.000000	2.187636	0.000000	2.187636	2.187636	2.187636	0.000000	0.000000	0.000000	0.000000	2.187636	0.000000	0.000000	2.187636	0.000000	0.000000	0.256702	0.022261	0.327625	0.392962	0.000450	0.325074	0.002299	0.670047	0.002578	0.000002	0.118940	0.335696	0.528863	0.008290	0.008211	0.017473	0.000000	0.000086	0.982441	0.000000	0.000000	0.000000	1.000000	0.000000	0.000000	0.000109	0.768893	0.146517	0.000109	0.084373	0.062277	0.252859	0.662818	0.015791	0.006255	0.105000	0.137715	0.660458	0.089219	0.007609	--	--	--	--	--	1.507623	
5645000	-67.495109	142	1	8	0 0 0 0 0 Z Z 0 0 0 Z 0 Z Z 0 Z Z 0 0 Z 	2.082139	2.082139	2.082139	2.082139	2.082139	0.000000	0.000000	2.082139	2.082139	2.082139	0.000000	2.082139	0.000000	0.000000	2.082139	0.000000	0.000000	2.082139	2.082139	0.000000	0.322922	0.073691	0.293636	0.265390	0.044361	0.172056	0.001406	0.812553	0.007155	0.006831	0.343941	0.377230	0.213381	0.007674	0.057775	0.020830	0.000200	0.000200	0.978766	0.000003	0.000000	0.000000	1.000000	0.000000	0.000000	0.022847	0.005196	0.686973	0.000615	0.284369	0.052873	0.003655	0.845505	0.018325	0.079642	0.014080	0.000218	0.957254	0.011659	0.016788	0.136972	0.002599	0.230467	0.624094	0.005868	3.424342	
5650000	-63.997781	135	1	7	0 0 Z 0 0 0 0 0 0 Z 0 Z Z Z Z Z 0 0 0 0 	1.948325	1.948325	0.000000	1.948325	1.948325	1.948325	1.948325	1.948325	1.948325	0.000000	1.948325	0.000000	0.000000	0.000000	0.000000	0.000000	1.948325	1.948325	1.948325	1.948325	0.296662	0.290893	0.202538	0.000000	0.209907	0.213603	0.032716	0.720966	0.000000	0.032716	0.428428	0.460241	0.009414	0.000000	0.101918	0.000124	0.007163	0.007163	0.978386	0.007163	0.000000	0.000000	1.000000	0.000000	0.000000	0.083617	0.088012	0.030341	0.000000	0.798029	0.252571	0.120394	0.164962	0.000000	0.462073	0.146709	0.079838	0.570015	0.000000	0.203439	0.090256	0.134227	0.550659	0.000000	0.224858	8.514457	
5655000	-67.202519	120	1	12	Z 0 Z Z Z 0 0 0 0 0 Z Z Z Z Z 0 Z 0 Z Z 	0.000000	2.669842	0.000000	0.000000	0.000000	2.669842	2.669842	2.669842	2.669842	2.669842	0.000000	0.000000	0.000000	0.000000	0.000000	2.669842	0.000000	2.669842	0.000000	0.000000	0.269952	0.187292	0.420301	0.020984	0.101471	0.632493	0.004839	0.362637	0.000000	0.000030	0.134654	0.271243	0.557262	0.000924	0.035917	0.000003	0.033977	0.000451	0.965041	0.000527	0.000000	0.000000	1.000000	0.000000	0.000000	0.003964	0.559803	0.324867	0.000898	0.110468	0.109721	0.161560	0.723897	0.000024	0.004799	0.098454	0.070150	0.829187	0.000023	0.002186	0.050484	0.421404	0.470070	0.025399	0.032643	7.346453	
5660000	-66.179327	637	1	9	Z 0 Z 0 Z 0 Z 0 0 0 0 Z Z 0 0 Z Z 0 0 Z 	0.000000	2.369903	0.000000	2.369903	0.000000	2.369903	0.000000	2.369903	2.369903	2.369903	2.369903	0.000000	0.000000	2.369903	2.369903	0.000000	0.000000	2.369903	2.369903	0.000000	0.216021	0.133755	0.345516	0.187261	0.117447	0.335985	0.019664	0.605022	0.019664	0.019664	0.455189	0.176233	0.256202	0.033482	0.078895	0.000366	0.000366	0.031069	0.967832	0.000366	0.000000	0.000000	1.000000	0.000000	0.000000	0.005116	0.334947	0.052834	0.002646	0.604457	0.206966	0.183447	0.299879	0.030211	0.279497	0.088572	0.081667	0.691053	0.032758	0.105950	0.039955	0.038354	0.590076	0.288177	0.043438	7.390161	
5665000	-64.920323	888	1	12	0 0 0 Z Z Z Z 0 0 Z Z 0 Z Z Z Z Z 0 0 Z 	1.683771	1.683771	1.683771	0.000000	0.000000	0.000000	0.000000	1.683771	1.683771	0.000000	0.000000	1.683771	0.000000	0.000000	0.000000	0.000000	0.000000	1.683771	1.683771	0.000000	0.478877	0.000200	0.507210	0.000000	0.013713	0.319266	0.000010	0.675942	0.000000	0.004782	0.893710	0.008051	0.067148	0.000000	0.031091	0.000194	0.000000	0.000000	0.999806	0.000000	0.000000	0.000000	1.000000	0.000000	0.000000	0.001427	0.001742	0.333328	0.000000	0.663504	0.037869	0.001736	0.758375	0.000000	0.202021	0.049525	0.003569	0.835426	0.000000	0.111480	0.274596	0.000119	0.707810	0.000000	0.017475	4.649748	
5670000	-66.579819	888	1	11	0 0 Z 0 0 0 Z 0 0 Z Z Z Z Z Z Z Z 0 Z 0 	3.842549	3.842549	0.000000	3.842549	3.842549	3.842549	0.000000	3.842549	3.842549	0.000000	0.000000	0.000000	0.000000	0.000000	0.000000	0.000000	0.000000	3.842549	0.000000	3.842549	0.326185	0.336086	0.247750	0.000000	0.089979	0.282819	0.074022	0.642237	0.000000	0.000922	0.426486	0.447587	0.068911	0.000000	0.057016	0.000000	0.000000	0.000000	0.998656	0.001343	0.000000	0.000000	1.000000	0.000000	0.000000	0.253758	0.638908	0.071453	0.000000	0.035882	0.302325	0.401874	0.273221	0.000000	0.022579	0.217352	0.228815	0.526461	0.000000	0.027372	0.303071	0.315089	0.249076	0.000000	0.132765	5.414806	
5675000	-69.313685	471	1	10	0 0 0 Z Z Z 0 0 0 0 Z 0 Z Z Z Z Z 0 Z 0 	3.301758	3.301758	3.301758	0.000000	0.000000	0.000000	3.301758	3.301758	3.301758	3.301758	0.000000	3.301758	0.000000	0.000000	0.000000	0.000000	0.000000	3.301758	0.000000	3.301758	0.247662	0.000000	0.752338	0.000000	0.000000	0.357955	0.000000	0.642045	0.000000	0.000000	0.420819	0.000000	0.579181	0.000000	0.000000	0.000548	0.000582	0.000001	0.998287	0.000582	0.000000	0.000000	1.000000	0.000000	0.000000	0.010888	0.000000	0.989111	0.000000	0.000000	0.126739	0.000000	0.873261	0.000000	0.000000	0.009121	0.000000	0.990879	0.000000	0.000000	0.167401	0.000000	0.832599	0.000000	0.000000	9.242804	
5680000	-66.963570	142	1	6	0 0 0 0 0 0 Z 0 0 0 Z 0 0 Z Z Z Z 0 0 0 	1.878148	1.878148	1.878148	1.878148	1.878148	1.878148	0.000000	1.878148	1.878148	1.878148	0.000000	1.878148	1.878148	0.000000	0.000000	0.000000	0.000000	1.878148	1.878148	1.878148	0.224060	0.233351	0.402043	0.020194	0.120352	0.150723	0.020036	0.822826	0.000470	0.005945	0.336660	0.465411	0.144738	0.011497	0.041695	0.020577	0.000591	0.000591	0.957663	0.020577	0.000000	0.000000	1.000000	0.000000	0.000000	0.018052	0.178619	0.586413	0.000007	0.216908	0.046083	0.069216	0.824036	0.000342	0.060323	0.011560	0.014427	0.961358	0.000031	0.012624	0.174829	0.056454	0.558300	0.033719	0.176698	6.065982	
5685000	-66.533460	332	1	9	Z 0 Z Z Z Z Z 0 0 0 Z 0 Z 0 0 0 Z 0 0 0 	0.000000	1.753459	0.000000	0.000000	0.000000	0.000000	0.000000	1.753459	1.753459	1.753459	0.000000	1.753459	0.000000	1.753459	1.753459	1.753459	0.000000	1.753459	1.753459	1.753459	0.034744	0.016555	0.330128	0.373165	0.245408	0.187479	0.000043	0.789709	0.011385	0.011385	0.163372	0.003867	0.755029	0.029845	0.047887	0.000001	0.000181	0.000163	0.975771	0.023885	0.000000	0.000000	1.000000	0.000000	0.000000	0.004137	0.007394	0.474974	0.047393	0.466102	0.097217	0.006742	0.627248	0.085224	0.183569	0.058829	0.001001	0.812254	0.047119	0.080796	--	--	--	--	--	6.294441	
5690000	-63.806023	114	1	12	0 0 Z Z Z 0 Z 0 0 0 0 Z Z Z Z Z Z Z Z 0 	3.061701	3.061701	0.000000	0.000000	0.000000	3.061701	0.000000	3.061701	3.061701	3.061701	3.061701	0.000000	0.000000	0.000000	0.000000	0.000000	0.000000	0.000000	0.000000	3.061701	0.472474	0.078342	0.449184	0.000000	0.000000	0.534042	0.008598	0.457360	0.000000	0.000000	0.739174	0.085954	0.174873	0.000000	0.000000	0.000100	0.000360	0.014427	0.965333	0.019780	0.000000	0.000000	1.000000	0.000000	0.000000	0.037320	0.750254	0.212426	0.000000	0.000000	0.379940	0.233853	0.386207	0.000000	0.000000	0.177969	0.099628	0.722403	0.000000	0.000000	0.082879	0.088241	0.828881	0.000000	0.000000	8.272280	
5695000	-64.375834	135	1	8	0 0 Z 0 Z Z 0 0 0 Z 0 0 Z Z 0 Z 0 0 0 Z 	2.458091	2.458091	0.000000	2.458091	0.000000	0.000000	2.458091	2.458091	2.458091	0.000000	2.458091	2.458091	0.000000	0.000000	2.458091	0.000000	2.458091	2.458091	2.458091	0.000000	0.263058	0.049969	0.455182	0.055307	0.176483	0.262226	0.001019	0.663161	0.018784	0.054811	0.585925	0.121141	0.057971	0.000994	0.233969	0.000156	0.012133	0.010855	0.976700	0.000156	0.000000	0.000000	1.000000	0.000000	0.000000	0.066736	0.009817	0.395304	0.004099	0.524044	0.150592	0.007863	0.594040	0.023679	0.223827	0.065254	0.002440	0.820160	0.029529	0.082617	0.058004	0.020897	0.596116	0.261590	0.063393	9.461781	
5700000	-65.285290	438	1	9	Z 0 Z Z Z 0 Z 0 0 0 0 0 0 Z Z 0 Z 0 Z 0 	0.000000	1.363172	0.000000	0.000000	0.000000	1.363172	0.000000	1.363172	1.363172	1.363172	1.363172	1.363172	1.363172	0.000000	0.000000	1.363172	0.000000	1.363172	0.000000	1.363172	0.016543	0.148444	0.829994	0.001677	0.003342	0.624138	0.000377	0.375060	0.000420	0.000005	0.020033	0.570174	0.323037	0.008625	0.078132	0.000007	0.000028	0.004964	0.989637	0.005363	0.000000	0.000000	1.000000	0.000000	0.000000	0.000767	0.219290	0.761793	0.000427	0.017723	0.104533	0.024235	0.870423	0.000516	0.000293	0.101514	0.055404	0.840583	0.001605	0.000893	0.025440	0.028470	0.927964	0.015255	0.002871	1.101470	
5705000	-66.896418	106	1	4	0 0 0 0 0 0 Z 0 0 0 0 0 Z Z Z 0 0 0 0 0 	0.752372	0.752372	0.752372	0.752372	0.752372	0.752372	0.000000	0.752372	0.752372	0.752372	0.752372	0.752372	0.000000	0.000000	0.000000	0.752372	0.752372	0.752372	0.752372	0.752372	0.166496	0.152787	0.594960	0.001185	0.084572	0.032092	0.003242	0.961568	0.000001	0.003098	0.434883	0.473339	0.039150	0.000127	0.052500	0.002228	0.000011	0.002228	0.993304	0.002228	0.000000	0.000000	1.000000	0.000000	0.000000	0.012322	0.027042	0.632144	0.000124	0.328369	0.018464	0.019036	0.898090	0.000282	0.064129	0.035059	0.040429	0.880350	0.000461	0.043701	0.050810	0.018933	0.865142	0.005980	0.059136	4.367438	
5710000	-63.542386	93	1	6	0 0 0 Z 0 0 Z 0 0 0 0 0 Z Z 0 Z 0 0 0 Z 	1.272691	1.272691	1.272691	0.000000	1.272691	1.272691	0.000000	1.272691	1.272691	1.272691	1.272691	1.272691	0.000000	0.000000	1.272691	0.000000	1.272691	1.272691	1.272691	0.000000	0.220577	0.215263	0.291175	0.115729	0.157256	0.417761	0.047892	0.483953	0.002502	0.047892	0.178803	0.594043	0.071097	0.000601	0.155456	0.005065	0.000027	0.004704	0.990177	0.000027	0.000000	0.000000	1.000000	0.000000	0.000000	0.004211	0.064708	0.451469	0.002157	0.477455	0.022394	0.034228	0.741098	0.001595	0.200685	0.008164	0.010633	0.949735	0.005851	0.025617	0.124963	0.043490	0.399927	0.386030	0.045590	5.300343	
5715000	-69.253438	220	1	11	0 0 Z Z 0 0 Z 0 0 0 0 Z Z Z Z 0 Z Z Z Z 	1.168621	1.168621	0.000000	0.000000	1.168621	1.168621	0.000000	1.168621	1.168621	1.168621	1.168621	0.000000	0.000000	0.000000	0.000000	1.168621	0.000000	0.000000	0.000000	0.000000	0.053555	0.124283	0.822163	0.000000	0.000000	0.457590	0.024605	0.517805	0.000000	0.000000	0.085448	0.895302	0.019250	0.000000	0.000000	0.000196	0.000175	0.022279	0.977350	0.000000	0.000000	0.000000	1.000000	0.000000	0.000000	0.005579	0.822751	0.171670	0.000000	0.000000	0.153877	0.382475	0.463648	0.000000	0.000000	0.162178	0.177960	0.659862	0.000000	0.000000	--	--	--	--	--	5.828972	
5720000	-67.702286	347	1	9	0 0 Z Z Z Z 0 0 0 0 0 0 Z Z Z Z 0 0 0 Z 	1.862753	1.862753	0.000000	0.000000	0.000000	0.000000	1.862753	1.862753	1.862753	1.862753	1.862753	1.862753	0.000000	0.000000	0.000000	0.000000	1.862753	1.862753	1.862753	0.000000	0.286533	0.013499	0.512703	0.000000	0.187266	0.113017	0.000034	0.870945	0.000000	0.016004	0.545079	0.039185	0.152533	0.000000	0.263202	0.001483	0.033961	0.028793	0.934279	0.001483	0.000000	0.000000	1.000000	0.000000	0.000000	0.003444	0.002231	0.416258	0.000000	0.578067	0.019174	0.000959	0.792069	0.000000	0.187799	0.011910	0.000141	0.951792	0.000000	0.036156	0.057468	0.026543	0.851103	0.000000	0.064886	1.657572	
5725000	-66.472565	24	1	11	Z 0 Z Z Z 0 Z 0 0 0 0 Z Z Z 0 Z 0 0 Z Z 	0.000000	2.638203	0.000000	0.000000	0.000000	2.638203	0.000000	2.638203	2.638203	2.638203	2.638203	0.000000	0.000000	0.000000	2.638203	0.000000	2.638203	2.638203	0.000000	0.000000	0.009133	0.167383	0.788653	0.028502	0.006328	0.586488	0.008348	0.388597	0.006191	0.010377	0.001713	0.621873	0.040146	0.001094	0.335174	0.000271	0.000239	0.025293	0.974192	0.000004	0.000000	0.000000	1.000000	0.000000	0.000000	0.001694	0.586265	0.377000	0.001670	0.033370	0.205155	0.230323	0.426882	0.036314	0.101326	--	--	--	--	--	0.048699	0.039641	0.753033	0.156425	0.002201	3.280420	
5730000	-67.165136	461	1	13	Z 0 Z Z 0 0 Z 0 Z Z 0 0 Z Z Z Z Z Z 0 Z 	0.000000	2.035242	0.000000	0.000000	2.035242	2.035242	0.000000	2.035242	0.000000	0.000000	2.035242	2.035242	0.000000	0.000000	0.000000	0.000000	0.000000	0.000000	2.035242	0.000000	0.000000	1.000000	0.000000	0.000000	0.000000	0.910487	0.089513	0.000000	0.000000	0.000000	0.000000	1.000000	0.000000	0.000000	0.000000	0.000394	0.000394	0.031866	0.966951	0.000394	0.000000	0.000000	1.000000	0.000000	0.000000	0.000000	1.000000	0.000000	0.000000	0.000000	0.000000	1.000000	0.000000	0.000000	0.000000	0.000000	1.000000	0.000000	0.000000	0.000000	--	--	--	--	--	2.118627	
5735000	-63.273450	441	1	10	0 0 Z Z Z Z Z 0 0 Z 0 0 Z Z 0 Z 0 0 0 Z 	2.108413	2.108413	0.000000	0.000000	0.000000	0.000000	0.000000	2.108413	2.108413	0.000000	2.108413	2.108413	0.000000	0.000000	2.108413	0.000000	2.108413	2.108413	2.108413	0.000000	0.208067	0.010691	0.511050	0.119030	0.151163	0.491856	0.000430	0.431796	0.005819	0.070100	0.464389	0.167620	0.089378	0.003347	0.275267	0.000959	0.000010	0.046751	0.951320	0.000959	0.000000	0.000000	1.000000	0.000000	0.000000	0.008301	0.000104	0.879649	0.002418	0.109527	0.138210	0.001038	0.756696	0.019935	0.084120	0.029970	0.000110	0.931946	0.014864	0.023110	0.029721	0.000701	0.466898	0.473627	0.029052	4.683312	
5740000	-64.610475	135	1	9	0 0 Z Z Z 0 Z 0 0 0 0 Z 0 Z Z Z 0 0 0 Z 	1.186215	1.186215	0.000000	0.000000	0.000000	1.186215	0.000000	1.186215	1.186215	1.186215	1.186215	0.000000	1.186215	0.000000	0.000000	0.000000	1.186215	1.186215	1.186215	0.000000	0.116509	0.174268	0.538256	0.003356	0.167611	0.187648	0.004870	0.789367	0.000519	0.017596	0.288776	0.414489	0.050073	0.001836	0.244826	0.000002	0.000002	0.002898	0.997095	0.000002	0.000000	0.000000	1.000000	0.000000	0.000000	0.001711	0.056631	0.021622	0.000001	0.920035	0.023821	0.080542	0.176103	0.000079	0.719454	0.014893	0.049219	0.662576	0.000032	0.273279	0.009799	0.018377	0.902888	0.012419	0.056517	0.718706	
5745000	-65.393029	352	1	11	0 Z 0 Z 0 0 Z 0 0 0 Z Z Z Z Z Z 0 0 Z Z 	3.487990	0.000000	3.487990	0.000000	3.487990	3.487990	0.000000	3.487990	3.487990	3.487990	0.000000	0.000000	0.000000	0.000000	0.000000	0.000000	3.487990	3.487990	0.000000	0.000000	0.152129	0.259098	0.474963	0.000000	0.113810	0.000193	0.023916	0.975691	0.000000	0.000200	0.125035	0.362807	0.338267	0.000000	0.173891	0.010880	0.000039	0.000039	0.989003	0.000039	0.000000	0.000000	1.000000	0.000000	0.000000	0.001770	0.678813	0.248090	0.000000	0.071327	0.007707	0.255007	0.724150	0.000000	0.013136	0.001313	0.068596	0.928439	0.000000	0.001651	--	--	--	--	--	4.962803	
5750000	-67.927085	729	1	10	Z 0 0 Z 0 0 Z 0 0 0 Z Z Z Z 0 Z Z Z 0 0 	0.000000	1.200180	1.200180	0.000000	1.200180	1.200180	0.000000	1.200180	1.200180	1.200180	0.000000	0.000000	0.000000	0.000000	1.200180	0.000000	0.000000	0.000000	1.200180	1.200180	0.050255	0.412522	0.355042	0.132877	0.049304	0.216283	0.021550	0.754154	0.004006	0.004006	0.000954	0.957787	0.040442	0.000391	0.000426	0.003214	0.000011	0.000003	0.993558	0.003214	0.000000	0.000000	1.000000	0.000000	0.000000	0.000091	0.757888	0.239337	0.000091	0.002592	0.009571	0.213289	0.773117	0.001784	0.002240	0.029519	0.058761	0.855289	0.028177	0.028255	--	--	--	--	--	4.399461	
5755000	-65.533139	461	1	10	0 0 Z 0 Z 0 Z 0 0 Z 0 Z Z 0 Z Z Z 0 0 Z 	1.967463	1.967463	0.000000	1.967463	0.000000	1.967463	0.000000	1.967463	1.967463	0.000000	1.967463	0.000000	0.000000	1.967463	0.000000	0.000000	0.000000	1.967463	1.967463	0.000000	0.410184	0.057215	0.464393	0.017984	0.050225	0.523914	0.005598	0.464870	0.000020	0.005598	0.834305	0.079695	0.058789	0.002221	0.024990	0.000463	0.000463	0.036923	0.961688	0.000463	0.000000	0.000000	1.000000	0.000000	0.000000	0.035597	0.320980	0.004454	0.000216	0.638752	0.468508	0.174273	0.051044	0.000982	0.305193	0.317304	0.151056	0.304118	0.002494	0.225028	--	--	--	--	--	0.851315	
5760000	-65.673375	410	1	8	Z 0 Z 0 0 0 Z 0 0 0 0 0 0 Z Z Z Z 0 0 Z 	0.000000	2.031797	0.000000	2.031797	2.031797	2.031797	0.000000	2.031797	2.031797	2.031797	2.031797	2.031797	2.031797	0.000000	0.000000	0.000000	0.000000	2.031797	2.031797	0.000000	0.103811	0.314590	0.383066	0.018390	0.180143	0.364349	0.039083	0.584449	0.002369	0.009750	0.088561	0.710973	0.122238	0.001312	0.076916	0.000154	0.000154	0.017889	0.981650	0.000154	0.000000	0.000000	1.000000	0.000000	0.000000	0.020042	0.164516	0.165889	0.000028	0.649524	0.150857	0.159363	0.379111	0.001394	0.309275	0.119955	0.123655	0.565175	0.001875	0.189340	0.071395	0.072523	0.658002	0.105395	0.092685	0.503865	
5765000	-66.362879	74	1	11	0 0 Z 0 Z 0 Z 0 0 Z 0 0 Z Z Z Z Z 0 Z Z 	1.893116	1.893116	0.000000	1.893116	0.000000	1.893116	0.000000	1.893116	1.893116	0.000000	1.893116	1.893116	0.000000	0.000000	0.000000	0.000000	0.000000	1.893116	0.000000	0.000000	0.394704	0.204072	0.357276	0.000000	0.043948	0.346087	0.009698	0.644175	0.000000	0.000040	0.909582	0.066904	0.022459	0.000000	0.001054	0.000028	0.000028	0.008985	0.990959	0.000000	0.000000	0.000000	1.000000	0.000000	0.000000	0.120721	0.250057	0.600247	0.000000	0.028975	0.136870	0.048938	0.813711	0.000000	0.000481	0.160431	0.132045	0.701258	0.000000	0.006266	0.111905	0.103398	0.779509	0.000000	0.005187	3.197731	
5770000	-64.310822	441	1	10	Z 0 Z Z 0 0 Z 0 Z 0 Z 0 Z Z Z Z 0 0 0 0 	0.000000	2.929117	0.000000	0.000000	2.929117	2.929117	0.000000	2.929117	0.000000	2.929117	0.000000	2.929117	0.000000	0.000000	0.000000	0.000000	2.929117	2.929117	2.929117	2.929117	0.074962	0.253299	0.411354	0.000000	0.260385	0.681246	0.122459	0.094627	0.000000	0.101668	0.140976	0.401651	0.285509	0.000000	0.171865	0.000038	0.001560	0.001902	0.954602	0.041898	0.000000	0.000000	1.000000	0.000000	0.000000	0.007085	0.073924	0.878411	0.000000	0.040580	0.363116	0.166810	0.352128	0.000000	0.117946	0.131826	0.075076	0.737529	0.000000	0.055570	0.042251	0.149393	0.350163	0.000000	0.458193	6.748079	
5775000	-65.882214	332	1	6	0 Z 0 0 0 0 Z 0 0 0 0 0 Z Z Z 0 0 0 0 Z 	1.370304	0.000000	1.370304	1.370304	1.370304	1.370304	0.000000	1.370304	1.370304	1.370304	1.370304	1.370304	0.000000	0.000000	0.000000	1.370304	1.370304	1.370304	1.370304	0.000000	0.087051	0.151090	0.545338	0.098241	0.118280	0.000494	0.015769	0.967919	0.000050	0.015769	0.189856	0.609161	0.081022	0.000223	0.119737	0.011584	0.000170	0.011584	0.976491	0.000170	0.000000	0.000000	1.000000	0.000000	0.000000	0.003556	0.128255	0.407193	0.001353	0.459643	0.010890	0.109978	0.660499	0.004701	0.213933	0.001804	0.048694	0.867308	0.000575	0.081619	--	--	--	--	--	7.705112	
5780000	-63.684741	135	1	10	0 0 Z Z Z Z Z 0 0 Z 0 0 Z 0 0 Z Z 0 0 Z 	1.407321	1.407321	0.000000	0.000000	0.000000	0.000000	0.000000	1.407321	1.407321	0.000000	1.407321	1.407321	0.000000	1.407321	1.407321	0.000000	0.000000	1.407321	1.407321	0.000000	0.316062	0.000142	0.635364	0.038088	0.010344	0.207607	0.000011	0.780965	0.005709	0.005709	0.926712	0.004745	0.045523	0.010752	0.012268	0.000005	0.000000	0.004271	0.995719	0.000005	0.000000	0.000000	1.000000	0.000000	0.000000	0.002332	0.001701	0.403849	0.002320	0.589798	0.032511	0.000714	0.824742	0.009252	0.132780	0.011540	0.000088	0.954447	0.008265	0.025660	0.008820	0.000048	0.768955	0.211515	0.010662	3.837066	
5785000	-69.235804	950	1	10	Z 0 Z Z 0 Z 0 0 0 0 0 0 0 Z Z Z Z Z 0 Z 	0.000000	2.398359	0.000000	0.000000	2.398359	0.000000	2.398359	2.398359	2.398359	2.398359	2.398359	2.398359	2.398359	0.000000	0.000000	0.000000	0.000000	0.000000	2.398359	0.000000	0.039456	0.053843	0.891173	0.000466	0.015062	0.496047	0.009219	0.480326	0.005181	0.009226	0.055806	0.689000	0.243090	0.000822	0.011282	0.000013	0.006263	0.006263	0.987450	0.000013	0.000000	0.000000	1.000000	0.000000	0.000000	0.000985	0.002380	0.992438	0.000000	0.004197	0.105765	0.000721	0.887281	0.000249	0.005984	0.016941	0.000106	0.974850	0.000043	0.008060	0.014242	0.004574	0.958790	0.010089	0.012305	2.763700	
5790000	-66.744697	279	1	9	Z 0 Z 0 Z Z Z 0 0 0 0 0 Z Z Z 0 0 0 0 Z 	0.000000	1.046952	0.000000	1.046952	0.000000	0.000000	0.000000	1.046952	1.046952	1.046952	1.046952	1.046952	0.000000	0.000000	0.000000	1.046952	1.046952	1.046952	1.046952	0.000000	0.112476	0.000370	0.822439	0.004124	0.060591	0.084709	0.000013	0.905095	0.000013	0.010171	0.464454	0.007099	0.301392	0.000851	0.226205	0.000001	0.000000	0.001444	0.998555	0.000001	0.000000	0.000000	1.000000	0.000000	0.000000	0.008766	0.000199	0.767663	0.000142	0.223231	0.008246	0.000023	0.968697	0.000022	0.023012	0.002891	0.000003	0.993431	0.000003	0.003672	0.011582	0.000039	0.949568	0.028306	0.010505	3.032458	
5795000	-66.317778	530	1	12	0 0 0 Z Z 0 Z 0 0 0 Z Z Z Z Z Z Z Z 0 Z 	3.775457	3.775457	3.775457	0.000000	0.000000	3.775457	0.000000	3.775457	3.775457	3.775457	0.000000	0.000000	0.000000	0.000000	0.000000	0.000000	0.000000	0.000000	3.775457	0.000000	0.278887	0.164271	0.428065	0.000000	0.128777	0.238778	0.023821	0.713580	0.000000	0.023821	0.309770	0.252997	0.386272	0.000000	0.050961	0.011378	0.000000	0.000048	0.988573	0.000000	0.000000	0.000000	1.000000	0.000000	0.000000	0.030452	0.754534	0.131484	0.000000	0.083529	0.131053	0.359072	0.449331	0.000000	0.060544	0.070434	0.116533	0.752475	0.000000	0.060558	0.436153	0.092415	0.387474	0.000000	0.083957	3.172120	
5800000	-65.455514	332	1	4	Z 0 0 0 0 0 Z 0 0 0 0 0 0 Z 0 Z 0 0 0 0 	0.000000	1.386382	1.386382	1.386382	1.386382	1.386382	0.000000	1.386382	1.386382	1.386382	1.386382	1.386382	1.386382	0.000000	1.386382	0.000000	1.386382	1.386382	1.386382	1.386382	0.114047	0.181546	0.370144	0.165967	0.168296	0.104876	0.020283	0.834275	0.020283	0.020283	0.027302	0.811231	0.057929	0.000967	0.102570	0.016078	0.000463	0.014566	0.954327	0.014566	0.000000	0.000000	1.000000	0.000000	0.000000	0.021237	0.165975	0.397385	0.002622	0.412781	0.086029	0.126600	0.565824	0.037915	0.183632	0.044936	0.060885	0.789608	0.025471	0.079099	--	--	--	--	--	2.098800	
5805000	-68.687972	423	1	7	0 0 Z Z Z 0 Z 0 0 0 0 0 Z 0 Z 0 0 0 0 Z 	1.393861	1.393861	0.000000	0.000000	0.000000	1.393861	0.000000	1.393861	1.393861	1.393861	1.393861	1.393861	0.000000	1.393861	0.000000	1.393861	1.393861	1.393861	1.393861	0.000000	0.206004	0.206048	0.319822	0.052153	0.215974	0.469730	0.002979	0.499986	0.000076	0.027228	0.275152	0.264547	0.123323	0.022830	0.314148	0.000000	0.000000	0.000087	0.999913	0.000000	0.000000	0.000000	1.000000	0.000000	0.000000	0.004089	0.295420	0.486145	0.000584	0.213761	0.136877	0.066968	0.690624	0.001806	0.103725	0.034877	0.020738	0.915811	0.000269	0.028304	0.010118	0.007825	0.959883	0.013108	0.009066	5.459923	
5810000	-69.752371	910	1	10	Z 0 0 Z Z 0 Z 0 0 0 Z 0 Z Z 0 Z Z 0 0 Z 	0.000000	1.858267	1.858267	0.000000	0.000000	1.858267	0.000000	1.858267	1.858267	1.858267	0.000000	1.858267	0.000000	0.000000	1.858267	0.000000	0.000000	1.858267	1.858267	0.000000	0.195780	0.022309	0.490965	0.272599	0.018346	0.378566	0.006002	0.603429	0.006002	0.006002	0.067778	0.344886	0.495024	0.004763	0.087548	0.004435	0.000000	0.000005	0.995560	0.000000	0.000000	0.000000	1.000000	0.000000	0.000000	0.002262	0.057729	0.477763	0.002249	0.459997	0.086606	0.060694	0.662003	0.023590	0.167108	0.079474	0.080711	0.671428	0.058078	0.110309	--	--	--	--	--	7.836341	
5815000	-66.521906	317	1	11	Z Z 0 0 Z 0 Z 0 0 0 Z 0 Z Z Z Z Z 0 0 Z 	0.000000	0.000000	2.900785	2.900785	0.000000	2.900785	0.000000	2.900785	2.900785	2.900785	0.000000	2.900785	0.000000	0.000000	0.000000	0.000000	0.000000	2.900785	2.900785	0.000000	0.030164	0.139857	0.723582	0.000000	0.106397	0.000279	0.023190	0.953341	0.000000	0.023190	0.064996	0.339019	0.457783	0.000000	0.138202	0.051790	0.000011	0.000879	0.947310	0.000011	0.000000	0.000000	1.000000	0.000000	0.000000	0.002105	0.138640	0.479950	0.000000	0.379305	0.002764	0.103465	0.727584	0.000000	0.166187	0.000355	0.040816	0.908546	0.000000	0.050283	0.104921	0.033418	0.826818	0.000000	0.034843	2.578477	
5820000	-68.731142	482	1	7	0 0 Z 0 Z 0 0 0 0 0 0 0 Z Z Z 0 Z 0 0 Z 	1.381797	1.381797	0.000000	1.381797	0.000000	1.381797	1.381797	1.381797	1.381797	1.381797	1.381797	1.381797	0.000000	0.000000	0.000000	1.381797	0.000000	1.381797	1.381797	0.000000	0.238620	0.073803	0.656499	0.010420	0.020658	0.268261	0.004283	0.722820	0.000007	0.004629	0.882786	0.020348	0.091245	0.000025	0.005596	0.000667	0.024562	0.021538	0.952565	0.000667	0.000000	0.000000	1.000000	0.000000	0.000000	0.015680	0.088239	0.490363	0.000262	0.405455	0.035972	0.018206	0.872692	0.000088	0.073041	0.004587	0.003489	0.985422	0.000006	0.006496	--	--	--	--	--	7.790540	
5825000	-64.307305	135	1	9	Z 0 Z Z 0 0 Z 0 0 0 0 0 Z 0 Z Z 0 0 Z Z 	0.000000	1.666464	0.000000	0.000000	1.666464	1.666464	0.000000	1.666464	1.666464	1.666464	1.666464	1.666464	0.000000	1.666464	0.000000	0.000000	1.666464	1.666464	0.000000	0.000000	0.015710	0.268500	0.683605	0.018906	0.013280	0.314071	0.035667	0.646702	0.000113	0.003447	0.005541	0.738475	0.089180	0.021994	0.144810	0.000009	0.000008	0.005015	0.994968	0.000000	0.000000	0.000000	1.000000	0.000000	0.000000	0.005821	0.121448	0.814335	0.000421	0.057975	0.087588	0.061647	0.840180	0.000462	0.010123	0.031088	0.023278	0.944854	0.000101	0.000679	0.022560	0.018190	0.937655	0.021122	0.000472	4.528719	
5830000	-65.433269	438	1	11	Z 0 Z 0 Z 0 0 0 0 0 Z Z Z Z Z 0 Z 0 Z Z 	0.000000	2.672077	0.000000	2.672077	0.000000	2.672077	2.672077	2.672077	2.672077	2.672077	0.000000	0.000000	0.000000	0.000000	0.000000	2.672077	0.000000	2.672077	0.000000	0.000000	0.155287	0.145001	0.691624	0.000214	0.007875	0.536956	0.001824	0.461217	0.000000	0.000002	0.449489	0.147102	0.378705	0.000855	0.023849	0.000001	0.015354	0.000080	0.984476	0.000089	0.000000	0.000000	1.000000	0.000000	0.000000	0.062048	0.524459	0.326304	0.000273	0.086915	0.219885	0.109676	0.667874	0.000012	0.002554	0.160651	0.086401	0.746573	0.000162	0.006214	0.067625	0.294526	0.624631	0.003229	0.009989	3.844472	
5835000	-70.081005	631	1	9	0 0 Z 0 Z 0 0 0 0 0 Z 0 Z Z Z Z 0 0 Z Z 	2.079624	2.079624	0.000000	2.079624	0.000000	2.079624	2.079624	2.079624	2.079624	2.079624	0.000000	2.079624	0.000000	0.000000	0.000000	0.000000	2.079624	2.079624	0.000000	0.000000	0.290061	0.216707	0.382971	0.000000	0.110262	0.575465	0.006501	0.408249	0.000000	0.009785	0.573006	0.105900	0.163580	0.000000	0.157514	0.000075	0.013352	0.000075	0.986424	0.000075	0.000000	0.000000	1.000000	0.000000	0.000000	0.055749	0.175186	0.752773	0.000000	0.016292	--	--	--	--	--	0.011819	0.006519	0.981576	0.000000	0.000085	0.095905	0.450202	0.434916	0.000000	0.018976	4.811439	
5840000	-68.412610	289	1	8	0 0 Z Z Z Z Z 0 0 0 0 0 0 Z Z Z 0 0 0 0 	2.031660	2.031660	0.000000	0.000000	0.000000	0.000000	0.000000	2.031660	2.031660	2.031660	2.031660	2.031660	2.031660	0.000000	0.000000	0.000000	2.031660	2.031660	2.031660	2.031660	0.106616	0.004408	0.780230	0.003153	0.105592	0.323504	0.000235	0.627842	0.002577	0.045842	0.430501	0.135760	0.232945	0.015120	0.185674	0.001130	0.001130	0.046069	0.905600	0.046069	0.000000	0.000000	1.000000	0.000000	0.000000	0.002867	0.006275	0.461855	0.000001	0.529002	0.095062	0.004629	0.672796	0.001193	0.226320	0.027535	0.000267	0.928600	0.000129	0.043469	0.010197	0.000462	0.895941	0.010760	0.082640	1.060357	
5845000	-67.900380	78	1	11	Z 0 Z Z Z 0 Z 0 Z 0 0 0 Z Z 0 Z 0 0 Z Z 	0.000000	3.255775	0.000000	0.000000	0.000000	3.255775	0.000000	3.255775	0.000000	3.255775	3.255775	3.255775	0.000000	0.000000	3.255775	0.000000	3.255775	3.255775	0.000000	0.000000	0.220905	0.190138	0.224511	0.183213	0.181233	0.880671	0.017575	0.055821	0.001503	0.044430	0.145379	0.267750	0.113083	0.003840	0.469948	0.000081	0.000072	0.014130	0.985717	0.000001	0.000000	0.000000	1.000000	0.000000	0.000000	0.017581	0.323397	0.496137	0.016535	0.146350	0.388598	0.146419	0.192356	0.009553	0.263075	0.346128	0.156852	0.351132	0.051569	0.094319	0.243598	0.120369	0.242470	0.304769	0.088794	1.799035	
5850000	-66.816987	451	1	9	Z 0 Z 0 0 0 Z 0 0 0 0 Z Z 0 Z Z Z 0 0 Z 	0.000000	1.227091	0.000000	1.227091	1.227091	1.227091	0.000000	1.227091	1.227091	1.227091	1.227091	0.000000	0.000000	1.227091	0.000000	0.000000	0.000000	1.227091	1.227091	0.000000	0.088710	0.177142	0.384731	0.221179	0.128238	0.471061	0.044928	0.479633	0.000098	0.004280	0.087344	0.761105	0.091869	0.020718	0.038963	0.000014	0.000014	0.006697	0.993260	0.000014	0.000000	0.000000	1.000000	0.000000	0.000000	0.037427	0.093324	0.039982	0.000189	0.829079	0.311224	0.118885	0.241976	0.000086	0.327829	0.043530	0.020458	0.891742	0.000018	0.044252	0.122913	0.120459	0.400429	0.234567	0.121632	3.759040	
5855000	-64.565578	888	1	12	0 0 0 0 Z Z Z 0 0 0 Z Z Z Z Z Z Z 0 Z Z 	2.177568	2.177568	2.177568	2.177568	0.000000	0.000000	0.000000	2.177568	2.177568	2.177568	0.000000	0.000000	0.000000	0.000000	0.000000	0.000000	0.000000	2.177568	0.000000	0.000000	0.183863	0.000000	0.816137	0.000000	0.000000	0.280911	0.000000	0.719089	0.000000	0.000000	0.511544	0.000000	0.488456	0.000000	0.000000	0.000328	0.000000	0.000000	0.999672	0.000000	0.000000	0.000000	1.000000	0.000000	0.000000	0.160230	0.000000	0.839770	0.000000	0.000000	0.092735	0.000000	0.907265	0.000000	0.000000	0.066096	0.000000	0.933904	0.000000	0.000000	0.266298	0.000000	0.733702	0.000000	0.000000	9.247285	
5860000	-68.781091	679	1	7	0 0 0 0 0 Z Z 0 0 0 Z 0 Z Z Z Z 0 0 0 0 	1.524082	1.524082	1.524082	1.524082	1.524082	0.000000	0.000000	1.524082	1.524082	1.524082	0.000000	1.524082	0.000000	0.000000	0.000000	0.000000	1.524082	1.524082	1.524082	1.524082	0.167899	0.010967	0.705090	0.000000	0.116043	0.336158	0.004165	0.621112	0.000000	0.038566	0.288487	0.260573	0.336214	0.000000	0.114726	0.001454	0.000002	0.000002	0.997088	0.001454	0.000000	0.000000	1.000000	0.000000	0.000000	0.000472	0.000001	0.992446	0.000000	0.007081	0.041407	0.000217	0.948700	0.000000	0.009676	0.050549	0.003153	0.898690	0.000000	0.047609	--	--	--	--	--	7.297316	
5865000	-63.725264	332	1	12	Z 0 Z Z Z 0 Z 0 0 Z 0 Z Z 0 Z Z Z 0 0 Z 	0.000000	2.008127	0.000000	0.000000	0.000000	2.008127	0.000000	2.008127	2.008127	0.000000	2.008127	0.000000	0.000000	2.008127	0.000000	0.000000	0.000000	2.008127	2.008127	0.000000	0.001524	0.307958	0.030911	0.371436	0.288170	0.171766	0.015656	0.796848	0.000072	0.015656	0.000097	0.790877	0.002693	0.006485	0.199849	0.000223	0.000223	0.026277	0.973053	0.000223	0.000000	0.000000	1.000000	0.000000	0.000000	0.000005	0.177079	0.001288	0.000928	0.820700	0.001308	0.292847	0.021116	0.009542	0.675187	0.002486	0.303822	0.060210	0.004216	0.629265	--	--	--	--	--	4.931437	
5870000	-66.398243	196	1	9	0 0 Z Z Z Z Z 0 0 0 0 0 0 Z Z Z 0 0 0 Z 	2.110807	2.110807	0.000000	0.000000	0.000000	0.000000	0.000000	2.110807	2.110807	2.110807	2.110807	2.110807	2.110807	0.000000	0.000000	0.000000	2.110807	2.110807	2.110807	0.000000	0.241925	0.103151	0.266762	0.149391	0.238770	0.372282	0.000170	0.580275	0.002297	0.044976	0.328189	0.203014	0.189817	0.007149	0.271830	0.000040	0.000000	0.010260	0.989661	0.000040	0.000000	0.000000	1.000000	0.000000	0.000000	0.002815	0.003174	0.343350	0.000003	0.650658	0.063084	0.003363	0.603517	0.000454	0.329581	0.015082	0.000172	0.935933	0.000041	0.048772	0.068371	0.002870	0.711269	0.140971	0.076519	4.639574	
5875000	-67.218402	401	1	11	Z 0 Z Z Z Z 0 0 0 0 Z 0 Z Z Z Z 0 0 0 Z 	0.000000	3.241923	0.000000	0.000000	0.000000	0.000000	3.241923	3.241923	3.241923	3.241923	0.000000	3.241923	0.000000	0.000000	0.000000	0.000000	3.241923	3.241923	3.241923	0.000000	0.102447	0.121518	0.462373	0.000000	0.313662	0.370339	0.000436	0.572853	0.000000	0.056373	0.173688	0.108811	0.363884	0.000000	0.353616	0.000001	0.028041	0.000258	0.971442	0.000258	0.000000	0.000000	1.000000	0.000000	0.000000	0.001065	0.002836	0.494427	0.000000	0.501672	0.169161	0.012248	0.532073	0.000000	0.286518	0.176619	0.006686	0.633985	0.000000	0.182710	--	--	--	--	--	2.767006	
5880000	-66.287040	410	1	11	0 0 Z Z 0 0 Z 0 0 Z 0 0 Z Z Z Z Z Z 0 Z 	2.558702	2.558702	0.000000	0.000000	2.558702	2.558702	0.000000	2.558702	2.558702	0.000000	2.558702	2.558702	0.000000	0.000000	0.000000	0.000000	0.000000	0.000000	2.558702	0.000000	0.464428	0.414474	0.112688	0.000000	0.008410	0.403491	0.054260	0.530997	0.000000	0.011252	0.437363	0.548757	0.013672	0.000000	0.000208	0.000303	0.000303	0.024885	0.974208	0.000303	0.000000	0.000000	1.000000	0.000000	0.000000	0.028123	0.969316	0.002426	0.000000	0.000135	0.225250	0.757262	0.017139	0.000000	0.000349	0.290533	0.580890	0.123029	0.000000	0.005547	0.257487	0.371812	0.352372	0.000000	0.018328	3.183856	
5885000	-63.918828	332	1	10	0 0 0 Z 0 Z Z 0 0 Z Z 0 Z 0 Z Z Z 0 0 Z 	2.392563	2.392563	2.392563	0.000000	2.392563	0.000000	0.000000	2.392563	2.392563	0.000000	0.000000	2.392563	0.000000	2.392563	0.000000	0.000000	0.000000	2.392563	2.392563	0.000000	0.330466	0.123817	0.298194	0.132264	0.115258	0.106861	0.003236	0.866914	0.000015	0.022974	0.220008	0.671258	0.030421	0.010071	0.068242	0.029675	0.000337	0.000337	0.969645	0.000007	0.000000	0.000000	1.000000	0.000000	0.000000	0.012465	0.030394	0.302268	0.000153	0.654720	0.061335	0.042633	0.575871	0.001139	0.319022	0.038934	0.010654	0.786970	0.000105	0.163337	--	--	--	--	--	5.455836	
5890000	-68.731725	441	1	8	Z 0 Z 0 Z 0 0 0 0 Z 0 0 Z Z 0 Z 0 0 0 Z 	0.000000	2.184074	0.000000	2.184074	0.000000	2.184074	2.184074	2.184074	2.184074	0.000000	2.184074	2.184074	0.000000	0.000000	2.184074	0.000000	2.184074	2.184074	2.184074	0.000000	0.104155	0.346149	0.273068	0.060250	0.216377	0.507712	0.010805	0.400921	0.005847	0.074716	0.157277	0.375128	0.062827	0.001990	0.402778	0.001456	0.059281	0.047512	0.887716	0.004035	0.000000	0.000000	1.000000	0.000000	0.000000	0.024164	0.058714	0.746558	0.002259	0.168305	0.189231	0.036159	0.640160	0.017789	0.116662	0.045911	0.019645	0.885841	0.015099	0.033504	0.039939	0.146011	0.381481	0.373581	0.058989	1.030140	
5895000	-63.670585	410	1	8	0 0 Z Z 0 0 Z 0 0 0 0 0 Z Z 0 Z Z 0 0 Z 	1.102495	1.102495	0.000000	0.000000	1.102495	1.102495	0.000000	1.102495	1.102495	1.102495	1.102495	1.102495	0.000000	0.000000	1.102495	0.000000	0.000000	1.102495	1.102495	0.000000	0.107356	0.256476	0.530333	0.043979	0.061856	0.178581	0.011383	0.804052	0.002866	0.003118	0.162693	0.770357	0.051872	0.000243	0.014835	0.000015	0.000015	0.006501	0.993453	0.000015	0.000000	0.000000	1.000000	0.000000	0.000000	0.000706	0.080897	0.169387	0.000101	0.748909	0.015961	0.058037	0.629824	0.003119	0.293059	0.015106	0.028036	0.865023	0.011022	0.080812	0.007962	0.009693	0.655417	0.311524	0.015404	5.252632	
5900000	-64.229656	847	1	11	Z 0 Z Z Z 0 0 0 0 0 Z 0 Z Z Z Z Z 0 Z 0 	0.000000	1.653970	0.000000	0.000000	0.000000	1.653970	1.653970	1.653970	1.653970	1.653970	0.000000	1.653970	0.000000	0.000000	0.000000	0.000000	0.000000	1.653970	0.000000	1.653970	0.055348	0.183002	0.756748	0.000000	0.004902	0.187546	0.009872	0.802548	0.000000	0.000035	0.111710	0.275112	0.608133	0.000000	0.005045	0.000001	0.015758	0.000287	0.966236	0.017718	0.000000	0.000000	1.000000	0.000000	0.000000	0.000656	0.150043	0.751197	0.000000	0.098104	0.014554	0.009641	0.975699	0.000000	0.000105	0.017143	0.012963	0.969846	0.000000	0.000048	0.004848	0.230707	0.756039	0.000000	0.008405	1.399669	
5905000	-68.608032	956	1	7	0 0 0 0 Z 0 Z 0 0 Z 0 0 Z Z 0 Z Z 0 0 0 	0.917961	0.917961	0.917961	0.917961	0.000000	0.917961	0.000000	0.917961	0.917961	0.000000	0.917961	0.917961	0.000000	0.000000	0.917961	0.000000	0.000000	0.917961	0.917961	0.917961	0.339182	0.019486	0.617864	0.009203	0.014266	0.056823	0.002472	0.935762	0.002472	0.002472	0.956444	0.033522	0.006992	0.000009	0.003032	0.000301	0.000000	0.000309	0.999088	0.000301	0.000000	0.000000	1.000000	0.000000	0.000000	0.016563	0.030384	0.285039	0.000189	0.667825	0.057000	0.051088	0.661123	0.014106	0.216683	--	--	--	--	--	0.022086	0.006136	0.868758	0.049827	0.053193	2.662018	
5910000	-65.974369	970	1	10	0 0 Z 0 Z 0 Z 0 0 0 Z 0 Z Z Z Z 0 Z Z 0 	2.424158	2.424158	0.000000	2.424158	0.000000	2.424158	0.000000	2.424158	2.424158	2.424158	0.000000	2.424158	0.000000	0.000000	0.000000	0.000000	2.424158	0.000000	0.000000	2.424158	0.300757	0.261302	0.339050	0.000000	0.098892	0.515100	0.009235	0.470846	0.000000	0.004820	0.486944	0.221300	0.252383	0.000000	0.039373	0.000019	0.000019	0.000019	0.992128	0.007814	0.000000	0.000000	1.000000	0.000000	0.000000	0.051024	0.609189	0.339439	0.000000	0.000348	0.191577	0.174910	0.632286	0.000000	0.001227	0.219020	0.214778	0.549013	0.000000	0.017189	0.246695	0.244755	0.358768	0.000000	0.149782	6.445826	
5915000	-67.063220	272	1	5	Z 0 0 0 0 0 0 0 0 0 0 0 0 0 0 Z Z 0 Z Z 	0.000000	1.151612	1.151612	1.151612	1.151612	1.151612	1.151612	1.151612	1.151612	1.151612	1.151612	1.151612	1.151612	1.151612	1.151612	0.000000	0.000000	1.151612	0.000000	0.000000	0.045771	0.264472	0.417878	0.269229	0.002650	0.183044	0.019869	0.775123	0.021929	0.000035	0.031320	0.831129	0.067983	0.054542	0.015026	0.011221	0.011221	0.011221	0.966303	0.000033	0.000000	0.000000	1.000000	0.000000	0.000000	0.002035	0.018058	0.978885	0.000529	0.000493	0.009821	0.003531	0.984097	0.002549	0.000003	0.011796	0.011220	0.964776	0.012177	0.000030	--	--	--	--	--	5.658803	
5920000	-66.044636	410	1	10	0 Z Z 0 Z 0 0 0 0 0 Z 0 Z Z Z Z Z 0 Z 0 	1.377620	0.000000	0.000000	1.377620	0.000000	1.377620	1.377620	1.377620	1.377620	1.377620	0.000000	1.377620	0.000000	0.000000	0.000000	0.000000	0.000000	1.377620	0.000000	1.377620	0.053827	0.201239	0.738356	0.000000	0.006578	0.000034	0.004933	0.995026	0.000000	0.000006	0.430125	0.211126	0.356567	0.000000	0.002183	0.000136	0.010578	0.000136	0.977471	0.011680	0.000000	0.000000	1.000000	0.000000	0.000000	0.005018	0.232694	0.656277	0.000000	0.106011	0.000322	0.048869	0.949333	0.000000	0.001476	0.000138	0.022170	0.977549	0.000000	0.000143	0.003862	0.258445	0.723145	0.000000	0.014547	1.555122	
5925000	-65.714421	377	1	10	0 0 Z Z Z 0 Z 0 0 0 0 0 Z Z Z Z Z 0 Z 0 	2.059666	2.059666	0.000000	0.000000	0.000000	2.059666	0.000000	2.059666	2.059666	2.059666	2.059666	2.059666	0.000000	0.000000	0.000000	0.000000	0.000000	2.059666	0.000000	2.059666	0.432362	0.060249	0.504817	0.000000	0.002572	0.633520	0.002400	0.364075	0.000000	0.000005	0.806104	0.055822	0.136676	0.000000	0.001398	0.000340	0.001107	0.024573	0.944223	0.029757	0.000000	0.000000	1.000000	0.000000	0.000000	0.008091	0.123421	0.865784	0.000000	0.002704	0.108035	0.017869	0.874045	0.000000	0.000051	0.059944	0.033471	0.906335	0.000000	0.000250	0.031496	0.044119	0.909653	0.000000	0.014733	3.913713	
5930000	-64.013912	332	1	6	0 0 0 Z Z 0 0 0 0 0 Z 0 Z 0 Z Z 0 0 0 0 	1.366639	1.366639	1.366639	0.000000	0.000000	1.366639	1.366639	1.366639	1.366639	1.366639	0.000000	1.366639	0.000000	1.366639	0.000000	0.000000	1.366639	1.366639	1.366639	1.366639	0.204870	0.168784	0.383145	0.047304	0.195898	0.081348	0.008157	0.894786	0.000018	0.015691	0.444716	0.128665	0.178848	0.000385	0.247386	0.012649	0.012649	0.000368	0.961685	0.012649	0.000000	0.000000	1.000000	0.000000	0.000000	0.007454	0.126994	0.471955	0.000337	0.393259	0.048754	0.080611	0.730783	0.001281	0.138570	0.022085	0.031111	0.901766	0.000167	0.044872	--	--	--	--	--	4.707548	
5935000	-65.753745	51	1	13	Z 0 Z 0 Z Z Z 0 0 0 0 Z Z Z Z Z Z 0 Z Z 	0.000000	2.019285	0.000000	2.019285	0.000000	0.000000	0.000000	2.019285	2.019285	2.019285	2.019285	0.000000	0.000000	0.000000	0.000000	0.000000	0.000000	2.019285	0.000000	0.000000	0.555936	0.000000	0.444064	0.000000	0.000000	0.610232	0.000000	0.389768	0.000000	0.000000	0.561368	0.000000	0.438632	0.000000	0.000000	0.000390	0.000000	0.029203	0.970407	0.000000	0.000000	0.000000	1.000000	0.000000	0.000000	0.176539	0.000000	0.823461	0.000000	0.000000	0.361176	0.000000	0.638824	0.000000	0.000000	0.096181	0.000000	0.903819	0.000000	0.000000	0.016932	0.000000	0.983068	0.000000	0.000000	1.161551	
5940000	-65.425065	51	1	10	0 0 0 Z Z 0 Z 0 0 0 Z Z Z 0 Z Z Z 0 0 Z 	2.841490	2.841490	2.841490	0.000000	0.000000	2.841490	0.000000	2.841490	2.841490	2.841490	0.000000	0.000000	0.000000	2.841490	0.000000	0.000000	0.000000	2.841490	2.841490	0.000000	0.203444	0.215147	0.271698	0.099568	0.210143	0.506301	0.010579	0.472473	0.000067	0.010579	0.325710	0.231594	0.280967	0.025513	0.136217	0.059793	0.000027	0.001745	0.938407	0.000027	0.000000	0.000000	1.000000	0.000000	0.000000	0.004873	0.137915	0.045385	0.000404	0.811423	0.136305	0.153258	0.253376	0.001851	0.455210	0.071808	0.115271	0.603010	0.001873	0.208037	0.396392	0.015375	0.445287	0.118761	0.024186	3.343892	
5945000	-66.250640	823	1	11	Z 0 Z Z 0 Z Z 0 0 0 Z 0 Z Z 0 Z Z 0 Z 0 	0.000000	2.724169	0.000000	0.000000	2.724169	0.000000	0.000000	2.724169	2.724169	2.724169	0.000000	2.724169	0.000000	0.000000	2.724169	0.000000	0.000000	2.724169	0.000000	2.724169	0.048699	0.049926	0.363878	0.441653	0.095843	0.359395	0.004041	0.619349	0.016912	0.000303	0.128774	0.439689	0.358394	0.027140	0.046004	0.000007	0.000846	0.000846	0.945964	0.052337	0.000000	0.000000	1.000000	0.000000	0.000000	0.003114	0.000589	0.991045	0.003113	0.002139	0.130742	0.001429	0.840367	0.027155	0.000308	0.049890	0.000382	0.922254	0.027294	0.000181	0.013270	0.009714	0.232843	0.708176	0.035996	4.169501	
5950000	-65.897529	314	1	12	Z 0 Z Z 0 0 0 0 Z 0 Z Z Z 0 Z Z Z 0 Z Z 	0.000000	1.927419	0.000000	0.000000	1.927419	1.927419	1.927419	1.927419	0.000000	1.927419	0.000000	0.000000	0.000000	1.927419	0.000000	0.000000	0.000000	1.927419	0.000000	0.000000	0.020551	0.368352	0.247399	0.324870	0.038828	0.895725	0.070408	0.033345	0.000261	0.000261	0.025410	0.756404	0.127059	0.041389	0.049738	0.000080	0.056951	0.003414	0.936143	0.003414	0.000000	0.000000	1.000000	0.000000	0.000000	0.001302	0.544495	0.215017	0.003116	0.236070	0.260409	0.494815	0.134761	0.024401	0.085615	0.238941	0.256424	0.475457	0.010777	0.018402	--	--	--	--	--	7.139770	
5955000	-66.393196	460	1	9	0 0 0 Z 0 0 0 0 0 0 Z Z Z 0 Z Z Z Z 0 Z 	1.815629	1.815629	1.815629	0.000000	1.815629	1.815629	1.815629	1.815629	1.815629	1.815629	0.000000	0.000000	0.000000	1.815629	0.000000	0.000000	0.000000	0.000000	1.815629	0.000000	0.173226	0.178763	0.635749	0.005995	0.006267	0.259189	0.036060	0.695780	0.000143	0.008828	0.315574	0.421426	0.235832	0.022530	0.004637	0.059789	0.047740	0.004444	0.887976	0.000051	0.000000	0.000000	1.000000	0.000000	0.000000	0.039242	0.517260	0.439424	0.001851	0.002223	0.158442	0.197375	0.551415	0.018113	0.074655	0.087871	0.102519	0.747144	0.002909	0.059557	--	--	--	--	--	1.147841	
5960000	-64.323562	252	1	6	0 0 Z 0 0 0 0 0 0 0 0 0 Z 0 Z Z 0 0 Z Z 	1.534610	1.534610	0.000000	1.534610	1.534610	1.534610	1.534610	1.534610	1.534610	1.534610	1.534610	1.534610	0.000000	1.534610	0.000000	0.000000	1.534610	1.534610	0.000000	0.000000	0.254983	0.226905	0.439022	0.027774	0.051316	0.486208	0.062648	0.441200	0.000319	0.009625	0.468837	0.334676	0.097602	0.005789	0.093096	0.000047	0.006309	0.006309	0.987321	0.000014	0.000000	0.000000	1.000000	0.000000	0.000000	0.022923	0.129653	0.837552	0.000048	0.009824	0.074952	0.035850	0.887879	0.000044	0.001275	0.006758	0.004735	0.988474	0.000005	0.000027	0.035728	0.122006	0.795967	0.043092	0.003207	1.594239	
5965000	-67.885157	709	1	9	0 0 0 Z Z 0 Z 0 0 Z Z Z Z 0 Z Z 0 0 0 0 	2.285215	2.285215	2.285215	0.000000	0.000000	2.285215	0.000000	2.285215	2.285215	0.000000	0.000000	0.000000	0.000000	2.285215	0.000000	0.000000	2.285215	2.285215	2.285215	2.285215	0.145934	0.243520	0.024460	0.018755	0.567332	0.250626	0.007164	0.717261	0.000016	0.024932	0.270030	0.407576	0.006194	0.006984	0.309216	0.000948	0.000000	0.000000	0.998104	0.000948	0.000000	0.000000	1.000000	0.000000	0.000000	0.003546	0.157929	0.000342	0.000267	0.837916	0.093797	0.292847	0.029476	0.007227	0.576653	0.090023	0.288389	0.191325	0.002329	0.427936	0.145029	0.105599	0.069522	0.029906	0.649944	9.106797	
5970000	-65.593970	399	1	11	Z 0 Z 0 0 0 Z 0 Z 0 0 Z Z Z Z Z Z 0 0 Z 	0.000000	3.200495	0.000000	3.200495	3.200495	3.200495	0.000000	3.200495	0.000000	3.200495	3.200495	0.000000	0.000000	0.000000	0.000000	0.000000	0.000000	3.200495	3.200495	0.000000	0.283804	0.288474	0.208726	0.000000	0.218996	0.745494	0.157815	0.075810	0.000000	0.020881	0.383466	0.527383	0.029951	0.000000	0.059201	0.010862	0.010862	0.121364	0.846049	0.010862	0.000000	0.000000	1.000000	0.000000	0.000000	0.050339	0.139618	0.048296	0.000000	0.761747	0.512111	0.254021	0.032423	0.000000	0.201446	0.350495	0.257931	0.188883	0.000000	0.202691	0.217400	0.180436	0.451218	0.000000	0.150945	2.801421	
5975000	-64.513329	888	1	7	0 0 0 0 0 0 0 0 0 Z 0 0 Z Z Z Z Z 0 0 Z 	1.258835	1.258835	1.258835	1.258835	1.258835	1.258835	1.258835	1.258835	1.258835	0.000000	1.258835	1.258835	0.000000	0.000000	0.000000	0.000000	0.000000	1.258835	1.258835	0.000000	0.257974	0.275792	0.406096	0.000000	0.060138	0.323865	0.023201	0.649285	0.000000	0.003649	0.441907	0.541365	0.006649	0.000000	0.010079	0.000105	0.000105	0.000105	0.999685	0.000000	0.000000	0.000000	1.000000	0.000000	0.000000	0.009560	0.059641	0.266845	0.000000	0.663953	0.094846	0.051230	0.650162	0.000000	0.203762	0.065778	0.057834	0.764259	0.000000	0.112130	0.086492	0.078636	0.791798	0.000000	0.043074	6.441287	
5980000	-63.565896	135	1	9	0 0 0 0 Z 0 Z 0 0 0 Z Z Z Z Z Z Z 0 0 0 	2.399153	2.399153	2.399153	2.399153	0.000000	2.399153	0.000000	2.399153	2.399153	2.399153	0.000000	0.000000	0.000000	0.000000	0.000000	0.000000	0.000000	2.399153	2.399153	2.399153	0.329183	0.104042	0.435705	0.000000	0.131069	0.190145	0.018490	0.775504	0.000000	0.015861	0.531222	0.138175	0.296953	0.000000	0.033651	0.009263	0.000032	0.000032	0.981410	0.009263	0.000000	0.000000	1.000000	0.000000	0.000000	0.082153	0.116839	0.083977	0.000000	0.717032	0.174546	0.132731	0.367918	0.000000	0.324806	0.075760	0.075899	0.731572	0.000000	0.116770	0.268622	0.073647	0.331723	0.000000	0.326008	1.827396	
5985000	-65.796279	995	1	10	0 0 Z 0 Z Z Z 0 0 0 0 0 Z Z Z 0 Z Z Z 0 	0.998931	0.998931	0.000000	0.998931	0.000000	0.000000	0.000000	0.998931	0.998931	0.998931	0.998931	0.998931	0.000000	0.000000	0.000000	0.998931	0.000000	0.000000	0.000000	0.998931	0.159982	0.000000	0.840018	0.000000	0.000000	0.041048	0.000000	0.958952	0.000000	0.000000	0.699682	0.000000	0.300318	0.000000	0.000000	0.000000	0.000000	0.000157	0.999681	0.000162	0.000000	0.000000	1.000000	0.000000	0.000000	0.008724	0.000000	0.991276	0.000000	0.000000	0.004466	0.000000	0.995534	0.000000	0.000000	0.003705	0.000000	0.996295	0.000000	0.000000	0.007133	0.000000	0.992867	0.000000	0.000000	8.946923	
5990000	-66.281652	93	1	8	0 0 Z Z 0 0 Z 0 Z 0 Z 0 0 Z Z Z 0 0 0 0 	2.000171	2.000171	0.000000	0.000000	2.000171	2.000171	0.000000	2.000171	0.000000	2.000171	0.000000	2.000171	2.000171	0.000000	0.000000	0.000000	2.000171	2.000171	2.000171	2.000171	0.179988	0.216810	0.241573	0.138105	0.223524	0.661956	0.107754	0.121058	0.008076	0.101156	0.394265	0.410950	0.053060	0.009952	0.131773	0.000000	0.000034	0.000037	0.990531	0.009398	0.000000	0.000000	1.000000	0.000000	0.000000	0.011965	0.091162	0.559542	0.000038	0.337293	0.113638	0.118572	0.449125	0.000347	0.318318	0.035252	0.039319	0.865420	0.000187	0.059822	0.046631	0.113224	0.310458	0.210095	0.319592	6.055830	
5995000	-61.021201	135	1	10	0 0 Z Z Z 0 Z 0 0 Z 0 0 Z Z 0 Z Z 0 0 Z 	1.831624	1.831624	0.000000	0.000000	0.000000	1.831624	0.000000	1.831624	1.831624	0.000000	1.831624	1.831624	0.000000	0.000000	1.831624	0.000000	0.000000	1.831624	1.831624	0.000000	0.346369	0.066436	0.522625	0.035316	0.029254	0.279582	0.009800	0.691017	0.009800	0.009800	0.816410	0.136442	0.026445	0.000189	0.020514	0.000013	0.000013	0.006439	0.993521	0.000013	0.000000	0.000000	1.000000	0.000000	0.000000	0.004668	0.058014	0.365250	0.001942	0.570126	0.064624	0.048501	0.700330	0.014078	0.172466	0.027031	0.025592	0.881672	0.015451	0.050254	0.017157	0.017230	0.684205	0.260221	0.021187	3.567768	
6000000	-66.241011	314	1	8	0 0 Z 0 Z Z 0 0 0 0 Z 0 Z Z Z 0 Z 0 0 0 	1.902260	1.902260	0.000000	1.902260	0.000000	0.000000	1.902260	1.902260	1.902260	1.902260	0.000000	1.902260	0.000000	0.000000	0.000000	1.902260	0.000000	1.902260	1.902260	1.902260	0.343327	0.014678	0.480372	0.024296	0.137328	0.380550	0.000021	0.613140	0.000021	0.006267	0.722029	0.001072	0.264741	0.000130	0.012028	0.014212	0.116765	0.014212	0.761212	0.093599	0.000000	0.000000	1.000000	0.000000	0.000000	0.049410	0.003751	0.465169	0.003293	0.478377	0.209198	0.006576	0.609207	0.006548	0.168472	0.143004	0.003504	0.750576	0.003501	0.099415	--	--	--	--	--	2.697599	
6005000	-65.944274	410	1	7	Z 0 0 Z 0 0 Z 0 0 0 0 0 0 0 Z Z 0 0 Z Z 	0.000000	1.422488	1.422488	0.000000	1.422488	1.422488	0.000000	1.422488	1.422488	1.422488	1.422488	1.422488	1.422488	1.422488	0.000000	0.000000	1.422488	1.422488	0.000000	0.000000	0.047039	0.335541	0.535802	0.047979	0.033639	0.212231	0.017879	0.767398	0.001246	0.001246	0.005793	0.782683	0.083526	0.019080	0.108919	0.015579	0.000194	0.012582	0.971582	0.000063	0.000000	0.000000	1.000000	0.000000	0.000000	0.000633	0.295466	0.523530	0.000454	0.179917	0.024325	0.110901	0.839835	0.002172	0.022767	0.024445	0.045353	0.927362	0.000943	0.001897	0.117419	0.038331	0.797926	0.043319	0.003004	0.368512	
6010000	-66.031583	825	1	8	0 0 0 0 Z 0 Z 0 0 0 0 0 Z Z Z Z Z 0 0 Z 	1.729474	1.729474	1.729474	1.729474	0.000000	1.729474	0.000000	1.729474	1.729474	1.729474	1.729474	1.729474	0.000000	0.000000	0.000000	0.000000	0.000000	1.729474	1.729474	0.000000	0.221986	0.035816	0.726231	0.000000	0.015967	0.519675	0.004961	0.470404	0.000000	0.004961	0.584855	0.171828	0.199817	0.000000	0.043501	0.005408	0.000010	0.005408	0.989163	0.000010	0.000000	0.000000	1.000000	0.000000	0.000000	0.027621	0.111122	0.353864	0.000000	0.507393	0.202669	0.058240	0.576445	0.000000	0.162647	0.035071	0.020542	0.909922	0.000000	0.034465	0.087413	0.014047	0.881887	0.000000	0.016653	5.112069	
6015000	-66.168177	861	1	10	0 0 Z 0 0 0 Z 0 Z 0 0 Z Z Z Z Z Z 0 0 Z 	2.538349	2.538349	0.000000	2.538349	2.538349	2.538349	0.000000	2.538349	0.000000	2.538349	2.538349	0.000000	0.000000	0.000000	0.000000	0.000000	0.000000	2.538349	2.538349	0.000000	0.360924	0.312409	0.203454	0.000000	0.123213	0.763732	0.152989	0.065936	0.000000	0.017343	0.468986	0.427998	0.041763	0.000000	0.061254	0.000062	0.000062	0.013548	0.986265	0.000062	0.000000	0.000000	1.000000	0.000000	0.000000	0.104288	0.239827	0.055778	0.000000	0.600107	0.543772	0.280191	0.036997	0.000000	0.139040	--	--	--	--	--	0.200666	0.134341	0.586889	0.000000	0.078105	6.566860	
6020000	-67.477276	847	1	9	Z Z Z 0 Z 0 0 0 0 0 0 0 Z 0 Z 0 Z 0 Z Z 	0.000000	0.000000	0.000000	1.167498	0.000000	1.167498	1.167498	1.167498	1.167498	1.167498	1.167498	1.167498	0.000000	1.167498	0.000000	1.167498	0.000000	1.167498	0.000000	0.000000	0.000012	0.128518	0.868065	0.002072	0.001333	0.000000	0.007045	0.992929	0.000013	0.000013	0.005819	0.411755	0.573538	0.004408	0.004479	0.000000	0.010350	0.009394	0.980227	0.000029	0.000000	0.000000	1.000000	0.000000	0.000000	0.000031	0.124778	0.779332	0.002166	0.093693	0.000000	0.005397	0.994551	0.000005	0.000047	0.000000	0.007140	0.992833	0.000013	0.000014	0.000000	0.046873	0.946796	0.006232	0.000099	2.647776	
6025000	-66.204985	740	1	9	Z 0 Z Z 0 0 Z 0 0 0 0 0 Z 0 Z Z 0 0 Z Z 	0.000000	1.717346	0.000000	0.000000	1.717346	1.717346	0.000000	1.717346	1.717346	1.717346	1.717346	1.717346	0.000000	1.717346	0.000000	0.000000	1.717346	1.717346	0.000000	0.000000	0.023837	0.335943	0.572581	0.041379	0.026260	0.386829	0.041810	0.567120	0.000145	0.004097	0.006757	0.696202	0.121522	0.036472	0.139046	0.000024	0.000023	0.007882	0.992071	0.000000	0.000000	0.000000	1.000000	0.000000	0.000000	0.003447	0.098289	0.887944	0.000176	0.010144	--	--	--	--	--	0.018628	0.005851	0.975467	0.000004	0.000050	0.020890	0.016593	0.915660	0.046450	0.000407	1.040004	
6030000	-65.764701	916	1	10	0 0 Z Z Z 0 Z 0 0 0 0 0 Z 0 Z Z Z 0 Z Z 	1.314118	1.314118	0.000000	0.000000	0.000000	1.314118	0.000000	1.314118	1.314118	1.314118	1.314118	1.314118	0.000000	1.314118	0.000000	0.000000	0.000000	1.314118	0.000000	0.000000	0.327941	0.012864	0.659117	0.000040	0.000039	0.420837	0.005389	0.573745	0.000014	0.000014	0.855457	0.024886	0.119515	0.000068	0.000074	0.000000	0.000000	0.000118	0.999882	0.000000	0.000000	0.000000	1.000000	0.000000	0.000000	0.002206	0.209945	0.785491	0.000030	0.002328	0.057532	0.025769	0.916588	0.000050	0.000060	--	--	--	--	--	0.002758	0.002011	0.995129	0.000101	0.000001	2.262565	
6035000	-70.196333	622	1	8	Z 0 Z 0 0 0 Z 0 0 0 0 0 0 Z Z Z Z 0 0 Z 	0.000000	2.134770	0.000000	2.134770	2.134770	2.134770	0.000000	2.134770	2.134770	2.134770	2.134770	2.134770	2.134770	0.000000	0.000000	0.000000	0.000000	2.134770	2.134770	0.000000	0.094093	0.168076	0.608060	0.045280	0.084492	0.365167	0.052542	0.566811	0.003122	0.012358	0.202485	0.516698	0.166898	0.009257	0.104662	0.000805	0.000805	0.035301	0.962283	0.000805	0.000000	0.000000	1.000000	0.000000	0.000000	0.018631	0.060305	0.445476	0.000009	0.475580	0.131995	0.061234	0.680526	0.000767	0.125478	0.039792	0.029251	0.893272	0.000221	0.037464	--	--	--	--	--	1.957852	
6040000	-67.054359	729	1	7	0 0 Z 0 Z 0 Z 0 0 0 0 0 0 Z Z 0 Z 0 Z 0 	0.954702	0.954702	0.000000	0.954702	0.000000	0.954702	0.000000	0.954702	0.954702	0.954702	0.954702	0.954702	0.954702	0.000000	0.000000	0.954702	0.000000	0.954702	0.000000	0.954702	0.196187	0.014314	0.751316	0.035985	0.002199	0.209224	0.002782	0.787595	0.000386	0.000013	0.879924	0.022729	0.079636	0.014105	0.003606	0.000005	0.000005	0.002065	0.995740	0.002185	0.000000	0.000000	1.000000	0.000000	0.000000	0.013424	0.349456	0.635447	0.000025	0.001648	0.021023	0.029014	0.949909	0.000024	0.000030	0.026518	0.027785	0.945351	0.000167	0.000179	--	--	--	--	--	6.074114	
6045000	-64.979672	549	1	12	Z 0 Z 0 0 Z Z 0 0 0 0 Z Z Z Z Z 0 Z Z Z 	0.000000	2.503441	0.000000	2.503441	2.503441	0.000000	0.000000	2.503441	2.503441	2.503441	2.503441	0.000000	0.000000	0.000000	0.000000	0.000000	2.503441	0.000000	0.000000	0.000000	0.025502	0.004645	0.969740	0.000000	0.000113	0.501434	0.004372	0.489823	0.000000	0.004372	0.087177	0.571227	0.338570	0.000000	0.003027	0.000027	0.000000	0.008973	0.990999	0.000000	0.000000	0.000000	1.000000	0.000000	0.000000	0.001088	0.011945	0.986967	0.000000	0.000001	0.190113	0.005418	0.801250	0.000000	0.003219	0.023410	0.000086	0.976424	0.000000	0.000080	0.026255	0.000269	0.973208	0.000000	0.000269	3.269546	
6050000	-65.962980	317	1	14	0 0 0 Z Z 0 Z 0 0 Z Z Z Z Z Z Z Z Z Z Z 	6.212345	6.212345	6.212345	0.000000	0.000000	6.212345	0.000000	6.212345	6.212345	0.000000	0.000000	0.000000	0.000000	0.000000	0.000000	0.000000	0.000000	0.000000	0.000000	0.000000	0.296707	0.164917	0.538376	0.000000	0.000000	0.109538	0.050703	0.839759	0.000000	0.000000	0.275442	0.548486	0.176072	0.000000	0.000000	0.086317	0.000367	0.009826	0.903490	0.000000	0.000000	0.000000	1.000000	0.000000	0.000000	0.130054	0.830360	0.039586	0.000000	0.000000	0.234521	0.449965	0.315514	0.000000	0.000000	0.120617	0.166675	0.712708	0.000000	0.000000	0.413084	0.060601	0.526316	0.000000	0.000000	8.744226	
6055000	-64.585720	135	1	5	Z 0 Z 0 0 0 Z 0 0 0 0 0 0 Z 0 0 0 0 0 Z 	0.000000	0.890922	0.000000	0.890922	0.890922	0.890922	0.000000	0.890922	0.890922	0.890922	0.890922	0.890922	0.890922	0.000000	0.890922	0.890922	0.890922	0.890922	0.890922	0.000000	0.008059	0.281552	0.635965	0.032027	0.042397	0.153817	0.011017	0.813131	0.011017	0.011017	0.009070	0.916019	0.032543	0.001284	0.041085	0.000001	0.000001	0.001763	0.998235	0.000001	0.000000	0.000000	1.000000	0.000000	0.000000	0.021781	0.024119	0.397178	0.021780	0.535143	0.044573	0.015754	0.817987	0.015313	0.106372	0.007862	0.005128	0.968526	0.005086	0.013399	0.004178	0.003932	0.776652	0.210589	0.004649	0.447977	
6060000	-63.591647	244	1	7	Z 0 0 Z 0 0 0 0 0 0 Z 0 0 Z Z Z Z 0 0 0 	0.000000	1.377131	1.377131	0.000000	1.377131	1.377131	1.377131	1.377131	1.377131	1.377131	0.000000	1.377131	1.377131	0.000000	0.000000	0.000000	0.000000	1.377131	1.377131	1.377131	0.032352	0.392063	0.421119	0.001105	0.153361	0.098125	0.015538	0.878906	0.000346	0.007086	0.001919	0.868928	0.089484	0.000012	0.039657	0.005166	0.005166	0.000061	0.984442	0.005166	0.000000	0.000000	1.000000	0.000000	0.000000	0.000559	0.030920	0.849265	0.000000	0.119256	0.029598	0.024207	0.914186	0.000186	0.031823	0.004688	0.004351	0.986135	0.000005	0.004821	0.158704	0.158398	0.486871	0.037222	0.158804	7.978855	
6065000	-65.405989	114	1	10	0 0 0 Z 0 0 Z 0 0 0 Z Z Z Z Z Z Z 0 0 Z 	3.008456	3.008456	3.008456	0.000000	3.008456	3.008456	0.000000	3.008456	3.008456	3.008456	0.000000	0.000000	0.000000	0.000000	0.000000	0.000000	0.000000	3.008456	3.008456	0.000000	0.196159	0.258899	0.403442	0.000000	0.141499	0.333894	0.066919	0.582519	0.000000	0.016667	0.163931	0.437369	0.210091	0.000000	0.188608	0.014101	0.000077	0.000084	0.985738	0.000001	0.000000	0.000000	1.000000	0.000000	0.000000	0.017442	0.427496	0.146640	0.000000	0.408423	0.115918	0.291340	0.356245	0.000000	0.236497	0.059540	0.119365	0.709064	0.000000	0.112030	0.315544	0.114311	0.533398	0.000000	0.036746	2.484605	
6070000	-63.820885	888	1	10	0 0 Z Z Z 0 0 0 0 0 Z Z Z Z Z Z 0 0 0 Z 	1.966461	1.966461	0.000000	0.000000	0.000000	1.966461	1.966461	1.966461	1.966461	1.966461	0.000000	0.000000	0.000000	0.000000	0.000000	0.000000	1.966461	1.966461	1.966461	0.000000	0.157702	0.270741	0.227696	0.000000	0.343861	0.386806	0.006869	0.564024	0.000000	0.042301	0.405343	0.160492	0.119074	0.000000	0.315091	0.000000	0.000274	0.000000	0.999726	0.000000	0.000000	0.000000	1.000000	0.000000	0.000000	0.000931	0.113306	0.033817	0.000000	0.851946	0.050110	0.101564	0.144145	0.000000	0.704180	0.091985	0.148045	0.358961	0.000000	0.401009	0.073866	0.399597	0.249442	0.000000	0.277095	6.384547	
6075000	-67.157046	948	1	7	0 0 Z 0 Z 0 0 0 0 Z 0 0 Z Z 0 Z 0 0 0 Z 	1.679240	1.679240	0.000000	1.679240	0.000000	1.679240	1.679240	1.679240	1.679240	0.000000	1.679240	1.679240	0.000000	0.000000	1.679240	0.000000	1.679240	1.679240	1.679240	0.000000	0.343166	0.101094	0.342334	0.028563	0.184842	0.509950	0.003481	0.447149	0.002263	0.037157	0.676603	0.095623	0.035984	0.000328	0.191461	0.000020	0.004341	0.004052	0.991567	0.000020	0.000000	0.000000	1.000000	0.000000	0.000000	0.020795	0.065986	0.231514	0.000156	0.681548	0.195462	0.027477	0.468598	0.004001	0.304462	0.035291	0.013957	0.895930	0.007252	0.047570	0.017178	0.041514	0.791481	0.129462	0.020366	1.659842	
6080000	-65.150705	870	1	11	Z 0 Z Z 0 0 Z 0 0 0 0 Z Z Z Z Z Z 0 0 Z 	0.000000	1.488760	0.000000	0.000000	1.488760	1.488760	0.000000	1.488760	1.488760	1.488760	1.488760	0.000000	0.000000	0.000000	0.000000	0.000000	0.000000	1.488760	1.488760	0.000000	0.001323	0.362850	0.418235	0.000000	0.217592	0.160809	0.013840	0.820512	0.000000	0.004839	0.000756	0.916474	0.034797	0.000000	0.047973	0.000004	0.000004	0.003499	0.996489	0.000004	0.000000	0.000000	1.000000	0.000000	0.000000	0.000000	0.041419	0.000968	0.000000	0.957613	0.000945	0.134202	0.046609	0.000000	0.818244	0.002004	0.110553	0.327266	0.000000	0.560177	0.018153	0.085593	0.637290	0.000000	0.258964	0.661751	
6085000	-65.425473	864	1	11	Z Z Z Z Z 0 Z 0 0 0 0 0 Z 0 Z Z Z 0 Z 0 	0.000000	0.000000	0.000000	0.000000	0.000000	1.282812	0.000000	1.282812	1.282812	1.282812	1.282812	1.282812	0.000000	1.282812	0.000000	0.000000	0.000000	1.282812	0.000000	1.282812	0.000000	0.116106	0.880691	0.002008	0.001194	0.000000	0.002960	0.997036	0.000002	0.000002	0.000000	0.395134	0.598310	0.003212	0.003344	0.000000	0.000513	0.018727	0.958911	0.021849	0.000000	0.000000	1.000000	0.000000	0.000000	0.000000	0.057127	0.937507	0.000021	0.005345	0.000000	0.012158	0.987762	0.000024	0.000056	0.000000	0.004938	0.995051	0.000006	0.000006	0.000000	0.003756	0.987820	0.007693	0.000731	3.995236	
6090000	-63.175450	244	1	7	Z 0 Z 0 0 0 Z 0 0 0 0 0 0 Z Z Z 0 0 0 Z 	0.000000	1.312047	0.000000	1.312047	1.312047	1.312047	0.000000	1.312047	1.312047	1.312047	1.312047	1.312047	1.312047	0.000000	0.000000	0.000000	1.312047	1.312047	1.312047	0.000000	0.035135	0.249786	0.609552	0.002459	0.103069	0.117607	0.017930	0.846156	0.000377	0.017930	0.015304	0.811391	0.056458	0.000096	0.116751	0.000006	0.000006	0.004128	0.995855	0.000006	0.000000	0.000000	1.000000	0.000000	0.000000	0.004119	0.037849	0.827577	0.000001	0.130454	0.044461	0.031497	0.877037	0.000270	0.046735	0.006109	0.005173	0.982482	0.000006	0.006230	0.027128	0.026949	0.876160	0.042636	0.027127	2.041546	
6095000	-67.297806	938	1	8	Z 0 0 0 0 0 Z 0 0 0 Z 0 0 Z Z Z Z 0 Z 0 	0.000000	2.111804	2.111804	2.111804	2.111804	2.111804	0.000000	2.111804	2.111804	2.111804	0.000000	2.111804	2.111804	0.000000	0.000000	0.000000	0.000000	2.111804	0.000000	2.111804	0.115139	0.242645	0.611192	0.008122	0.022902	0.089134	0.021886	0.888255	0.000615	0.000110	0.079426	0.661236	0.203540	0.002148	0.053650	0.029306	0.001020	0.001020	0.939348	0.029306	0.000000	0.000000	1.000000	0.000000	0.000000	0.009025	0.249385	0.725752	0.000007	0.015832	0.045489	0.109139	0.841802	0.000730	0.002841	0.039017	0.061029	0.898447	0.000545	0.000962	--	--	--	--	--	6.963805	
6100000	-67.569173	118	1	10	Z 0 Z 0 Z 0 Z 0 0 0 Z 0 Z Z Z 0 0 Z Z 0 	0.000000	1.669761	0.000000	1.669761	0.000000	1.669761	0.000000	1.669761	1.669761	1.669761	0.000000	1.669761	0.000000	0.000000	0.000000	1.669761	1.669761	0.000000	0.000000	1.669761	0.045546	0.337844	0.615625	0.000011	0.000974	0.277210	0.005006	0.716883	0.000001	0.000899	0.044587	0.663408	0.291772	0.000000	0.000232	0.000000	0.000000	0.000000	0.999760	0.000239	0.000000	0.000000	1.000000	0.000000	0.000000	0.004883	0.655947	0.339024	0.000000	0.000147	0.062527	0.264902	0.671736	0.000005	0.000830	0.030691	0.084019	0.885093	0.000001	0.000197	0.049597	0.101404	0.843142	0.000241	0.005616	2.284564	
6105000	-65.754721	916	1	12	Z 0 Z Z 0 Z Z 0 0 0 Z 0 Z Z Z Z Z Z 0 0 	0.000000	2.194669	0.000000	0.000000	2.194669	0.000000	0.000000	2.194669	2.194669	2.194669	0.000000	2.194669	0.000000	0.000000	0.000000	0.000000	0.000000	0.000000	2.194669	2.194669	0.058377	0.059160	0.854655	0.000000	0.027808	0.491563	0.012870	0.484732	0.000000	0.010835	0.091011	0.612858	0.292905	0.000000	0.003226	0.000000	0.000000	0.000000	0.999657	0.000343	0.000000	0.000000	1.000000	0.000000	0.000000	0.001147	0.006178	0.980187	0.000000	0.012488	0.100828	0.002241	0.884843	0.000000	0.012087	--	--	--	--	--	0.007377	0.000815	0.896510	0.000000	0.095298	3.600887	
6110000	-66.606681	901	1	8	0 0 0 Z 0 0 Z 0 0 Z 0 0 Z 0 Z Z Z 0 0 Z 	1.710669	1.710669	1.710669	0.000000	1.710669	1.710669	0.000000	1.710669	1.710669	0.000000	1.710669	1.710669	0.000000	1.710669	0.000000	0.000000	0.000000	1.710669	1.710669	0.000000	0.229598	0.293600	0.276467	0.067847	0.132488	0.500077	0.049566	0.445054	0.000132	0.005171	0.211051	0.724807	0.014265	0.018425	0.031453	0.026469	0.000766	0.026218	0.946294	0.000254	0.000000	0.000000	1.000000	0.000000	0.000000	0.001063	0.099312	0.105765	0.000136	0.793724	0.054932	0.146792	0.443117	0.000639	0.354519	0.026040	0.057249	0.803179	0.000306	0.113227	0.131291	0.048510	0.721306	0.059704	0.039189	2.924051	
6115000	-68.033273	357	1	11	Z 0 0 Z 0 0 Z 0 0 0 Z 0 Z Z 0 Z Z Z Z Z 	0.000000	1.854109	1.854109	0.000000	1.854109	1.854109	0.000000	1.854109	1.854109	1.854109	0.000000	1.854109	0.000000	0.000000	1.854109	0.000000	0.000000	0.000000	0.000000	0.000000	0.182687	0.293388	0.300152	0.223773	0.000000	0.311134	0.028277	0.654180	0.006409	0.000000	0.039522	0.795899	0.161809	0.002771	0.000000	0.001749	0.000001	0.000001	0.998250	0.000000	0.000000	0.000000	1.000000	0.000000	0.000000	0.002523	0.139758	0.855200	0.002519	0.000000	0.074205	0.066500	0.837861	0.021434	0.000000	0.030665	0.026369	0.920787	0.022180	0.000000	0.173218	0.031390	0.359706	0.435686	0.000000	2.278507	
6120000	-66.698708	135	1	8	0 0 Z Z Z 0 0 0 0 0 Z Z 0 0 0 Z 0 0 Z Z 	2.540448	2.540448	0.000000	0.000000	0.000000	2.540448	2.540448	2.540448	2.540448	2.540448	0.000000	0.000000	2.540448	2.540448	2.540448	0.000000	2.540448	2.540448	0.000000	0.000000	0.160658	0.219115	0.295884	0.263253	0.061091	0.274925	0.019603	0.642793	0.055821	0.006858	0.288841	0.230640	0.130739	0.098873	0.250907	0.000066	0.014828	0.000066	0.984974	0.000066	0.000000	0.000000	1.000000	0.000000	0.000000	0.042768	0.406589	0.259524	0.042627	0.248493	0.149566	0.155489	0.551271	0.082581	0.061093	0.068899	0.060406	0.813835	0.051138	0.005722	0.075245	0.185304	0.371031	0.355117	0.013302	2.171323	
6125000	-66.265378	314	1	9	0 0 Z 0 0 0 Z 0 Z 0 Z 0 Z Z Z Z 0 0 Z 0 	1.352612	1.352612	0.000000	1.352612	1.352612	1.352612	0.000000	1.352612	0.000000	1.352612	0.000000	1.352612	0.000000	0.000000	0.000000	0.000000	1.352612	1.352612	0.000000	1.352612	0.267491	0.224799	0.280171	0.000000	0.227539	0.875223	0.066186	0.052935	0.000000	0.005656	0.446708	0.462251	0.023997	0.000000	0.067044	0.000910	0.000910	0.000910	0.958077	0.039194	0.000000	0.000000	1.000000	0.000000	0.000000	0.032962	0.094849	0.842664	0.000000	0.029526	0.446494	0.182105	0.331935	0.000000	0.039466	0.214315	0.114147	0.661047	0.000000	0.010491	--	--	--	--	--	8.175915	
6130000	-64.254503	135	1	9	0 0 Z Z 0 Z Z 0 0 0 Z 0 Z Z Z Z 0 0 0 0 	1.693321	1.693321	0.000000	0.000000	1.693321	0.000000	0.000000	1.693321	1.693321	1.693321	0.000000	1.693321	0.000000	0.000000	0.000000	0.000000	1.693321	1.693321	1.693321	1.693321	0.092437	0.066869	0.583518	0.000000	0.257177	0.227923	0.002648	0.741569	0.000000	0.027860	0.293583	0.404577	0.196168	0.000000	0.105673	0.000000	0.000008	0.000008	0.995239	0.004746	0.000000	0.000000	1.000000	0.000000	0.000000	0.004089	0.004624	0.478033	0.000000	0.513255	0.046347	0.006596	0.805462	0.000000	0.141595	0.018553	0.000567	0.950710	0.000000	0.030171	0.013545	0.006067	0.612841	0.000000	0.367548	9.779507	
6135000	-71.991993	999	1	8	0 0 Z Z 0 Z Z 0 0 Z Z 0 0 Z 0 Z 0 0 0 0 	3.295634	3.295634	0.000000	0.000000	3.295634	0.000000	0.000000	3.295634	3.295634	0.000000	0.000000	3.295634	3.295634	0.000000	3.295634	0.000000	3.295634	3.295634	3.295634	3.295634	0.122661	0.101026	0.265356	0.267529	0.243427	0.264576	0.010035	0.587728	0.074440	0.063221	0.276317	0.362648	0.122080	0.069162	0.169793	0.000003	0.000203	0.000203	0.977445	0.022146	0.000000	0.000000	1.000000	0.000000	0.000000	0.006835	0.010571	0.425615	0.002124	0.554855	0.049177	0.008257	0.747849	0.021785	0.172932	0.022840	0.000806	0.922414	0.022917	0.031022	0.026367	0.012689	0.317704	0.465748	0.177493	2.329398	
6140000	-66.628693	106	1	8	0 0 Z 0 Z 0 Z 0 0 0 0 0 0 Z Z 0 Z 0 Z Z 	1.321768	1.321768	0.000000	1.321768	0.000000	1.321768	0.000000	1.321768	1.321768	1.321768	1.321768	1.321768	1.321768	0.000000	0.000000	1.321768	0.000000	1.321768	0.000000	0.000000	0.278160	0.036254	0.650589	0.034380	0.000617	0.083370	0.004743	0.911674	0.000206	0.000006	0.860207	0.023616	0.099211	0.016734	0.000232	0.000012	0.000012	0.006054	0.993922	0.000000	0.000000	0.000000	1.000000	0.000000	0.000000	0.034007	0.071750	0.869572	0.000620	0.024051	0.058198	0.050028	0.889507	0.000917	0.001350	0.120040	0.116551	0.755471	0.004035	0.003903	0.044392	0.043335	0.880385	0.031448	0.000440	6.374711	
6145000	-66.434006	897	1	12	0 0 Z Z Z Z Z 0 0 Z 0 Z Z Z Z 0 Z 0 0 Z 	2.747603	2.747603	0.000000	0.000000	0.000000	0.000000	0.000000	2.747603	2.747603	0.000000	2.747603	0.000000	0.000000	0.000000	0.000000	2.747603	0.000000	2.747603	2.747603	0.000000	0.270141	0.005700	0.617883	0.027131	0.079146	0.256862	0.000024	0.735209	0.000024	0.007882	0.825726	0.043265	0.065534	0.003133	0.062342	0.000883	0.000008	0.053404	0.944822	0.000883	0.000000	0.000000	1.000000	0.000000	0.000000	0.004442	0.012603	0.003949	0.002322	0.976684	0.069551	0.025694	0.121478	0.024473	0.758804	0.054346	0.006015	0.604375	0.005977	0.329288	0.061857	0.008547	0.588039	0.201697	0.139861	2.048618	
6150000	-68.974523	670	1	8	0 0 0 Z 0 0 Z 0 0 Z Z 0 Z Z 0 Z 0 0 0 Z 	2.134888	2.134888	2.134888	0.000000	2.134888	2.134888	0.000000	2.134888	2.134888	0.000000	0.000000	2.134888	0.000000	0.000000	2.134888	0.000000	2.134888	2.134888	2.134888	0.000000	0.243509	0.263422	0.303467	0.032899	0.156703	0.255228	0.037351	0.660572	0.009499	0.037351	0.117952	0.722548	0.011851	0.000083	0.147566	0.006317	0.000013	0.000013	0.993644	0.000013	0.000000	0.000000	1.000000	0.000000	0.000000	0.019268	0.398000	0.158245	0.000569	0.423919	0.099092	0.253063	0.367574	0.017336	0.262935	0.069752	0.120481	0.654194	0.032641	0.122931	--	--	--	--	--	5.382477	
6155000	-66.710941	152	1	9	0 0 Z Z 0 Z Z 0 0 0 0 0 0 Z Z Z 0 0 Z Z 	1.928658	1.928658	0.000000	0.000000	1.928658	0.000000	0.000000	1.928658	1.928658	1.928658	1.928658	1.928658	1.928658	0.000000	0.000000	0.000000	1.928658	1.928658	0.000000	0.000000	0.092805	0.002872	0.869799	0.032602	0.001922	0.598204	0.004415	0.388551	0.004415	0.004415	0.259979	0.391201	0.165166	0.003065	0.180589	0.000168	0.000001	0.019234	0.980597	0.000001	0.000000	0.000000	1.000000	0.000000	0.000000	0.000913	0.000402	0.994550	0.000000	0.004136	0.207070	0.002744	0.784058	0.002475	0.003653	0.049659	0.000311	0.949404	0.000307	0.000319	--	--	--	--	--	6.392049	
6160000	-62.249253	244	1	10	Z 0 0 Z 0 0 Z 0 0 0 0 0 Z Z Z Z Z 0 Z Z 	0.000000	1.006849	1.006849	0.000000	1.006849	1.006849	0.000000	1.006849	1.006849	1.006849	1.006849	1.006849	0.000000	0.000000	0.000000	0.000000	0.000000	1.006849	0.000000	0.000000	0.015820	0.325983	0.654798	0.000000	0.003399	0.079248	0.009345	0.911396	0.000000	0.000011	0.000277	0.960292	0.027048	0.000000	0.012383	0.002836	0.000008	0.002550	0.994607	0.000000	0.000000	0.000000	1.000000	0.000000	0.000000	0.000353	0.029454	0.969916	0.000000	0.000277	0.019102	0.014200	0.966653	0.000000	0.000045	0.002424	0.002186	0.995389	0.000000	0.000001	0.112997	0.022892	0.864001	0.000000	0.000109	3.421945	
6165000	-65.244753	135	1	2	0 0 0 0 0 0 0 0 0 0 0 0 0 0 Z 0 Z 0 0 0 	1.248412	1.248412	1.248412	1.248412	1.248412	1.248412	1.248412	1.248412	1.248412	1.248412	1.248412	1.248412	1.248412	1.248412	0.000000	1.248412	0.000000	1.248412	1.248412	1.248412	0.167188	0.219041	0.538613	0.023243	0.051917	0.178215	0.019061	0.795002	0.001732	0.005988	0.336678	0.516309	0.082066	0.048827	0.016120	0.004035	0.004035	0.004035	0.983859	0.004035	0.000000	0.000000	1.000000	0.000000	0.000000	0.030999	0.034500	0.409586	0.003496	0.521420	0.065256	0.029315	0.792199	0.004224	0.109006	0.015297	0.010935	0.952485	0.000381	0.020902	0.059390	0.055938	0.801086	0.019516	0.064069	1.063693	
6170000	-66.611976	637	1	9	Z Z Z Z 0 0 Z 0 0 0 0 0 0 Z Z Z 0 0 0 Z 	0.000000	0.000000	0.000000	0.000000	0.874497	0.874497	0.000000	0.874497	0.874497	0.874497	0.874497	0.874497	0.874497	0.000000	0.000000	0.000000	0.874497	0.874497	0.874497	0.000000	0.000000	0.312504	0.588163	0.000000	0.099333	0.000000	0.005101	0.989797	0.000000	0.005101	0.000000	0.803080	0.095239	0.000000	0.101681	0.000000	0.000006	0.004257	0.995732	0.000006	0.000000	0.000000	1.000000	0.000000	0.000000	0.000000	0.196673	0.515821	0.000000	0.287506	0.000000	0.021594	0.949155	0.000000	0.029251	0.000000	0.004090	0.991428	0.000000	0.004481	0.000000	0.003381	0.993207	0.000000	0.003412	3.131924	
6175000	-67.144350	995	1	10	0 0 Z 0 Z Z Z 0 0 0 0 Z Z 0 0 0 Z Z Z Z 	0.959962	0.959962	0.000000	0.959962	0.000000	0.000000	0.000000	0.959962	0.959962	0.959962	0.959962	0.000000	0.000000	0.959962	0.959962	0.959962	0.000000	0.000000	0.000000	0.000000	0.104213	0.000000	0.873586	0.022201	0.000000	0.030759	0.000000	0.967752	0.001489	0.000000	0.628624	0.000000	0.366585	0.004791	0.000000	0.000000	0.000000	0.000149	0.999851	0.000000	0.000000	0.000000	1.000000	0.000000	0.000000	0.050017	0.000000	0.899974	0.050009	0.000000	0.007862	0.000000	0.986773	0.005364	0.000000	0.003425	0.000000	0.993300	0.003275	0.000000	0.002700	0.000000	0.844006	0.153294	0.000000	8.859861	
6180000	-66.964335	598	1	13	0 0 Z Z Z Z 0 0 0 Z Z Z Z Z Z Z Z 0 0 Z 	3.851644	3.851644	0.000000	0.000000	0.000000	0.000000	3.851644	3.851644	3.851644	0.000000	0.000000	0.000000	0.000000	0.000000	0.000000	0.000000	0.000000	3.851644	3.851644	0.000000	0.379366	0.099831	0.183611	0.000000	0.337192	0.329016	0.000548	0.639035	0.000000	0.031400	0.708675	0.060629	0.097050	0.000000	0.133646	0.000001	0.001916	0.000000	0.998082	0.000001	0.000000	0.000000	1.000000	0.000000	0.000000	0.046373	0.043179	0.018930	0.000000	0.891517	0.128234	0.032284	0.102768	0.000000	0.736714	0.115560	0.020049	0.376128	0.000000	0.488263	--	--	--	--	--	9.710510	
6185000	-69.838708	24	1	6	0 0 Z 0 Z 0 Z 0 0 0 0 0 Z 0 Z 0 0 0 0 Z 	1.871011	1.871011	0.000000	1.871011	0.000000	1.871011	0.000000	1.871011	1.871011	1.871011	1.871011	1.871011	0.000000	1.871011	0.000000	1.871011	1.871011	1.871011	1.871011	0.000000	0.059734	0.029516	0.871541	0.005097	0.034112	0.503157	0.005588	0.446528	0.000250	0.044478	0.399873	0.283393	0.118540	0.029614	0.168580	0.000085	0.000085	0.014618	0.985128	0.000085	0.000000	0.000000	1.000000	0.000000	0.000000	0.027170	0.128888	0.592859	0.001527	0.249556	0.237473	0.083028	0.484361	0.009691	0.185446	--	--	--	--	--	0.032657	0.020452	0.907769	0.010095	0.029026	3.844710	
6190000	-65.541441	240	1	11	Z 0 Z Z 0 0 Z 0 Z 0 Z 0 Z Z Z Z Z 0 0 0 	0.000000	3.400019	0.000000	0.000000	3.400019	3.400019	0.000000	3.400019	0.000000	3.400019	0.000000	3.400019	0.000000	0.000000	0.000000	0.000000	0.000000	3.400019	3.400019	3.400019	0.133933	0.288423	0.347861	0.000000	0.229783	0.734568	0.161583	0.083717	0.000000	0.020132	0.183235	0.438662	0.232127	0.000000	0.145976	0.000069	0.002474	0.003038	0.932534	0.061885	0.000000	0.000000	1.000000	0.000000	0.000000	0.002963	0.326785	0.429403	0.000000	0.240848	0.339327	0.356582	0.216389	0.000000	0.087702	0.224341	0.214104	0.490427	0.000000	0.071129	0.054495	0.192314	0.315493	0.000000	0.437697	4.024740	
6195000	-66.130258	770	1	7	0 0 0 Z Z 0 Z 0 0 0 0 0 Z Z 0 Z Z 0 0 0 	1.395552	1.395552	1.395552	0.000000	0.000000	1.395552	0.000000	1.395552	1.395552	1.395552	1.395552	1.395552	0.000000	0.000000	1.395552	0.000000	0.000000	1.395552	1.395552	1.395552	0.305071	0.083471	0.503297	0.049807	0.058353	0.741166	0.000583	0.257085	0.000583	0.000583	0.622028	0.200438	0.155188	0.000917	0.021429	0.002167	0.000005	0.002167	0.993493	0.002167	0.000000	0.000000	1.000000	0.000000	0.000000	0.000619	0.021850	0.545620	0.000192	0.431718	0.231874	0.022105	0.661297	0.010647	0.074076	0.079562	0.031855	0.819830	0.026597	0.042156	0.089158	0.015565	0.691470	0.146815	0.056991	2.562359	
6200000	-67.287762	332	1	6	Z 0 Z Z 0 Z Z 0 0 0 0 0 Z 0 0 0 0 0 0 0 	0.000000	1.638892	0.000000	0.000000	1.638892	0.000000	0.000000	1.638892	1.638892	1.638892	1.638892	1.638892	0.000000	1.638892	1.638892	1.638892	1.638892	1.638892	1.638892	1.638892	0.050854	0.035164	0.404057	0.317937	0.191987	0.189440	0.002345	0.767801	0.012589	0.027825	0.015981	0.683517	0.124450	0.026605	0.149447	0.000131	0.000131	0.020186	0.959366	0.020186	0.000000	0.000000	1.000000	0.000000	0.000000	0.003995	0.013423	0.480361	0.046959	0.455260	0.097816	0.026288	0.570729	0.087971	0.217196	0.062816	0.004970	0.777514	0.052926	0.101774	--	--	--	--	--	1.479060	
6205000	-64.353392	332	1	9	0 0 0 Z Z 0 Z 0 0 0 Z Z Z 0 0 Z Z 0 0 Z 	2.033534	2.033534	2.033534	0.000000	0.000000	2.033534	0.000000	2.033534	2.033534	2.033534	0.000000	0.000000	0.000000	2.033534	2.033534	0.000000	0.000000	2.033534	2.033534	0.000000	0.302134	0.047225	0.224941	0.376853	0.048848	0.125666	0.016613	0.824494	0.016613	0.016613	0.544722	0.200061	0.174746	0.014299	0.066172	0.026908	0.000001	0.000236	0.972854	0.000001	0.000000	0.000000	1.000000	0.000000	0.000000	0.009463	0.170344	0.047371	0.009383	0.763439	0.066691	0.212231	0.202738	0.053393	0.464947	0.058663	0.160125	0.420946	0.050805	0.309462	--	--	--	--	--	7.613010	
6210000	-64.442110	332	1	9	Z 0 Z Z Z 0 Z 0 0 0 0 0 Z 0 Z 0 0 0 Z Z 	0.000000	1.360719	0.000000	0.000000	0.000000	1.360719	0.000000	1.360719	1.360719	1.360719	1.360719	1.360719	0.000000	1.360719	0.000000	1.360719	1.360719	1.360719	0.000000	0.000000	0.057006	0.089815	0.699170	0.145333	0.008676	0.147529	0.008321	0.842948	0.000038	0.001164	0.016059	0.281577	0.180567	0.014686	0.507112	0.000050	0.000046	0.011463	0.988441	0.000000	0.000000	0.000000	1.000000	0.000000	0.000000	0.004129	0.264784	0.700023	0.001770	0.029294	0.086413	0.128580	0.768397	0.003190	0.013420	0.041244	0.049498	0.907269	0.000374	0.001615	--	--	--	--	--	6.844136	
6215000	-69.207674	501	1	9	0 0 0 Z 0 0 Z 0 0 0 Z Z 0 Z Z Z 0 Z Z 0 	2.722238	2.722238	2.722238	0.000000	2.722238	2.722238	0.000000	2.722238	2.722238	2.722238	0.000000	0.000000	2.722238	0.000000	0.000000	0.000000	2.722238	0.000000	0.000000	2.722238	0.228419	0.265842	0.467722	0.018480	0.019537	0.349231	0.067318	0.571485	0.005983	0.005983	0.187240	0.524109	0.229075	0.010579	0.048996	0.040671	0.003066	0.001003	0.893956	0.061305	0.000000	0.000000	1.000000	0.000000	0.000000	0.030730	0.766081	0.202442	0.000053	0.000693	0.196026	0.321101	0.461629	0.010558	0.010685	0.065097	0.090988	0.842450	0.000731	0.000733	--	--	--	--	--	7.443801	
6220000	-66.895295	970	1	7	0 0 Z 0 Z 0 Z 0 0 0 0 0 0 Z Z Z 0 0 0 Z 	1.714683	1.714683	0.000000	1.714683	0.000000	1.714683	0.000000	1.714683	1.714683	1.714683	1.714683	1.714683	1.714683	0.000000	0.000000	0.000000	1.714683	1.714683	1.714683	0.000000	0.213171	0.156814	0.302315	0.145905	0.181794	0.540859	0.004460	0.409076	0.002609	0.042995	0.486984	0.162527	0.148900	0.020418	0.181172	0.000005	0.000005	0.003860	0.996125	0.000005	0.000000	0.000000	1.000000	0.000000	0.000000	0.035307	0.550407	0.251928	0.000053	0.162305	0.200611	0.143605	0.533916	0.000638	0.121230	0.191929	0.174359	0.448610	0.010508	0.174594	0.133788	0.128034	0.415102	0.193887	0.129189	6.862147	
6225000	-66.311998	995	1	8	0 0 Z Z Z 0 Z 0 0 0 0 0 Z 0 Z 0 Z 0 0 Z 	1.021095	1.021095	0.000000	0.000000	0.000000	1.021095	0.000000	1.021095	1.021095	1.021095	1.021095	1.021095	0.000000	1.021095	0.000000	1.021095	0.000000	1.021095	1.021095	0.000000	0.225393	0.045825	0.713330	0.001222	0.014230	0.059099	0.001893	0.937111	0.000003	0.001893	0.695104	0.124473	0.167471	0.001156	0.011796	0.000000	0.000000	0.000164	0.999836	0.000000	0.000000	0.000000	1.000000	0.000000	0.000000	0.005420	0.285420	0.384738	0.000761	0.323660	0.008791	0.054024	0.876398	0.000247	0.060540	0.004901	0.008824	0.976869	0.000049	0.009356	0.004417	0.004891	0.975079	0.010661	0.004953	6.381894	
6230000	-63.257189	549	1	12	Z 0 0 0 Z 0 Z 0 0 0 Z Z Z Z Z Z 0 Z Z Z 	0.000000	2.997734	2.997734	2.997734	0.000000	2.997734	0.000000	2.997734	2.997734	2.997734	0.000000	0.000000	0.000000	0.000000	0.000000	0.000000	2.997734	0.000000	0.000000	0.000000	0.080317	0.118002	0.800879	0.000000	0.000801	0.380136	0.013798	0.600941	0.000000	0.005124	0.049867	0.557365	0.390200	0.000000	0.002568	0.012136	0.000000	0.000053	0.987754	0.000057	0.000000	0.000000	1.000000	0.000000	0.000000	0.000322	0.761684	0.237994	0.000000	0.000000	0.065709	0.271217	0.661547	0.000000	0.001527	0.013510	0.036629	0.949804	0.000000	0.000057	0.315679	0.035336	0.642828	0.000000	0.006158	6.427579	
6235000	-65.519115	902	1	9	0 0 Z 0 Z Z Z 0 0 0 0 0 Z Z Z Z 0 0 0 Z 	0.976125	0.976125	0.000000	0.976125	0.000000	0.000000	0.000000	0.976125	0.976125	0.976125	0.976125	0.976125	0.000000	0.000000	0.000000	0.000000	0.976125	0.976125	0.976125	0.000000	0.120821	0.000273	0.829195	0.000000	0.049711	0.548692	0.000012	0.429439	0.000000	0.021857	0.693669	0.011323	0.190567	0.000000	0.104441	0.000000	0.000000	0.000014	0.999986	0.000000	0.000000	0.000000	1.000000	0.000000	0.000000	0.011141	0.000342	0.514199	0.000000	0.474319	0.077381	0.000313	0.742669	0.000000	0.179636	--	--	--	--	--	0.021342	0.000096	0.951505	0.000000	0.027058	6.845243	
6240000	-66.471070	823	1	8	0 Z 0 Z 0 0 0 0 0 0 Z 0 Z Z 0 Z Z 0 0 Z 	1.715841	0.000000	1.715841	0.000000	1.715841	1.715841	1.715841	1.715841	1.715841	1.715841	0.000000	1.715841	0.000000	0.000000	1.715841	0.000000	0.000000	1.715841	1.715841	0.000000	0.069308	0.328827	0.392910	0.157211	0.051744	0.000323	0.011646	0.968194	0.009782	0.010055	0.122059	0.478043	0.303404	0.006709	0.089784	0.026271	0.020045	0.000573	0.952941	0.000170	0.000000	0.000000	1.000000	0.000000	0.000000	0.000049	0.047613	0.634952	0.000643	0.316743	0.000169	0.018808	0.914340	0.009752	0.056930	0.000081	0.009717	0.966542	0.009267	0.014393	0.022475	0.128812	0.267364	0.556610	0.024739	8.529114	
6245000	-62.870004	244	1	7	0 0 0 0 0 0 Z 0 0 0 0 0 Z 0 Z Z Z 0 Z Z 	1.228575	1.228575	1.228575	1.228575	1.228575	1.228575	0.000000	1.228575	1.228575	1.228575	1.228575	1.228575	0.000000	1.228575	0.000000	0.000000	0.000000	1.228575	0.000000	0.000000	0.173317	0.207473	0.593762	0.022160	0.003289	0.079649	0.013646	0.906654	0.000025	0.000025	0.247640	0.668008	0.064178	0.009380	0.010794	0.003904	0.000017	0.003904	0.992176	0.000000	0.000000	0.000000	1.000000	0.000000	0.000000	0.004401	0.035818	0.959361	0.000010	0.000410	0.024276	0.021965	0.953546	0.000105	0.000109	0.003554	0.003605	0.992835	0.000003	0.000003	0.106676	0.032306	0.830546	0.030221	0.000251	3.515174	
6250000	-65.524675	410	1	9	0 0 Z Z 0 Z Z 0 0 Z 0 0 0 Z Z Z 0 0 0 Z 	1.965927	1.965927	0.000000	0.000000	1.965927	0.000000	0.000000	1.965927	1.965927	0.000000	1.965927	1.965927	1.965927	0.000000	0.000000	0.000000	1.965927	1.965927	1.965927	0.000000	0.218271	0.110579	0.392940	0.021676	0.256535	0.246285	0.002876	0.719875	0.001451	0.029512	0.216514	0.598766	0.019097	0.004400	0.161224	0.000135	0.000002	0.019676	0.980052	0.000135	0.000000	0.000000	1.000000	0.000000	0.000000	0.003020	0.035983	0.071200	0.000004	0.889793	0.023683	0.030204	0.339952	0.000169	0.605993	0.035770	0.012417	0.674435	0.000400	0.276977	0.032074	0.004451	0.831942	0.038396	0.093137	2.246696	
6255000	-67.669142	120	1	11	0 0 Z Z Z Z Z 0 0 Z 0 Z Z Z Z 0 0 0 0 Z 	2.999050	2.999050	0.000000	0.000000	0.000000	0.000000	0.000000	2.999050	2.999050	0.000000	2.999050	0.000000	0.000000	0.000000	0.000000	2.999050	2.999050	2.999050	2.999050	0.000000	0.209054	0.116728	0.254790	0.209574	0.209855	0.535846	0.001094	0.371068	0.001094	0.090898	0.457978	0.186627	0.040441	0.019372	0.295582	0.000789	0.000007	0.050598	0.947817	0.000789	0.000000	0.000000	1.000000	0.000000	0.000000	0.068290	0.075902	0.064220	0.017044	0.774544	0.182849	0.020997	0.128124	0.012236	0.655794	0.159358	0.021746	0.369882	0.020317	0.428697	0.096492	0.016553	0.424332	0.305248	0.157374	1.582895	
6260000	-64.472138	441	1	8	0 0 Z Z Z 0 0 0 0 0 Z 0 Z Z 0 Z 0 0 0 Z 	1.620951	1.620951	0.000000	0.000000	0.000000	1.620951	1.620951	1.620951	1.620951	1.620951	0.000000	1.620951	0.000000	0.000000	1.620951	0.000000	1.620951	1.620951	1.620951	0.000000	0.160024	0.261701	0.250583	0.218356	0.109336	0.505111	0.005961	0.430448	0.003160	0.055319	0.400642	0.156235	0.212765	0.007004	0.223354	0.000467	0.032520	0.000467	0.966080	0.000467	0.000000	0.000000	1.000000	0.000000	0.000000	0.004441	0.009367	0.951189	0.001212	0.033792	0.119586	0.015664	0.809985	0.011925	0.042840	0.019608	0.008789	0.951371	0.008151	0.012080	0.032790	0.165020	0.137306	0.633111	0.031773	3.271261	
6265000	-66.037818	152	1	13	Z 0 Z Z 0 0 Z 0 Z 0 Z 0 Z Z Z Z Z Z Z 0 	0.000000	3.069571	0.000000	0.000000	3.069571	3.069571	0.000000	3.069571	0.000000	3.069571	0.000000	3.069571	0.000000	0.000000	0.000000	0.000000	0.000000	0.000000	0.000000	3.069571	0.096804	0.474078	0.429118	0.000000	0.000000	0.866857	0.099932	0.033211	0.000000	0.000000	0.154691	0.711655	0.133654	0.000000	0.000000	0.000010	0.000956	0.001111	0.938830	0.059092	0.000000	0.000000	1.000000	0.000000	0.000000	0.000916	0.259870	0.739214	0.000000	0.000000	0.537664	0.293682	0.168654	0.000000	0.000000	0.305145	0.155479	0.539376	0.000000	0.000000	--	--	--	--	--	5.268259	
6270000	-65.812237	135	1	9	0 0 0 Z Z 0 Z 0 0 Z Z Z 0 Z Z Z 0 0 0 0 	2.631582	2.631582	2.631582	0.000000	0.000000	2.631582	0.000000	2.631582	2.631582	0.000000	0.000000	0.000000	2.631582	0.000000	0.000000	0.000000	2.631582	2.631582	2.631582	2.631582	0.181981	0.353092	0.047305	0.024496	0.393127	0.170044	0.021558	0.763591	0.002611	0.042196	0.244534	0.497498	0.011633	0.010723	0.235612	0.012078	0.000053	0.000053	0.975739	0.012078	0.000000	0.000000	1.000000	0.000000	0.000000	0.012990	0.178105	0.004489	0.000056	0.804359	0.071776	0.275315	0.048416	0.001324	0.603169	0.077124	0.277664	0.254305	0.000946	0.389962	0.176171	0.143473	0.121085	0.051040	0.508231	2.709779	
6275000	-70.469324	446	1	8	0 0 Z Z Z 0 0 0 0 Z Z 0 0 Z Z 0 Z 0 0 0 	2.161539	2.161539	0.000000	0.000000	0.000000	2.161539	2.161539	2.161539	2.161539	0.000000	0.000000	2.161539	2.161539	0.000000	0.000000	2.161539	0.000000	2.161539	2.161539	2.161539	0.224488	0.172868	0.258770	0.179355	0.164519	0.484151	0.004465	0.502660	0.004259	0.004465	0.770772	0.122815	0.044122	0.030017	0.032274	0.003749	0.096556	0.003749	0.799391	0.096556	0.000000	0.000000	1.000000	0.000000	0.000000	0.014480	0.142795	0.297265	0.009243	0.536217	0.116917	0.097850	0.529924	0.034646	0.220662	0.088797	0.074493	0.720759	0.010600	0.105351	0.089963	0.242807	0.241309	0.165340	0.260581	4.384788	
6280000	-69.699289	637	1	6	Z 0 0 Z 0 0 0 0 0 0 0 0 Z 0 0 Z Z 0 Z 0 	0.000000	0.574437	0.574437	0.000000	0.574437	0.574437	0.574437	0.574437	0.574437	0.574437	0.574437	0.574437	0.000000	0.574437	0.574437	0.000000	0.000000	0.574437	0.000000	0.574437	0.008833	0.381901	0.447913	0.147774	0.013579	0.105134	0.005490	0.887794	0.001576	0.000006	0.000893	0.954421	0.039296	0.002838	0.002552	0.002382	0.002382	0.002382	0.990470	0.002382	0.000000	0.000000	1.000000	0.000000	0.000000	0.000018	0.177457	0.821823	0.000307	0.000395	0.005778	0.009221	0.983601	0.001390	0.000010	0.001435	0.001497	0.995777	0.001290	0.000002	0.020771	0.020555	0.760860	0.197270	0.000544	4.462975	
6285000	-62.250079	332	1	8	Z 0 0 Z 0 0 Z 0 0 0 Z 0 Z Z 0 Z Z 0 0 0 	0.000000	1.294887	1.294887	0.000000	1.294887	1.294887	0.000000	1.294887	1.294887	1.294887	0.000000	1.294887	0.000000	0.000000	1.294887	0.000000	0.000000	1.294887	1.294887	1.294887	0.119450	0.142949	0.264286	0.292779	0.180535	0.093389	0.016018	0.875510	0.007285	0.007798	0.004436	0.910049	0.072602	0.000138	0.012775	0.011661	0.000143	0.000143	0.977579	0.010474	0.000000	0.000000	1.000000	0.000000	0.000000	0.001863	0.113913	0.427606	0.001862	0.454757	0.038588	0.089200	0.680074	0.026198	0.165940	0.019679	0.035636	0.872199	0.016017	0.056468	--	--	--	--	--	9.783836	
6290000	-67.016355	37	1	7	0 0 Z Z 0 0 0 0 0 Z 0 0 Z Z Z Z 0 0 0 0 	1.063838	1.063838	0.000000	0.000000	1.063838	1.063838	1.063838	1.063838	1.063838	0.000000	1.063838	1.063838	0.000000	0.000000	0.000000	0.000000	1.063838	1.063838	1.063838	1.063838	0.184880	0.361357	0.282312	0.000000	0.171451	0.044703	0.005308	0.944681	0.000000	0.005308	0.228704	0.657800	0.004482	0.000000	0.109014	0.000007	0.002599	0.002599	0.992196	0.002599	0.000000	0.000000	1.000000	0.000000	0.000000	0.002533	0.088151	0.157681	0.000000	0.751635	0.009641	0.052812	0.637086	0.000000	0.300462	0.003904	0.010454	0.941580	0.000000	0.044061	0.015036	0.070766	0.818291	0.000000	0.095908	3.339723	
6295000	-66.429435	676	1	10	0 0 Z 0 Z 0 0 0 0 0 0 Z Z Z 0 Z Z Z Z Z 	1.379985	1.379985	0.000000	1.379985	0.000000	1.379985	1.379985	1.379985	1.379985	1.379985	1.379985	0.000000	0.000000	0.000000	1.379985	0.000000	0.000000	0.000000	0.000000	0.000000	0.126387	0.018156	0.812620	0.042837	0.000000	0.090559	0.003128	0.902929	0.003385	0.000000	0.937360	0.011044	0.051150	0.000446	0.000000	0.000049	0.006927	0.006965	0.986059	0.000000	0.000000	0.000000	1.000000	0.000000	0.000000	0.013001	0.299776	0.686998	0.000226	0.000000	0.052383	0.077347	0.843501	0.026770	0.000000	0.031793	0.036033	0.902145	0.030030	0.000000	--	--	--	--	--	5.311710	
6300000	-69.137080	292	1	11	Z 0 Z 0 0 0 Z 0 Z 0 Z Z Z Z Z Z Z 0 0 0 	0.000000	4.597072	0.000000	4.597072	4.597072	4.597072	0.000000	4.597072	0.000000	4.597072	0.000000	0.000000	0.000000	0.000000	0.000000	0.000000	0.000000	4.597072	4.597072	4.597072	0.307892	0.299117	0.209033	0.000000	0.183958	0.675318	0.194130	0.102353	0.000000	0.028199	0.355278	0.343421	0.208633	0.000000	0.092668	0.000944	0.000944	0.000012	0.956731	0.041369	0.000000	0.000000	1.000000	0.000000	0.000000	0.107634	0.328569	0.123157	0.000000	0.440639	0.395817	0.352524	0.117999	0.000000	0.133661	0.233217	0.222709	0.430515	0.000000	0.113559	0.250111	0.240005	0.143783	0.000000	0.366101	7.976312	
6305000	-74.665709	325	1	7	0 Z Z 0 0 0 0 Z 0 0 0 0 Z 0 0 Z 0 0 Z Z 	1.349241	0.000000	0.000000	1.349241	1.349241	1.349241	1.349241	0.000000	1.349241	1.349241	1.349241	1.349241	0.000000	1.349241	1.349241	0.000000	1.349241	1.349241	0.000000	0.000000	0.006107	0.235964	0.551972	0.201861	0.004096	0.000047	0.008248	0.985630	0.006057	0.000018	0.200162	0.611700	0.106960	0.024965	0.056212	0.000005	0.004231	0.003908	0.991851	0.000005	0.000000	0.000000	1.000000	0.000000	0.000000	0.000000	0.000122	0.999769	0.000094	0.000015	0.000233	0.031012	0.933291	0.035232	0.000232	0.000081	0.018929	0.958915	0.021995	0.000081	0.000658	0.076689	0.642216	0.279779	0.000658	7.614579	
6310000	-68.930539	135	1	7	0 Z 0 0 Z Z Z 0 0 0 Z 0 0 Z Z 0 0 0 0 0 	2.093497	0.000000	2.093497	2.093497	0.000000	0.000000	0.000000	2.093497	2.093497	2.093497	0.000000	2.093497	2.093497	0.000000	0.000000	2.093497	2.093497	2.093497	2.093497	2.093497	0.029521	0.013519	0.774139	0.020304	0.162517	0.000194	0.000096	0.983043	0.000110	0.016557	0.244164	0.103536	0.442071	0.024273	0.185955	0.009856	0.000025	0.000094	0.981028	0.008997	0.000000	0.000000	1.000000	0.000000	0.000000	0.003581	0.003633	0.524519	0.003573	0.464693	0.001680	0.001669	0.885193	0.001671	0.109787	0.000255	0.000255	0.969495	0.000255	0.029740	0.014226	0.003245	0.748348	0.035369	0.198811	6.172323	
6315000	-70.068976	731	1	9	Z 0 0 0 0 0 Z 0 0 0 Z 0 Z Z Z Z 0 Z Z 0 	0.000000	1.892759	1.892759	1.892759	1.892759	1.892759	0.000000	1.892759	1.892759	1.892759	0.000000	1.892759	0.000000	0.000000	0.000000	0.000000	1.892759	0.000000	0.000000	1.892759	0.041610	0.345054	0.612797	0.000000	0.000539	0.254289	0.036397	0.707677	0.000000	0.001637	0.009860	0.894417	0.095599	0.000000	0.000124	0.002315	0.000006	0.000006	0.995189	0.002484	0.000000	0.000000	1.000000	0.000000	0.000000	0.001207	0.425601	0.573191	0.000000	0.000001	0.061556	0.177285	0.760258	0.000000	0.000902	0.041038	0.078519	0.879913	0.000000	0.000530	--	--	--	--	--	8.745619	
6320000	-67.456763	410	1	6	Z 0 Z Z Z 0 0 0 0 0 0 0 0 0 0 0 0 0 Z Z 	0.000000	1.011461	0.000000	0.000000	0.000000	1.011461	1.011461	1.011461	1.011461	1.011461	1.011461	1.011461	1.011461	1.011461	1.011461	1.011461	1.011461	1.011461	0.000000	0.000000	0.008788	0.285280	0.520314	0.171333	0.014285	0.166550	0.002607	0.821314	0.009093	0.000436	0.002843	0.587252	0.132658	0.073701	0.203546	0.000017	0.008509	0.007831	0.983627	0.000017	0.000000	0.000000	1.000000	0.000000	0.000000	0.000288	0.237948	0.587413	0.032478	0.141872	0.014111	0.043619	0.919891	0.014404	0.007975	0.012169	0.015585	0.960434	0.011499	0.000312	0.007464	0.062125	0.715942	0.213868	0.000600	6.224678	
6325000	-68.070932	178	1	6	0 0 Z Z 0 0 0 0 0 0 0 0 0 Z Z 0 Z 0 Z 0 	1.345871	1.345871	0.000000	0.000000	1.345871	1.345871	1.345871	1.345871	1.345871	1.345871	1.345871	1.345871	1.345871	0.000000	0.000000	1.345871	0.000000	1.345871	0.000000	1.345871	0.201980	0.237629	0.552261	0.004125	0.004005	0.365570	0.030402	0.602527	0.001387	0.000114	0.383497	0.494537	0.103802	0.006539	0.011626	0.000001	0.001189	0.001189	0.996375	0.001246	0.000000	0.000000	1.000000	0.000000	0.000000	0.019346	0.264373	0.595078	0.006881	0.114322	0.075313	0.070610	0.850717	0.001313	0.002047	0.027144	0.021089	0.951519	0.000131	0.000118	0.020950	0.064219	0.903597	0.008807	0.002427	2.390985	
6330000	-65.940014	727	1	6	0 0 Z 0 0 0 Z 0 0 0 Z 0 Z Z 0 0 Z 0 0 0 	1.240814	1.240814	0.000000	1.240814	1.240814	1.240814	0.000000	1.240814	1.240814	1.240814	0.000000	1.240814	0.000000	0.000000	1.240814	1.240814	0.000000	1.240814	1.240814	1.240814	0.090445	0.172535	0.417233	0.143152	0.176635	0.061844	0.011039	0.913756	0.006588	0.006774	0.210085	0.720631	0.059703	0.000428	0.009154	0.000001	0.000001	0.000001	0.998589	0.001410	0.000000	0.000000	1.000000	0.000000	0.000000	0.017929	0.078360	0.502974	0.014159	0.386578	0.041740	0.044406	0.787845	0.027665	0.098343	0.011724	0.012065	0.947616	0.009735	0.018860	--	--	--	--	--	5.531604	
6335000	-64.037026	441	1	12	0 0 Z Z 0 Z Z 0 0 Z 0 Z Z Z Z Z Z 0 0 Z 	2.911404	2.911404	0.000000	0.000000	2.911404	0.000000	0.000000	2.911404	2.911404	0.000000	2.911404	0.000000	0.000000	0.000000	0.000000	0.000000	0.000000	2.911404	2.911404	0.000000	0.295253	0.164416	0.279154	0.000000	0.261178	0.506443	0.021503	0.452422	0.000000	0.019633	0.315914	0.507599	0.033884	0.000000	0.142604	0.002305	0.000140	0.073398	0.921853	0.002305	0.000000	0.000000	1.000000	0.000000	0.000000	0.036482	0.016153	0.033506	0.000000	0.913860	0.173413	0.133941	0.104686	0.000000	0.587961	0.120053	0.019459	0.510433	0.000000	0.350055	0.105496	0.027743	0.689655	0.000000	0.177106	7.822730	
6340000	-62.698870	240	1	12	0 0 Z Z Z 0 Z 0 0 Z 0 Z Z Z Z Z Z 0 0 Z 	3.951602	3.951602	0.000000	0.000000	0.000000	3.951602	0.000000	3.951602	3.951602	0.000000	3.951602	0.000000	0.000000	0.000000	0.000000	0.000000	0.000000	3.951602	3.951602	0.000000	0.347942	0.244368	0.175942	0.000000	0.231748	0.401061	0.048293	0.502354	0.000000	0.048293	0.506504	0.226211	0.099093	0.000000	0.168192	0.006002	0.006002	0.097980	0.884013	0.006002	0.000000	0.000000	1.000000	0.000000	0.000000	0.017435	0.462586	0.000700	0.000000	0.519278	0.239380	0.348405	0.041935	0.000000	0.370279	0.220966	0.302656	0.159901	0.000000	0.316477	0.195318	0.233971	0.332339	0.000000	0.238371	4.153255	
6345000	-62.418549	770	1	10	0 0 Z Z 0 0 Z 0 0 Z 0 0 Z Z Z Z Z 0 0 Z 	2.236687	2.236687	0.000000	0.000000	2.236687	2.236687	0.000000	2.236687	2.236687	0.000000	2.236687	2.236687	0.000000	0.000000	0.000000	0.000000	0.000000	2.236687	2.236687	0.000000	0.260282	0.283727	0.308158	0.000000	0.147833	0.710631	0.045266	0.241139	0.000000	0.002963	0.279525	0.667864	0.011506	0.000000	0.041105	0.000007	0.000007	0.004560	0.995419	0.000007	0.000000	0.000000	1.000000	0.000000	0.000000	0.001740	0.039324	0.470068	0.000000	0.488867	0.259298	0.137429	0.463486	0.000000	0.139787	0.156683	0.117775	0.615169	0.000000	0.110373	0.071761	0.057467	0.816615	0.000000	0.054158	9.319883	
6350000	-66.974761	551	1	7	0 0 0 0 Z 0 Z 0 0 0 0 0 Z Z Z 0 Z 0 0 Z 	2.037694	2.037694	2.037694	2.037694	0.000000	2.037694	0.000000	2.037694	2.037694	2.037694	2.037694	2.037694	0.000000	0.000000	0.000000	2.037694	0.000000	2.037694	2.037694	0.000000	0.301684	0.113389	0.494565	0.021908	0.068454	0.596558	0.003132	0.397172	0.000007	0.003132	0.449200	0.291006	0.195008	0.001279	0.063508	0.001020	0.000000	0.001020	0.997959	0.000000	0.000000	0.000000	1.000000	0.000000	0.000000	0.012029	0.056175	0.630591	0.000188	0.301017	0.189267	0.024530	0.725256	0.000351	0.060596	0.085710	0.058513	0.785821	0.000987	0.068969	--	--	--	--	--	0.680853	
6355000	-64.587714	451	1	10	0 0 Z Z Z Z Z 0 0 0 0 0 Z Z 0 Z Z 0 0 Z 	2.188314	2.188314	0.000000	0.000000	0.000000	0.000000	0.000000	2.188314	2.188314	2.188314	2.188314	2.188314	0.000000	0.000000	2.188314	0.000000	0.000000	2.188314	2.188314	0.000000	0.160006	0.014512	0.217649	0.532369	0.075464	0.557563	0.000040	0.426637	0.008508	0.007252	0.690942	0.012162	0.230320	0.015592	0.050984	0.000105	0.000000	0.015666	0.984124	0.000105	0.000000	0.000000	1.000000	0.000000	0.000000	0.012001	0.006668	0.465069	0.008184	0.508079	0.069516	0.000263	0.819132	0.004975	0.106114	0.013107	0.000044	0.962597	0.007822	0.016430	0.093311	0.028535	0.195957	0.588545	0.093652	4.741753	
6360000	-71.589535	902	1	7	0 0 Z 0 Z 0 0 0 0 0 Z Z 0 0 0 0 0 Z Z Z 	1.190370	1.190370	0.000000	1.190370	0.000000	1.190370	1.190370	1.190370	1.190370	1.190370	0.000000	0.000000	1.190370	1.190370	1.190370	1.190370	1.190370	0.000000	0.000000	0.000000	0.145883	0.128349	0.466510	0.257674	0.001583	0.520041	0.001991	0.451546	0.025566	0.000856	0.651643	0.104922	0.143252	0.092297	0.007885	0.000000	0.000011	0.000000	0.999989	0.000000	0.000000	0.000000	1.000000	0.000000	0.000000	0.024637	0.666289	0.284619	0.024366	0.000089	0.125845	0.175493	0.667955	0.030299	0.000408	--	--	--	--	--	0.048861	0.193195	0.449529	0.308128	0.000286	3.492385	
6365000	-70.378604	253	1	7	0 0 Z 0 0 0 Z 0 0 0 0 Z 0 Z Z Z 0 0 Z 0 	1.403164	1.403164	0.000000	1.403164	1.403164	1.403164	0.000000	1.403164	1.403164	1.403164	1.403164	0.000000	1.403164	0.000000	0.000000	0.000000	1.403164	1.403164	0.000000	1.403164	0.138763	0.184348	0.612799	0.024282	0.039808	0.095480	0.009653	0.894212	0.000219	0.000437	0.300803	0.475264	0.137108	0.009293	0.077532	0.000540	0.000540	0.019868	0.959184	0.019868	0.000000	0.000000	1.000000	0.000000	0.000000	0.029173	0.810032	0.122381	0.000012	0.038402	0.126506	0.345038	0.503070	0.002088	0.023298	0.032117	0.071667	0.895160	0.000101	0.000954	0.063522	0.073186	0.756671	0.066330	0.040291	5.084193	
6370000	-70.716036	536	1	5	0 0 0 0 0 Z Z 0 0 0 Z 0 0 Z Z 0 0 0 0 0 	1.314683	1.314683	1.314683	1.314683	1.314683	0.000000	0.000000	1.314683	1.314683	1.314683	0.000000	1.314683	1.314683	0.000000	0.000000	1.314683	1.314683	1.314683	1.314683	1.314683	0.366540	0.030611	0.380590	0.058629	0.163630	0.495532	0.002282	0.470260	0.002282	0.029644	0.444743	0.260262	0.202272	0.008455	0.084267	0.009004	0.000095	0.000095	0.981802	0.009004	0.000000	0.000000	1.000000	0.000000	0.000000	0.006974	0.000455	0.835675	0.000114	0.156782	0.058122	0.000471	0.914879	0.000455	0.026073	0.004309	0.000012	0.992554	0.000012	0.003113	0.231609	0.005312	0.367379	0.165932	0.229769	1.884124	
6375000	-68.694884	425	2	8	1 Z Z 1 0 1 Z 1 1 1 1 Z 0 Z Z 0 Z 1 0 Z 	2.520007	0.000000	0.000000	2.520007	0.078066	2.520007	0.000000	2.520007	2.520007	2.520007	2.520007	0.000000	0.078066	0.000000	0.000000	0.078066	0.000000	2.520007	0.078066	0.000000	0.096055	0.238849	0.636801	0.000037	0.028259	0.000276	0.022908	0.976552	0.000000	0.000263	0.565876	0.209337	0.208340	0.000012	0.016435	0.000000	0.000020	0.007539	0.992441	0.000000	0.000000	0.000000	1.000000	0.000000	0.000000	0.012447	0.512564	0.289510	0.000001	0.185478	0.008829	0.292398	0.675213	0.000001	0.023559	0.002241	0.122199	0.871924	0.000000	0.003636	0.001079	0.057338	0.939785	0.000311	0.001487	8.275836	
6380000	-67.747620	424	1	10	0 0 Z Z Z 0 Z 0 0 Z 0 0 0 Z Z Z Z 0 0 Z 	1.604495	1.604495	0.000000	0.000000	0.000000	1.604495	0.000000	1.604495	1.604495	0.000000	1.604495	1.604495	1.604495	0.000000	0.000000	0.000000	0.000000	1.604495	1.604495	0.000000	0.157035	0.026747	0.739133	0.053087	0.023997	0.208619	0.016269	0.756712	0.002131	0.016269	0.900081	0.046870	0.032253	0.007328	0.013467	0.000024	0.000024	0.008503	0.991424	0.000024	0.000000	0.000000	1.000000	0.000000	0.000000	0.003590	0.055194	0.508182	0.000003	0.433031	0.045097	0.039528	0.788769	0.000296	0.126310	0.017142	0.017149	0.934758	0.000057	0.030893	--	--	--	--	--	2.984492	
6385000	-65.844865	51	1	7	0 0 Z Z 0 Z 0 0 0 0 0 0 Z 0 0 Z Z 0 0 Z 	1.023483	1.023483	0.000000	0.000000	1.023483	0.000000	1.023483	1.023483	1.023483	1.023483	1.023483	1.023483	0.000000	1.023483	1.023483	0.000000	0.000000	1.023483	1.023483	0.000000	0.225518	0.131565	0.362311	0.172827	0.107780	0.605508	0.003031	0.388579	0.001441	0.001441	0.326133	0.416669	0.204243	0.024566	0.028388	0.000209	0.013232	0.013232	0.973118	0.000209	0.000000	0.000000	1.000000	0.000000	0.000000	0.000487	0.000548	0.562448	0.000484	0.436033	0.091367	0.004754	0.851678	0.003560	0.048640	0.014064	0.000197	0.969947	0.005766	0.010026	0.003445	0.000978	0.830116	0.162477	0.002985	6.338486	
6390000	-68.934561	461	1	11	Z 0 0 Z Z Z Z 0 0 Z Z 0 0 Z Z Z 0 0 0 Z 	0.000000	3.209894	3.209894	0.000000	0.000000	0.000000	0.000000	3.209894	3.209894	0.000000	0.000000	3.209894	3.209894	0.000000	0.000000	0.000000	3.209894	3.209894	3.209894	0.000000	0.117607	0.053088	0.455019	0.011272	0.363015	0.448879	0.001212	0.450919	0.012360	0.086630	0.009371	0.453570	0.105706	0.000332	0.431021	0.078575	0.000033	0.002601	0.916619	0.002171	0.000000	0.000000	1.000000	0.000000	0.000000	0.000517	0.066216	0.220772	0.000000	0.712494	0.063197	0.016780	0.494942	0.001002	0.424079	0.078501	0.011655	0.708111	0.002804	0.198929	--	--	--	--	--	2.854473	
6395000	-63.318757	51	1	13	0 0 Z Z Z 0 0 0 0 0 Z Z Z Z Z Z Z Z Z Z 	3.658550	3.658550	0.000000	0.000000	0.000000	3.658550	3.658550	3.658550	3.658550	3.658550	0.000000	0.000000	0.000000	0.000000	0.000000	0.000000	0.000000	0.000000	0.000000	0.000000	0.453328	0.080549	0.466123	0.000000	0.000000	0.572717	0.009886	0.417397	0.000000	0.000000	0.561963	0.051811	0.386226	0.000000	0.000000	0.003010	0.058381	0.003010	0.935600	0.000000	0.000000	0.000000	1.000000	0.000000	0.000000	0.053217	0.532680	0.414102	0.000000	0.000000	0.338341	0.092798	0.568861	0.000000	0.000000	0.156697	0.049929	0.793374	0.000000	0.000000	0.149459	0.273536	0.577005	0.000000	0.000000	5.416988	
6400000	-64.939285	410	1	9	Z 0 Z 0 0 Z Z 0 0 0 0 0 Z Z Z Z 0 0 0 Z 	0.000000	2.011739	0.000000	2.011739	2.011739	0.000000	0.000000	2.011739	2.011739	2.011739	2.011739	2.011739	0.000000	0.000000	0.000000	0.000000	2.011739	2.011739	2.011739	0.000000	0.137570	0.118803	0.516628	0.000000	0.227000	0.370396	0.004487	0.588009	0.000000	0.037109	0.073335	0.630618	0.119479	0.000000	0.176568	0.000117	0.000001	0.014913	0.984863	0.000106	0.000000	0.000000	1.000000	0.000000	0.000000	0.029989	0.029941	0.275853	0.000000	0.664216	0.154118	0.026779	0.440325	0.000000	0.378778	0.134927	0.012920	0.653478	0.000000	0.198675	0.079955	0.005646	0.830469	0.000000	0.083930	5.018294	
6405000	-70.704231	461	1	5	0 0 0 Z 0 0 Z 0 0 Z Z 0 0 0 0 Z 0 0 0 0 	1.748156	1.748156	1.748156	0.000000	1.748156	1.748156	0.000000	1.748156	1.748156	0.000000	0.000000	1.748156	1.748156	1.748156	1.748156	0.000000	1.748156	1.748156	1.748156	1.748156	0.201696	0.190690	0.124753	0.289762	0.193100	0.441493	0.047772	0.415192	0.047772	0.047772	0.210504	0.544013	0.024458	0.076620	0.144406	0.035128	0.001436	0.001436	0.926871	0.035128	0.000000	0.000000	1.000000	0.000000	0.000000	0.007587	0.453644	0.111269	0.006337	0.421162	0.119083	0.282999	0.315374	0.034432	0.248112	0.073823	0.131046	0.634172	0.048429	0.112530	--	--	--	--	--	3.600675	
6410000	-62.182755	244	1	9	0 0 Z 0 Z 0 Z 0 0 0 0 0 Z Z Z Z Z 0 Z 0 	1.433733	1.433733	0.000000	1.433733	0.000000	1.433733	0.000000	1.433733	1.433733	1.433733	1.433733	1.433733	0.000000	0.000000	0.000000	0.000000	0.000000	1.433733	0.000000	1.433733	0.281423	0.064820	0.651529	0.000000	0.002228	0.121830	0.007587	0.870568	0.000000	0.000015	0.762292	0.095008	0.141649	0.000000	0.001050	0.000029	0.000029	0.004830	0.989920	0.005192	0.000000	0.000000	1.000000	0.000000	0.000000	0.006684	0.048801	0.943935	0.000000	0.000580	0.044595	0.028386	0.926848	0.000000	0.000171	0.006429	0.005231	0.988334	0.000000	0.000006	0.050545	0.050126	0.887413	0.000000	0.011916	5.415229	
6415000	-66.252565	332	1	9	0 0 Z Z 0 0 Z 0 0 0 0 Z Z 0 Z Z 0 0 Z Z 	2.484239	2.484239	0.000000	0.000000	2.484239	2.484239	0.000000	2.484239	2.484239	2.484239	2.484239	0.000000	0.000000	2.484239	0.000000	0.000000	2.484239	2.484239	0.000000	0.000000	0.183737	0.170310	0.344096	0.235522	0.066335	0.256559	0.057618	0.677259	0.000580	0.007983	0.198303	0.462328	0.058094	0.008608	0.272667	0.000439	0.000389	0.031547	0.967616	0.000009	0.000000	0.000000	1.000000	0.000000	0.000000	0.050267	0.547798	0.190911	0.005558	0.205466	0.221971	0.309870	0.313479	0.024859	0.129821	0.201337	0.225396	0.521469	0.007302	0.044496	--	--	--	--	--	6.709733	
6420000	-68.117813	950	1	8	Z 0 Z 0 Z 0 Z 0 0 0 0 Z Z 0 0 0 Z Z 0 0 	0.000000	2.075426	0.000000	2.075426	0.000000	2.075426	0.000000	2.075426	2.075426	2.075426	2.075426	0.000000	0.000000	2.075426	2.075426	2.075426	0.000000	0.000000	2.075426	2.075426	0.070028	0.085938	0.776492	0.051782	0.015759	0.388319	0.007788	0.588316	0.007788	0.007788	0.248267	0.307736	0.379538	0.050468	0.013992	0.000035	0.000035	0.005616	0.987779	0.006535	0.000000	0.000000	1.000000	0.000000	0.000000	0.000261	0.683083	0.298645	0.016580	0.001431	0.046298	0.089653	0.848610	0.011632	0.003807	0.007887	0.010534	0.970017	0.006205	0.005357	0.015239	0.015997	0.772608	0.143504	0.052653	5.842825	
6425000	-68.351588	532	1	9	Z 0 Z Z 0 0 Z 0 0 0 0 0 Z 0 0 Z Z 0 Z Z 	0.000000	1.485804	0.000000	0.000000	1.485804	1.485804	0.000000	1.485804	1.485804	1.485804	1.485804	1.485804	0.000000	1.485804	1.485804	0.000000	0.000000	1.485804	0.000000	0.000000	0.008315	0.094598	0.476398	0.420111	0.000578	0.565596	0.028662	0.403567	0.002141	0.000034	0.008028	0.872866	0.077654	0.023967	0.017485	0.000092	0.000084	0.015098	0.984725	0.000000	0.000000	0.000000	1.000000	0.000000	0.000000	0.005455	0.273622	0.656233	0.024131	0.040559	0.124491	0.145184	0.707164	0.020402	0.002759	0.085223	0.077049	0.790732	0.045853	0.001143	0.039932	0.031168	0.490379	0.437961	0.000561	5.919117	
6430000	-65.655909	451	1	8	Z 0 Z 0 0 Z Z 0 0 0 0 0 Z Z Z 0 0 0 0 Z 	0.000000	1.632495	0.000000	1.632495	1.632495	0.000000	0.000000	1.632495	1.632495	1.632495	1.632495	1.632495	0.000000	0.000000	0.000000	1.632495	1.632495	1.632495	1.632495	0.000000	0.189477	0.095141	0.325556	0.213777	0.176050	0.490198	0.007726	0.440187	0.000252	0.061637	0.153120	0.467477	0.177033	0.005250	0.197120	0.000040	0.000000	0.009930	0.989993	0.000037	0.000000	0.000000	1.000000	0.000000	0.000000	0.038124	0.005657	0.554926	0.001927	0.399366	0.100926	0.002513	0.737499	0.000246	0.158816	0.012123	0.000087	0.972909	0.000024	0.014855	0.170835	0.059886	0.296734	0.336315	0.136230	4.952843	
6435000	-67.476938	727	1	8	0 0 Z 0 Z Z 0 0 0 Z Z 0 0 Z Z Z 0 0 0 0 	2.060335	2.060335	0.000000	2.060335	0.000000	0.000000	2.060335	2.060335	2.060335	0.000000	0.000000	2.060335	2.060335	0.000000	0.000000	0.000000	2.060335	2.060335	2.060335	2.060335	0.252128	0.035463	0.427623	0.050835	0.233951	0.085290	0.000161	0.891216	0.000820	0.022512	0.622575	0.175395	0.043005	0.013968	0.145056	0.000015	0.004049	0.000004	0.992398	0.003534	0.000000	0.000000	1.000000	0.000000	0.000000	0.045594	0.002774	0.449358	0.000076	0.502197	0.084095	0.003936	0.773014	0.001647	0.137308	0.029496	0.000287	0.936186	0.000199	0.033833	--	--	--	--	--	5.657384	
6440000	-67.559592	750	1	7	0 0 0 0 Z 0 0 0 0 0 Z 0 Z Z Z Z 0 0 0 Z 	1.186602	1.186602	1.186602	1.186602	0.000000	1.186602	1.186602	1.186602	1.186602	1.186602	0.000000	1.186602	0.000000	0.000000	0.000000	0.000000	1.186602	1.186602	1.186602	0.000000	0.421638	0.150433	0.301643	0.000000	0.126286	0.111239	0.003794	0.873947	0.000000	0.011021	0.595557	0.100610	0.117181	0.000000	0.186652	0.026279	0.026279	0.001151	0.945141	0.001151	0.000000	0.000000	1.000000	0.000000	0.000000	0.013901	0.022875	0.301052	0.000000	0.662172	0.059143	0.038243	0.671891	0.000000	0.230723	0.006941	0.004726	0.962285	0.000000	0.026047	0.290209	0.287254	0.348334	0.000000	0.074203	1.204332	
6445000	-65.593696	401	1	11	0 0 Z Z 0 0 Z 0 0 Z 0 Z Z Z Z Z Z 0 0 Z 	2.651739	2.651739	0.000000	0.000000	2.651739	2.651739	0.000000	2.651739	2.651739	0.000000	2.651739	0.000000	0.000000	0.000000	0.000000	0.000000	0.000000	2.651739	2.651739	0.000000	0.178743	0.412310	0.056390	0.000000	0.352557	0.177522	0.034448	0.771244	0.000000	0.016785	0.328865	0.553072	0.011709	0.000000	0.106354	0.000139	0.000139	0.019997	0.979588	0.000139	0.000000	0.000000	1.000000	0.000000	0.000000	0.000732	0.133939	0.000011	0.000000	0.865317	0.056239	0.247762	0.011063	0.000000	0.684936	0.083381	0.265847	0.054532	0.000000	0.596240	--	--	--	--	--	5.515149	
6450000	-64.910695	332	1	9	0 0 Z Z 0 0 Z 0 0 Z 0 0 0 Z Z 0 Z 0 Z Z 	1.768614	1.768614	0.000000	0.000000	1.768614	1.768614	0.000000	1.768614	1.768614	0.000000	1.768614	1.768614	1.768614	0.000000	0.000000	1.768614	0.000000	1.768614	0.000000	0.000000	0.212883	0.203425	0.364551	0.205758	0.013383	0.159960	0.029095	0.809674	0.001132	0.000139	0.281448	0.689169	0.009027	0.007890	0.012466	0.000153	0.000138	0.020904	0.978804	0.000000	0.000000	0.000000	1.000000	0.000000	0.000000	0.037111	0.533670	0.370553	0.003348	0.055318	0.181858	0.289706	0.502537	0.009053	0.016845	0.113201	0.141646	0.741313	0.001533	0.002307	--	--	--	--	--	9.783298	
6455000	-62.204571	332	1	10	Z 0 Z Z 0 0 Z 0 0 0 0 0 Z Z Z Z 0 0 Z Z 	0.000000	1.419633	0.000000	0.000000	1.419633	1.419633	0.000000	1.419633	1.419633	1.419633	1.419633	1.419633	0.000000	0.000000	0.000000	0.000000	1.419633	1.419633	0.000000	0.000000	0.051804	0.144960	0.791785	0.000000	0.011452	0.150660	0.021709	0.826246	0.000000	0.001386	0.003787	0.787072	0.049074	0.000000	0.160067	0.000042	0.000038	0.009649	0.990271	0.000000	0.000000	0.000000	1.000000	0.000000	0.000000	0.004645	0.246786	0.713093	0.000000	0.035477	0.093925	0.143717	0.746259	0.000000	0.016098	0.047255	0.057773	0.892853	0.000000	0.002119	--	--	--	--	--	2.935601	
6460000	-66.256302	962	1	11	Z Z Z Z Z 0 Z 0 0 0 Z 0 Z Z Z Z 0 0 0 0 	0.000000	0.000000	0.000000	0.000000	0.000000	2.375784	0.000000	2.375784	2.375784	2.375784	0.000000	2.375784	0.000000	0.000000	0.000000	0.000000	2.375784	2.375784	2.375784	2.375784	0.000000	0.339968	0.439352	0.000000	0.220680	0.000000	0.023116	0.956617	0.000000	0.020267	0.000000	0.586886	0.288486	0.000000	0.124628	0.000000	0.000023	0.000021	0.992664	0.007292	0.000000	0.000000	1.000000	0.000000	0.000000	0.000000	0.238952	0.565985	0.000000	0.195063	0.000000	0.144149	0.773537	0.000000	0.082314	0.000000	0.042195	0.932632	0.000000	0.025173	0.000000	0.142866	0.492271	0.000000	0.364863	1.511969	
6465000	-68.800995	191	1	7	Z 0 Z Z 0 0 0 0 0 0 0 0 0 Z Z Z 0 0 0 Z 	0.000000	1.282656	0.000000	0.000000	1.282656	1.282656	1.282656	1.282656	1.282656	1.282656	1.282656	1.282656	1.282656	0.000000	0.000000	0.000000	1.282656	1.282656	1.282656	0.000000	0.009951	0.290179	0.598559	0.000428	0.100884	0.461953	0.019251	0.497807	0.000708	0.020281	0.010102	0.647932	0.124685	0.000037	0.217243	0.000066	0.013630	0.013630	0.972441	0.000232	0.000000	0.000000	1.000000	0.000000	0.000000	0.001226	0.050970	0.499877	0.000001	0.447927	0.029344	0.023070	0.803355	0.000033	0.144197	0.040348	0.037054	0.857882	0.000338	0.064377	0.017800	0.101935	0.818512	0.024237	0.037516	5.240810	
6470000	-62.410767	93	1	10	0 0 Z Z 0 0 Z 0 0 0 Z 0 Z Z Z Z Z 0 Z 0 	2.236015	2.236015	0.000000	0.000000	2.236015	2.236015	0.000000	2.236015	2.236015	2.236015	0.000000	2.236015	0.000000	0.000000	0.000000	0.000000	0.000000	2.236015	0.000000	2.236015	0.318023	0.276342	0.327977	0.000000	0.077659	0.465067	0.076809	0.457577	0.000000	0.000547	0.442400	0.371336	0.166102	0.000000	0.020162	0.000000	0.000051	0.000051	0.987036	0.012862	0.000000	0.000000	1.000000	0.000000	0.000000	0.025662	0.159286	0.777338	0.000000	0.037714	0.073088	0.080008	0.845064	0.000000	0.001840	0.030953	0.027951	0.940924	0.000000	0.000172	0.101939	0.227241	0.506994	0.000000	0.163826	8.461605	
6475000	-63.806731	551	1	12	Z 0 Z 0 Z Z 0 0 0 0 Z 0 Z Z Z Z Z 0 Z Z 	0.000000	1.956443	0.000000	1.956443	0.000000	0.000000	1.956443	1.956443	1.956443	1.956443	0.000000	1.956443	0.000000	0.000000	0.000000	0.000000	0.000000	1.956443	0.000000	0.000000	0.091539	0.000000	0.908461	0.000000	0.000000	0.593025	0.000000	0.406975	0.000000	0.000000	0.266415	0.000000	0.733585	0.000000	0.000000	0.000000	0.000942	0.000000	0.999058	0.000000	0.000000	0.000000	1.000000	0.000000	0.000000	0.003535	0.000000	0.996465	0.000000	0.000000	0.136141	0.000000	0.863859	0.000000	0.000000	0.070666	0.000000	0.929334	0.000000	0.000000	--	--	--	--	--	6.293220	
6480000	-65.086534	135	1	5	0 0 Z 0 0 0 0 0 0 0 Z 0 0 Z Z 0 Z 0 0 0 	1.069576	1.069576	0.000000	1.069576	1.069576	1.069576	1.069576	1.069576	1.069576	1.069576	0.000000	1.069576	1.069576	0.000000	0.000000	1.069576	0.000000	1.069576	1.069576	1.069576	0.144536	0.358760	0.415382	0.012373	0.068949	0.158986	0.013439	0.822842	0.000689	0.004043	0.360615	0.550902	0.074899	0.003828	0.009756	0.000007	0.002515	0.000007	0.994824	0.002647	0.000000	0.000000	1.000000	0.000000	0.000000	0.026946	0.028849	0.420855	0.001711	0.521639	0.049390	0.019223	0.845064	0.001823	0.084500	0.009913	0.006504	0.970907	0.000089	0.012587	0.035963	0.141167	0.611041	0.042643	0.169186	3.196630	
6485000	-60.542545	135	1	9	0 0 Z 0 0 0 Z 0 0 0 0 Z Z Z Z Z Z 0 0 Z 	1.737041	1.737041	0.000000	1.737041	1.737041	1.737041	0.000000	1.737041	1.737041	1.737041	1.737041	0.000000	0.000000	0.000000	0.000000	0.000000	0.000000	1.737041	1.737041	0.000000	0.183241	0.199606	0.550122	0.000000	0.067032	0.236685	0.034362	0.718282	0.000000	0.010671	0.389516	0.494219	0.092518	0.000000	0.023747	0.000010	0.000010	0.005392	0.994579	0.000010	0.000000	0.000000	1.000000	0.000000	0.000000	0.064562	0.072464	0.047281	0.000000	0.815694	0.241728	0.120816	0.218564	0.000000	0.418893	0.117903	0.074511	0.621141	0.000000	0.186445	0.047026	0.037025	0.851908	0.000000	0.064041	1.529312	
6490000	-69.663397	430	1	8	Z 0 0 0 Z 0 0 0 0 0 Z Z Z 0 Z Z 0 0 0 Z 	0.000000	3.014730	3.014730	3.014730	0.000000	3.014730	3.014730	3.014730	3.014730	3.014730	0.000000	0.000000	0.000000	3.014730	0.000000	0.000000	3.014730	3.014730	3.014730	0.000000	0.205848	0.177035	0.370196	0.015526	0.231395	0.412235	0.021896	0.458473	0.000226	0.107170	0.228954	0.213664	0.225560	0.025008	0.306814	0.024796	0.024796	0.000891	0.948625	0.000891	0.000000	0.000000	1.000000	0.000000	0.000000	0.024520	0.141169	0.306774	0.000089	0.527447	0.199196	0.127694	0.358495	0.008001	0.306614	0.150512	0.124832	0.495253	0.007373	0.222029	--	--	--	--	--	2.617731	
6495000	-62.834895	244	1	11	Z 0 0 Z Z 0 Z 0 0 0 Z 0 Z Z 0 Z Z 0 Z Z 	0.000000	2.335587	2.335587	0.000000	0.000000	2.335587	0.000000	2.335587	2.335587	2.335587	0.000000	2.335587	0.000000	0.000000	2.335587	0.000000	0.000000	2.335587	0.000000	0.000000	0.245961	0.071242	0.287748	0.391542	0.003506	0.230338	0.016758	0.732808	0.019995	0.000101	0.037246	0.516343	0.404342	0.017402	0.024667	0.014153	0.000000	0.000051	0.985796	0.000000	0.000000	0.000000	1.000000	0.000000	0.000000	0.002101	0.079971	0.914066	0.002097	0.001765	0.116371	0.058554	0.772034	0.051924	0.001118	0.025467	0.015509	0.942805	0.016163	0.000056	0.261600	0.010623	0.199689	0.527845	0.000243	9.929377	
6500000	-64.182548	314	1	12	Z 0 0 Z Z 0 Z 0 0 0 Z Z Z Z Z Z Z 0 Z 0 	0.000000	3.569964	3.569964	0.000000	0.000000	3.569964	0.000000	3.569964	3.569964	3.569964	0.000000	0.000000	0.000000	0.000000	0.000000	0.000000	0.000000	3.569964	0.000000	3.569964	0.226916	0.278141	0.384827	0.000000	0.110116	0.410016	0.020474	0.569290	0.000000	0.000220	0.085559	0.389239	0.495525	0.000000	0.029677	0.129856	0.016921	0.016921	0.706446	0.129856	0.000000	0.000000	1.000000	0.000000	0.000000	0.004664	0.632144	0.227318	0.000000	0.135874	0.103130	0.368953	0.482728	0.000000	0.045189	0.117300	0.272305	0.585708	0.000000	0.024686	--	--	--	--	--	1.964200	
6505000	-64.580179	460	1	12	Z 0 0 0 Z 0 Z 0 0 0 Z Z Z Z Z Z 0 Z Z Z 	0.000000	2.652576	2.652576	2.652576	0.000000	2.652576	0.000000	2.652576	2.652576	2.652576	0.000000	0.000000	0.000000	0.000000	0.000000	0.000000	2.652576	0.000000	0.000000	0.000000	0.066201	0.106210	0.826483	0.000000	0.001106	0.275690	0.021946	0.697087	0.000000	0.005277	0.048355	0.509983	0.439939	0.000000	0.001722	0.062167	0.000206	0.002494	0.932003	0.003130	0.000000	0.000000	1.000000	0.000000	0.000000	0.003545	0.518254	0.478191	0.000000	0.000011	0.093414	0.321953	0.571154	0.000000	0.013479	0.060310	0.212801	0.723273	0.000000	0.003616	--	--	--	--	--	7.055945	
6510000	-66.854509	513	1	10	Z 0 Z 0 0 0 Z 0 0 0 0 Z Z Z 0 Z Z 0 Z Z 	0.000000	1.869049	0.000000	1.869049	1.869049	1.869049	0.000000	1.869049	1.869049	1.869049	1.869049	0.000000	0.000000	0.000000	1.869049	0.000000	0.000000	1.869049	0.000000	0.000000	0.069123	0.332597	0.494136	0.084856	0.019288	0.256513	0.037775	0.697252	0.008317	0.000144	0.055783	0.764427	0.123419	0.003341	0.053031	0.000000	0.000000	0.000461	0.999539	0.000000	0.000000	0.000000	1.000000	0.000000	0.000000	0.014073	0.707914	0.039379	0.000017	0.238617	0.119686	0.433312	0.418756	0.006846	0.021400	0.011393	0.037789	0.949129	0.001632	0.000056	0.012765	0.016072	0.701039	0.269998	0.000127	5.665290	
6515000	-66.394571	995	1	8	Z 0 Z Z 0 0 Z 0 0 0 0 0 Z Z 0 0 Z 0 0 Z 	0.000000	0.896847	0.000000	0.000000	0.896847	0.896847	0.000000	0.896847	0.896847	0.896847	0.896847	0.896847	0.000000	0.000000	0.896847	0.896847	0.000000	0.896847	0.896847	0.000000	0.002916	0.382010	0.551278	0.019982	0.043814	0.045591	0.002674	0.948830	0.001442	0.001463	0.000574	0.961226	0.025950	0.000244	0.012006	0.000000	0.000000	0.000127	0.999873	0.000000	0.000000	0.000000	1.000000	0.000000	0.000000	0.000301	0.250537	0.388418	0.005805	0.354940	0.003055	0.043143	0.892622	0.003991	0.057189	0.003184	0.006152	0.979966	0.003437	0.007261	0.002650	0.002906	0.808092	0.183347	0.003005	8.193301	
6520000	-68.824676	225	1	6	0 0 0 Z 0 0 Z 0 0 0 Z 0 0 Z 0 0 Z 0 0 Z 	1.997500	1.997500	1.997500	0.000000	1.997500	1.997500	0.000000	1.997500	1.997500	1.997500	0.000000	1.997500	1.997500	0.000000	1.997500	1.997500	0.000000	1.997500	1.997500	0.000000	0.287000	0.173249	0.238080	0.251640	0.050032	0.439017	0.036600	0.482923	0.036600	0.004861	0.215487	0.531351	0.152800	0.031137	0.069225	0.005029	0.000007	0.000007	0.994958	0.000000	0.000000	0.000000	1.000000	0.000000	0.000000	0.001764	0.030958	0.634082	0.010531	0.322664	0.101812	0.048845	0.736298	0.042784	0.070260	0.032830	0.025044	0.890239	0.024013	0.027874	0.227002	0.063442	0.236558	0.451119	0.021878	1.852846	
6525000	-71.582534	659	1	8	0 0 Z 0 0 0 0 0 0 0 Z Z Z Z 0 Z 0 Z 0 Z 	3.243886	3.243886	0.000000	3.243886	3.243886	3.243886	3.243886	3.243886	3.243886	3.243886	0.000000	0.000000	0.000000	0.000000	3.243886	0.000000	3.243886	0.000000	3.243886	0.000000	0.158632	0.241224	0.300384	0.222363	0.077398	0.263924	0.078317	0.546712	0.026306	0.084742	0.380885	0.234800	0.220433	0.014774	0.149108	0.000838	0.037302	0.000972	0.960855	0.000033	0.000000	0.000000	1.000000	0.000000	0.000000	0.105288	0.508506	0.350045	0.006084	0.030077	0.143055	0.222927	0.582713	0.012288	0.039018	0.080981	0.085326	0.732151	0.043488	0.058053	0.062657	0.186637	0.236161	0.490140	0.024404	5.201217	
6530000	-65.853447	888	1	11	0 0 Z 0 0 0 Z 0 Z 0 0 Z Z 0 Z Z Z Z Z Z 	2.106075	2.106075	0.000000	2.106075	2.106075	2.106075	0.000000	2.106075	0.000000	2.106075	2.106075	0.000000	0.000000	2.106075	0.000000	0.000000	0.000000	0.000000	0.000000	0.000000	0.247773	0.241832	0.433573	0.076823	0.000000	0.867275	0.092740	0.039608	0.000378	0.000000	0.527066	0.430307	0.027634	0.014993	0.000000	0.000000	0.000000	0.000351	0.999649	0.000000	0.000000	0.000000	1.000000	0.000000	0.000000	0.034383	0.658263	0.306870	0.000484	0.000000	0.387883	0.500957	0.100892	0.010268	0.000000	0.258702	0.294140	0.425633	0.021525	0.000000	0.111108	0.124484	0.659807	0.104601	0.000000	1.873032	
6535000	-66.799272	709	1	8	0 Z 0 0 0 0 0 0 0 0 0 0 Z Z Z Z Z 0 Z Z 	1.583614	0.000000	1.583614	1.583614	1.583614	1.583614	1.583614	1.583614	1.583614	1.583614	1.583614	1.583614	0.000000	0.000000	0.000000	0.000000	0.000000	1.583614	0.000000	0.000000	0.002723	0.135259	0.860527	0.000000	0.001491	0.000088	0.006409	0.993492	0.000000	0.000011	0.139535	0.612977	0.238011	0.000000	0.009477	0.000379	0.000379	0.000379	0.998862	0.000000	0.000000	0.000000	1.000000	0.000000	0.000000	0.000282	0.041607	0.951542	0.000000	0.006570	0.000407	0.034674	0.964309	0.000000	0.000611	0.000028	0.010270	0.989669	0.000000	0.000032	0.000148	0.018317	0.981514	0.000000	0.000022	3.451209	
6540000	-66.314496	244	1	7	Z 0 0 Z Z 0 0 0 0 0 Z 0 0 Z 0 Z Z 0 0 0 	0.000000	2.746081	2.746081	0.000000	0.000000	2.746081	2.746081	2.746081	2.746081	2.746081	0.000000	2.746081	2.746081	0.000000	2.746081	0.000000	0.000000	2.746081	2.746081	2.746081	0.127552	0.222521	0.306688	0.150733	0.192505	0.249325	0.029547	0.618755	0.072825	0.029547	0.048349	0.411929	0.346445	0.030614	0.162663	0.021179	0.021179	0.000952	0.935513	0.021179	0.000000	0.000000	1.000000	0.000000	0.000000	0.002252	0.075487	0.721993	0.002248	0.198020	0.125098	0.087997	0.594933	0.083181	0.108790	0.036981	0.029863	0.870515	0.029255	0.033385	0.155189	0.151758	0.317765	0.222413	0.152875	1.786785	
6545000	-67.030941	332	1	8	Z Z 0 0 Z 0 0 0 0 0 0 0 Z Z Z Z 0 0 0 Z 	0.000000	0.000000	1.650449	1.650449	0.000000	1.650449	1.650449	1.650449	1.650449	1.650449	1.650449	1.650449	0.000000	0.000000	0.000000	0.000000	1.650449	1.650449	1.650449	0.000000	0.058641	0.267709	0.479607	0.000000	0.194043	0.000290	0.015358	0.960704	0.000000	0.023648	0.019515	0.338234	0.229686	0.000000	0.412565	0.015621	0.015621	0.015621	0.952524	0.000614	0.000000	0.000000	1.000000	0.000000	0.000000	0.001908	0.147360	0.381901	0.000000	0.468831	0.007327	0.138940	0.593250	0.000000	0.260484	0.001203	0.075187	0.799246	0.000000	0.124364	--	--	--	--	--	7.817275	
6550000	-68.147356	332	1	6	Z 0 Z 0 0 0 0 0 0 0 0 0 0 0 Z 0 0 Z Z Z 	0.000000	0.813004	0.000000	0.813004	0.813004	0.813004	0.813004	0.813004	0.813004	0.813004	0.813004	0.813004	0.813004	0.813004	0.000000	0.813004	0.813004	0.000000	0.000000	0.000000	0.011127	0.281694	0.605080	0.102030	0.000069	0.048497	0.005789	0.945502	0.000142	0.000070	0.005210	0.947868	0.028431	0.018488	0.000004	0.000007	0.005181	0.005181	0.989631	0.000000	0.000000	0.000000	1.000000	0.000000	0.000000	0.000940	0.468666	0.529433	0.000960	0.000000	0.018193	0.110307	0.869343	0.002075	0.000082	0.006254	0.019090	0.974539	0.000109	0.000008	--	--	--	--	--	2.529166	
6555000	-63.617406	602	2	11	1 Z Z Z 0 1 0 1 1 Z 0 Z Z Z Z Z Z 1 0 Z 	4.332941	0.000000	0.000000	0.000000	0.253252	4.332941	0.253252	4.332941	4.332941	0.000000	0.253252	0.000000	0.000000	0.000000	0.000000	0.000000	0.000000	4.332941	0.253252	0.000000	0.250939	0.258004	0.404246	0.000000	0.086812	0.001661	0.045309	0.951359	0.000000	0.001671	0.641512	0.194489	0.116036	0.000000	0.047963	0.000008	0.000292	0.000296	0.999397	0.000008	0.000000	0.000000	1.000000	0.000000	0.000000	0.006334	0.669192	0.010163	0.000000	0.314311	0.016298	0.768493	0.129217	0.000000	0.085992	0.039456	0.474806	0.419263	0.000000	0.066474	0.067918	0.441883	0.408059	0.000000	0.082140	9.011122	
6560000	-68.784702	152	1	8	0 0 0 0 Z 0 Z 0 0 0 Z Z Z 0 0 0 Z Z Z 0 	1.729867	1.729867	1.729867	1.729867	0.000000	1.729867	0.000000	1.729867	1.729867	1.729867	0.000000	0.000000	0.000000	1.729867	1.729867	1.729867	0.000000	0.000000	0.000000	1.729867	0.442271	0.045760	0.368949	0.141902	0.001118	0.544971	0.002502	0.450021	0.002502	0.000005	0.630061	0.132941	0.211436	0.025295	0.000267	0.025537	0.000255	0.000211	0.939350	0.034647	0.000000	0.000000	1.000000	0.000000	0.000000	0.030107	0.731395	0.208399	0.030037	0.000062	0.234508	0.178134	0.554067	0.033108	0.000182	0.039923	0.034704	0.910352	0.014971	0.000051	--	--	--	--	--	0.540039	
6565000	-63.987799	317	1	7	0 0 0 Z 0 0 Z 0 0 0 0 0 Z Z Z Z Z 0 0 0 	1.409406	1.409406	1.409406	0.000000	1.409406	1.409406	0.000000	1.409406	1.409406	1.409406	1.409406	1.409406	0.000000	0.000000	0.000000	0.000000	0.000000	1.409406	1.409406	1.409406	0.164242	0.214827	0.559711	0.000000	0.061219	0.055256	0.008273	0.932451	0.000000	0.004021	0.258420	0.678829	0.051702	0.000000	0.011049	0.016903	0.000723	0.016903	0.948567	0.016903	0.000000	0.000000	1.000000	0.000000	0.000000	0.004001	0.075061	0.621447	0.000000	0.299491	0.016968	0.027088	0.904141	0.000000	0.051802	0.005629	0.006854	0.979484	0.000000	0.008034	0.071775	0.022475	0.831799	0.000000	0.073952	6.704701	
6570000	-68.733349	995	1	6	Z 0 Z 0 Z 0 0 0 0 0 Z 0 Z 0 Z 0 0 0 0 0 	0.000000	1.627787	0.000000	1.627787	0.000000	1.627787	1.627787	1.627787	1.627787	1.627787	0.000000	1.627787	0.000000	1.627787	0.000000	1.627787	1.627787	1.627787	1.627787	1.627787	0.067327	0.231477	0.515212	0.029786	0.156198	0.120813	0.004403	0.864888	0.000037	0.009859	0.122650	0.342456	0.264820	0.042677	0.227397	0.000000	0.000434	0.000000	0.999141	0.000424	0.000000	0.000000	1.000000	0.000000	0.000000	0.009268	0.297107	0.465498	0.001929	0.226198	0.021226	0.067795	0.850158	0.000761	0.060060	0.013076	0.017379	0.953080	0.000227	0.016238	0.027052	0.160435	0.634905	0.036019	0.141589	2.533081	
6575000	-63.960899	460	1	11	0 0 0 Z 0 0 Z 0 0 0 Z Z Z Z Z Z Z Z 0 Z 	1.754685	1.754685	1.754685	0.000000	1.754685	1.754685	0.000000	1.754685	1.754685	1.754685	0.000000	0.000000	0.000000	0.000000	0.000000	0.000000	0.000000	0.000000	1.754685	0.000000	0.210777	0.167181	0.616944	0.000000	0.005098	0.255387	0.038433	0.697941	0.000000	0.008239	0.201537	0.617366	0.178169	0.000000	0.002928	0.038303	0.000727	0.000849	0.960113	0.000008	0.000000	0.000000	1.000000	0.000000	0.000000	0.034267	0.557996	0.406084	0.000000	0.001654	0.141782	0.268845	0.525543	0.000000	0.063830	0.078121	0.150350	0.721156	0.000000	0.050373	--	--	--	--	--	4.458378	
6580000	-66.951207	163	1	8	Z 0 0 0 Z 0 Z 0 0 0 0 0 Z Z Z Z 0 0 0 Z 	0.000000	2.145094	2.145094	2.145094	0.000000	2.145094	0.000000	2.145094	2.145094	2.145094	2.145094	2.145094	0.000000	0.000000	0.000000	0.000000	2.145094	2.145094	2.145094	0.000000	0.152165	0.270886	0.344474	0.000000	0.232476	0.244375	0.020835	0.679362	0.000000	0.055428	0.066950	0.519385	0.149402	0.000000	0.264263	0.015306	0.000081	0.013506	0.970842	0.000266	0.000000	0.000000	1.000000	0.000000	0.000000	0.006723	0.104324	0.724247	0.000000	0.164707	0.088469	0.066691	0.739173	0.000000	0.105667	0.043925	0.045406	0.855765	0.000000	0.054904	0.258638	0.091200	0.517594	0.000000	0.132568	3.879697	
6585000	-64.621882	888	1	12	Z 0 0 Z Z Z Z 0 0 0 Z 0 Z Z Z Z Z 0 Z 0 	0.000000	1.712112	1.712112	0.000000	0.000000	0.000000	0.000000	1.712112	1.712112	1.712112	0.000000	1.712112	0.000000	0.000000	0.000000	0.000000	0.000000	1.712112	0.000000	1.712112	0.201047	0.000000	0.798953	0.000000	0.000000	0.415735	0.000000	0.584265	0.000000	0.000000	0.120813	0.000000	0.879187	0.000000	0.000000	0.000209	0.000000	0.000000	0.999583	0.000209	0.000000	0.000000	1.000000	0.000000	0.000000	0.000460	0.000000	0.999540	0.000000	0.000000	0.086666	0.000000	0.913334	0.000000	0.000000	0.112901	0.000000	0.887099	0.000000	0.000000	0.294478	0.000000	0.705522	0.000000	0.000000	2.188226	
6590000	-78.372682	118	1	9	Z Z Z 0 0 0 0 0 0 0 Z Z 0 Z Z Z 0 0 0 Z 	0.000000	0.000000	0.000000	4.658370	4.658370	4.658370	4.658370	4.658370	4.658370	4.658370	0.000000	0.000000	4.658370	0.000000	0.000000	0.000000	4.658370	4.658370	4.658370	0.000000	0.117262	0.212134	0.360679	0.020197	0.289728	0.001887	0.047282	0.889074	0.000023	0.061734	0.168385	0.209336	0.309966	0.010390	0.301922	0.000000	0.002019	0.000001	0.997978	0.000001	0.000000	0.000000	1.000000	0.000000	0.000000	0.038956	0.217344	0.099912	0.000414	0.643374	0.080382	0.196967	0.323824	0.004426	0.394402	0.036230	0.153148	0.528218	0.001269	0.281134	0.019714	0.290639	0.427927	0.016531	0.245189	4.058691	
6595000	-71.748675	802	1	8	0 0 Z Z Z Z 0 0 0 0 Z 0 Z 0 0 Z Z 0 0 0 	2.391371	2.391371	0.000000	0.000000	0.000000	0.000000	2.391371	2.391371	2.391371	2.391371	0.000000	2.391371	0.000000	2.391371	2.391371	0.000000	0.000000	2.391371	2.391371	2.391371	0.249186	0.040657	0.382894	0.163869	0.163395	0.373717	0.000113	0.610042	0.008064	0.008064	0.625484	0.019342	0.271805	0.037923	0.045446	0.000305	0.033586	0.000864	0.936333	0.028912	0.000000	0.000000	1.000000	0.000000	0.000000	0.009202	0.017036	0.337863	0.009202	0.626698	0.133322	0.029530	0.501618	0.053582	0.281947	0.139413	0.030621	0.537310	0.095875	0.196781	0.110415	0.102556	0.287320	0.252685	0.247024	3.800061	
6600000	-71.915266	967	1	10	Z Z Z Z Z 0 0 0 0 0 Z 0 Z Z 0 Z Z 0 0 0 	0.000000	0.000000	0.000000	0.000000	0.000000	3.490553	3.490553	3.490553	3.490553	3.490553	0.000000	3.490553	0.000000	0.000000	3.490553	0.000000	0.000000	3.490553	3.490553	3.490553	0.000000	0.278348	0.307323	0.167255	0.247074	0.000000	0.077480	0.767559	0.077480	0.077480	0.000000	0.326349	0.364878	0.066954	0.241819	0.000000	0.037272	0.001433	0.924022	0.037272	0.000000	0.000000	1.000000	0.000000	0.000000	0.000000	0.205090	0.560056	0.001760	0.233094	0.000000	0.179204	0.540131	0.096023	0.184642	--	--	--	--	--	--	--	--	--	--	6.490776	
6605000	-64.582645	888	1	8	0 0 0 Z 0 0 Z 0 0 0 Z 0 Z Z Z Z 0 0 0 Z 	1.251946	1.251946	1.251946	0.000000	1.251946	1.251946	0.000000	1.251946	1.251946	1.251946	0.000000	1.251946	0.000000	0.000000	0.000000	0.000000	1.251946	1.251946	1.251946	0.000000	0.229658	0.184021	0.492357	0.000000	0.093964	0.319253	0.024363	0.632022	0.000000	0.024363	0.161395	0.633610	0.093130	0.000000	0.111865	0.000101	0.000000	0.000000	0.999899	0.000000	0.000000	0.000000	1.000000	0.000000	0.000000	0.000549	0.038430	0.633247	0.000000	0.327773	0.039168	0.030669	0.827597	0.000000	0.102567	0.045366	0.055784	0.828336	0.000000	0.070514	0.256004	0.056335	0.620569	0.000000	0.067093	2.495020	
6610000	-65.996909	314	1	8	0 0 0 0 Z 0 0 0 0 Z Z Z 0 Z Z 0 Z 0 0 Z 	1.639890	1.639890	1.639890	1.639890	0.000000	1.639890	1.639890	1.639890	1.639890	0.000000	0.000000	0.000000	1.639890	0.000000	0.000000	1.639890	0.000000	1.639890	1.639890	0.000000	0.330823	0.166641	0.103978	0.331031	0.067528	0.238484	0.006552	0.746325	0.002480	0.006160	0.787095	0.145872	0.016714	0.029124	0.021194	0.077865	0.077865	0.003437	0.837396	0.003437	0.000000	0.000000	1.000000	0.000000	0.000000	0.049077	0.081183	0.009748	0.006959	0.853033	0.180326	0.130235	0.082887	0.045888	0.560665	0.152427	0.127646	0.282799	0.026022	0.411107	--	--	--	--	--	3.230798	
6615000	-65.265038	135	1	8	0 0 Z Z Z Z 0 0 0 0 Z 0 Z Z Z 0 0 0 0 0 	1.389080	1.389080	0.000000	0.000000	0.000000	0.000000	1.389080	1.389080	1.389080	1.389080	0.000000	1.389080	0.000000	0.000000	0.000000	1.389080	1.389080	1.389080	1.389080	1.389080	0.137282	0.007682	0.700331	0.005011	0.149694	0.199973	0.000043	0.779985	0.000043	0.019956	0.485099	0.061476	0.299063	0.001672	0.152690	0.000005	0.004425	0.000018	0.991667	0.003885	0.000000	0.000000	1.000000	0.000000	0.000000	0.002628	0.001606	0.466071	0.001597	0.528099	0.032049	0.000787	0.843698	0.000787	0.122679	0.011355	0.000074	0.967513	0.000074	0.020984	0.034579	0.009805	0.721790	0.034878	0.198947	1.989713	
6620000	-64.981944	135	1	8	Z 0 Z Z 0 Z Z 0 0 0 0 0 0 Z 0 0 Z 0 0 Z 	0.000000	1.456660	0.000000	0.000000	1.456660	0.000000	0.000000	1.456660	1.456660	1.456660	1.456660	1.456660	1.456660	0.000000	1.456660	1.456660	0.000000	1.456660	1.456660	0.000000	0.017567	0.030147	0.789374	0.088900	0.074012	0.273747	0.002149	0.688774	0.028769	0.006561	0.013151	0.786324	0.140384	0.009116	0.051025	0.000006	0.000000	0.004562	0.995425	0.000006	0.000000	0.000000	1.000000	0.000000	0.000000	0.001456	0.003336	0.401838	0.037602	0.555768	0.049337	0.007582	0.754178	0.049183	0.139719	0.018293	0.000477	0.929597	0.019225	0.032408	0.012885	0.000250	0.720102	0.253282	0.013480	6.464003	
6625000	-65.241581	574	1	11	0 0 Z 0 Z 0 Z 0 0 Z 0 Z Z Z Z Z Z 0 0 Z 	3.138539	3.138539	0.000000	3.138539	0.000000	3.138539	0.000000	3.138539	3.138539	0.000000	3.138539	0.000000	0.000000	0.000000	0.000000	0.000000	0.000000	3.138539	3.138539	0.000000	0.340386	0.140505	0.395480	0.000000	0.123629	0.168313	0.038490	0.754706	0.000000	0.038490	0.800162	0.123475	0.036279	0.000000	0.040083	0.000143	0.000143	0.019940	0.979629	0.000143	0.000000	0.000000	1.000000	0.000000	0.000000	0.069018	0.122718	0.013999	0.000000	0.794265	0.228070	0.161818	0.115429	0.000000	0.494683	0.123001	0.100924	0.564228	0.000000	0.211847	0.079427	0.072861	0.741862	0.000000	0.105850	7.912859	
6630000	-69.556415	451	1	6	Z 0 Z 0 Z 0 0 Z 0 0 Z 0 Z 0 0 0 0 0 0 0 	0.000000	1.453704	0.000000	1.453704	0.000000	1.453704	1.453704	0.000000	1.453704	1.453704	0.000000	1.453704	0.000000	1.453704	1.453704	1.453704	1.453704	1.453704	1.453704	1.453704	0.132752	0.202393	0.209266	0.250395	0.205194	0.473559	0.003225	0.466780	0.005801	0.050634	0.210942	0.126662	0.264092	0.075825	0.322479	0.000039	0.012312	0.000134	0.976426	0.011090	0.000000	0.000000	1.000000	0.000000	0.000000	0.030096	0.005532	0.538216	0.033425	0.392732	0.077001	0.001798	0.790281	0.006288	0.124632	0.007589	0.003023	0.976478	0.003640	0.009269	0.114283	0.227740	0.192713	0.270228	0.195037	8.740996	
6635000	-67.727118	385	1	6	0 Z 0 0 0 0 Z 0 0 0 0 0 0 Z Z Z Z 0 0 0 	1.019497	0.000000	1.019497	1.019497	1.019497	1.019497	0.000000	1.019497	1.019497	1.019497	1.019497	1.019497	1.019497	0.000000	0.000000	0.000000	0.000000	1.019497	1.019497	1.019497	0.058049	0.300500	0.527317	0.001671	0.112463	0.000018	0.004316	0.991689	0.000000	0.003976	0.323114	0.563017	0.097975	0.001707	0.014186	0.005699	0.000074	0.005699	0.982829	0.005699	0.000000	0.000000	1.000000	0.000000	0.000000	0.000236	0.054418	0.412903	0.000000	0.532443	0.000295	0.015109	0.905505	0.000000	0.079091	0.000030	0.004525	0.986620	0.000000	0.008824	0.006963	0.022788	0.885390	0.001064	0.083796	3.362040	
6640000	-65.858779	740	1	9	0 0 Z 0 Z 0 Z 0 0 0 0 0 Z Z Z Z 0 0 Z Z 	2.357584	2.357584	0.000000	2.357584	0.000000	2.357584	0.000000	2.357584	2.357584	2.357584	2.357584	2.357584	0.000000	0.000000	0.000000	0.000000	2.357584	2.357584	0.000000	0.000000	0.283578	0.172171	0.490607	0.000000	0.053644	0.422496	0.015453	0.552185	0.000000	0.009866	0.455394	0.202847	0.150219	0.000000	0.191540	0.000059	0.000059	0.011459	0.988423	0.000001	0.000000	0.000000	1.000000	0.000000	0.000000	0.041793	0.159122	0.779953	0.000000	0.019131	--	--	--	--	--	0.032391	0.007449	0.959937	0.000000	0.000223	0.034980	0.030417	0.933236	0.000000	0.001368	1.909196	
6645000	-63.678102	968	1	10	Z 0 Z Z Z 0 Z 0 0 0 0 0 Z Z Z Z 0 0 0 Z 	0.000000	1.433045	0.000000	0.000000	0.000000	1.433045	0.000000	1.433045	1.433045	1.433045	1.433045	1.433045	0.000000	0.000000	0.000000	0.000000	1.433045	1.433045	1.433045	0.000000	0.037569	0.364074	0.373551	0.000000	0.224806	0.140274	0.005848	0.836574	0.000000	0.017304	0.004013	0.587149	0.097645	0.000000	0.311193	0.000139	0.000139	0.016183	0.983401	0.000139	0.000000	0.000000	1.000000	0.000000	0.000000	0.001322	0.071110	0.586456	0.000000	0.341112	0.030596	0.029700	0.853326	0.000000	0.086379	0.016012	0.016493	0.941814	0.000000	0.025682	0.007739	0.007852	0.975664	0.000000	0.008744	4.823801	
6650000	-67.237672	916	1	9	Z 0 0 0 0 0 Z 0 0 0 Z 0 Z Z Z Z 0 0 Z Z 	0.000000	1.823941	1.823941	1.823941	1.823941	1.823941	0.000000	1.823941	1.823941	1.823941	0.000000	1.823941	0.000000	0.000000	0.000000	0.000000	1.823941	1.823941	0.000000	0.000000	0.047689	0.216765	0.723545	0.000000	0.012001	0.279887	0.052277	0.661040	0.000000	0.006796	0.064045	0.594484	0.230870	0.000000	0.110601	0.000230	0.000000	0.000000	0.999770	0.000000	0.000000	0.000000	1.000000	0.000000	0.000000	0.004080	0.167542	0.823145	0.000000	0.005233	0.034130	0.052944	0.911237	0.000000	0.001690	--	--	--	--	--	0.075894	0.019152	0.904562	0.000000	0.000392	9.712075	
6655000	-64.221304	441	1	9	Z 0 Z 0 0 0 Z 0 0 0 0 0 Z Z Z Z Z 0 0 Z 	0.000000	1.669187	0.000000	1.669187	1.669187	1.669187	0.000000	1.669187	1.669187	1.669187	1.669187	1.669187	0.000000	0.000000	0.000000	0.000000	0.000000	1.669187	1.669187	0.000000	0.085500	0.250121	0.565943	0.000000	0.098437	0.534722	0.060208	0.398388	0.000000	0.006682	0.138331	0.625431	0.143029	0.000000	0.093209	0.000341	0.000341	0.023175	0.975800	0.000341	0.000000	0.000000	1.000000	0.000000	0.000000	0.005551	0.028333	0.913910	0.000000	0.052206	0.159223	0.053608	0.761261	0.000000	0.025909	0.028650	0.016033	0.943607	0.000000	0.011710	0.045521	0.043152	0.869436	0.000000	0.041891	3.755885	
6660000	-66.108923	542	1	13	Z Z 0 Z Z 0 Z 0 0 0 Z Z Z Z Z Z Z 0 0 Z 	0.000000	0.000000	3.018190	0.000000	0.000000	3.018190	0.000000	3.018190	3.018190	3.018190	0.000000	0.000000	0.000000	0.000000	0.000000	0.000000	0.000000	3.018190	3.018190	0.000000	0.000000	0.286584	0.465484	0.000000	0.247932	0.000000	0.036086	0.927827	0.000000	0.036086	0.000000	0.517084	0.248590	0.000000	0.234326	0.039160	0.000002	0.000403	0.960432	0.000002	0.000000	0.000000	1.000000	0.000000	0.000000	0.000000	0.244932	0.044804	0.000000	0.710264	0.000000	0.245278	0.168778	0.000000	0.585944	0.000000	0.155399	0.544531	0.000000	0.300071	0.000000	0.106808	0.754903	0.000000	0.138289	1.507724	
6665000	-63.827787	551	1	8	0 0 Z 0 Z 0 Z 0 0 0 0 0 Z Z Z Z 0 0 0 Z 	1.780466	1.780466	0.000000	1.780466	0.000000	1.780466	0.000000	1.780466	1.780466	1.780466	1.780466	1.780466	0.000000	0.000000	0.000000	0.000000	1.780466	1.780466	1.780466	0.000000	0.149526	0.116239	0.630720	0.000000	0.103515	0.575427	0.004029	0.371511	0.000000	0.049033	0.401504	0.321704	0.119659	0.000000	0.157133	0.000000	0.000000	0.000707	0.999292	0.000000	0.000000	0.000000	1.000000	0.000000	0.000000	0.010272	0.051134	0.671474	0.000000	0.267119	0.168710	0.019692	0.683955	0.000000	0.127643	0.084557	0.045903	0.794037	0.000000	0.075504	--	--	--	--	--	3.367738	
6670000	-61.468832	135	1	12	0 0 Z Z Z Z Z 0 0 Z 0 0 Z Z Z Z Z 0 0 Z 	1.577866	1.577866	0.000000	0.000000	0.000000	0.000000	0.000000	1.577866	1.577866	0.000000	1.577866	1.577866	0.000000	0.000000	0.000000	0.000000	0.000000	1.577866	1.577866	0.000000	0.358600	0.000233	0.628040	0.000000	0.013128	0.231603	0.000018	0.761280	0.000000	0.007099	0.946837	0.006004	0.032487	0.000000	0.014672	0.000006	0.000000	0.004554	0.995433	0.000006	0.000000	0.000000	1.000000	0.000000	0.000000	0.002972	0.002180	0.401990	0.000000	0.592858	0.041518	0.001035	0.807435	0.000000	0.150011	0.015612	0.000147	0.950946	0.000000	0.033296	0.013003	0.000089	0.970958	0.000000	0.015949	8.121199	
6675000	-64.295495	399	1	9	0 0 Z 0 Z 0 Z 0 0 0 0 0 Z Z Z Z 0 0 Z Z 	1.626168	1.626168	0.000000	1.626168	0.000000	1.626168	0.000000	1.626168	1.626168	1.626168	1.626168	1.626168	0.000000	0.000000	0.000000	0.000000	1.626168	1.626168	0.000000	0.000000	0.267982	0.100921	0.596659	0.000000	0.034438	0.244572	0.010785	0.741502	0.000000	0.003141	0.712390	0.069492	0.077781	0.000000	0.140337	0.000811	0.000811	0.033330	0.965013	0.000035	0.000000	0.000000	1.000000	0.000000	0.000000	0.046111	0.154685	0.720858	0.000000	0.078345	0.084106	0.039745	0.868358	0.000000	0.007791	0.080375	0.067660	0.846924	0.000000	0.005041	0.025317	0.023500	0.950459	0.000000	0.000723	3.797321	
6680000	-66.004729	902	1	10	Z 0 Z Z 0 0 Z 0 0 0 Z 0 Z Z Z 0 Z 0 Z 0 	0.000000	1.575026	0.000000	0.000000	1.575026	1.575026	0.000000	1.575026	1.575026	1.575026	0.000000	1.575026	0.000000	0.000000	0.000000	1.575026	0.000000	1.575026	0.000000	1.575026	0.023724	0.334240	0.618669	0.000395	0.022972	0.571428	0.033488	0.395036	0.000000	0.000048	0.016002	0.794838	0.158369	0.000277	0.030515	0.000000	0.000000	0.000000	0.999950	0.000050	0.000000	0.000000	1.000000	0.000000	0.000000	0.002480	0.115030	0.876732	0.000005	0.005753	0.073647	0.060761	0.865171	0.000001	0.000421	--	--	--	--	--	0.047048	0.164231	0.759123	0.001507	0.028091	6.858285	
6685000	-63.564216	441	1	8	0 0 Z Z Z 0 Z 0 0 Z 0 0 Z Z 0 Z 0 0 0 0 	1.782878	1.782878	0.000000	0.000000	0.000000	1.782878	0.000000	1.782878	1.782878	0.000000	1.782878	1.782878	0.000000	0.000000	1.782878	0.000000	1.782878	1.782878	1.782878	1.782878	0.216815	0.144934	0.369527	0.050507	0.218217	0.508076	0.007251	0.422824	0.003863	0.057986	0.519998	0.255901	0.047772	0.000981	0.175348	0.000791	0.002218	0.042621	0.918142	0.036228	0.000000	0.000000	1.000000	0.000000	0.000000	0.012376	0.037816	0.862338	0.001413	0.086057	0.140912	0.024033	0.760942	0.013757	0.060356	0.025745	0.011769	0.936315	0.009996	0.016174	0.027455	0.039950	0.457742	0.367534	0.107320	5.547428	
6690000	-63.838388	135	1	8	0 0 0 0 Z 0 Z 0 0 Z 0 Z Z Z Z 0 Z 0 0 0 	1.306503	1.306503	1.306503	1.306503	0.000000	1.306503	0.000000	1.306503	1.306503	0.000000	1.306503	0.000000	0.000000	0.000000	0.000000	1.306503	0.000000	1.306503	1.306503	1.306503	0.492509	0.038507	0.444242	0.000513	0.024228	0.142192	0.005475	0.847269	0.000008	0.005056	0.905736	0.079215	0.007801	0.000024	0.007224	0.003679	0.000015	0.003912	0.988716	0.003679	0.000000	0.000000	1.000000	0.000000	0.000000	0.051342	0.061258	0.037584	0.002120	0.847696	0.168167	0.082374	0.290270	0.002206	0.456984	0.053216	0.035388	0.787983	0.000417	0.122996	0.084343	0.019604	0.729547	0.029777	0.136729	8.620603	
6695000	-68.251014	107	1	10	0 0 Z 0 Z 0 Z 0 0 0 0 Z 0 Z 0 Z Z Z Z Z 	1.956181	1.956181	0.000000	1.956181	0.000000	1.956181	0.000000	1.956181	1.956181	1.956181	1.956181	0.000000	1.956181	0.000000	1.956181	0.000000	0.000000	0.000000	0.000000	0.000000	0.183468	0.073827	0.540768	0.201937	0.000000	0.308260	0.007317	0.637312	0.047111	0.000000	0.573869	0.155606	0.218667	0.051858	0.000000	0.000000	0.000000	0.000820	0.999180	0.000000	0.000000	0.000000	1.000000	0.000000	0.000000	0.034596	0.665867	0.297734	0.001803	0.000000	0.124615	0.156023	0.704293	0.015069	0.000000	0.037042	0.041646	0.898058	0.023253	0.000000	0.019743	0.020572	0.733859	0.225826	0.000000	4.993283	
6700000	-65.600296	588	1	12	Z 0 0 Z 0 0 Z 0 0 0 Z Z Z Z 0 Z Z Z Z Z 	0.000000	2.768523	2.768523	0.000000	2.768523	2.768523	0.000000	2.768523	2.768523	2.768523	0.000000	0.000000	0.000000	0.000000	2.768523	0.000000	0.000000	0.000000	0.000000	0.000000	0.275653	0.100092	0.262390	0.361864	0.000000	0.457269	0.059639	0.474895	0.008197	0.000000	0.030844	0.612289	0.342775	0.014093	0.000000	0.187161	0.014939	0.020453	0.777448	0.000000	0.000000	0.000000	1.000000	0.000000	0.000000	0.007072	0.599355	0.386502	0.007071	0.000000	0.136647	0.297923	0.503501	0.061929	0.000000	0.139497	0.163042	0.598290	0.099170	0.000000	--	--	--	--	--	7.538695	
6705000	-65.525738	410	1	11	Z 0 0 0 Z Z Z 0 0 0 Z 0 Z Z Z Z Z 0 0 Z 	0.000000	2.559920	2.559920	2.559920	0.000000	0.000000	0.000000	2.559920	2.559920	2.559920	0.000000	2.559920	0.000000	0.000000	0.000000	0.000000	0.000000	2.559920	2.559920	0.000000	0.430329	0.007152	0.470387	0.000000	0.092133	0.309876	0.000066	0.677178	0.000000	0.012880	0.250990	0.050046	0.543152	0.000000	0.155812	0.024474	0.000000	0.000226	0.975299	0.000001	0.000000	0.000000	1.000000	0.000000	0.000000	0.030822	0.025220	0.323040	0.000000	0.620919	0.126168	0.005393	0.594703	0.000000	0.273737	0.101812	0.004675	0.734273	0.000000	0.159240	0.576901	0.000647	0.394196	0.000000	0.028256	5.918789	
6710000	-64.771750	317	1	8	0 0 Z 0 0 0 0 0 0 Z 0 0 Z Z Z Z Z 0 0 Z 	1.190299	1.190299	0.000000	1.190299	1.190299	1.190299	1.190299	1.190299	1.190299	0.000000	1.190299	1.190299	0.000000	0.000000	0.000000	0.000000	0.000000	1.190299	1.190299	0.000000	0.234001	0.276876	0.462598	0.000000	0.026524	0.036053	0.004396	0.956761	0.000000	0.002790	0.576477	0.414715	0.004524	0.000000	0.004285	0.000182	0.011474	0.011474	0.976687	0.000182	0.000000	0.000000	1.000000	0.000000	0.000000	0.023148	0.099893	0.324448	0.000000	0.552512	0.027445	0.029738	0.833079	0.000000	0.109738	0.005135	0.004954	0.979941	0.000000	0.009969	0.012178	0.064027	0.910796	0.000000	0.012999	0.810684	
6715000	-62.912100	332	1	6	0 0 Z 0 0 0 Z 0 0 0 0 0 Z 0 Z Z 0 0 0 Z 	0.984140	0.984140	0.000000	0.984140	0.984140	0.984140	0.000000	0.984140	0.984140	0.984140	0.984140	0.984140	0.000000	0.984140	0.000000	0.000000	0.984140	0.984140	0.984140	0.000000	0.058018	0.065138	0.687274	0.142188	0.047382	0.066299	0.009941	0.913805	0.000014	0.009941	0.383584	0.518490	0.027540	0.000829	0.069557	0.000012	0.000012	0.005880	0.994083	0.000012	0.000000	0.000000	1.000000	0.000000	0.000000	0.022209	0.089362	0.402632	0.000117	0.485680	0.062077	0.066880	0.692955	0.000517	0.177571	0.021661	0.022775	0.907065	0.000057	0.048442	--	--	--	--	--	3.125339	
6720000	-63.009533	451	1	10	Z 0 0 Z 0 0 Z 0 0 0 Z 0 Z Z Z Z 0 0 Z Z 	0.000000	1.989928	1.989928	0.000000	1.989928	1.989928	0.000000	1.989928	1.989928	1.989928	0.000000	1.989928	0.000000	0.000000	0.000000	0.000000	1.989928	1.989928	0.000000	0.000000	0.208093	0.283337	0.303401	0.000000	0.205169	0.440392	0.073737	0.474983	0.000000	0.010889	0.024310	0.565867	0.199416	0.000000	0.210406	0.015664	0.000083	0.000083	0.984087	0.000083	0.000000	0.000000	1.000000	0.000000	0.000000	0.009520	0.172191	0.771354	0.000000	0.046935	0.035610	0.067483	0.889409	0.000000	0.007498	0.007715	0.009816	0.982377	0.000000	0.000092	0.367214	0.216509	0.251586	0.000000	0.164691	2.549225	
6725000	-65.524221	451	1	7	0 0 Z Z 0 0 0 0 0 0 Z 0 0 Z Z 0 Z 0 0 Z 	1.809981	1.809981	0.000000	0.000000	1.809981	1.809981	1.809981	1.809981	1.809981	1.809981	0.000000	1.809981	1.809981	0.000000	0.000000	1.809981	0.000000	1.809981	1.809981	0.000000	0.200523	0.222916	0.200519	0.225811	0.150231	0.472587	0.062219	0.447233	0.008693	0.009269	0.360592	0.358137	0.186775	0.028804	0.065693	0.000071	0.013500	0.000071	0.986286	0.000071	0.000000	0.000000	1.000000	0.000000	0.000000	0.009887	0.079144	0.473099	0.004610	0.433259	0.046330	0.046058	0.818770	0.002946	0.085895	0.007960	0.007600	0.973731	0.000068	0.010641	0.163243	0.220370	0.189780	0.262989	0.163618	1.550486	
6730000	-64.124991	244	1	6	0 0 0 0 0 0 0 0 0 0 0 0 Z Z 0 Z Z 0 Z Z 	1.524317	1.524317	1.524317	1.524317	1.524317	1.524317	1.524317	1.524317	1.524317	1.524317	1.524317	1.524317	0.000000	0.000000	1.524317	0.000000	0.000000	1.524317	0.000000	0.000000	0.199714	0.263642	0.446450	0.080611	0.009583	0.113065	0.021108	0.856227	0.009536	0.000063	0.308558	0.575748	0.097297	0.001140	0.017257	0.006228	0.006228	0.006228	0.981305	0.000011	0.000000	0.000000	1.000000	0.000000	0.000000	0.006997	0.042594	0.948866	0.000872	0.000671	0.042985	0.033422	0.897826	0.025494	0.000273	0.006959	0.006256	0.980825	0.005951	0.000008	0.090910	0.090601	0.518830	0.298080	0.001579	9.133812	
6735000	-68.228356	106	1	8	0 0 0 0 Z Z 0 0 0 0 Z 0 Z Z Z Z 0 0 0 Z 	1.828859	1.828859	1.828859	1.828859	0.000000	0.000000	1.828859	1.828859	1.828859	1.828859	0.000000	1.828859	0.000000	0.000000	0.000000	0.000000	1.828859	1.828859	1.828859	0.000000	0.220933	0.023605	0.515840	0.000000	0.239623	0.087741	0.000054	0.892793	0.000000	0.019412	0.418849	0.031673	0.304495	0.000000	0.244982	0.009638	0.010710	0.000131	0.979390	0.000131	0.000000	0.000000	1.000000	0.000000	0.000000	0.030497	0.001244	0.622081	0.000000	0.346178	0.070835	0.003871	0.761140	0.000000	0.164155	0.117385	0.010585	0.685014	0.000000	0.187017	0.231506	0.034184	0.557499	0.000000	0.176811	0.691196	
6740000	-67.661822	289	1	11	Z 0 0 Z Z Z 0 0 0 0 Z 0 Z Z Z Z 0 0 Z Z 	0.000000	2.891692	2.891692	0.000000	0.000000	0.000000	2.891692	2.891692	2.891692	2.891692	0.000000	2.891692	0.000000	0.000000	0.000000	0.000000	2.891692	2.891692	0.000000	0.000000	0.105361	0.000285	0.883548	0.000000	0.010806	0.381139	0.000029	0.613015	0.000000	0.005817	0.076680	0.055617	0.705732	0.000000	0.161970	0.072306	0.072306	0.008818	0.837751	0.008818	0.000000	0.000000	1.000000	0.000000	0.000000	0.002989	0.000024	0.990100	0.000000	0.006887	0.170019	0.000060	0.824814	0.000000	0.005107	0.053746	0.000002	0.945749	0.000000	0.000503	0.258920	0.000403	0.736071	0.000000	0.004605	6.260553	
6745000	-68.076609	135	1	10	Z Z 0 Z 0 0 0 0 0 0 0 Z Z Z Z Z Z 0 0 Z 	0.000000	0.000000	1.394892	0.000000	1.394892	1.394892	1.394892	1.394892	1.394892	1.394892	1.394892	0.000000	0.000000	0.000000	0.000000	0.000000	0.000000	1.394892	1.394892	0.000000	0.000000	0.417940	0.437996	0.000000	0.144065	0.000000	0.007731	0.983509	0.000000	0.008760	0.000000	0.860569	0.065062	0.000000	0.074369	0.004164	0.003905	0.004157	0.987757	0.000017	0.000000	0.000000	1.000000	0.000000	0.000000	0.000000	0.053759	0.021034	0.000000	0.925206	0.000000	0.087914	0.181234	0.000000	0.730851	0.000000	0.050771	0.625106	0.000000	0.324123	0.000000	0.117161	0.766101	0.000000	0.116738	7.287624	
6750000	-69.910808	962	1	6	Z 0 Z 0 0 0 0 0 0 0 0 0 Z 0 0 0 Z Z 0 Z 	0.000000	1.629363	0.000000	1.629363	1.629363	1.629363	1.629363	1.629363	1.629363	1.629363	1.629363	1.629363	0.000000	1.629363	1.629363	1.629363	0.000000	0.000000	1.629363	0.000000	0.019608	0.300538	0.475027	0.193823	0.011004	0.130436	0.018828	0.833191	0.009031	0.008514	0.037328	0.810607	0.124581	0.026402	0.001082	0.000008	0.005418	0.005418	0.989147	0.000008	0.000000	0.000000	1.000000	0.000000	0.000000	0.002303	0.298506	0.667882	0.019584	0.011725	0.041733	0.096707	0.804738	0.033335	0.023487	0.013249	0.018748	0.944123	0.012816	0.011064	0.024020	0.097557	0.612204	0.242637	0.023581	9.930983	
6755000	-64.403658	135	1	8	0 0 Z 0 0 0 0 0 0 0 0 Z Z 0 Z Z Z 0 Z Z 	1.841750	1.841750	0.000000	1.841750	1.841750	1.841750	1.841750	1.841750	1.841750	1.841750	1.841750	0.000000	0.000000	1.841750	0.000000	0.000000	0.000000	1.841750	0.000000	0.000000	0.180866	0.176594	0.628760	0.009613	0.004168	0.225598	0.030888	0.743260	0.000127	0.000127	0.456820	0.374048	0.143653	0.012580	0.012898	0.000051	0.006499	0.007068	0.986369	0.000014	0.000000	0.000000	1.000000	0.000000	0.000000	0.193678	0.378842	0.318761	0.001679	0.107040	0.209391	0.134459	0.649376	0.001560	0.005214	0.056753	0.037630	0.905060	0.000246	0.000311	0.040118	0.091648	0.848160	0.018939	0.001135	1.927333	
6760000	-66.262149	549	1	8	0 0 Z 0 Z 0 Z 0 0 0 Z 0 0 Z Z Z 0 0 Z 0 	1.924972	1.924972	0.000000	1.924972	0.000000	1.924972	0.000000	1.924972	1.924972	1.924972	0.000000	1.924972	1.924972	0.000000	0.000000	0.000000	1.924972	1.924972	0.000000	1.924972	0.176775	0.112908	0.674615	0.012048	0.023654	0.456279	0.005089	0.532143	0.002285	0.004203	0.427499	0.269187	0.180841	0.010095	0.112378	0.000012	0.000012	0.000012	0.993689	0.006274	0.000000	0.000000	1.000000	0.000000	0.000000	0.014607	0.342955	0.639071	0.000005	0.003362	0.164065	0.072688	0.751650	0.001778	0.009819	0.014899	0.009008	0.975955	0.000030	0.000107	0.071719	0.067116	0.768554	0.062270	0.030340	9.447798	
6765000	-64.744021	252	1	10	Z 0 Z Z 0 0 0 0 0 0 Z 0 Z Z Z Z Z 0 0 Z 	0.000000	1.624979	0.000000	0.000000	1.624979	1.624979	1.624979	1.624979	1.624979	1.624979	0.000000	1.624979	0.000000	0.000000	0.000000	0.000000	0.000000	1.624979	1.624979	0.000000	0.032871	0.434224	0.359936	0.000000	0.172969	0.518299	0.058341	0.414594	0.000000	0.008766	0.029278	0.698208	0.213510	0.000000	0.059004	0.000000	0.005695	0.000012	0.994279	0.000013	0.000000	0.000000	1.000000	0.000000	0.000000	0.000369	0.080339	0.452920	0.000000	0.466372	0.047095	0.043106	0.852672	0.000000	0.057127	0.006054	0.005496	0.981905	0.000000	0.006544	0.008224	0.471314	0.438166	0.000000	0.082296	2.308806	
6770000	-63.080959	240	1	10	0 0 Z 0 Z 0 Z 0 0 0 0 Z Z Z Z Z Z 0 0 Z 	1.706766	1.706766	0.000000	1.706766	0.000000	1.706766	0.000000	1.706766	1.706766	1.706766	1.706766	0.000000	0.000000	0.000000	0.000000	0.000000	0.000000	1.706766	1.706766	0.000000	0.338555	0.073462	0.529848	0.000000	0.058135	0.294983	0.012275	0.680468	0.000000	0.012275	0.742730	0.071193	0.157210	0.000000	0.028867	0.000339	0.000339	0.026269	0.972713	0.000339	0.000000	0.000000	1.000000	0.000000	0.000000	0.032070	0.368584	0.038157	0.000000	0.561189	0.244905	0.207205	0.264837	0.000000	0.283053	0.107831	0.094091	0.676342	0.000000	0.121735	0.050835	0.048227	0.847465	0.000000	0.053474	2.505295	
6775000	-67.149012	803	1	9	0 0 Z 0 Z 0 Z 0 0 Z 0 Z Z Z 0 Z 0 0 0 Z 	2.416763	2.416763	0.000000	2.416763	0.000000	2.416763	0.000000	2.416763	2.416763	0.000000	2.416763	0.000000	0.000000	0.000000	2.416763	0.000000	2.416763	2.416763	2.416763	0.000000	0.289031	0.160325	0.279172	0.027123	0.244349	0.212225	0.021225	0.697424	0.017972	0.051154	0.498988	0.230452	0.029317	0.000646	0.240597	0.000108	0.000108	0.018470	0.981207	0.000108	0.000000	0.000000	1.000000	0.000000	0.000000	0.057870	0.112360	0.011403	0.000031	0.818336	0.224098	0.146796	0.085487	0.002198	0.541421	0.169220	0.128139	0.373981	0.008179	0.320481	0.107359	0.097628	0.413090	0.246581	0.135342	1.184444	
6780000	-62.597549	244	1	8	0 0 Z 0 Z 0 Z 0 0 0 0 0 Z Z Z Z Z 0 0 0 	1.144385	1.144385	0.000000	1.144385	0.000000	1.144385	0.000000	1.144385	1.144385	1.144385	1.144385	1.144385	0.000000	0.000000	0.000000	0.000000	0.000000	1.144385	1.144385	1.144385	0.258846	0.050235	0.650951	0.000000	0.039968	0.096706	0.005027	0.893606	0.000000	0.004661	0.778486	0.088767	0.123243	0.000000	0.009503	0.000013	0.000013	0.003225	0.993333	0.003417	0.000000	0.000000	1.000000	0.000000	0.000000	0.005344	0.033651	0.850605	0.000000	0.110400	0.031293	0.019486	0.923369	0.000000	0.025852	0.003935	0.003233	0.989396	0.000000	0.003436	0.031079	0.030897	0.825281	0.000000	0.112743	2.142645	
6785000	-63.684712	823	1	10	0 0 Z Z 0 0 Z 0 0 0 Z 0 Z Z Z Z Z 0 Z 0 	2.089961	2.089961	0.000000	0.000000	2.089961	2.089961	0.000000	2.089961	2.089961	2.089961	0.000000	2.089961	0.000000	0.000000	0.000000	0.000000	0.000000	2.089961	0.000000	2.089961	0.171901	0.266429	0.537929	0.000000	0.023740	0.220678	0.028163	0.751057	0.000000	0.000103	0.385628	0.432900	0.164065	0.000000	0.017407	0.000004	0.000249	0.000249	0.972128	0.027370	0.000000	0.000000	1.000000	0.000000	0.000000	0.004361	0.098703	0.890123	0.000000	0.006813	0.059024	0.035875	0.904819	0.000000	0.000283	0.020824	0.016175	0.962942	0.000000	0.000058	0.035269	0.139730	0.751359	0.000000	0.073641	7.849059	
6790000	-63.705827	332	1	7	Z 0 Z Z 0 0 0 0 0 0 Z 0 Z Z 0 Z 0 0 0 0 	0.000000	1.305769	0.000000	0.000000	1.305769	1.305769	1.305769	1.305769	1.305769	1.305769	0.000000	1.305769	0.000000	0.000000	1.305769	0.000000	1.305769	1.305769	1.305769	1.305769	0.008597	0.235378	0.238903	0.337156	0.179967	0.099692	0.016066	0.860905	0.007272	0.016066	0.007571	0.752864	0.102776	0.000205	0.136584	0.000000	0.010529	0.000131	0.978811	0.010529	0.000000	0.000000	1.000000	0.000000	0.000000	0.002133	0.109515	0.466365	0.002133	0.419854	0.044961	0.079532	0.695916	0.027786	0.151806	0.021919	0.032266	0.878014	0.016666	0.051135	--	--	--	--	--	7.009837	
6795000	-66.549094	888	1	9	0 0 Z 0 Z Z 0 0 0 0 Z Z Z Z Z 0 0 0 Z 0 	1.604303	1.604303	0.000000	1.604303	0.000000	0.000000	1.604303	1.604303	1.604303	1.604303	0.000000	0.000000	0.000000	0.000000	0.000000	1.604303	1.604303	1.604303	0.000000	1.604303	0.198908	0.000085	0.794242	0.000108	0.006656	0.319736	0.000002	0.679009	0.000002	0.001251	0.664305	0.000752	0.315168	0.000160	0.019616	0.000000	0.000192	0.000000	0.999621	0.000186	0.000000	0.000000	1.000000	0.000000	0.000000	0.175969	0.000028	0.805960	0.000006	0.018037	0.127995	0.000014	0.869510	0.000014	0.002466	0.070706	0.000018	0.927759	0.000018	0.001499	0.124006	0.000312	0.863237	0.000725	0.011720	6.005432	
6800000	-65.633863	902	1	8	0 0 Z 0 Z 0 Z 0 0 0 0 0 0 0 Z Z Z 0 Z Z 	1.072545	1.072545	0.000000	1.072545	0.000000	1.072545	0.000000	1.072545	1.072545	1.072545	1.072545	1.072545	1.072545	1.072545	0.000000	0.000000	0.000000	1.072545	0.000000	0.000000	0.157608	0.016787	0.791077	0.034448	0.000079	0.562863	0.000664	0.435003	0.001469	0.000000	0.769008	0.040146	0.114184	0.076441	0.000220	0.000000	0.000000	0.000019	0.999981	0.000000	0.000000	0.000000	1.000000	0.000000	0.000000	0.014932	0.090258	0.891172	0.000125	0.003511	0.066197	0.013451	0.919613	0.000696	0.000042	--	--	--	--	--	0.025664	0.021292	0.918877	0.034091	0.000076	1.496008	
6805000	-65.512247	727	1	9	Z 0 Z 0 0 0 0 0 0 0 0 Z Z Z Z Z Z 0 0 Z 	0.000000	1.418999	0.000000	1.418999	1.418999	1.418999	1.418999	1.418999	1.418999	1.418999	1.418999	0.000000	0.000000	0.000000	0.000000	0.000000	0.000000	1.418999	1.418999	0.000000	0.023489	0.358808	0.486291	0.000000	0.131412	0.088534	0.014167	0.888357	0.000000	0.008942	0.021397	0.879959	0.075817	0.000000	0.022827	0.000001	0.001656	0.001736	0.996604	0.000003	0.000000	0.000000	1.000000	0.000000	0.000000	0.033501	0.060907	0.038962	0.000000	0.866630	0.147632	0.103582	0.205288	0.000000	0.543498	0.075985	0.053499	0.644602	0.000000	0.225915	--	--	--	--	--	8.125295	
6810000	-63.444925	244	1	9	Z 0 Z 0 Z 0 Z 0 0 0 Z 0 Z Z 0 Z 0 0 Z 0 	0.000000	1.492057	0.000000	1.492057	0.000000	1.492057	0.000000	1.492057	1.492057	1.492057	0.000000	1.492057	0.000000	0.000000	1.492057	0.000000	1.492057	1.492057	0.000000	1.492057	0.058355	0.167565	0.352209	0.266744	0.155127	0.111478	0.007944	0.870855	0.008303	0.001420	0.060858	0.486306	0.194016	0.002230	0.256589	0.000010	0.000010	0.000010	0.994356	0.005614	0.000000	0.000000	1.000000	0.000000	0.000000	0.002641	0.047344	0.947336	0.000799	0.001880	0.037774	0.026093	0.913084	0.021446	0.001604	0.005981	0.005098	0.983826	0.005034	0.000061	0.037768	0.037529	0.236623	0.650103	0.037977	8.007120	
6815000	-64.675269	902	1	12	0 0 Z Z Z 0 Z 0 0 0 0 Z Z Z 0 Z Z Z Z Z 	2.295741	2.295741	0.000000	0.000000	0.000000	2.295741	0.000000	2.295741	2.295741	2.295741	2.295741	0.000000	0.000000	0.000000	2.295741	0.000000	0.000000	0.000000	0.000000	0.000000	0.349023	0.039690	0.448174	0.163113	0.000000	0.608896	0.002928	0.384839	0.003337	0.000000	0.764295	0.063366	0.167148	0.005191	0.000000	0.000000	0.000000	0.000127	0.999873	0.000000	0.000000	0.000000	1.000000	0.000000	0.000000	0.035781	0.732350	0.230742	0.001127	0.000000	0.274305	0.257748	0.460665	0.007282	0.000000	--	--	--	--	--	0.133404	0.058909	0.430036	0.377651	0.000000	1.129066	
6820000	-68.153992	676	1	7	0 0 Z 0 0 0 Z 0 0 0 0 0 Z Z Z 0 0 Z Z 0 	1.418219	1.418219	0.000000	1.418219	1.418219	1.418219	0.000000	1.418219	1.418219	1.418219	1.418219	1.418219	0.000000	0.000000	0.000000	1.418219	1.418219	0.000000	0.000000	1.418219	0.110418	0.109582	0.776056	0.000051	0.003893	0.111850	0.011486	0.876454	0.000000	0.000210	0.470001	0.455489	0.065981	0.000044	0.008484	0.000056	0.000056	0.006755	0.985794	0.007338	0.000000	0.000000	1.000000	0.000000	0.000000	0.007026	0.139570	0.853402	0.000000	0.000002	0.064528	0.071016	0.863746	0.000003	0.000707	0.043790	0.045294	0.910545	0.000001	0.000370	--	--	--	--	--	9.379829	
6825000	-66.733489	931	1	6	0 0 Z Z 0 0 0 0 0 0 0 0 Z 0 Z Z Z 0 0 0 	0.620027	0.620027	0.000000	0.000000	0.620027	0.620027	0.620027	0.620027	0.620027	0.620027	0.620027	0.620027	0.000000	0.620027	0.000000	0.000000	0.000000	0.620027	0.620027	0.620027	0.092083	0.316670	0.564336	0.003529	0.023382	0.682445	0.014599	0.302628	0.000004	0.000324	0.312447	0.646080	0.039239	0.000704	0.001530	0.000000	0.000113	0.000113	0.999657	0.000116	0.000000	0.000000	1.000000	0.000000	0.000000	0.000156	0.008651	0.631271	0.000000	0.359921	0.036086	0.006328	0.932389	0.000002	0.025195	0.001195	0.000439	0.997469	0.000000	0.000897	0.004968	0.043956	0.894615	0.010065	0.046395	5.798946	
6830000	-66.163069	478	1	13	Z 0 Z Z Z 0 0 0 0 0 Z Z Z Z Z Z Z Z 0 Z 	0.000000	2.124156	0.000000	0.000000	0.000000	2.124156	2.124156	2.124156	2.124156	2.124156	0.000000	0.000000	0.000000	0.000000	0.000000	0.000000	0.000000	0.000000	2.124156	0.000000	0.168423	0.188679	0.535606	0.000000	0.107293	0.494686	0.004947	0.494742	0.000000	0.005625	0.190356	0.214090	0.559054	0.000000	0.036500	0.000000	0.013548	0.000069	0.986383	0.000000	0.000000	0.000000	1.000000	0.000000	0.000000	0.000544	0.659026	0.339597	0.000000	0.000833	0.111940	0.105728	0.771885	0.000000	0.010448	0.080252	0.056141	0.810423	0.000000	0.053184	0.015798	0.390173	0.581430	0.000000	0.012599	9.501746	
6835000	-66.297408	588	1	12	Z 0 Z Z 0 Z 0 0 Z 0 Z 0 Z Z Z Z Z 0 0 Z 	0.000000	1.814443	0.000000	0.000000	1.814443	0.000000	1.814443	1.814443	0.000000	1.814443	0.000000	1.814443	0.000000	0.000000	0.000000	0.000000	0.000000	1.814443	1.814443	0.000000	0.062747	0.479507	0.296763	0.000000	0.160984	0.956426	0.007579	0.032613	0.000000	0.003381	0.081840	0.593960	0.193804	0.000000	0.130396	0.000052	0.056172	0.002580	0.938616	0.002580	0.000000	0.000000	1.000000	0.000000	0.000000	0.006868	0.004545	0.660449	0.000000	0.328138	0.626410	0.081122	0.199243	0.000000	0.093226	0.485808	0.028081	0.408897	0.000000	0.077214	--	--	--	--	--	2.389808	
6840000	-68.872743	632	1	8	0 0 0 Z Z 0 0 0 0 0 0 0 Z Z Z Z Z 0 0 Z 	1.776393	1.776393	1.776393	0.000000	0.000000	1.776393	1.776393	1.776393	1.776393	1.776393	1.776393	1.776393	0.000000	0.000000	0.000000	0.000000	0.000000	1.776393	1.776393	0.000000	0.261875	0.168054	0.392473	0.000000	0.177598	0.532445	0.004802	0.457389	0.000000	0.005363	0.438893	0.235482	0.246461	0.000000	0.079165	0.016475	0.014673	0.014756	0.953829	0.000267	0.000000	0.000000	1.000000	0.000000	0.000000	0.002444	0.048514	0.231486	0.000000	0.717556	0.086340	0.038101	0.628708	0.000000	0.246850	--	--	--	--	--	0.045389	0.034826	0.893221	0.000000	0.026564	3.320643	
6845000	-69.295885	586	1	7	0 0 Z Z 0 0 Z 0 0 Z 0 0 Z Z 0 0 Z 0 0 0 	1.692938	1.692938	0.000000	0.000000	1.692938	1.692938	0.000000	1.692938	1.692938	0.000000	1.692938	1.692938	0.000000	0.000000	1.692938	1.692938	0.000000	1.692938	1.692938	1.692938	0.158157	0.239100	0.315834	0.107061	0.179847	0.411801	0.043191	0.532620	0.005308	0.007079	0.380877	0.591480	0.010161	0.000521	0.016962	0.000153	0.000477	0.021702	0.955797	0.021871	0.000000	0.000000	1.000000	0.000000	0.000000	0.001700	0.072302	0.182761	0.017384	0.725853	0.067780	0.088485	0.608492	0.026572	0.208670	0.040016	0.047847	0.807925	0.032467	0.071744	--	--	--	--	--	9.011328	
6850000	-65.101330	86	1	12	Z 0 Z Z Z 0 Z 0 0 0 Z 0 Z Z Z Z Z Z 0 0 	0.000000	2.533123	0.000000	0.000000	0.000000	2.533123	0.000000	2.533123	2.533123	2.533123	0.000000	2.533123	0.000000	0.000000	0.000000	0.000000	0.000000	0.000000	2.533123	2.533123	0.220212	0.349216	0.311801	0.000000	0.118771	0.518175	0.012349	0.459259	0.000000	0.010217	0.065398	0.520028	0.398866	0.000000	0.015708	0.000000	0.000009	0.000008	0.994513	0.005470	0.000000	0.000000	1.000000	0.000000	0.000000	0.002877	0.547769	0.441489	0.000000	0.007866	0.101586	0.066198	0.827180	0.000000	0.005036	0.039697	0.031680	0.908804	0.000000	0.019819	0.009841	0.065670	0.669841	0.000000	0.254648	7.109460	
6855000	-68.135122	794	1	9	0 0 0 0 Z 0 Z 0 0 0 0 Z Z Z 0 0 Z Z Z Z 	0.906313	0.906313	0.906313	0.906313	0.000000	0.906313	0.000000	0.906313	0.906313	0.906313	0.906313	0.000000	0.000000	0.000000	0.906313	0.906313	0.000000	0.000000	0.000000	0.000000	0.335178	0.011010	0.630263	0.023549	0.000000	0.191547	0.001383	0.805686	0.001383	0.000000	0.850438	0.038125	0.111227	0.000211	0.000000	0.014977	0.000075	0.016965	0.967983	0.000000	0.000000	0.000000	1.000000	0.000000	0.000000	0.016819	0.509863	0.472852	0.000466	0.000000	0.027236	0.088425	0.881524	0.002815	0.000000	0.005738	0.012094	0.979123	0.003044	0.000000	0.030059	0.001769	0.663783	0.304390	0.000000	5.714181	
6860000	-68.318245	405	1	11	Z 0 Z Z 0 0 Z 0 0 0 0 Z Z Z Z 0 Z Z 0 Z 	0.000000	1.509700	0.000000	0.000000	1.509700	1.509700	0.000000	1.509700	1.509700	1.509700	1.509700	0.000000	0.000000	0.000000	0.000000	1.509700	0.000000	0.000000	1.509700	0.000000	0.003266	0.247052	0.746729	0.000067	0.002886	0.416822	0.045509	0.532279	0.000015	0.005376	0.000885	0.957924	0.040806	0.000001	0.000383	0.000021	0.000021	0.007866	0.992072	0.000021	0.000000	0.000000	1.000000	0.000000	0.000000	0.001005	0.641152	0.355670	0.000003	0.002170	0.070189	0.317532	0.601098	0.000049	0.011133	0.029424	0.083103	0.873239	0.000050	0.014184	0.017918	0.027441	0.924978	0.014916	0.014747	3.128588	
6865000	-70.551067	3	1	8	Z 0 Z Z 0 Z 0 0 0 0 Z 0 0 Z 0 Z Z 0 0 0 	0.000000	3.491163	0.000000	0.000000	3.491163	0.000000	3.491163	3.491163	3.491163	3.491163	0.000000	3.491163	3.491163	0.000000	3.491163	0.000000	0.000000	3.491163	3.491163	3.491163	0.079481	0.157736	0.307257	0.212542	0.242983	0.393850	0.036029	0.406435	0.119625	0.044061	0.139437	0.263635	0.312220	0.088308	0.196401	0.000003	0.029308	0.000818	0.939951	0.029921	0.000000	0.000000	1.000000	0.000000	0.000000	0.001636	0.004553	0.459991	0.001636	0.532185	0.198010	0.053575	0.495935	0.093654	0.158825	0.071852	0.005172	0.828900	0.041256	0.052820	0.039374	0.093827	0.321561	0.328368	0.216870	6.582500	
6870000	-63.187714	314	1	12	Z 0 Z Z 0 Z 0 0 Z 0 Z 0 Z Z Z Z Z 0 0 Z 	0.000000	2.556997	0.000000	0.000000	2.556997	0.000000	2.556997	2.556997	0.000000	2.556997	0.000000	2.556997	0.000000	0.000000	0.000000	0.000000	0.000000	2.556997	2.556997	0.000000	0.143828	0.372150	0.276139	0.000000	0.207884	0.936461	0.017991	0.038513	0.000000	0.007034	0.249929	0.388538	0.216290	0.000000	0.145243	0.000220	0.074311	0.006052	0.913364	0.006052	0.000000	0.000000	1.000000	0.000000	0.000000	0.008638	0.011134	0.453773	0.000000	0.526455	0.496700	0.143604	0.186333	0.000000	0.173363	0.454175	0.062241	0.334625	0.000000	0.148959	--	--	--	--	--	4.165786	
6875000	-69.872560	863	1	10	0 Z Z 0 0 0 0 0 0 0 Z 0 Z Z Z Z Z Z Z 0 	2.107937	0.000000	0.000000	2.107937	2.107937	2.107937	2.107937	2.107937	2.107937	2.107937	0.000000	2.107937	0.000000	0.000000	0.000000	0.000000	0.000000	0.000000	0.000000	2.107937	0.028007	0.331209	0.640784	0.000000	0.000000	0.000257	0.019847	0.979896	0.000000	0.000000	0.285609	0.363674	0.350718	0.000000	0.000000	0.001925	0.031553	0.001925	0.919758	0.044840	0.000000	0.000000	1.000000	0.000000	0.000000	0.000734	0.397085	0.602181	0.000000	0.000000	0.000455	0.072139	0.927406	0.000000	0.000000	0.000207	0.026139	0.973654	0.000000	0.000000	--	--	--	--	--	7.989133	
6880000	-63.462059	252	1	6	0 0 Z 0 0 0 Z 0 0 0 0 0 0 Z Z Z 0 0 0 Z 	1.426069	1.426069	0.000000	1.426069	1.426069	1.426069	0.000000	1.426069	1.426069	1.426069	1.426069	1.426069	1.426069	0.000000	0.000000	0.000000	1.426069	1.426069	1.426069	0.000000	0.206584	0.213913	0.422441	0.026387	0.130674	0.456496	0.061472	0.416527	0.004035	0.061472	0.403242	0.434604	0.071369	0.003449	0.087336	0.000009	0.000009	0.005065	0.994907	0.000009	0.000000	0.000000	1.000000	0.000000	0.000000	0.015456	0.107815	0.439142	0.000004	0.437583	0.091592	0.048304	0.702582	0.000090	0.157432	0.008425	0.006254	0.973585	0.000009	0.011727	0.021852	0.021566	0.879457	0.054839	0.022286	5.290272	
6885000	-67.697942	660	1	10	Z 0 Z Z Z 0 0 0 0 0 Z Z Z 0 Z Z Z 0 0 0 	0.000000	2.146163	0.000000	0.000000	0.000000	2.146163	2.146163	2.146163	2.146163	2.146163	0.000000	0.000000	0.000000	2.146163	0.000000	0.000000	0.000000	2.146163	2.146163	2.146163	0.007039	0.351020	0.296128	0.049120	0.296693	0.518441	0.003270	0.475012	0.000007	0.003270	0.070389	0.325264	0.424404	0.018254	0.161690	0.000007	0.048734	0.000793	0.901733	0.048734	0.000000	0.000000	1.000000	0.000000	0.000000	0.000135	0.127643	0.063846	0.000229	0.808147	0.064151	0.151413	0.335549	0.002335	0.446553	0.030341	0.058960	0.774884	0.000335	0.135480	--	--	--	--	--	3.902128	
6890000	-68.405445	272	1	10	0 0 Z 0 Z 0 Z Z 0 Z 0 0 Z Z 0 Z Z 0 0 Z 	1.909914	1.909914	0.000000	1.909914	0.000000	1.909914	0.000000	0.000000	1.909914	0.000000	1.909914	1.909914	0.000000	0.000000	1.909914	0.000000	0.000000	1.909914	1.909914	0.000000	0.175876	0.087108	0.525792	0.166808	0.044415	0.279175	0.011257	0.687054	0.011257	0.011257	0.732727	0.209775	0.029652	0.000258	0.027588	0.000165	0.000165	0.020413	0.979092	0.000165	0.000000	0.000000	1.000000	0.000000	0.000000	0.020263	0.000631	0.466691	0.000215	0.512200	0.059908	0.003673	0.859350	0.003613	0.073456	0.039773	0.029177	0.860053	0.029164	0.041834	--	--	--	--	--	7.098777	
6895000	-66.645650	888	1	11	Z Z 0 0 Z 0 Z 0 0 0 Z Z Z Z Z Z Z 0 0 0 	0.000000	0.000000	3.157600	3.157600	0.000000	3.157600	0.000000	3.157600	3.157600	3.157600	0.000000	0.000000	0.000000	0.000000	0.000000	0.000000	0.000000	3.157600	3.157600	3.157600	0.026302	0.325395	0.397225	0.000000	0.251078	0.001083	0.036736	0.931505	0.000000	0.030676	0.037945	0.405195	0.433710	0.000000	0.123151	0.000918	0.000000	0.000000	0.998297	0.000785	0.000000	0.000000	1.000000	0.000000	0.000000	0.000956	0.307928	0.165922	0.000000	0.525195	0.008489	0.277135	0.425342	0.000000	0.289034	0.017935	0.306362	0.475705	0.000000	0.199997	0.058961	0.221232	0.386338	0.000000	0.333469	1.539885	
6900000	-64.112481	676	1	12	Z 0 0 Z 0 0 Z 0 0 0 Z Z Z Z 0 Z Z Z Z Z 	0.000000	1.970766	1.970766	0.000000	1.970766	1.970766	0.000000	1.970766	1.970766	1.970766	0.000000	0.000000	0.000000	0.000000	1.970766	0.000000	0.000000	0.000000	0.000000	0.000000	0.117600	0.148865	0.560368	0.173166	0.000000	0.143058	0.017237	0.833318	0.006387	0.000000	0.037484	0.787019	0.173009	0.002487	0.000000	0.013754	0.000052	0.000056	0.986138	0.000000	0.000000	0.000000	1.000000	0.000000	0.000000	0.000485	0.319735	0.679312	0.000468	0.000000	0.072222	0.107227	0.775907	0.044643	0.000000	0.061197	0.057784	0.827857	0.053162	0.000000	--	--	--	--	--	5.861172	
6905000	-70.011502	332	1	10	Z Z Z Z 0 0 Z Z 0 0 0 0 Z Z Z Z 0 0 0 0 	0.000000	0.000000	0.000000	0.000000	1.036934	1.036934	0.000000	0.000000	1.036934	1.036934	1.036934	1.036934	0.000000	0.000000	0.000000	0.000000	1.036934	1.036934	1.036934	1.036934	0.000000	0.034615	0.790513	0.000000	0.174872	0.000000	0.008350	0.984096	0.000000	0.007554	0.000000	0.421465	0.300577	0.000000	0.277958	0.000000	0.000013	0.006354	0.987278	0.006354	0.000000	0.000000	1.000000	0.000000	0.000000	0.000000	0.001627	0.462115	0.000000	0.536259	0.000000	0.020892	0.821206	0.000000	0.157902	0.000000	0.010076	0.954672	0.000000	0.035252	--	--	--	--	--	9.395049	
6910000	-67.345380	332	1	5	0 0 Z 0 Z 0 Z 0 0 0 0 0 0 0 0 0 0 Z 0 Z 	0.959948	0.959948	0.000000	0.959948	0.000000	0.959948	0.000000	0.959948	0.959948	0.959948	0.959948	0.959948	0.959948	0.959948	0.959948	0.959948	0.959948	0.000000	0.959948	0.000000	0.064084	0.025418	0.530806	0.349714	0.029978	0.062939	0.004476	0.914163	0.009100	0.009322	0.845966	0.053578	0.053489	0.041276	0.005691	0.000016	0.000016	0.007288	0.992664	0.000016	0.000000	0.000000	1.000000	0.000000	0.000000	0.020674	0.510230	0.436831	0.020574	0.011692	0.053798	0.169247	0.712357	0.041704	0.022894	0.018168	0.044166	0.911692	0.015522	0.010452	--	--	--	--	--	5.162602	
6915000	-66.295646	112	1	6	0 0 Z 0 Z 0 0 0 0 0 0 0 Z Z Z 0 0 0 Z 0 	1.131289	1.131289	0.000000	1.131289	0.000000	1.131289	1.131289	1.131289	1.131289	1.131289	1.131289	1.131289	0.000000	0.000000	0.000000	1.131289	1.131289	1.131289	0.000000	1.131289	0.310691	0.093362	0.568648	0.000472	0.026827	0.095121	0.001330	0.903416	0.000000	0.000133	0.660569	0.105339	0.126624	0.000659	0.106809	0.000077	0.006186	0.005777	0.982182	0.005777	0.000000	0.000000	1.000000	0.000000	0.000000	0.004231	0.025764	0.969154	0.000000	0.000850	0.012387	0.006782	0.980742	0.000000	0.000089	0.006749	0.005837	0.987378	0.000000	0.000036	0.038832	0.106948	0.840886	0.001815	0.011519	3.537435	
6920000	-65.553027	676	1	9	Z 0 Z Z Z 0 0 0 0 0 Z 0 Z Z Z Z 0 0 0 0 	0.000000	1.167842	0.000000	0.000000	0.000000	1.167842	1.167842	1.167842	1.167842	1.167842	0.000000	1.167842	0.000000	0.000000	0.000000	0.000000	1.167842	1.167842	1.167842	1.167842	0.004212	0.143055	0.624576	0.000000	0.228157	0.091737	0.002320	0.899428	0.000000	0.006515	0.098980	0.151807	0.275444	0.000000	0.473769	0.000000	0.004719	0.000023	0.990862	0.004395	0.000000	0.000000	1.000000	0.000000	0.000000	0.000304	0.023568	0.870861	0.000000	0.105266	0.037227	0.022982	0.904982	0.000000	0.034810	0.024486	0.018826	0.935879	0.000000	0.020808	--	--	--	--	--	2.865184	
6925000	-70.509695	354	1	12	0 0 Z Z Z Z Z 0 0 0 0 0 Z Z Z Z Z 0 Z Z 	2.050177	2.050177	0.000000	0.000000	0.000000	0.000000	0.000000	2.050177	2.050177	2.050177	2.050177	2.050177	0.000000	0.000000	0.000000	0.000000	0.000000	2.050177	0.000000	0.000000	0.334734	0.000000	0.665266	0.000000	0.000000	0.462571	0.000000	0.537429	0.000000	0.000000	0.855345	0.000000	0.144655	0.000000	0.000000	0.000147	0.000000	0.016645	0.983208	0.000000	0.000000	0.000000	1.000000	0.000000	0.000000	0.016738	0.000000	0.983262	0.000000	0.000000	0.236805	0.000000	0.763195	0.000000	0.000000	0.219070	0.000000	0.780930	0.000000	0.000000	0.106010	0.000000	0.893990	0.000000	0.000000	2.358248	
6930000	-63.088273	332	1	8	Z 0 Z 0 0 0 Z 0 0 0 0 0 Z Z 0 Z Z 0 Z 0 	0.000000	1.095288	0.000000	1.095288	1.095288	1.095288	0.000000	1.095288	1.095288	1.095288	1.095288	1.095288	0.000000	0.000000	1.095288	0.000000	0.000000	1.095288	0.000000	1.095288	0.036623	0.118974	0.517798	0.276307	0.050297	0.080288	0.011824	0.902188	0.005646	0.000055	0.033287	0.926265	0.037324	0.000046	0.003079	0.000075	0.000075	0.007744	0.983638	0.008467	0.000000	0.000000	1.000000	0.000000	0.000000	0.012177	0.196133	0.767499	0.002844	0.021347	0.043903	0.078046	0.846660	0.028442	0.002949	0.015993	0.023396	0.946486	0.013835	0.000290	--	--	--	--	--	4.841326	
6935000	-66.462205	244	1	5	0 0 0 Z Z 0 0 0 0 0 0 0 0 0 Z 0 Z 0 Z 0 	0.875777	0.875777	0.875777	0.000000	0.000000	0.875777	0.875777	0.875777	0.875777	0.875777	0.875777	0.875777	0.875777	0.875777	0.000000	0.875777	0.000000	0.875777	0.000000	0.875777	0.198830	0.130879	0.643259	0.023737	0.003295	0.061775	0.002647	0.935409	0.000165	0.000004	0.427388	0.312486	0.150503	0.093698	0.015925	0.002494	0.002494	0.002494	0.990023	0.002494	0.000000	0.000000	1.000000	0.000000	0.000000	0.000666	0.023641	0.975491	0.000018	0.000184	0.013308	0.008420	0.978146	0.000104	0.000021	0.001663	0.001409	0.996926	0.000002	0.000001	0.076442	0.073159	0.823226	0.023740	0.003434	8.482372	
6940000	-62.269502	135	1	11	Z 0 Z 0 0 0 Z 0 0 0 0 Z Z Z Z Z Z 0 Z Z 	0.000000	1.780579	0.000000	1.780579	1.780579	1.780579	0.000000	1.780579	1.780579	1.780579	1.780579	0.000000	0.000000	0.000000	0.000000	0.000000	0.000000	1.780579	0.000000	0.000000	0.044096	0.274315	0.676892	0.000000	0.004698	0.241559	0.033689	0.724627	0.000000	0.000124	0.063843	0.803931	0.104347	0.000000	0.027879	0.000010	0.000010	0.005629	0.994351	0.000000	0.000000	0.000000	1.000000	0.000000	0.000000	0.138850	0.447710	0.311057	0.000000	0.102384	0.172234	0.184172	0.638032	0.000000	0.005562	0.048221	0.050625	0.900783	0.000000	0.000372	0.022233	0.022663	0.954927	0.000000	0.000178	8.590983	
6945000	-62.045213	51	1	9	0 0 Z Z 0 0 Z 0 0 Z 0 0 Z Z Z Z Z 0 0 0 	1.423409	1.423409	0.000000	0.000000	1.423409	1.423409	0.000000	1.423409	1.423409	0.000000	1.423409	1.423409	0.000000	0.000000	0.000000	0.000000	0.000000	1.423409	1.423409	1.423409	0.315538	0.365987	0.182591	0.000000	0.135884	0.589805	0.039493	0.368042	0.000000	0.002660	0.254569	0.713404	0.007762	0.000000	0.024266	0.000166	0.000511	0.020452	0.958255	0.020616	0.000000	0.000000	1.000000	0.000000	0.000000	0.001369	0.055505	0.317578	0.000000	0.625547	0.120036	0.075413	0.688082	0.000000	0.116469	0.029229	0.023625	0.921827	0.000000	0.025318	0.005006	0.007883	0.938262	0.000000	0.048849	6.313728	
6950000	-68.034471	527	1	10	0 0 Z 0 Z 0 0 0 0 0 0 Z 0 Z Z Z Z Z Z Z 	1.223256	1.223256	0.000000	1.223256	0.000000	1.223256	1.223256	1.223256	1.223256	1.223256	1.223256	0.000000	1.223256	0.000000	0.000000	0.000000	0.000000	0.000000	0.000000	0.000000	0.259807	0.095957	0.633081	0.011156	0.000000	0.501316	0.002324	0.495056	0.001304	0.000000	0.687566	0.170885	0.136212	0.005337	0.000000	0.000000	0.000061	0.000061	0.999877	0.000000	0.000000	0.000000	1.000000	0.000000	0.000000	0.032897	0.728142	0.238934	0.000027	0.000000	0.200999	0.162842	0.635329	0.000830	0.000000	0.042895	0.032745	0.924214	0.000146	0.000000	0.022048	0.076153	0.886975	0.014824	0.000000	9.482263	
6955000	-69.812669	709	1	8	0 Z 0 Z 0 0 Z 0 0 0 Z 0 Z 0 Z Z Z 0 0 0 	3.591193	0.000000	3.591193	0.000000	3.591193	3.591193	0.000000	3.591193	3.591193	3.591193	0.000000	3.591193	0.000000	3.591193	0.000000	0.000000	0.000000	3.591193	3.591193	3.591193	0.022637	0.212897	0.535206	0.021628	0.207632	0.003017	0.055814	0.907375	0.000640	0.033154	0.103819	0.433956	0.303925	0.032426	0.125874	0.003532	0.000013	0.000013	0.993486	0.002956	0.000000	0.000000	1.000000	0.000000	0.000000	0.000492	0.098014	0.485278	0.000492	0.415725	0.012805	0.179767	0.553039	0.012489	0.241900	0.002628	0.106354	0.760661	0.002606	0.127751	0.008157	0.106858	0.663299	0.015600	0.206085	9.460678	
6960000	-66.076610	888	1	3	0 0 0 0 0 0 0 0 0 0 0 0 Z 0 0 Z Z 0 0 0 	1.249864	1.249864	1.249864	1.249864	1.249864	1.249864	1.249864	1.249864	1.249864	1.249864	1.249864	1.249864	0.000000	1.249864	1.249864	0.000000	0.000000	1.249864	1.249864	1.249864	0.182450	0.163106	0.507352	0.090382	0.056710	0.362228	0.025528	0.605156	0.003545	0.003545	0.471816	0.424359	0.085142	0.008809	0.009875	0.000111	0.000111	0.000111	0.999557	0.000111	0.000000	0.000000	1.000000	0.000000	0.000000	0.006442	0.037136	0.608369	0.000584	0.347469	0.074779	0.033355	0.805909	0.009971	0.075985	0.069449	0.061004	0.748987	0.050819	0.069741	0.074874	0.067925	0.634033	0.148048	0.075119	2.375368	
6965000	-64.208293	93	1	7	0 0 Z 0 Z 0 Z 0 0 0 0 0 Z 0 Z Z Z 0 0 0 	1.679967	1.679967	0.000000	1.679967	0.000000	1.679967	0.000000	1.679967	1.679967	1.679967	1.679967	1.679967	0.000000	1.679967	0.000000	0.000000	0.000000	1.679967	1.679967	1.679967	0.384043	0.144880	0.308738	0.033185	0.129153	0.508233	0.005026	0.482216	0.000015	0.004511	0.787938	0.060004	0.136505	0.001443	0.014110	0.000078	0.000078	0.007869	0.983344	0.008631	0.000000	0.000000	1.000000	0.000000	0.000000	0.048111	0.099769	0.408126	0.000375	0.443619	0.148117	0.026826	0.732415	0.000041	0.092601	0.031462	0.015448	0.931486	0.000046	0.021557	0.103780	0.099171	0.500612	0.090599	0.205838	2.782911	
6970000	-71.977131	430	1	8	0 0 Z Z 0 0 Z 0 Z 0 Z Z 0 Z 0 Z 0 0 0 0 	1.638159	1.638159	0.000000	0.000000	1.638159	1.638159	0.000000	1.638159	0.000000	1.638159	0.000000	0.000000	1.638159	0.000000	1.638159	0.000000	1.638159	1.638159	1.638159	1.638159	0.031488	0.288820	0.019661	0.157027	0.503004	0.720423	0.080582	0.037831	0.080582	0.080582	0.237322	0.605071	0.030672	0.007824	0.119111	0.000000	0.000024	0.000000	0.991126	0.008850	0.000000	0.000000	1.000000	0.000000	0.000000	0.005126	0.194621	0.200629	0.000075	0.599550	0.257934	0.238528	0.077725	0.046495	0.379319	0.192752	0.190091	0.320218	0.060659	0.236279	--	--	--	--	--	2.337755	
6975000	-66.166095	770	1	12	Z 0 0 Z Z 0 Z 0 0 0 Z Z Z Z Z Z Z 0 Z 0 	0.000000	2.447953	2.447953	0.000000	0.000000	2.447953	0.000000	2.447953	2.447953	2.447953	0.000000	0.000000	0.000000	0.000000	0.000000	0.000000	0.000000	2.447953	0.000000	2.447953	0.130691	0.260709	0.586015	0.000000	0.022585	0.691268	0.002002	0.306726	0.000000	0.000004	0.012158	0.685702	0.276867	0.000000	0.025273	0.005849	0.000011	0.000011	0.988280	0.005849	0.000000	0.000000	1.000000	0.000000	0.000000	0.000427	0.499965	0.473317	0.000000	0.026290	0.205063	0.123151	0.669016	0.000000	0.002770	0.099646	0.080093	0.818452	0.000000	0.001809	0.328742	0.082477	0.573312	0.000000	0.015469	3.359334	
6980000	-74.042429	422	1	2	0 0 Z Z 0 0 0 0 0 0 0 0 0 0 0 0 0 0 0 0 	0.355344	0.355344	0.000000	0.000000	0.355344	0.355344	0.355344	0.355344	0.355344	0.355344	0.355344	0.355344	0.355344	0.355344	0.355344	0.355344	0.355344	0.355344	0.355344	0.355344	0.070424	0.351559	0.473255	0.050375	0.054388	0.045961	0.001128	0.950656	0.001128	0.001128	0.086194	0.853208	0.011678	0.007576	0.041345	0.000001	0.000742	0.000742	0.997773	0.000742	0.000000	0.000000	1.000000	0.000000	0.000000	0.000116	0.010172	0.288421	0.007253	0.694038	0.000858	0.001896	0.933357	0.001639	0.062249	--	--	--	--	--	0.000445	0.002038	0.967944	0.024950	0.004623	2.516609	
6985000	-69.281510	694	1	5	Z 0 0 0 Z Z 0 0 0 0 0 0 Z Z 0 0 0 0 0 0 	0.000000	1.150818	1.150818	1.150818	0.000000	0.000000	1.150818	1.150818	1.150818	1.150818	1.150818	1.150818	0.000000	0.000000	1.150818	1.150818	1.150818	1.150818	1.150818	1.150818	0.121856	0.058754	0.523284	0.140738	0.155369	0.215959	0.000027	0.769132	0.003102	0.011780	0.129588	0.250192	0.361106	0.006747	0.252368	0.003169	0.003169	0.003169	0.987325	0.003169	0.000000	0.000000	1.000000	0.000000	0.000000	0.009561	0.000541	0.301791	0.009432	0.678676	0.041676	0.000055	0.887056	0.002953	0.068259	0.008143	0.000041	0.977321	0.005098	0.009397	0.096157	0.015065	0.488505	0.309551	0.090723	6.507901	
6990000	-64.999409	451	1	6	0 0 Z 0 Z 0 Z 0 0 0 0 0 0 Z Z 0 0 0 0 Z 	1.246698	1.246698	0.000000	1.246698	0.000000	1.246698	0.000000	1.246698	1.246698	1.246698	1.246698	1.246698	1.246698	0.000000	0.000000	1.246698	1.246698	1.246698	1.246698	0.000000	0.162775	0.112258	0.312984	0.277234	0.134748	0.468071	0.004668	0.475363	0.004426	0.047472	0.536114	0.150831	0.123472	0.019170	0.170413	0.000016	0.000016	0.006918	0.993033	0.000016	0.000000	0.000000	1.000000	0.000000	0.000000	0.029561	0.099269	0.496880	0.001979	0.372310	0.076008	0.013269	0.784901	0.001058	0.124764	0.006276	0.003240	0.981951	0.000027	0.008507	0.123886	0.123505	0.320499	0.308065	0.124045	4.660217	
6995000	-72.210120	276	1	6	Z 0 0 Z 0 0 0 0 0 Z 0 0 0 Z 0 Z 0 0 0 Z 	0.000000	1.022088	1.022088	0.000000	1.022088	1.022088	1.022088	1.022088	1.022088	0.000000	1.022088	1.022088	1.022088	0.000000	1.022088	0.000000	1.022088	1.022088	1.022088	0.000000	0.001765	0.713654	0.125058	0.003999	0.155525	0.491097	0.027573	0.426185	0.027573	0.027573	0.000012	0.871483	0.000896	0.000003	0.127606	0.002919	0.002761	0.002761	0.991542	0.000017	0.000000	0.000000	1.000000	0.000000	0.000000	0.000020	0.022523	0.187106	0.000020	0.790330	0.025355	0.027986	0.569392	0.003824	0.373443	0.006262	0.008282	0.932973	0.003638	0.048845	0.047819	0.047595	0.659888	0.224596	0.020102	1.620827	
7000000	-66.875863	400	1	10	0 0 Z 0 Z 0 0 0 0 0 Z Z Z 0 Z Z Z 0 Z Z 	2.614272	2.614272	0.000000	2.614272	0.000000	2.614272	2.614272	2.614272	2.614272	2.614272	0.000000	0.000000	0.000000	2.614272	0.000000	0.000000	0.000000	2.614272	0.000000	0.000000	0.229086	0.088715	0.677574	0.003933	0.000692	0.453863	0.008793	0.537226	0.000059	0.000059	0.627287	0.072081	0.291323	0.004627	0.004682	0.000013	0.006288	0.000013	0.993673	0.000013	0.000000	0.000000	1.000000	0.000000	0.000000	0.166992	0.539181	0.186874	0.002184	0.104770	0.335898	0.157612	0.488130	0.006314	0.012046	0.127790	0.061728	0.807899	0.001162	0.001422	--	--	--	--	--	3.139637	
7005000	-67.108501	616	1	10	Z 0 Z 0 Z 0 Z 0 0 0 Z Z Z Z 0 Z Z 0 0 0 	0.000000	3.077928	0.000000	3.077928	0.000000	3.077928	0.000000	3.077928	3.077928	3.077928	0.000000	0.000000	0.000000	0.000000	3.077928	0.000000	0.000000	3.077928	3.077928	3.077928	0.171548	0.152884	0.127896	0.309685	0.237986	0.372906	0.017236	0.575386	0.017236	0.017236	0.332568	0.209995	0.347392	0.023114	0.086931	0.008720	0.008720	0.001130	0.870721	0.110710	0.000000	0.000000	1.000000	0.000000	0.000000	0.048695	0.299901	0.111140	0.000836	0.539428	0.222831	0.212649	0.295309	0.020437	0.248774	0.174245	0.169250	0.441939	0.051824	0.162741	0.105256	0.103955	0.070154	0.448894	0.271741	5.276250	
7010000	-69.219246	86	1	9	Z 0 Z 0 Z 0 0 0 0 0 0 0 Z 0 Z Z Z 0 Z Z 	0.000000	1.785887	0.000000	1.785887	0.000000	1.785887	1.785887	1.785887	1.785887	1.785887	1.785887	1.785887	0.000000	1.785887	0.000000	0.000000	0.000000	1.785887	0.000000	0.000000	0.333202	0.209140	0.338175	0.060678	0.058804	0.480773	0.005589	0.513593	0.000022	0.000022	0.324276	0.270260	0.387916	0.007634	0.009913	0.000002	0.003041	0.002862	0.994093	0.000003	0.000000	0.000000	1.000000	0.000000	0.000000	0.009212	0.386249	0.593270	0.000683	0.010585	0.078009	0.022887	0.899039	0.000027	0.000038	0.019978	0.012416	0.967521	0.000042	0.000042	0.009000	0.050216	0.936024	0.004569	0.000191	6.280702	
7015000	-68.711124	53	1	5	0 0 0 Z 0 0 Z 0 0 0 Z 0 0 Z 0 0 Z 0 0 0 	1.296350	1.296350	1.296350	0.000000	1.296350	1.296350	0.000000	1.296350	1.296350	1.296350	0.000000	1.296350	1.296350	0.000000	1.296350	1.296350	0.000000	1.296350	1.296350	1.296350	0.237581	0.175010	0.335195	0.159173	0.093041	0.434808	0.030637	0.499186	0.030637	0.004732	0.187882	0.677080	0.090471	0.011192	0.033375	0.028866	0.000967	0.000967	0.940333	0.028866	0.000000	0.000000	1.000000	0.000000	0.000000	0.000733	0.024702	0.847514	0.003119	0.123933	0.052729	0.014498	0.907880	0.010845	0.014048	0.010131	0.007903	0.966667	0.007667	0.007632	--	--	--	--	--	5.689901	
7020000	-64.746746	252	1	6	0 0 Z 0 Z 0 0 0 0 0 0 0 Z Z Z 0 0 0 0 Z 	1.725198	1.725198	0.000000	1.725198	0.000000	1.725198	1.725198	1.725198	1.725198	1.725198	1.725198	1.725198	0.000000	0.000000	0.000000	1.725198	1.725198	1.725198	1.725198	0.000000	0.312324	0.121126	0.360001	0.021032	0.185517	0.510104	0.010603	0.399181	0.000511	0.079602	0.645766	0.085416	0.113495	0.001531	0.153791	0.000081	0.008797	0.007978	0.983062	0.000081	0.000000	0.000000	1.000000	0.000000	0.000000	0.021729	0.111453	0.423789	0.000220	0.442809	0.128622	0.016598	0.653703	0.000341	0.200735	0.014213	0.006088	0.960857	0.000033	0.018809	0.048437	0.145269	0.702324	0.054490	0.049480	6.303597	
7025000	-69.201160	212	1	11	0 0 Z Z Z 0 Z 0 0 Z 0 Z Z Z Z Z 0 0 0 Z 	3.565088	3.565088	0.000000	0.000000	0.000000	3.565088	0.000000	3.565088	3.565088	0.000000	3.565088	0.000000	0.000000	0.000000	0.000000	0.000000	3.565088	3.565088	3.565088	0.000000	0.275449	0.307269	0.116556	0.000000	0.300726	0.322856	0.035223	0.557802	0.000000	0.084120	0.335240	0.326234	0.036594	0.000000	0.301932	0.000291	0.000291	0.027651	0.971475	0.000291	0.000000	0.000000	1.000000	0.000000	0.000000	0.012311	0.287758	0.001895	0.000000	0.698036	0.187873	0.311160	0.045720	0.000000	0.455247	0.179541	0.288133	0.155427	0.000000	0.376899	0.159774	0.235395	0.335916	0.000000	0.268915	1.618138	
7030000	-68.103354	61	1	10	0 0 Z Z Z 0 Z 0 0 Z 0 0 Z 0 Z Z Z 0 0 Z 	2.179443	2.179443	0.000000	0.000000	0.000000	2.179443	0.000000	2.179443	2.179443	0.000000	2.179443	2.179443	0.000000	2.179443	0.000000	0.000000	0.000000	2.179443	2.179443	0.000000	0.244475	0.044743	0.664409	0.014823	0.031551	0.335025	0.006150	0.652662	0.000013	0.006150	0.804280	0.093127	0.069660	0.001763	0.031170	0.000076	0.000076	0.014113	0.985659	0.000076	0.000000	0.000000	1.000000	0.000000	0.000000	0.016962	0.255951	0.321726	0.000785	0.404576	0.071758	0.081259	0.727017	0.000265	0.119701	0.050078	0.053679	0.834472	0.000561	0.061210	--	--	--	--	--	3.745151	
7035000	-68.484421	74	1	8	0 0 Z 0 0 0 Z 0 0 Z 0 Z Z 0 Z Z Z 0 0 0 	1.022798	1.022798	0.000000	1.022798	1.022798	1.022798	0.000000	1.022798	1.022798	0.000000	1.022798	0.000000	0.000000	1.022798	0.000000	0.000000	0.000000	1.022798	1.022798	1.022798	0.228163	0.276012	0.223220	0.072273	0.200332	0.210171	0.014795	0.771607	0.000017	0.003410	0.320691	0.670913	0.001627	0.002784	0.003984	0.000013	0.000013	0.003505	0.992963	0.003505	0.000000	0.000000	1.000000	0.000000	0.000000	0.039699	0.078210	0.013855	0.000045	0.868192	0.207035	0.093990	0.157295	0.000082	0.541597	0.157987	0.118086	0.484961	0.001609	0.237357	0.082708	0.071874	0.500204	0.065404	0.279810	2.163675	
7040000	-66.724837	332	1	7	Z 0 0 0 Z 0 Z 0 0 0 Z 0 0 0 Z 0 Z 0 0 Z 	0.000000	1.133412	1.133412	1.133412	0.000000	1.133412	0.000000	1.133412	1.133412	1.133412	0.000000	1.133412	1.133412	1.133412	0.000000	1.133412	0.000000	1.133412	1.133412	0.000000	0.387041	0.012547	0.347591	0.241248	0.011573	0.067505	0.005743	0.920417	0.000591	0.005743	0.359871	0.130849	0.295177	0.194894	0.019208	0.010068	0.000000	0.000026	0.989906	0.000000	0.000000	0.000000	1.000000	0.000000	0.000000	0.017605	0.099016	0.404793	0.003196	0.475390	0.055027	0.070049	0.695255	0.009092	0.170577	0.019987	0.025764	0.902249	0.001219	0.050782	--	--	--	--	--	1.956848	
7045000	-65.854915	782	1	9	0 0 Z Z Z 0 Z 0 0 0 0 0 Z Z Z Z 0 0 0 Z 	1.418933	1.418933	0.000000	0.000000	0.000000	1.418933	0.000000	1.418933	1.418933	1.418933	1.418933	1.418933	0.000000	0.000000	0.000000	0.000000	1.418933	1.418933	1.418933	0.000000	0.131340	0.100845	0.672086	0.000000	0.095730	0.369894	0.004489	0.599752	0.000000	0.025866	0.395207	0.283258	0.115826	0.000000	0.205709	0.000013	0.000013	0.005774	0.994188	0.000013	0.000000	0.000000	1.000000	0.000000	0.000000	0.016850	0.457751	0.357186	0.000000	0.168213	0.165535	0.153809	0.559436	0.000000	0.121219	0.033093	0.030798	0.911246	0.000000	0.024863	--	--	--	--	--	4.372385	
7050000	-66.575032	74	1	8	0 0 0 0 0 0 Z 0 0 0 Z 0 Z Z Z Z Z 0 Z 0 	1.353318	1.353318	1.353318	1.353318	1.353318	1.353318	0.000000	1.353318	1.353318	1.353318	0.000000	1.353318	0.000000	0.000000	0.000000	0.000000	0.000000	1.353318	0.000000	1.353318	0.215543	0.320856	0.406977	0.000000	0.056624	0.214548	0.023000	0.762404	0.000000	0.000049	0.273727	0.642798	0.078153	0.000000	0.005321	0.005082	0.000033	0.000033	0.989335	0.005516	0.000000	0.000000	1.000000	0.000000	0.000000	0.020077	0.067322	0.906993	0.000000	0.005608	0.019177	0.013623	0.967143	0.000000	0.000057	0.054817	0.067131	0.876906	0.000000	0.001147	0.270591	0.135888	0.555268	0.000000	0.038253	7.736558	
7055000	-63.942025	637	1	10	Z 0 0 Z Z 0 Z 0 0 0 Z 0 Z Z Z Z Z 0 0 0 	0.000000	2.456646	2.456646	0.000000	0.000000	2.456646	0.000000	2.456646	2.456646	2.456646	0.000000	2.456646	0.000000	0.000000	0.000000	0.000000	0.000000	2.456646	2.456646	2.456646	0.138698	0.264266	0.420236	0.000000	0.176800	0.316020	0.022629	0.642326	0.000000	0.019024	0.057105	0.352515	0.495462	0.000000	0.094918	0.027233	0.000279	0.000865	0.948793	0.022830	0.000000	0.000000	1.000000	0.000000	0.000000	0.000221	0.324633	0.483197	0.000000	0.191949	0.071470	0.106907	0.757389	0.000000	0.064233	0.032059	0.044381	0.891391	0.000000	0.032168	0.229464	0.056505	0.514674	0.000000	0.199356	8.495987	
7060000	-65.311087	317	1	8	0 0 Z 0 Z 0 Z 0 0 Z 0 0 Z Z Z 0 0 0 Z 0 	1.641453	1.641453	0.000000	1.641453	0.000000	1.641453	0.000000	1.641453	1.641453	0.000000	1.641453	1.641453	0.000000	0.000000	0.000000	1.641453	1.641453	1.641453	0.000000	1.641453	0.278871	0.050320	0.653176	0.000386	0.017248	0.058270	0.005219	0.936220	0.000000	0.000291	0.790197	0.077676	0.013400	0.000679	0.118048	0.000717	0.000717	0.025309	0.951288	0.021969	0.000000	0.000000	1.000000	0.000000	0.000000	0.050153	0.549337	0.392265	0.000009	0.008236	0.053695	0.139831	0.803639	0.000007	0.002828	0.010994	0.018086	0.970787	0.000000	0.000133	0.024235	0.025940	0.939437	0.001432	0.008956	1.140483	
7065000	-69.098953	880	1	11	0 0 Z Z 0 Z 0 0 0 0 Z Z Z Z 0 Z Z 0 Z Z 	3.784335	3.784335	0.000000	0.000000	3.784335	0.000000	3.784335	3.784335	3.784335	3.784335	0.000000	0.000000	0.000000	0.000000	3.784335	0.000000	0.000000	3.784335	0.000000	0.000000	0.253798	0.094259	0.392929	0.253829	0.005186	0.475147	0.029281	0.467219	0.027935	0.000418	0.465929	0.121639	0.364326	0.027043	0.021063	0.000059	0.012668	0.000059	0.987156	0.000059	0.000000	0.000000	1.000000	0.000000	0.000000	0.083406	0.119553	0.781701	0.008977	0.006363	0.236007	0.019627	0.718398	0.025612	0.000356	0.175425	0.024435	0.659104	0.140266	0.000770	0.133756	0.083157	0.300003	0.477373	0.005711	3.098881	
7070000	-68.906366	825	1	7	0 0 0 0 Z Z Z 0 0 0 0 0 Z 0 Z Z 0 0 Z 0 	1.706573	1.706573	1.706573	1.706573	0.000000	0.000000	0.000000	1.706573	1.706573	1.706573	1.706573	1.706573	0.000000	1.706573	0.000000	0.000000	1.706573	1.706573	0.000000	1.706573	0.118827	0.000008	0.879685	0.000000	0.001479	0.460257	0.000006	0.537060	0.000000	0.002677	0.528445	0.010726	0.396550	0.000186	0.064093	0.006435	0.000012	0.006435	0.980682	0.006435	0.000000	0.000000	1.000000	0.000000	0.000000	0.025878	0.000007	0.971263	0.000000	0.002852	0.100535	0.000007	0.898135	0.000000	0.001323	0.015845	0.000000	0.984100	0.000000	0.000055	0.065223	0.000010	0.932501	0.000003	0.002264	5.048088	
7075000	-66.081104	637	1	10	Z 0 0 Z Z 0 Z 0 0 0 Z Z Z 0 Z Z 0 Z 0 0 	0.000000	2.261882	2.261882	0.000000	0.000000	2.261882	0.000000	2.261882	2.261882	2.261882	0.000000	0.000000	0.000000	2.261882	0.000000	0.000000	2.261882	0.000000	2.261882	2.261882	0.131665	0.289322	0.352080	0.075190	0.151742	0.234133	0.021247	0.695300	0.000137	0.049183	0.044681	0.582683	0.230827	0.018238	0.123571	0.028091	0.000266	0.000266	0.943286	0.028091	0.000000	0.000000	1.000000	0.000000	0.000000	0.000051	0.878924	0.116228	0.000194	0.004603	0.037390	0.330148	0.609835	0.003345	0.019281	0.021104	0.072269	0.887370	0.000641	0.018616	0.224424	0.074345	0.405819	0.075626	0.219785	2.436633	
7080000	-71.520208	292	1	11	0 0 0 0 0 Z Z 0 0 0 Z Z Z 0 Z Z Z Z Z Z 	2.977417	2.977417	2.977417	2.977417	2.977417	0.000000	0.000000	2.977417	2.977417	2.977417	0.000000	0.000000	0.000000	2.977417	0.000000	0.000000	0.000000	0.000000	0.000000	0.000000	0.118572	0.014448	0.866338	0.000643	0.000000	0.269196	0.007832	0.722897	0.000075	0.000000	0.235219	0.160455	0.590449	0.013877	0.000000	0.023916	0.000277	0.000321	0.975486	0.000000	0.000000	0.000000	1.000000	0.000000	0.000000	0.151422	0.048369	0.799895	0.000314	0.000000	0.092756	0.005881	0.901288	0.000075	0.000000	0.053474	0.001730	0.944769	0.000027	0.000000	0.176124	0.002209	0.821027	0.000640	0.000000	5.584722	
7085000	-71.244531	774	1	8	0 0 Z 0 0 0 0 Z 0 Z 0 Z Z 0 0 Z Z 0 0 Z 	1.372060	1.372060	0.000000	1.372060	1.372060	1.372060	1.372060	0.000000	1.372060	0.000000	1.372060	0.000000	0.000000	1.372060	1.372060	0.000000	0.000000	1.372060	1.372060	0.000000	0.366681	0.218550	0.246110	0.063052	0.105607	0.395732	0.031721	0.564346	0.004101	0.004101	0.567670	0.366995	0.027798	0.017856	0.019681	0.000058	0.007526	0.007526	0.984832	0.000058	0.000000	0.000000	1.000000	0.000000	0.000000	0.031759	0.000481	0.009305	0.000010	0.958445	0.349042	0.020121	0.078152	0.002826	0.549859	0.247896	0.047320	0.331103	0.013573	0.360108	--	--	--	--	--	0.956498	
7090000	-68.116009	142	1	8	Z 0 Z 0 0 Z Z 0 0 0 0 0 0 Z Z 0 Z 0 Z 0 	0.000000	1.208620	0.000000	1.208620	1.208620	0.000000	0.000000	1.208620	1.208620	1.208620	1.208620	1.208620	1.208620	0.000000	0.000000	1.208620	0.000000	1.208620	0.000000	1.208620	0.087440	0.019672	0.889499	0.002599	0.000790	0.131650	0.000146	0.868059	0.000146	0.000000	0.146509	0.636458	0.201067	0.003121	0.012845	0.000140	0.000042	0.010777	0.977126	0.011914	0.000000	0.000000	1.000000	0.000000	0.000000	0.010073	0.000845	0.988967	0.000079	0.000036	0.021075	0.000077	0.978788	0.000060	0.000000	0.004307	0.000004	0.995685	0.000004	0.000000	0.011908	0.000193	0.979223	0.008613	0.000063	4.939222	
7095000	-65.417571	487	1	11	0 0 Z 0 Z 0 Z 0 0 0 0 Z Z Z 0 Z Z Z Z Z 	1.195514	1.195514	0.000000	1.195514	0.000000	1.195514	0.000000	1.195514	1.195514	1.195514	1.195514	0.000000	0.000000	0.000000	1.195514	0.000000	0.000000	0.000000	0.000000	0.000000	0.045266	0.005628	0.849688	0.099419	0.000000	0.080818	0.003903	0.911081	0.004198	0.000000	0.812858	0.046532	0.139730	0.000880	0.000000	0.000044	0.000044	0.011660	0.988253	0.000000	0.000000	0.000000	1.000000	0.000000	0.000000	0.006318	0.161270	0.832269	0.000143	0.000000	0.006117	0.019896	0.971698	0.002290	0.000000	0.021602	0.024350	0.930132	0.023915	0.000000	--	--	--	--	--	7.098550	
7100000	-62.710830	51	1	13	Z 0 0 Z Z 0 Z 0 0 0 Z Z Z Z Z Z Z 0 Z Z 	0.000000	3.388585	3.388585	0.000000	0.000000	3.388585	0.000000	3.388585	3.388585	3.388585	0.000000	0.000000	0.000000	0.000000	0.000000	0.000000	0.000000	3.388585	0.000000	0.000000	0.154654	0.306623	0.375756	0.000000	0.162967	0.537307	0.011709	0.450873	0.000000	0.000111	0.056969	0.451511	0.395091	0.000000	0.096429	0.074768	0.000038	0.002354	0.922839	0.000000	0.000000	0.000000	1.000000	0.000000	0.000000	0.001587	0.645674	0.252327	0.000000	0.100413	0.118913	0.228732	0.643123	0.000000	0.009231	0.067761	0.097641	0.831858	0.000000	0.002740	0.404318	0.013935	0.581637	0.000000	0.000111	4.618511	
7105000	-63.033786	244	1	10	0 0 Z Z Z 0 0 0 0 0 Z 0 Z Z Z Z Z 0 0 Z 	2.955609	2.955609	0.000000	0.000000	0.000000	2.955609	2.955609	2.955609	2.955609	2.955609	0.000000	2.955609	0.000000	0.000000	0.000000	0.000000	0.000000	2.955609	2.955609	0.000000	0.312050	0.173184	0.355902	0.000000	0.158864	0.289760	0.024592	0.655411	0.000000	0.030237	0.511545	0.122057	0.282276	0.000000	0.084122	0.000109	0.016122	0.000109	0.983551	0.000109	0.000000	0.000000	1.000000	0.000000	0.000000	0.006480	0.064057	0.697261	0.000000	0.232202	0.162266	0.076132	0.623812	0.000000	0.137790	0.047638	0.027107	0.882729	0.000000	0.042526	0.149917	0.331682	0.370871	0.000000	0.147529	1.334461	
7110000	-63.376880	637	1	9	0 0 Z Z 0 0 Z 0 0 0 0 0 Z Z Z Z 0 0 Z Z 	1.193566	1.193566	0.000000	0.000000	1.193566	1.193566	0.000000	1.193566	1.193566	1.193566	1.193566	1.193566	0.000000	0.000000	0.000000	0.000000	1.193566	1.193566	0.000000	0.000000	0.179785	0.275229	0.516546	0.000000	0.028440	0.215015	0.022836	0.760565	0.000000	0.001585	0.196979	0.615418	0.068105	0.000000	0.119499	0.000017	0.000016	0.006658	0.993308	0.000000	0.000000	0.000000	1.000000	0.000000	0.000000	0.001245	0.259544	0.737700	0.000000	0.001510	0.038851	0.044238	0.916010	0.000000	0.000901	0.009442	0.009144	0.981346	0.000000	0.000068	0.007242	0.006620	0.986080	0.000000	0.000058	7.334599	
7115000	-69.684302	510	1	8	0 0 0 0 0 Z Z 0 0 0 Z 0 Z Z 0 Z Z 0 0 Z 	1.735881	1.735881	1.735881	1.735881	1.735881	0.000000	0.000000	1.735881	1.735881	1.735881	0.000000	1.735881	0.000000	0.000000	1.735881	0.000000	0.000000	1.735881	1.735881	0.000000	0.362583	0.099515	0.273633	0.222336	0.041933	0.404868	0.005151	0.576132	0.006497	0.007352	0.315559	0.459681	0.173835	0.004356	0.046569	0.003759	0.000005	0.000005	0.996232	0.000000	0.000000	0.000000	1.000000	0.000000	0.000000	0.016981	0.003297	0.231807	0.000289	0.747626	0.177839	0.021377	0.580187	0.009807	0.210790	0.028234	0.000482	0.932104	0.005488	0.033692	0.162158	0.004432	0.200578	0.625259	0.007573	2.960654	
7120000	-65.392193	422	1	8	0 0 Z Z Z 0 Z 0 0 0 0 0 Z Z 0 Z 0 0 0 Z 	0.916146	0.916146	0.000000	0.000000	0.000000	0.916146	0.000000	0.916146	0.916146	0.916146	0.916146	0.916146	0.000000	0.000000	0.916146	0.000000	0.916146	0.916146	0.916146	0.000000	0.244582	0.126973	0.433443	0.027804	0.167199	0.145574	0.002627	0.840717	0.002491	0.008591	0.471137	0.186305	0.092637	0.000357	0.249565	0.000005	0.000005	0.003700	0.996286	0.000005	0.000000	0.000000	1.000000	0.000000	0.000000	0.001198	0.038891	0.296090	0.000393	0.663427	0.007961	0.013358	0.812147	0.001794	0.164740	--	--	--	--	--	0.003290	0.003514	0.901930	0.086274	0.004992	5.936985	
7125000	-63.769016	317	1	8	0 0 Z Z Z 0 Z 0 0 0 0 0 Z Z Z 0 0 0 0 Z 	1.475553	1.475553	0.000000	0.000000	0.000000	1.475553	0.000000	1.475553	1.475553	1.475553	1.475553	1.475553	0.000000	0.000000	0.000000	1.475553	1.475553	1.475553	1.475553	0.000000	0.171308	0.051413	0.687786	0.005116	0.084376	0.081162	0.004725	0.904238	0.000013	0.009861	0.581917	0.122613	0.092676	0.001137	0.201658	0.000122	0.000122	0.016334	0.983300	0.000122	0.000000	0.000000	1.000000	0.000000	0.000000	0.004701	0.082732	0.595952	0.000492	0.316123	0.024602	0.029710	0.876559	0.000348	0.068782	0.007257	0.007890	0.974197	0.000020	0.010637	0.012008	0.012130	0.939118	0.024274	0.012470	3.502367	
7130000	-68.106217	782	1	8	0 0 0 Z 0 0 Z 0 0 0 Z 0 Z Z Z 0 Z 0 0 Z 	1.752702	1.752702	1.752702	0.000000	1.752702	1.752702	0.000000	1.752702	1.752702	1.752702	0.000000	1.752702	0.000000	0.000000	0.000000	1.752702	0.000000	1.752702	1.752702	0.000000	0.393827	0.209692	0.310322	0.042031	0.044128	0.308476	0.033065	0.651059	0.000016	0.007384	0.211890	0.592641	0.142681	0.000558	0.052230	0.010159	0.000033	0.000033	0.989775	0.000000	0.000000	0.000000	1.000000	0.000000	0.000000	0.021285	0.373390	0.407839	0.000794	0.196692	0.112075	0.182166	0.607366	0.001276	0.097118	0.024071	0.039685	0.913365	0.000041	0.022838	--	--	--	--	--	3.892110	
7135000	-66.571414	708	1	11	Z 0 Z Z Z 0 Z 0 0 0 0 Z Z Z 0 Z 0 0 Z Z 	0.000000	2.312052	0.000000	0.000000	0.000000	2.312052	0.000000	2.312052	2.312052	2.312052	2.312052	0.000000	0.000000	0.000000	2.312052	0.000000	2.312052	2.312052	0.000000	0.000000	0.004713	0.268011	0.683606	0.033410	0.010260	0.610968	0.004712	0.374226	0.003479	0.006615	0.002169	0.657446	0.034711	0.000685	0.304988	0.000007	0.000007	0.004665	0.995322	0.000000	0.000000	0.000000	1.000000	0.000000	0.000000	0.001164	0.571947	0.310491	0.001161	0.115236	0.108187	0.125288	0.706931	0.005680	0.053914	0.043784	0.041853	0.890339	0.021608	0.002416	0.028847	0.023615	0.616441	0.329845	0.001253	1.442104	
7140000	-62.252438	135	1	11	Z 0 Z 0 0 0 Z 0 0 0 0 Z Z Z Z Z Z 0 Z Z 	0.000000	2.161515	0.000000	2.161515	2.161515	2.161515	0.000000	2.161515	2.161515	2.161515	2.161515	0.000000	0.000000	0.000000	0.000000	0.000000	0.000000	2.161515	0.000000	0.000000	0.070560	0.270373	0.651289	0.000000	0.007778	0.276979	0.046521	0.676235	0.000000	0.000265	0.097671	0.728199	0.133209	0.000000	0.040921	0.000020	0.000020	0.007849	0.992111	0.000000	0.000000	0.000000	1.000000	0.000000	0.000000	0.148120	0.438438	0.303179	0.000000	0.110263	0.208100	0.213392	0.569223	0.000000	0.009285	0.073313	0.074658	0.851157	0.000000	0.000871	0.035547	0.035838	0.928166	0.000000	0.000448	9.156109	
7145000	-64.864746	314	1	11	Z 0 0 0 Z Z Z 0 0 0 Z Z Z Z Z Z 0 0 0 Z 	0.000000	1.626007	1.626007	1.626007	0.000000	0.000000	0.000000	1.626007	1.626007	1.626007	0.000000	0.000000	0.000000	0.000000	0.000000	0.000000	1.626007	1.626007	1.626007	0.000000	0.561827	0.009418	0.195400	0.000000	0.233355	0.301405	0.000084	0.666850	0.000000	0.031661	0.269052	0.085180	0.275288	0.000000	0.370480	0.048926	0.000020	0.001321	0.948412	0.001321	0.000000	0.000000	1.000000	0.000000	0.000000	0.049058	0.004878	0.024212	0.000000	0.921853	0.219325	0.019815	0.124336	0.000000	0.636523	0.190893	0.011612	0.372779	0.000000	0.424716	--	--	--	--	--	2.465068	
7150000	-70.454333	178	1	8	Z 0 0 Z 0 0 0 0 0 0 0 0 Z Z 0 Z 0 Z Z Z 	0.000000	1.076365	1.076365	0.000000	1.076365	1.076365	1.076365	1.076365	1.076365	1.076365	1.076365	1.076365	0.000000	0.000000	1.076365	0.000000	1.076365	0.000000	0.000000	0.000000	0.009452	0.486871	0.487962	0.015680	0.000035	0.342102	0.023917	0.630501	0.002649	0.000832	0.003803	0.922581	0.073281	0.000288	0.000046	0.000757	0.000728	0.000728	0.997787	0.000000	0.000000	0.000000	1.000000	0.000000	0.000000	0.000797	0.691603	0.306836	0.000762	0.000003	0.023640	0.207338	0.766561	0.002428	0.000033	0.011362	0.031182	0.948991	0.008439	0.000027	0.041976	0.052748	0.731791	0.173367	0.000118	4.902842	
7155000	-66.899658	244	1	9	0 0 0 0 0 Z Z 0 0 0 Z Z Z Z Z Z 0 0 0 Z 	3.572496	3.572496	3.572496	3.572496	3.572496	0.000000	0.000000	3.572496	3.572496	3.572496	0.000000	0.000000	0.000000	0.000000	0.000000	0.000000	3.572496	3.572496	3.572496	0.000000	0.213675	0.159695	0.380874	0.000000	0.245756	0.119734	0.009764	0.792860	0.000000	0.077642	0.185723	0.348260	0.227366	0.000000	0.238651	0.018275	0.000190	0.000190	0.981154	0.000190	0.000000	0.000000	1.000000	0.000000	0.000000	0.069086	0.013448	0.235443	0.000000	0.682023	0.143760	0.058886	0.459919	0.000000	0.337434	0.051600	0.004789	0.841971	0.000000	0.101641	0.329904	0.069405	0.419034	0.000000	0.181657	4.477710	
7160000	-65.079979	332	1	7	Z 0 0 0 Z 0 Z 0 0 0 0 Z 0 Z 0 Z 0 0 0 Z 	0.000000	1.549479	1.549479	1.549479	0.000000	1.549479	0.000000	1.549479	1.549479	1.549479	1.549479	0.000000	1.549479	0.000000	1.549479	0.000000	1.549479	1.549479	1.549479	0.000000	0.201040	0.130101	0.267523	0.161562	0.239774	0.108649	0.011265	0.833797	0.023611	0.022678	0.112481	0.327366	0.078489	0.003293	0.478371	0.018128	0.000102	0.018013	0.963430	0.000326	0.000000	0.000000	1.000000	0.000000	0.000000	0.035474	0.163928	0.048519	0.001041	0.751038	0.135067	0.183715	0.207294	0.022532	0.451391	0.097371	0.130163	0.472265	0.023852	0.276348	--	--	--	--	--	3.717364	
7165000	-64.944700	244	1	6	0 0 0 0 0 Z Z 0 0 0 Z 0 0 Z Z 0 Z 0 0 0 	1.637534	1.637534	1.637534	1.637534	1.637534	0.000000	0.000000	1.637534	1.637534	1.637534	0.000000	1.637534	1.637534	0.000000	0.000000	1.637534	0.000000	1.637534	1.637534	1.637534	0.229186	0.084765	0.484588	0.051238	0.150223	0.089219	0.001011	0.899268	0.001011	0.009491	0.294215	0.463913	0.193079	0.011821	0.036972	0.007195	0.000059	0.000059	0.985491	0.007195	0.000000	0.000000	1.000000	0.000000	0.000000	0.007283	0.000297	0.875991	0.000128	0.116301	0.036783	0.001540	0.922554	0.001533	0.037590	0.006391	0.000044	0.987072	0.000044	0.006449	0.194246	0.014021	0.504888	0.092542	0.194304	1.085382	
7170000	-68.844139	655	1	6	0 0 0 Z 0 0 0 0 0 0 0 0 Z Z 0 Z 0 0 Z Z 	1.939107	1.939107	1.939107	0.000000	1.939107	1.939107	1.939107	1.939107	1.939107	1.939107	1.939107	1.939107	0.000000	0.000000	1.939107	0.000000	1.939107	1.939107	0.000000	0.000000	0.229953	0.207492	0.497440	0.051095	0.014019	0.536011	0.053869	0.397094	0.004661	0.008365	0.306508	0.397339	0.152563	0.003591	0.139998	0.033469	0.029105	0.029105	0.907240	0.001080	0.000000	0.000000	1.000000	0.000000	0.000000	0.007447	0.161626	0.738270	0.002903	0.089755	0.167894	0.104006	0.677331	0.016746	0.034022	0.055112	0.036923	0.888909	0.016899	0.002156	0.124455	0.097337	0.469129	0.302453	0.006626	8.635931	
7175000	-65.961798	352	1	10	0 0 0 Z Z 0 0 0 0 0 Z Z Z 0 Z Z Z 0 Z Z 	2.503694	2.503694	2.503694	0.000000	0.000000	2.503694	2.503694	2.503694	2.503694	2.503694	0.000000	0.000000	0.000000	2.503694	0.000000	0.000000	0.000000	2.503694	0.000000	0.000000	0.331739	0.149495	0.454330	0.051195	0.013241	0.065366	0.009950	0.924617	0.000034	0.000034	0.631901	0.061990	0.300013	0.003038	0.003058	0.006553	0.005978	0.000045	0.987413	0.000012	0.000000	0.000000	1.000000	0.000000	0.000000	0.018740	0.701051	0.214838	0.000887	0.064484	0.076713	0.215090	0.698428	0.003744	0.006025	0.033034	0.041746	0.924248	0.000475	0.000498	--	--	--	--	--	8.711248	
7180000	-71.118664	47	1	6	0 0 Z 0 0 Z 0 0 0 Z 0 0 Z 0 0 0 Z 0 0 Z 	1.760071	1.760071	0.000000	1.760071	1.760071	0.000000	1.760071	1.760071	1.760071	0.000000	1.760071	1.760071	0.000000	1.760071	1.760071	1.760071	0.000000	1.760071	1.760071	0.000000	0.277356	0.147396	0.328742	0.152678	0.093828	0.194712	0.003896	0.778494	0.011449	0.011449	0.483138	0.401877	0.045857	0.032663	0.036465	0.000148	0.011652	0.011652	0.976399	0.000148	0.000000	0.000000	1.000000	0.000000	0.000000	0.052648	0.030147	0.267329	0.052562	0.597314	0.091094	0.010371	0.667674	0.035447	0.195414	0.037267	0.002495	0.876764	0.027047	0.056427	0.035416	0.015957	0.694579	0.212668	0.041380	1.280417	
7185000	-65.402650	804	1	11	Z 0 Z Z Z 0 Z 0 0 0 Z 0 Z Z Z Z 0 Z 0 0 	0.000000	2.403389	0.000000	0.000000	0.000000	2.403389	0.000000	2.403389	2.403389	2.403389	0.000000	2.403389	0.000000	0.000000	0.000000	0.000000	2.403389	0.000000	2.403389	2.403389	0.122206	0.403450	0.319564	0.000000	0.154781	0.384161	0.013245	0.553008	0.000000	0.049586	0.074558	0.557356	0.327809	0.000000	0.040277	0.000000	0.000010	0.000009	0.994671	0.005311	0.000000	0.000000	1.000000	0.000000	0.000000	0.000594	0.634578	0.360417	0.000000	0.004411	0.055606	0.143043	0.786626	0.000000	0.014725	0.031826	0.042553	0.903141	0.000000	0.022479	0.044660	0.192147	0.336486	0.000000	0.426708	7.560339	
7190000	-64.945338	93	1	11	0 0 Z 0 Z 0 Z Z 0 Z 0 0 Z Z Z Z Z 0 0 Z 	1.684886	1.684886	0.000000	1.684886	0.000000	1.684886	0.000000	0.000000	1.684886	0.000000	1.684886	1.684886	0.000000	0.000000	0.000000	0.000000	0.000000	1.684886	1.684886	0.000000	0.364469	0.153838	0.364304	0.000000	0.117390	0.476221	0.004952	0.513875	0.000000	0.004952	0.865258	0.093410	0.026738	0.000000	0.014595	0.000018	0.000018	0.007042	0.992905	0.000018	0.000000	0.000000	1.000000	0.000000	0.000000	0.053478	0.003465	0.221463	0.000000	0.721595	0.184048	0.002818	0.598832	0.000000	0.214302	0.037027	0.009606	0.912257	0.000000	0.041110	0.078574	0.071313	0.770749	0.000000	0.079364	8.508192	
7195000	-62.157451	995	1	10	0 0 Z 0 Z 0 Z 0 0 0 0 Z Z Z Z Z Z 0 0 Z 	1.763610	1.763610	0.000000	1.763610	0.000000	1.763610	0.000000	1.763610	1.763610	1.763610	1.763610	0.000000	0.000000	0.000000	0.000000	0.000000	0.000000	1.763610	1.763610	0.000000	0.269794	0.065430	0.627887	0.000000	0.036889	0.133267	0.005467	0.855800	0.000000	0.005467	0.698097	0.103863	0.175594	0.000000	0.022446	0.000000	0.000000	0.000475	0.999525	0.000000	0.000000	0.000000	1.000000	0.000000	0.000000	0.035746	0.372622	0.106535	0.000000	0.485097	0.088061	0.201919	0.454950	0.000000	0.255070	0.037568	0.061266	0.828837	0.000000	0.072329	0.018718	0.023371	0.932368	0.000000	0.025543	4.469880	
7200000	-65.018373	314	1	7	0 0 Z Z Z 0 Z 0 0 0 0 0 Z Z Z 0 0 0 0 0 	1.425683	1.425683	0.000000	0.000000	0.000000	1.425683	0.000000	1.425683	1.425683	1.425683	1.425683	1.425683	0.000000	0.000000	0.000000	1.425683	1.425683	1.425683	1.425683	1.425683	0.124957	0.104940	0.459552	0.058534	0.252017	0.403424	0.005122	0.560559	0.000064	0.030831	0.532423	0.172877	0.128498	0.001377	0.164825	0.001694	0.004642	0.050785	0.892094	0.050785	0.000000	0.000000	1.000000	0.000000	0.000000	0.005557	0.085201	0.373386	0.001958	0.533897	0.120309	0.087308	0.501165	0.006911	0.284307	0.097620	0.088481	0.665900	0.002925	0.145074	--	--	--	--	--	3.057323	
7205000	-68.257725	116	1	7	0 0 Z 0 0 0 Z 0 0 0 Z 0 Z Z 0 Z Z 0 0 0 	1.087910	1.087910	0.000000	1.087910	1.087910	1.087910	0.000000	1.087910	1.087910	1.087910	0.000000	1.087910	0.000000	0.000000	1.087910	0.000000	0.000000	1.087910	1.087910	1.087910	0.155674	0.186736	0.298641	0.168399	0.190550	0.354168	0.016303	0.626401	0.001406	0.001721	0.373748	0.528041	0.089621	0.000387	0.008203	0.000015	0.000015	0.000015	0.992992	0.006962	0.000000	0.000000	1.000000	0.000000	0.000000	0.024811	0.028976	0.319689	0.000467	0.626057	0.105264	0.031022	0.717649	0.004390	0.141675	0.021000	0.012429	0.935119	0.007105	0.024347	0.023010	0.021534	0.180342	0.618165	0.156949	6.064399	
7210000	-65.245482	314	1	11	Z 0 Z Z 0 0 Z 0 Z Z 0 0 Z Z Z Z 0 0 0 Z 	0.000000	2.616745	0.000000	0.000000	2.616745	2.616745	0.000000	2.616745	0.000000	0.000000	2.616745	2.616745	0.000000	0.000000	0.000000	0.000000	2.616745	2.616745	2.616745	0.000000	0.058997	0.341809	0.290981	0.000000	0.308213	0.759219	0.102939	0.034903	0.000000	0.102939	0.001062	0.738544	0.009654	0.000000	0.250740	0.008366	0.008366	0.110827	0.864074	0.008366	0.000000	0.000000	1.000000	0.000000	0.000000	0.003337	0.155803	0.224396	0.000000	0.616464	0.166718	0.266896	0.089188	0.000000	0.477198	0.162156	0.256255	0.224550	0.000000	0.357038	--	--	--	--	--	4.934555	
7215000	-67.039016	847	1	7	Z 0 0 0 Z 0 0 0 0 0 Z 0 Z Z 0 0 Z 0 Z 0 	0.000000	1.886728	1.886728	1.886728	0.000000	1.886728	1.886728	1.886728	1.886728	1.886728	0.000000	1.886728	0.000000	0.000000	1.886728	1.886728	0.000000	1.886728	0.000000	1.886728	0.231282	0.129389	0.523585	0.102259	0.013486	0.161422	0.015345	0.807609	0.015345	0.000279	0.377796	0.168401	0.434340	0.013079	0.006384	0.025847	0.025847	0.001459	0.917496	0.029352	0.000000	0.000000	1.000000	0.000000	0.000000	0.038456	0.120610	0.674047	0.038452	0.128435	0.028595	0.011947	0.952681	0.006268	0.000509	0.021191	0.018812	0.941656	0.018001	0.000340	0.100687	0.097750	0.466265	0.326663	0.008636	9.699228	
7220000	-66.566154	901	1	7	0 0 Z Z Z 0 0 0 0 0 0 0 0 Z 0 Z Z 0 0 Z 	1.130017	1.130017	0.000000	0.000000	0.000000	1.130017	1.130017	1.130017	1.130017	1.130017	1.130017	1.130017	1.130017	0.000000	1.130017	0.000000	0.000000	1.130017	1.130017	0.000000	0.187919	0.143098	0.392911	0.234311	0.041761	0.529041	0.002048	0.436020	0.031692	0.001199	0.555582	0.262583	0.157056	0.006713	0.018066	0.000192	0.013916	0.012555	0.973146	0.000192	0.000000	0.000000	1.000000	0.000000	0.000000	0.000454	0.040768	0.245889	0.000105	0.712783	0.051805	0.020986	0.747271	0.007757	0.172180	0.012913	0.009578	0.940799	0.006951	0.029760	0.013707	0.069268	0.568884	0.331952	0.016189	5.219804	
7225000	-66.927778	180	1	9	Z 0 Z Z 0 0 Z 0 0 0 Z 0 Z Z Z 0 Z 0 0 0 	0.000000	1.519578	0.000000	0.000000	1.519578	1.519578	0.000000	1.519578	1.519578	1.519578	0.000000	1.519578	0.000000	0.000000	0.000000	1.519578	0.000000	1.519578	1.519578	1.519578	0.006119	0.226436	0.239642	0.123275	0.404528	0.501749	0.024996	0.470694	0.000003	0.002559	0.002994	0.925080	0.058939	0.000026	0.012961	0.000001	0.000145	0.000145	0.979383	0.020326	0.000000	0.000000	1.000000	0.000000	0.000000	0.000967	0.487044	0.339355	0.000654	0.171980	0.059439	0.233957	0.660020	0.000174	0.046409	0.021496	0.057643	0.902236	0.000059	0.018566	--	--	--	--	--	1.610283	
7230000	-63.997234	709	1	8	0 0 Z 0 Z 0 0 0 0 0 Z 0 Z Z Z Z Z 0 0 0 	2.155108	2.155108	0.000000	2.155108	0.000000	2.155108	2.155108	2.155108	2.155108	2.155108	0.000000	2.155108	0.000000	0.000000	0.000000	0.000000	0.000000	2.155108	2.155108	2.155108	0.274780	0.045079	0.638931	0.000000	0.041210	0.445384	0.004250	0.546116	0.000000	0.004250	0.736221	0.045509	0.206217	0.000000	0.012053	0.000001	0.000819	0.000001	0.998360	0.000819	0.000000	0.000000	1.000000	0.000000	0.000000	0.026646	0.047273	0.569505	0.000000	0.356576	0.224923	0.055203	0.617328	0.000000	0.102547	0.072025	0.024927	0.867550	0.000000	0.035498	0.069444	0.087011	0.730677	0.000000	0.112867	1.471810	
7235000	-65.476909	135	1	5	0 0 0 0 0 0 0 0 0 0 Z Z Z 0 0 Z 0 0 0 Z 	2.041383	2.041383	2.041383	2.041383	2.041383	2.041383	2.041383	2.041383	2.041383	2.041383	0.000000	0.000000	0.000000	2.041383	2.041383	0.000000	2.041383	2.041383	2.041383	0.000000	0.223680	0.218706	0.282413	0.131018	0.144182	0.184452	0.036099	0.728076	0.013769	0.037604	0.323968	0.339597	0.146202	0.031471	0.158762	0.008660	0.008660	0.000086	0.982508	0.000086	0.000000	0.000000	1.000000	0.000000	0.000000	0.073236	0.082240	0.060420	0.004681	0.779423	0.163301	0.107891	0.261592	0.015712	0.451504	0.081493	0.065003	0.653286	0.020231	0.179987	0.164850	0.150979	0.315536	0.256677	0.111958	6.837185	
7240000	-64.913182	438	1	9	Z 0 Z Z Z 0 Z 0 0 0 Z 0 Z 0 0 Z Z 0 0 0 	0.000000	2.183972	0.000000	0.000000	0.000000	2.183972	0.000000	2.183972	2.183972	2.183972	0.000000	2.183972	0.000000	2.183972	2.183972	0.000000	0.000000	2.183972	2.183972	2.183972	0.017541	0.148488	0.295196	0.332145	0.206630	0.646206	0.001081	0.350550	0.001081	0.001081	0.053124	0.372866	0.335278	0.098793	0.139939	0.000000	0.000049	0.000045	0.987636	0.012270	0.000000	0.000000	1.000000	0.000000	0.000000	0.001338	0.215524	0.478415	0.011311	0.293412	0.142218	0.051334	0.732656	0.014129	0.059662	0.140270	0.103659	0.560994	0.092900	0.102176	0.015909	0.068071	0.266930	0.440593	0.208497	5.153305	
7245000	-65.677911	220	1	11	Z 0 0 Z Z 0 Z 0 0 0 Z 0 Z Z Z Z Z 0 0 Z 	0.000000	2.098245	2.098245	0.000000	0.000000	2.098245	0.000000	2.098245	2.098245	2.098245	0.000000	2.098245	0.000000	0.000000	0.000000	0.000000	0.000000	2.098245	2.098245	0.000000	0.289880	0.076777	0.574619	0.000000	0.058725	0.515795	0.005871	0.472464	0.000000	0.005871	0.016536	0.515213	0.360931	0.000000	0.107321	0.053903	0.000011	0.000924	0.945150	0.000011	0.000000	0.000000	1.000000	0.000000	0.000000	0.000494	0.135930	0.435049	0.000000	0.428527	0.094996	0.073095	0.681437	0.000000	0.150472	0.115192	0.197323	0.471199	0.000000	0.216286	--	--	--	--	--	9.579487	
7250000	-70.085238	124	1	8	0 0 Z 0 0 0 0 Z 0 0 Z 0 0 Z Z Z 0 0 Z Z 	2.889455	2.889455	0.000000	2.889455	2.889455	2.889455	2.889455	0.000000	2.889455	2.889455	0.000000	2.889455	2.889455	0.000000	0.000000	0.000000	2.889455	2.889455	0.000000	0.000000	0.213367	0.247837	0.421448	0.038718	0.078629	0.230103	0.075882	0.676776	0.005630	0.011609	0.350900	0.192690	0.240069	0.016890	0.199451	0.000115	0.017445	0.000115	0.982212	0.000115	0.000000	0.000000	1.000000	0.000000	0.000000	0.004332	0.001251	0.994111	0.000001	0.000305	0.057072	0.024126	0.917641	0.000290	0.000871	0.092694	0.086568	0.809614	0.002769	0.008355	0.119747	0.287980	0.493094	0.073615	0.025564	5.021226	
7255000	-65.762866	178	1	11	0 0 Z Z 0 0 Z 0 0 Z 0 Z Z Z Z Z 0 Z 0 Z 	2.098002	2.098002	0.000000	0.000000	2.098002	2.098002	0.000000	2.098002	2.098002	0.000000	2.098002	0.000000	0.000000	0.000000	0.000000	0.000000	2.098002	0.000000	2.098002	0.000000	0.313392	0.492408	0.142770	0.000000	0.051429	0.324710	0.052502	0.570286	0.000000	0.052502	0.294979	0.670941	0.004747	0.000000	0.029333	0.000002	0.000002	0.002482	0.997513	0.000002	0.000000	0.000000	1.000000	0.000000	0.000000	0.082039	0.906169	0.003917	0.000000	0.007876	0.303114	0.640836	0.041597	0.000000	0.014453	0.250972	0.378704	0.321876	0.000000	0.048448	0.128989	0.170061	0.661574	0.000000	0.039376	6.080699	
7260000	-68.416543	916	1	8	0 0 Z 0 Z 0 Z 0 0 0 0 0 0 Z Z 0 Z 0 Z Z 	1.977348	1.977348	0.000000	1.977348	0.000000	1.977348	0.000000	1.977348	1.977348	1.977348	1.977348	1.977348	1.977348	0.000000	0.000000	1.977348	0.000000	1.977348	0.000000	0.000000	0.359677	0.021547	0.614765	0.003860	0.000151	0.433648	0.012502	0.547680	0.006090	0.000080	0.829023	0.027682	0.128179	0.014891	0.000225	0.000000	0.000000	0.000277	0.999723	0.000000	0.000000	0.000000	1.000000	0.000000	0.000000	0.022832	0.225485	0.747282	0.000093	0.004307	0.106610	0.047911	0.844448	0.000752	0.000280	--	--	--	--	--	0.009133	0.006996	0.983121	0.000741	0.000009	8.772927	
7265000	-68.921740	970	1	11	0 0 Z 0 Z 0 Z 0 0 Z Z Z Z Z Z 0 Z 0 Z 0 	2.259680	2.259680	0.000000	2.259680	0.000000	2.259680	0.000000	2.259680	2.259680	0.000000	0.000000	0.000000	0.000000	0.000000	0.000000	2.259680	0.000000	2.259680	0.000000	2.259680	0.370781	0.251360	0.279362	0.014412	0.084085	0.389094	0.006118	0.604768	0.000000	0.000019	0.773853	0.149627	0.069893	0.000134	0.006493	0.000016	0.000016	0.000000	0.992351	0.007618	0.000000	0.000000	1.000000	0.000000	0.000000	0.070667	0.904628	0.009620	0.000034	0.015051	0.351971	0.566206	0.079315	0.000004	0.002503	0.239430	0.294723	0.440477	0.000958	0.024412	0.271120	0.297768	0.147053	0.068460	0.215599	0.556511	
7270000	-66.639496	937	1	12	0 0 Z Z Z 0 Z 0 0 0 0 Z 0 Z Z Z Z Z Z Z 	2.688190	2.688190	0.000000	0.000000	0.000000	2.688190	0.000000	2.688190	2.688190	2.688190	2.688190	0.000000	2.688190	0.000000	0.000000	0.000000	0.000000	0.000000	0.000000	0.000000	0.281282	0.065290	0.596851	0.056576	0.000000	0.336370	0.015249	0.643493	0.004888	0.000000	0.579665	0.123159	0.234161	0.063015	0.000000	0.000036	0.000033	0.010033	0.989899	0.000000	0.000000	0.000000	1.000000	0.000000	0.000000	0.038734	0.755168	0.206025	0.000073	0.000000	0.221341	0.242571	0.533357	0.002730	0.000000	0.132790	0.103963	0.760162	0.003085	0.000000	0.082997	0.056080	0.788905	0.072018	0.000000	2.339804	
7275000	-69.866457	463	1	8	Z 0 Z 0 Z Z Z 0 0 0 0 0 0 Z 0 Z 0 0 0 Z 	0.000000	1.958734	0.000000	1.958734	0.000000	0.000000	0.000000	1.958734	1.958734	1.958734	1.958734	1.958734	1.958734	0.000000	1.958734	0.000000	1.958734	1.958734	1.958734	0.000000	0.151049	0.008622	0.436765	0.278247	0.125316	0.450102	0.000353	0.425491	0.067006	0.057047	0.245452	0.074341	0.323629	0.028064	0.328514	0.000000	0.000000	0.000712	0.999288	0.000000	0.000000	0.000000	1.000000	0.000000	0.000000	0.043126	0.005388	0.383526	0.003156	0.564804	0.266399	0.007539	0.388206	0.051164	0.286692	0.047226	0.000090	0.893359	0.011736	0.047589	0.052324	0.001002	0.550920	0.353439	0.042315	8.582818	
7280000	-66.482661	995	1	6	0 0 0 0 Z 0 0 0 0 0 0 0 0 Z Z Z Z 0 Z 0 	1.089068	1.089068	1.089068	1.089068	0.000000	1.089068	1.089068	1.089068	1.089068	1.089068	1.089068	1.089068	1.089068	0.000000	0.000000	0.000000	0.000000	1.089068	0.000000	1.089068	0.236035	0.071877	0.688044	0.003134	0.000910	0.043365	0.002030	0.954556	0.000047	0.000002	0.657220	0.159123	0.171806	0.004874	0.006976	0.000192	0.000192	0.000192	0.999231	0.000192	0.000000	0.000000	1.000000	0.000000	0.000000	0.013721	0.394755	0.589391	0.000006	0.002127	0.008752	0.051006	0.940152	0.000011	0.000079	0.004886	0.008000	0.987094	0.000006	0.000013	0.037368	0.040259	0.917880	0.003620	0.000874	4.802640	
7285000	-68.090388	51	1	11	Z Z Z Z 0 0 0 0 0 0 0 0 Z Z Z Z Z 0 Z Z 	0.000000	0.000000	0.000000	0.000000	1.052133	1.052133	1.052133	1.052133	1.052133	1.052133	1.052133	1.052133	0.000000	0.000000	0.000000	0.000000	0.000000	1.052133	0.000000	0.000000	0.000000	0.376077	0.566203	0.000000	0.057720	0.000000	0.007535	0.992453	0.000000	0.000012	0.000000	0.810764	0.170623	0.000000	0.018613	0.000000	0.010929	0.010929	0.978095	0.000046	0.000000	0.000000	1.000000	0.000000	0.000000	0.000000	0.025327	0.973097	0.000000	0.001576	0.000000	0.005802	0.994185	0.000000	0.000013	0.000000	0.005514	0.994477	0.000000	0.000009	0.000000	0.022428	0.977556	0.000000	0.000017	8.960484	
7290000	-66.619344	124	1	12	0 Z Z 0 Z Z Z 0 0 Z Z 0 Z Z Z Z Z 0 0 0 	2.205535	0.000000	0.000000	2.205535	0.000000	0.000000	0.000000	2.205535	2.205535	0.000000	0.000000	2.205535	0.000000	0.000000	0.000000	0.000000	0.000000	2.205535	2.205535	2.205535	0.089622	0.005611	0.791742	0.000000	0.113025	0.000397	0.000111	0.981445	0.000000	0.018046	0.716789	0.016902	0.205705	0.000000	0.060604	0.000035	0.000035	0.000035	0.990168	0.009727	0.000000	0.000000	1.000000	0.000000	0.000000	0.000028	0.000029	0.843392	0.000000	0.156550	0.000038	0.000030	0.987394	0.000000	0.012539	0.000575	0.000575	0.961461	0.000000	0.037389	0.005347	0.005347	0.688720	0.000000	0.300586	1.118074	
7295000	-67.813890	847	1	7	0 0 Z Z 0 Z 0 0 0 0 Z 0 Z 0 0 Z Z 0 0 0 	1.354991	1.354991	0.000000	0.000000	1.354991	0.000000	1.354991	1.354991	1.354991	1.354991	0.000000	1.354991	0.000000	1.354991	1.354991	0.000000	0.000000	1.354991	1.354991	1.354991	0.143758	0.150139	0.405400	0.215198	0.085506	0.125312	0.001655	0.856201	0.008416	0.008416	0.443640	0.333808	0.183540	0.017421	0.021592	0.000058	0.013856	0.000191	0.971978	0.013917	0.000000	0.000000	1.000000	0.000000	0.000000	0.000793	0.002143	0.399343	0.000792	0.596929	0.007350	0.000402	0.946765	0.001384	0.044099	0.009618	0.000232	0.967781	0.008934	0.013435	0.011751	0.008587	0.368258	0.500775	0.110628	6.791382	
7300000	-62.988916	244	1	8	0 0 Z 0 Z 0 0 0 0 0 0 0 Z Z Z Z Z 0 0 Z 	1.682492	1.682492	0.000000	1.682492	0.000000	1.682492	1.682492	1.682492	1.682492	1.682492	1.682492	1.682492	0.000000	0.000000	0.000000	0.000000	0.000000	1.682492	1.682492	0.000000	0.305200	0.094492	0.541428	0.000000	0.058880	0.166934	0.010095	0.811625	0.000000	0.011346	0.738432	0.082983	0.156818	0.000000	0.021767	0.000053	0.006925	0.006392	0.986577	0.000053	0.000000	0.000000	1.000000	0.000000	0.000000	0.011208	0.042857	0.776345	0.000000	0.169589	0.081598	0.037439	0.811278	0.000000	0.069684	0.013214	0.008141	0.966633	0.000000	0.012012	0.062205	0.155930	0.720054	0.000000	0.061810	2.600516	
7305000	-64.436906	823	1	6	0 0 Z 0 Z 0 Z 0 0 0 0 0 Z 0 Z Z 0 0 0 0 	0.940105	0.940105	0.000000	0.940105	0.000000	0.940105	0.000000	0.940105	0.940105	0.940105	0.940105	0.940105	0.000000	0.940105	0.000000	0.000000	0.940105	0.940105	0.940105	0.940105	0.189927	0.056504	0.667903	0.001891	0.083775	0.090611	0.002580	0.900843	0.000002	0.005965	0.646069	0.166931	0.097062	0.000997	0.088941	0.000058	0.000058	0.006972	0.985939	0.006972	0.000000	0.000000	1.000000	0.000000	0.000000	0.005858	0.041531	0.713956	0.000006	0.238648	0.013069	0.006823	0.958880	0.000007	0.021222	0.003236	0.002892	0.990388	0.000002	0.003482	0.011552	0.011500	0.887815	0.019236	0.069897	1.325395	
7310000	-70.350402	616	1	8	Z 0 Z 0 0 0 Z 0 0 Z 0 0 Z Z 0 0 Z 0 Z 0 	0.000000	1.170259	0.000000	1.170259	1.170259	1.170259	0.000000	1.170259	1.170259	0.000000	1.170259	1.170259	0.000000	0.000000	1.170259	1.170259	0.000000	1.170259	0.000000	1.170259	0.036958	0.507969	0.203300	0.133672	0.118101	0.156670	0.011682	0.828350	0.003265	0.000033	0.011017	0.967737	0.001481	0.000195	0.019569	0.001821	0.001821	0.040809	0.914742	0.040809	0.000000	0.000000	1.000000	0.000000	0.000000	0.018453	0.606057	0.253335	0.018230	0.103925	0.047410	0.263944	0.660908	0.018978	0.008760	0.024353	0.073155	0.883699	0.017416	0.001377	0.022497	0.030574	0.594245	0.336043	0.016640	5.576597	
7315000	-71.784996	10	1	6	Z 0 Z Z Z 0 Z 0 0 0 0 Z 0 0 0 0 0 0 0 0 	0.000000	2.338339	0.000000	0.000000	0.000000	2.338339	0.000000	2.338339	2.338339	2.338339	2.338339	0.000000	2.338339	2.338339	2.338339	2.338339	2.338339	2.338339	2.338339	2.338339	0.104021	0.225960	0.230769	0.217702	0.221548	0.497297	0.007175	0.383731	0.055899	0.055899	0.098583	0.174576	0.196509	0.223758	0.306574	0.000006	0.000023	0.004789	0.990393	0.004789	0.000000	0.000000	1.000000	0.000000	0.000000	0.000079	0.204371	0.053671	0.041976	0.699903	0.032546	0.142576	0.167626	0.145775	0.511477	0.038805	0.139266	0.428532	0.129800	0.263597	0.026780	0.107403	0.368072	0.249584	0.248162	4.481813	
7320000	-68.633050	405	1	11	0 Z 0 Z Z 0 Z 0 0 0 Z Z Z Z Z Z 0 0 Z 0 	3.165204	0.000000	3.165204	0.000000	0.000000	3.165204	0.000000	3.165204	3.165204	3.165204	0.000000	0.000000	0.000000	0.000000	0.000000	0.000000	3.165204	3.165204	0.000000	3.165204	0.042113	0.269524	0.649058	0.000000	0.039305	0.000876	0.054083	0.944252	0.000000	0.000790	0.119808	0.456679	0.326616	0.000000	0.096897	0.026495	0.000281	0.000281	0.946448	0.026495	0.000000	0.000000	1.000000	0.000000	0.000000	0.005754	0.577185	0.402632	0.000000	0.014429	0.010567	0.292336	0.686056	0.000000	0.011040	0.003264	0.137754	0.855699	0.000000	0.003283	0.074881	0.196151	0.654048	0.000000	0.074920	4.137684	
7325000	-63.840363	441	1	8	0 0 Z 0 Z 0 0 0 0 0 Z 0 Z Z Z Z 0 0 0 Z 	1.902042	1.902042	0.000000	1.902042	0.000000	1.902042	1.902042	1.902042	1.902042	1.902042	0.000000	1.902042	0.000000	0.000000	0.000000	0.000000	1.902042	1.902042	1.902042	0.000000	0.249767	0.222109	0.360856	0.000000	0.167268	0.492051	0.007876	0.432827	0.000000	0.067246	0.455079	0.111710	0.227557	0.000000	0.205653	0.000601	0.033204	0.000601	0.964992	0.000601	0.000000	0.000000	1.000000	0.000000	0.000000	0.013752	0.011638	0.929232	0.000000	0.045378	0.135683	0.019858	0.785883	0.000000	0.058576	0.026328	0.011532	0.944085	0.000000	0.018055	0.103293	0.434371	0.361370	0.000000	0.100966	4.356609	
7330000	-71.747711	937	1	8	0 0 0 0 Z 0 0 0 0 0 0 Z Z Z Z 0 Z Z Z 0 	2.487790	2.487790	2.487790	2.487790	0.000000	2.487790	2.487790	2.487790	2.487790	2.487790	2.487790	0.000000	0.000000	0.000000	0.000000	2.487790	0.000000	0.000000	0.000000	2.487790	0.201166	0.099055	0.699779	0.000000	0.000000	0.194773	0.014699	0.790528	0.000000	0.000000	0.507991	0.149637	0.342372	0.000000	0.000000	0.010784	0.010784	0.010784	0.956864	0.010784	0.000000	0.000000	1.000000	0.000000	0.000000	0.068001	0.651734	0.280264	0.000000	0.000000	0.109297	0.186898	0.703806	0.000000	0.000000	0.057170	0.068069	0.874761	0.000000	0.000000	0.123996	0.132146	0.743859	0.000000	0.000000	4.000446	
7335000	-68.557294	647	1	8	0 0 Z Z Z 0 Z 0 0 Z 0 0 0 Z Z Z 0 0 0 0 	1.689172	1.689172	0.000000	0.000000	0.000000	1.689172	0.000000	1.689172	1.689172	0.000000	1.689172	1.689172	1.689172	0.000000	0.000000	0.000000	1.689172	1.689172	1.689172	1.689172	0.279305	0.189838	0.348936	0.010362	0.171559	0.463492	0.004238	0.497320	0.001794	0.033156	0.477660	0.289498	0.032079	0.007426	0.193337	0.000181	0.000559	0.022424	0.957112	0.019723	0.000000	0.000000	1.000000	0.000000	0.000000	0.006132	0.372976	0.150186	0.000002	0.470704	0.163441	0.140636	0.427840	0.001146	0.266936	0.030809	0.028359	0.898906	0.000070	0.041856	0.008643	0.014381	0.887424	0.013185	0.076366	0.655396	
7340000	-76.989713	34	1	9	0 Z Z 0 0 Z 0 0 0 Z 0 Z Z Z Z 0 0 0 0 Z 	1.694418	0.000000	0.000000	1.694418	1.694418	0.000000	1.694418	1.694418	1.694418	0.000000	1.694418	0.000000	0.000000	0.000000	0.000000	1.694418	1.694418	1.694418	1.694418	0.000000	0.045202	0.197779	0.323820	0.020927	0.412272	0.000080	0.000076	0.984524	0.000075	0.015244	0.283878	0.593450	0.004475	0.001610	0.116587	0.000060	0.012562	0.014089	0.973085	0.000204	0.000000	0.000000	1.000000	0.000000	0.000000	0.000846	0.001565	0.008961	0.000802	0.987825	0.003667	0.003683	0.219350	0.003657	0.769643	0.003243	0.003243	0.715638	0.003242	0.274634	--	--	--	--	--	3.781078	
7345000	-65.914105	126	1	11	Z 0 Z 0 Z 0 Z 0 0 0 0 Z Z 0 Z Z Z 0 Z Z 	0.000000	2.533788	0.000000	2.533788	0.000000	2.533788	0.000000	2.533788	2.533788	2.533788	2.533788	0.000000	0.000000	2.533788	0.000000	0.000000	0.000000	2.533788	0.000000	0.000000	0.318569	0.102533	0.561850	0.011458	0.005590	0.427505	0.011616	0.560728	0.000075	0.000075	0.616982	0.102319	0.272680	0.003706	0.004313	0.000027	0.000027	0.009281	0.990665	0.000000	0.000000	0.000000	1.000000	0.000000	0.000000	0.071780	0.614639	0.120374	0.002598	0.190609	0.259202	0.276539	0.447968	0.003781	0.012510	0.085563	0.090100	0.822169	0.000985	0.001182	0.042396	0.043660	0.874766	0.038552	0.000626	8.347297	
7350000	-64.552669	244	1	12	Z 0 Z Z Z Z Z 0 0 0 0 0 Z Z 0 Z Z 0 Z Z 	0.000000	1.334572	0.000000	0.000000	0.000000	0.000000	0.000000	1.334572	1.334572	1.334572	1.334572	1.334572	0.000000	0.000000	1.334572	0.000000	0.000000	1.334572	0.000000	0.000000	0.041720	0.000000	0.698054	0.260226	0.000000	0.147265	0.000000	0.845934	0.006800	0.000000	0.055589	0.000000	0.923634	0.020777	0.000000	0.000006	0.000000	0.004222	0.995772	0.000000	0.000000	0.000000	1.000000	0.000000	0.000000	0.000708	0.000000	0.998584	0.000708	0.000000	0.050873	0.000000	0.929825	0.019302	0.000000	0.006626	0.000000	0.989154	0.004219	0.000000	0.018568	0.000000	0.564416	0.417016	0.000000	8.854895	
7355000	-65.129593	628	2	12	0 0 Z Z 1 1 Z 1 1 0 1 Z Z Z Z Z Z Z Z Z 	2.620208	2.620208	0.000000	0.000000	2.120654	2.120654	0.000000	2.120654	2.120654	2.620208	2.120654	0.000000	0.000000	0.000000	0.000000	0.000000	0.000000	0.000000	0.000000	0.000000	0.367144	0.234585	0.398271	0.000000	0.000000	0.449516	0.059706	0.490778	0.000000	0.000000	0.442262	0.427565	0.130173	0.000000	0.000000	0.000518	0.000326	0.026385	0.972771	0.000000	0.000000	0.000000	1.000000	0.000000	0.000000	0.017737	0.859542	0.122721	0.000000	0.000000	0.256416	0.334512	0.409072	0.000000	0.000000	0.071026	0.061906	0.867069	0.000000	0.000000	0.022231	0.014591	0.963178	0.000000	0.000000	6.563044	
7360000	-64.901051	51	1	6	0 0 Z 0 Z 0 Z 0 0 0 0 0 Z 0 Z 0 0 0 Z 0 	1.388700	1.388700	0.000000	1.388700	0.000000	1.388700	0.000000	1.388700	1.388700	1.388700	1.388700	1.388700	0.000000	1.388700	0.000000	1.388700	1.388700	1.388700	0.000000	1.388700	0.322480	0.199452	0.333960	0.042503	0.101606	0.601831	0.002890	0.391230	0.000074	0.003975	0.554434	0.161422	0.142298	0.016467	0.125380	0.000680	0.000680	0.023239	0.952163	0.023239	0.000000	0.000000	1.000000	0.000000	0.000000	0.011677	0.056532	0.924592	0.000169	0.007030	0.142121	0.012351	0.842947	0.000087	0.002494	0.028192	0.012045	0.959420	0.000043	0.000301	0.009579	0.006519	0.978276	0.003809	0.001817	3.944620	
7365000	-70.384753	485	1	8	0 0 Z 0 0 0 Z 0 0 Z 0 0 Z 0 Z Z Z 0 0 Z 	2.468216	2.468216	0.000000	2.468216	2.468216	2.468216	0.000000	2.468216	2.468216	0.000000	2.468216	2.468216	0.000000	2.468216	0.000000	0.000000	0.000000	2.468216	2.468216	0.000000	0.231991	0.234793	0.245885	0.103678	0.183652	0.561506	0.044720	0.388598	0.000130	0.005046	0.395496	0.507243	0.031727	0.021597	0.043937	0.000002	0.000002	0.003047	0.996946	0.000002	0.000000	0.000000	1.000000	0.000000	0.000000	0.029568	0.214375	0.122083	0.000478	0.633497	0.317543	0.212445	0.239194	0.009587	0.221231	0.221602	0.177506	0.421093	0.005463	0.174335	0.121048	0.104252	0.586824	0.086378	0.101497	3.740218	
7370000	-62.585376	352	1	14	Z 0 0 Z Z 0 Z 0 0 0 Z Z Z Z Z Z Z Z Z Z 	0.000000	3.864660	3.864660	0.000000	0.000000	3.864660	0.000000	3.864660	3.864660	3.864660	0.000000	0.000000	0.000000	0.000000	0.000000	0.000000	0.000000	0.000000	0.000000	0.000000	0.480906	0.080098	0.438996	0.000000	0.000000	0.141126	0.025263	0.833611	0.000000	0.000000	0.189757	0.260637	0.549605	0.000000	0.000000	0.013003	0.000000	0.000052	0.986945	0.000000	0.000000	0.000000	1.000000	0.000000	0.000000	0.000940	0.739567	0.259493	0.000000	0.000000	0.049883	0.303059	0.647059	0.000000	0.000000	0.048019	0.097219	0.854762	0.000000	0.000000	--	--	--	--	--	8.868278	
7375000	-72.333500	598	1	7	Z 0 Z Z Z 0 Z 0 0 0 Z 0 0 Z 0 0 0 0 0 0 	0.000000	1.055205	0.000000	0.000000	0.000000	1.055205	0.000000	1.055205	1.055205	1.055205	0.000000	1.055205	1.055205	0.000000	1.055205	1.055205	1.055205	1.055205	1.055205	1.055205	0.000401	0.159143	0.399274	0.152496	0.288685	0.406197	0.003662	0.519522	0.035960	0.034658	0.000769	0.781252	0.063763	0.001877	0.152339	0.000000	0.000000	0.000000	0.999909	0.000091	0.000000	0.000000	1.000000	0.000000	0.000000	0.001837	0.055031	0.436392	0.040447	0.466293	0.045005	0.019703	0.732174	0.035360	0.167758	0.012615	0.010265	0.938194	0.012368	0.026558	--	--	--	--	--	9.628373	
7380000	-67.034577	551	1	9	0 0 Z 0 Z 0 Z 0 0 Z 0 0 Z Z Z 0 Z 0 0 Z 	1.916182	1.916182	0.000000	1.916182	0.000000	1.916182	0.000000	1.916182	1.916182	0.000000	1.916182	1.916182	0.000000	0.000000	0.000000	1.916182	0.000000	1.916182	1.916182	0.000000	0.267895	0.127787	0.525904	0.018267	0.060147	0.593473	0.002473	0.401577	0.000005	0.002473	0.642502	0.289250	0.033579	0.000656	0.034013	0.000000	0.000000	0.000907	0.999093	0.000000	0.000000	0.000000	1.000000	0.000000	0.000000	0.021575	0.122708	0.266643	0.000320	0.588753	0.285137	0.041310	0.547481	0.000664	0.125408	0.113578	0.051165	0.761525	0.001041	0.072692	--	--	--	--	--	9.965500	
7385000	-76.048069	591	1	7	Z Z Z 0 0 0 0 0 0 Z 0 0 0 Z 0 Z 0 0 0 Z 	0.000000	0.000000	0.000000	1.369313	1.369313	1.369313	1.369313	1.369313	1.369313	0.000000	1.369313	1.369313	1.369313	0.000000	1.369313	0.000000	1.369313	1.369313	1.369313	0.000000	0.000553	0.781551	0.105184	0.004818	0.107895	0.000017	0.003461	0.989599	0.003461	0.003461	0.001697	0.883104	0.002156	0.000028	0.113015	0.000005	0.029696	0.029696	0.939553	0.001050	0.000000	0.000000	1.000000	0.000000	0.000000	0.000237	0.419198	0.001502	0.000001	0.579062	0.001661	0.266501	0.351892	0.002977	0.376969	0.000331	0.067002	0.832440	0.006302	0.093924	0.000026	0.080034	0.699314	0.205531	0.015096	0.763757	
7390000	-64.891420	727	1	10	Z 0 Z Z Z 0 0 0 0 0 Z 0 Z Z Z Z 0 0 0 Z 	0.000000	1.998723	0.000000	0.000000	0.000000	1.998723	1.998723	1.998723	1.998723	1.998723	0.000000	1.998723	0.000000	0.000000	0.000000	0.000000	1.998723	1.998723	1.998723	0.000000	0.012728	0.441200	0.412339	0.000000	0.133733	0.177231	0.014917	0.773379	0.000000	0.034473	0.014936	0.545904	0.203981	0.000000	0.235179	0.000000	0.003096	0.000003	0.996898	0.000003	0.000000	0.000000	1.000000	0.000000	0.000000	0.001945	0.107078	0.506129	0.000000	0.384849	0.072431	0.075076	0.668955	0.000000	0.183538	0.033274	0.031362	0.875865	0.000000	0.059500	--	--	--	--	--	2.813927	
7395000	-64.869470	317	1	8	Z 0 0 Z 0 0 Z 0 0 0 Z 0 Z Z 0 Z 0 0 Z 0 	0.000000	1.615579	1.615579	0.000000	1.615579	1.615579	0.000000	1.615579	1.615579	1.615579	0.000000	1.615579	0.000000	0.000000	1.615579	0.000000	1.615579	1.615579	0.000000	1.615579	0.045396	0.288911	0.459771	0.117802	0.088120	0.070443	0.009652	0.914239	0.005126	0.000540	0.007095	0.800565	0.091432	0.000765	0.100142	0.025141	0.000727	0.000727	0.948265	0.025141	0.000000	0.000000	1.000000	0.000000	0.000000	0.003376	0.105822	0.884242	0.003374	0.003185	0.022063	0.025635	0.938535	0.012949	0.000818	0.007580	0.007346	0.978101	0.006870	0.000103	0.124951	0.030768	0.317330	0.510355	0.016595	3.306065	
7400000	-62.305632	995	1	13	Z 0 Z Z 0 0 Z 0 0 0 0 Z Z Z Z Z Z Z Z Z 	0.000000	1.944897	0.000000	0.000000	1.944897	1.944897	0.000000	1.944897	1.944897	1.944897	1.944897	0.000000	0.000000	0.000000	0.000000	0.000000	0.000000	0.000000	0.000000	0.000000	0.018686	0.395359	0.585955	0.000000	0.000000	0.198854	0.016337	0.784808	0.000000	0.000000	0.002361	0.917950	0.079690	0.000000	0.000000	0.000000	0.000000	0.000575	0.999425	0.000000	0.000000	0.000000	1.000000	0.000000	0.000000	0.000574	0.783927	0.215499	0.000000	0.000000	0.016610	0.357034	0.626356	0.000000	0.000000	0.017067	0.074562	0.908371	0.000000	0.000000	0.016220	0.024360	0.959419	0.000000	0.000000	2.281982	
7405000	-69.124686	574	1	10	Z 0 Z 0 Z 0 Z 0 0 0 0 Z 0 Z Z Z Z 0 0 Z 	0.000000	2.279223	0.000000	2.279223	0.000000	2.279223	0.000000	2.279223	2.279223	2.279223	2.279223	0.000000	2.279223	0.000000	0.000000	0.000000	0.000000	2.279223	2.279223	0.000000	0.217364	0.139329	0.501900	0.031151	0.110257	0.168570	0.021969	0.785587	0.001905	0.021969	0.423886	0.209850	0.304583	0.005047	0.056634	0.000049	0.000049	0.011666	0.988188	0.000049	0.000000	0.000000	1.000000	0.000000	0.000000	0.044125	0.083381	0.029501	0.000079	0.842915	0.206355	0.109016	0.210181	0.001801	0.472646	0.073331	0.048218	0.745857	0.000297	0.132297	0.042400	0.035784	0.816527	0.049430	0.055859	5.129284	
7410000	-67.378319	598	1	7	0 0 0 Z 0 0 Z 0 0 0 Z 0 Z Z Z Z 0 0 0 0 	2.251887	2.251887	2.251887	0.000000	2.251887	2.251887	0.000000	2.251887	2.251887	2.251887	0.000000	2.251887	0.000000	0.000000	0.000000	0.000000	2.251887	2.251887	2.251887	2.251887	0.158283	0.204964	0.464614	0.000000	0.172140	0.336894	0.085905	0.505033	0.000000	0.072167	0.128859	0.603843	0.151890	0.000000	0.115407	0.000487	0.000000	0.000000	0.999026	0.000487	0.000000	0.000000	1.000000	0.000000	0.000000	0.021498	0.127347	0.453798	0.000000	0.397357	0.087398	0.128594	0.588586	0.000000	0.195422	0.049862	0.072385	0.804522	0.000000	0.073231	--	--	--	--	--	6.568506	
7415000	-67.437608	935	2	9	0 0 Z 0 Z Z Z 0 0 1 Z 0 Z Z Z 1 Z 1 1 1 	1.664290	1.664290	0.000000	1.664290	0.000000	0.000000	0.000000	1.664290	1.664290	1.488614	0.000000	1.664290	0.000000	0.000000	0.000000	1.488614	0.000000	1.488614	1.488614	1.488614	0.149946	0.000062	0.820945	0.000234	0.028813	0.229587	0.000009	0.765948	0.000007	0.004447	0.751662	0.001851	0.237364	0.000054	0.009069	0.000003	0.000003	0.000003	0.997382	0.002610	0.000000	0.000000	1.000000	0.000000	0.000000	0.033519	0.001305	0.666464	0.001006	0.297705	0.106137	0.001571	0.807741	0.001273	0.083279	0.050108	0.000426	0.914669	0.000343	0.034454	--	--	--	--	--	8.836859	
7420000	-65.626180	570	1	8	0 0 Z 0 0 0 Z 0 0 0 0 Z Z 0 Z Z Z 0 0 Z 	2.457167	2.457167	0.000000	2.457167	2.457167	2.457167	0.000000	2.457167	2.457167	2.457167	2.457167	0.000000	0.000000	2.457167	0.000000	0.000000	0.000000	2.457167	2.457167	0.000000	0.184345	0.180795	0.388860	0.120142	0.125858	0.287971	0.057061	0.635305	0.000396	0.019267	0.363994	0.378402	0.149285	0.036959	0.071360	0.007490	0.007490	0.099143	0.878388	0.007490	0.000000	0.000000	1.000000	0.000000	0.000000	0.048871	0.090331	0.025174	0.000289	0.835335	0.257975	0.165820	0.140270	0.002452	0.433483	0.204570	0.177062	0.340174	0.006000	0.272194	0.112510	0.106223	0.445355	0.204615	0.131297	6.328284	
7425000	-65.273509	51	1	11	0 0 0 Z 0 Z Z 0 0 Z 0 Z Z Z Z Z Z 0 0 Z 	2.785725	2.785725	2.785725	0.000000	2.785725	0.000000	0.000000	2.785725	2.785725	0.000000	2.785725	0.000000	0.000000	0.000000	0.000000	0.000000	0.000000	2.785725	2.785725	0.000000	0.138086	0.424284	0.064442	0.000000	0.373188	0.480948	0.015851	0.488733	0.000000	0.014467	0.152956	0.685702	0.011109	0.000000	0.150233	0.055379	0.001526	0.069191	0.872150	0.001755	0.000000	0.000000	1.000000	0.000000	0.000000	0.001451	0.008816	0.000202	0.000000	0.989531	0.058895	0.133148	0.005431	0.000000	0.802526	0.075065	0.050654	0.094343	0.000000	0.779939	0.214346	0.045061	0.303548	0.000000	0.437046	2.970450	
7430000	-65.400221	332	1	8	Z 0 0 Z 0 0 Z 0 0 0 0 0 0 Z Z Z Z Z 0 0 	0.000000	0.988842	0.988842	0.000000	0.988842	0.988842	0.000000	0.988842	0.988842	0.988842	0.988842	0.988842	0.988842	0.000000	0.000000	0.000000	0.000000	0.000000	0.988842	0.988842	0.084466	0.228236	0.587465	0.015902	0.083930	0.066114	0.009871	0.919474	0.000144	0.004397	0.001359	0.970460	0.028120	0.000001	0.000059	0.007527	0.000114	0.006981	0.977850	0.007527	0.000000	0.000000	1.000000	0.000000	0.000000	0.001070	0.561772	0.431237	0.000001	0.005921	0.024454	0.205272	0.752241	0.000170	0.017862	0.010132	0.051939	0.929212	0.000022	0.008695	--	--	--	--	--	6.422681	
7435000	-63.033544	135	1	5	0 0 0 0 0 0 Z 0 0 0 0 0 0 Z Z Z 0 0 0 Z 	1.158283	1.158283	1.158283	1.158283	1.158283	1.158283	0.000000	1.158283	1.158283	1.158283	1.158283	1.158283	1.158283	0.000000	0.000000	0.000000	1.158283	1.158283	1.158283	0.000000	0.146192	0.208829	0.580542	0.002724	0.061713	0.162576	0.017534	0.801890	0.000465	0.017534	0.247592	0.626309	0.058901	0.001669	0.065529	0.002764	0.000009	0.002764	0.994455	0.000009	0.000000	0.000000	1.000000	0.000000	0.000000	0.027947	0.033196	0.396187	0.000027	0.542643	0.055085	0.027547	0.774482	0.000224	0.142661	0.012745	0.010313	0.952102	0.000027	0.024813	0.060399	0.014200	0.898303	0.009674	0.017424	8.134511	
7440000	-69.464516	430	1	8	Z 0 0 0 Z 0 Z 0 0 0 Z 0 Z Z Z 0 0 0 0 Z 	0.000000	1.262091	1.262091	1.262091	0.000000	1.262091	0.000000	1.262091	1.262091	1.262091	0.000000	1.262091	0.000000	0.000000	0.000000	1.262091	1.262091	1.262091	1.262091	0.000000	0.169798	0.030385	0.696785	0.008470	0.094562	0.470496	0.004369	0.480275	0.000098	0.044762	0.052068	0.488616	0.175368	0.001174	0.282775	0.005534	0.000000	0.000009	0.994448	0.000009	0.000000	0.000000	1.000000	0.000000	0.000000	0.001725	0.016056	0.884260	0.000008	0.097952	0.135181	0.031618	0.753009	0.000976	0.079216	0.051993	0.032633	0.869378	0.000397	0.045600	--	--	--	--	--	6.753195	
7445000	-65.484096	847	1	10	Z Z 0 Z Z 0 Z 0 0 0 0 0 0 Z Z Z Z 0 0 Z 	0.000000	0.000000	1.821433	0.000000	0.000000	1.821433	0.000000	1.821433	1.821433	1.821433	1.821433	1.821433	1.821433	0.000000	0.000000	0.000000	0.000000	1.821433	1.821433	0.000000	0.000000	0.256686	0.616657	0.000000	0.126658	0.000000	0.024130	0.951740	0.000000	0.024130	0.000000	0.510007	0.350481	0.000000	0.139512	0.024367	0.000129	0.018356	0.957018	0.000129	0.000000	0.000000	1.000000	0.000000	0.000000	0.000000	0.109206	0.278165	0.000000	0.612630	0.000000	0.028006	0.861195	0.000000	0.110800	0.000000	0.028218	0.927937	0.000000	0.043845	0.000000	0.014158	0.969195	0.000000	0.016646	9.787629	
7450000	-68.566418	399	1	4	0 0 0 0 Z 0 0 0 0 0 0 0 0 Z Z 0 Z 0 0 0 	1.142439	1.142439	1.142439	1.142439	0.000000	1.142439	1.142439	1.142439	1.142439	1.142439	1.142439	1.142439	1.142439	0.000000	0.000000	1.142439	0.000000	1.142439	1.142439	1.142439	0.337833	0.060399	0.493164	0.056150	0.052454	0.164158	0.005387	0.824050	0.001019	0.005387	0.871770	0.039470	0.077087	0.005554	0.006120	0.048364	0.048364	0.048364	0.806545	0.048364	0.000000	0.000000	1.000000	0.000000	0.000000	0.015195	0.042631	0.348753	0.000647	0.592774	0.050826	0.019604	0.818558	0.002242	0.108769	0.036796	0.031357	0.883535	0.001423	0.046889	0.085920	0.081749	0.690391	0.048278	0.093662	5.336685	
7455000	-69.251496	385	1	10	0 0 Z Z Z 0 0 0 0 Z 0 Z Z Z 0 0 0 Z Z Z 	1.965793	1.965793	0.000000	0.000000	0.000000	1.965793	1.965793	1.965793	1.965793	0.000000	1.965793	0.000000	0.000000	0.000000	1.965793	1.965793	1.965793	0.000000	0.000000	0.000000	0.444485	0.160320	0.260450	0.072836	0.061909	0.123932	0.011782	0.851653	0.011782	0.000850	0.816253	0.126599	0.021406	0.001015	0.034727	0.000514	0.021966	0.022370	0.955148	0.000001	0.000000	0.000000	1.000000	0.000000	0.000000	0.007593	0.991787	0.000225	0.000039	0.000356	0.184826	0.772648	0.041000	0.000451	0.001075	0.177495	0.459481	0.357983	0.004123	0.000918	0.109397	0.391821	0.359879	0.136664	0.002239	0.469288	
7460000	-68.362293	441	1	8	0 0 Z 0 Z 0 Z 0 0 Z 0 Z 0 Z 0 0 Z 0 Z 0 	2.020489	2.020489	0.000000	2.020489	0.000000	2.020489	0.000000	2.020489	2.020489	0.000000	2.020489	0.000000	2.020489	0.000000	2.020489	2.020489	0.000000	2.020489	0.000000	2.020489	0.254933	0.084969	0.417887	0.213657	0.028554	0.444562	0.005056	0.484437	0.065254	0.000691	0.652752	0.155157	0.062256	0.081349	0.048485	0.006495	0.006495	0.080098	0.826814	0.080098	0.000000	0.000000	1.000000	0.000000	0.000000	0.139678	0.317096	0.519133	0.022347	0.001747	0.227175	0.067796	0.657830	0.044205	0.002994	0.037117	0.017871	0.927841	0.016893	0.000278	0.070130	0.065953	0.570240	0.259660	0.034017	2.969978	
7465000	-64.229524	536	1	9	0 0 Z Z 0 0 0 0 0 0 0 0 Z Z Z Z Z 0 Z Z 	1.803445	1.803445	0.000000	0.000000	1.803445	1.803445	1.803445	1.803445	1.803445	1.803445	1.803445	1.803445	0.000000	0.000000	0.000000	0.000000	0.000000	1.803445	0.000000	0.000000	0.182328	0.245420	0.568414	0.000000	0.003839	0.597205	0.038067	0.364638	0.000000	0.000090	0.449198	0.441021	0.103306	0.000000	0.006475	0.000223	0.012350	0.012350	0.975015	0.000062	0.000000	0.000000	1.000000	0.000000	0.000000	0.003085	0.083209	0.909728	0.000000	0.003978	0.115492	0.028909	0.855505	0.000000	0.000094	0.013023	0.006156	0.980813	0.000000	0.000009	0.041494	0.144180	0.812593	0.000000	0.001733	8.095428	
7470000	-64.646674	252	1	8	0 0 0 Z Z 0 Z 0 0 0 0 0 Z Z Z 0 Z 0 Z 0 	1.413307	1.413307	1.413307	0.000000	0.000000	1.413307	0.000000	1.413307	1.413307	1.413307	1.413307	1.413307	0.000000	0.000000	0.000000	1.413307	0.000000	1.413307	0.000000	1.413307	0.478194	0.061002	0.458707	0.000049	0.002048	0.546460	0.003963	0.449567	0.000000	0.000010	0.787722	0.069131	0.142641	0.000001	0.000505	0.005918	0.000038	0.005918	0.982209	0.005918	0.000000	0.000000	1.000000	0.000000	0.000000	0.002561	0.168354	0.826321	0.000001	0.002764	0.054771	0.009677	0.935544	0.000000	0.000009	0.004891	0.003038	0.992069	0.000000	0.000002	0.124085	0.031014	0.835009	0.001601	0.008291	2.890974	
7475000	-65.543948	551	1	10	Z 0 0 Z Z 0 Z 0 0 0 0 Z Z Z Z Z 0 0 0 Z 	0.000000	1.648915	1.648915	0.000000	0.000000	1.648915	0.000000	1.648915	1.648915	1.648915	1.648915	0.000000	0.000000	0.000000	0.000000	0.000000	1.648915	1.648915	1.648915	0.000000	0.018741	0.318568	0.357021	0.000000	0.305670	0.556242	0.003354	0.395806	0.000000	0.044598	0.000445	0.777916	0.030801	0.000000	0.190837	0.000710	0.000000	0.000677	0.998612	0.000000	0.000000	0.000000	1.000000	0.000000	0.000000	0.000014	0.111549	0.033959	0.000000	0.854479	0.014464	0.065788	0.138405	0.000000	0.781344	0.018982	0.116203	0.449191	0.000000	0.415623	--	--	--	--	--	7.261666	
7480000	-63.412902	244	1	8	0 0 Z Z 0 0 Z 0 0 0 0 0 0 Z Z 0 Z 0 Z Z 	1.025591	1.025591	0.000000	0.000000	1.025591	1.025591	0.000000	1.025591	1.025591	1.025591	1.025591	1.025591	1.025591	0.000000	0.000000	1.025591	0.000000	1.025591	0.000000	0.000000	0.079018	0.235100	0.677412	0.006139	0.002332	0.086812	0.009748	0.903268	0.000160	0.000012	0.070812	0.881273	0.035748	0.000821	0.011346	0.000002	0.000002	0.002794	0.997201	0.000000	0.000000	0.000000	1.000000	0.000000	0.000000	0.000937	0.029209	0.969569	0.000005	0.000280	0.023061	0.014818	0.961992	0.000081	0.000049	0.002819	0.002299	0.994879	0.000002	0.000001	0.017380	0.015273	0.940019	0.027247	0.000081	1.772099	
7485000	-64.604719	114	1	12	0 0 Z 0 Z 0 Z 0 0 0 0 Z Z Z Z Z Z Z Z Z 	1.358696	1.358696	0.000000	1.358696	0.000000	1.358696	0.000000	1.358696	1.358696	1.358696	1.358696	0.000000	0.000000	0.000000	0.000000	0.000000	0.000000	0.000000	0.000000	0.000000	0.319175	0.022617	0.658208	0.000000	0.000000	0.422870	0.001866	0.575263	0.000000	0.000000	0.851704	0.035078	0.113218	0.000000	0.000000	0.000004	0.000004	0.003628	0.996364	0.000000	0.000000	0.000000	1.000000	0.000000	0.000000	0.051203	0.742116	0.206681	0.000000	0.000000	0.228668	0.197407	0.573925	0.000000	0.000000	0.037434	0.033295	0.929271	0.000000	0.000000	0.007658	0.007179	0.985163	0.000000	0.000000	5.477716	
7490000	-66.496141	637	1	7	0 Z Z 0 Z 0 Z 0 0 0 0 0 0 Z Z Z 0 0 0 0 	1.728064	0.000000	0.000000	1.728064	0.000000	1.728064	0.000000	1.728064	1.728064	1.728064	1.728064	1.728064	1.728064	0.000000	0.000000	0.000000	1.728064	1.728064	1.728064	1.728064	0.117231	0.186746	0.500024	0.005605	0.190394	0.000764	0.021603	0.957365	0.000003	0.020265	0.518697	0.166084	0.160501	0.004913	0.149805	0.000095	0.000316	0.015403	0.968783	0.015403	0.000000	0.000000	1.000000	0.000000	0.000000	0.000253	0.324080	0.485879	0.000000	0.189789	0.001500	0.090910	0.858802	0.000003	0.048786	0.000346	0.026434	0.956203	0.000001	0.017016	0.001671	0.030841	0.880477	0.001241	0.085769	1.509211	
7495000	-64.130846	332	1	8	0 0 Z 0 0 Z Z 0 0 0 0 0 Z Z 0 Z Z 0 0 Z 	1.577404	1.577404	0.000000	1.577404	1.577404	0.000000	0.000000	1.577404	1.577404	1.577404	1.577404	1.577404	0.000000	0.000000	1.577404	0.000000	0.000000	1.577404	1.577404	0.000000	0.089738	0.013118	0.451035	0.388421	0.057687	0.130039	0.001571	0.844400	0.012321	0.011668	0.487678	0.422135	0.074287	0.000280	0.015619	0.000066	0.000001	0.012773	0.987096	0.000066	0.000000	0.000000	1.000000	0.000000	0.000000	0.041724	0.010800	0.396776	0.002814	0.547885	0.133610	0.023735	0.548081	0.038374	0.256200	0.070483	0.004593	0.773659	0.031300	0.119965	--	--	--	--	--	2.650637	
7500000	-65.064047	441	1	7	0 0 Z 0 0 Z Z 0 0 0 0 0 Z Z 0 Z 0 0 Z 0 	1.382183	1.382183	0.000000	1.382183	1.382183	0.000000	0.000000	1.382183	1.382183	1.382183	1.382183	1.382183	0.000000	0.000000	1.382183	0.000000	1.382183	1.382183	0.000000	1.382183	0.157959	0.013480	0.650815	0.127788	0.049958	0.505166	0.002769	0.484252	0.002686	0.005127	0.469507	0.236127	0.217969	0.006042	0.070355	0.000819	0.000275	0.024340	0.950226	0.024340	0.000000	0.000000	1.000000	0.000000	0.000000	0.002421	0.000001	0.996624	0.000946	0.000007	0.095797	0.000536	0.892141	0.010486	0.001040	0.012566	0.000029	0.980907	0.006426	0.000072	0.024973	0.001558	0.499144	0.457769	0.016556	3.565154	
7505000	-66.503834	570	1	8	0 0 Z Z 0 0 Z 0 0 0 0 Z Z 0 Z 0 Z 0 0 Z 	1.763274	1.763274	0.000000	0.000000	1.763274	1.763274	0.000000	1.763274	1.763274	1.763274	1.763274	0.000000	0.000000	1.763274	0.000000	1.763274	0.000000	1.763274	1.763274	0.000000	0.085062	0.164079	0.400701	0.243746	0.106413	0.254040	0.032842	0.703428	0.000245	0.009445	0.239892	0.574235	0.094079	0.035348	0.056446	0.003710	0.003710	0.086283	0.902588	0.003710	0.000000	0.000000	1.000000	0.000000	0.000000	0.001360	0.056604	0.015287	0.004100	0.922649	0.038969	0.155047	0.150388	0.015321	0.640275	0.057443	0.148335	0.400908	0.019403	0.373912	0.033567	0.059228	0.437782	0.360207	0.109217	1.469162	
7510000	-68.736409	156	1	6	0 0 Z 0 Z 0 Z 0 0 Z 0 0 Z 0 0 0 Z 0 0 0 	2.156774	2.156774	0.000000	2.156774	0.000000	2.156774	0.000000	2.156774	2.156774	0.000000	2.156774	2.156774	0.000000	2.156774	2.156774	2.156774	0.000000	2.156774	2.156774	2.156774	0.312022	0.098920	0.353672	0.124197	0.111189	0.117654	0.013228	0.842663	0.013228	0.013228	0.831959	0.063499	0.066534	0.018593	0.019414	0.000416	0.000416	0.020961	0.957244	0.020961	0.000000	0.000000	1.000000	0.000000	0.000000	0.027763	0.084528	0.257403	0.027748	0.602559	0.103757	0.084956	0.537444	0.068792	0.205051	0.077409	0.071727	0.681825	0.066842	0.102197	0.076111	0.074189	0.472725	0.222008	0.154967	3.016908	
7515000	-67.887185	180	1	11	0 0 Z Z Z Z Z 0 0 0 Z 0 Z Z Z 0 Z 0 Z 0 	2.021612	2.021612	0.000000	0.000000	0.000000	0.000000	0.000000	2.021612	2.021612	2.021612	0.000000	2.021612	0.000000	0.000000	0.000000	2.021612	0.000000	2.021612	0.000000	2.021612	0.246960	0.000000	0.753039	0.000000	0.000000	0.520442	0.000000	0.479558	0.000000	0.000000	0.683961	0.000000	0.316039	0.000000	0.000000	0.000011	0.000528	0.000465	0.960231	0.038766	0.000000	0.000000	1.000000	0.000000	0.000000	0.076386	0.000000	0.923614	0.000000	0.000000	0.182412	0.000000	0.817588	0.000000	0.000000	0.058157	0.000000	0.941843	0.000000	0.000000	--	--	--	--	--	1.490407	
7520000	-68.344007	877	1	8	0 0 Z Z 0 0 Z 0 0 0 0 Z Z 0 Z Z 0 0 0 Z 	1.843408	1.843408	0.000000	0.000000	1.843408	1.843408	0.000000	1.843408	1.843408	1.843408	1.843408	0.000000	0.000000	1.843408	0.000000	0.000000	1.843408	1.843408	1.843408	0.000000	0.151402	0.218585	0.361423	0.048671	0.219919	0.468392	0.024302	0.482969	0.000034	0.024302	0.297329	0.458554	0.073429	0.005010	0.165678	0.000000	0.000000	0.000356	0.999644	0.000000	0.000000	0.000000	1.000000	0.000000	0.000000	0.005300	0.111715	0.035025	0.000365	0.847594	0.061376	0.167624	0.097088	0.001976	0.671936	0.055449	0.141119	0.397719	0.001051	0.404662	0.046913	0.089154	0.594728	0.088565	0.180639	4.550339	
7525000	-64.839992	317	1	9	Z 0 Z 0 0 Z Z 0 0 0 0 0 Z Z Z Z Z 0 0 0 	0.000000	1.818165	0.000000	1.818165	1.818165	0.000000	0.000000	1.818165	1.818165	1.818165	1.818165	1.818165	0.000000	0.000000	0.000000	0.000000	0.000000	1.818165	1.818165	1.818165	0.093962	0.051831	0.738146	0.000000	0.116060	0.136196	0.000851	0.856965	0.000000	0.005988	0.170769	0.681380	0.122792	0.000000	0.025059	0.000826	0.000276	0.022150	0.951297	0.025451	0.000000	0.000000	1.000000	0.000000	0.000000	0.020802	0.003043	0.634507	0.000000	0.341648	0.068040	0.003170	0.858829	0.000000	0.069961	0.015937	0.000172	0.970587	0.000000	0.013305	0.032206	0.002119	0.857591	0.000000	0.108084	3.178059	
7530000	-64.638477	252	2	8	Z 0 Z Z Z 1 Z 0 1 0 0 1 1 Z 1 Z 0 0 Z 1 	0.000000	2.060326	0.000000	0.000000	0.000000	0.678009	0.000000	2.060326	0.678009	2.060326	2.060326	0.678009	0.678009	0.000000	0.678009	0.000000	2.060326	2.060326	0.000000	0.678009	0.085052	0.168964	0.574221	0.040494	0.131269	0.755016	0.003601	0.210600	0.016007	0.014777	0.029955	0.413917	0.085104	0.000639	0.470385	0.000041	0.000017	0.010938	0.987802	0.001202	0.000000	0.000000	1.000000	0.000000	0.000000	0.001215	0.109896	0.860677	0.000128	0.028083	0.166197	0.004950	0.818657	0.002253	0.007943	0.018009	0.000749	0.980298	0.000867	0.000077	0.036209	0.006973	0.733376	0.214798	0.008644	2.215516	
7535000	-61.725821	135	2	9	0 1 Z 0 0 Z Z 1 1 0 0 Z Z 0 Z Z Z 0 0 Z 	1.457300	2.159049	0.000000	1.457300	1.457300	0.000000	0.000000	2.159049	2.159049	1.457300	1.457300	0.000000	0.000000	1.457300	0.000000	0.000000	0.000000	1.457300	1.457300	0.000000	0.214538	0.024436	0.720083	0.001710	0.039234	0.251426	0.002210	0.739776	0.000003	0.006585	0.428901	0.369278	0.174066	0.006136	0.021619	0.000011	0.000000	0.004110	0.995874	0.000005	0.000000	0.000000	1.000000	0.000000	0.000000	0.079916	0.011182	0.057309	0.000012	0.851582	0.294868	0.029927	0.281241	0.000084	0.393880	0.143065	0.004543	0.721545	0.000008	0.130839	0.057443	0.001704	0.898036	0.006249	0.036568	1.603202	
7540000	-64.969591	135	1	10	Z 0 0 Z Z 0 Z 0 0 0 Z Z 0 Z Z 0 Z 0 0 Z 	0.000000	2.271428	2.271428	0.000000	0.000000	2.271428	0.000000	2.271428	2.271428	2.271428	0.000000	0.000000	2.271428	0.000000	0.000000	2.271428	0.000000	2.271428	2.271428	0.000000	0.180832	0.104933	0.550317	0.087628	0.076290	0.241352	0.014910	0.723686	0.005142	0.014910	0.104725	0.369408	0.378533	0.036023	0.111311	0.011829	0.000000	0.000036	0.988135	0.000000	0.000000	0.000000	1.000000	0.000000	0.000000	0.004310	0.103374	0.042854	0.011321	0.838141	0.037229	0.149001	0.234147	0.039332	0.540291	0.028207	0.102421	0.600190	0.007550	0.261632	0.256232	0.023125	0.421624	0.258360	0.040659	6.985161	
7545000	-68.664684	616	1	11	Z 0 Z 0 Z Z Z 0 0 Z 0 Z Z 0 0 Z Z 0 0 Z 	0.000000	1.929091	0.000000	1.929091	0.000000	0.000000	0.000000	1.929091	1.929091	0.000000	1.929091	0.000000	0.000000	1.929091	1.929091	0.000000	0.000000	1.929091	1.929091	0.000000	0.305548	0.014353	0.419225	0.149909	0.110964	0.257892	0.000020	0.727642	0.007222	0.007222	0.587437	0.076519	0.121663	0.087678	0.126703	0.003990	0.000053	0.106530	0.886167	0.003260	0.000000	0.000000	1.000000	0.000000	0.000000	0.039345	0.004591	0.005870	0.001710	0.948484	0.300822	0.011336	0.072222	0.009752	0.605869	0.278424	0.008836	0.298260	0.018476	0.396004	0.135463	0.004548	0.474010	0.253377	0.132602	1.398543	
7550000	-63.412520	93	1	9	0 0 Z 0 0 0 Z 0 0 Z 0 0 Z Z Z Z Z 0 Z 0 	1.587140	1.587140	0.000000	1.587140	1.587140	1.587140	0.000000	1.587140	1.587140	0.000000	1.587140	1.587140	0.000000	0.000000	0.000000	0.000000	0.000000	1.587140	0.000000	1.587140	0.324055	0.328029	0.300741	0.000000	0.047176	0.435841	0.059732	0.504216	0.000000	0.000211	0.474279	0.498432	0.013779	0.000000	0.013510	0.000056	0.000056	0.007004	0.985879	0.007004	0.000000	0.000000	1.000000	0.000000	0.000000	0.115137	0.371524	0.431566	0.000000	0.081773	0.184759	0.161771	0.650775	0.000000	0.002695	0.032046	0.029524	0.938316	0.000000	0.000114	0.101171	0.100578	0.760333	0.000000	0.037917	1.858057	
7555000	-71.526104	178	1	12	0 0 Z 0 0 0 0 0 Z Z 0 Z Z Z Z Z Z Z Z Z 	2.778426	2.778426	0.000000	2.778426	2.778426	2.778426	2.778426	2.778426	0.000000	0.000000	2.778426	0.000000	0.000000	0.000000	0.000000	0.000000	0.000000	0.000000	0.000000	0.000000	0.679194	0.320806	0.000000	0.000000	0.000000	0.874617	0.125383	0.000000	0.000000	0.000000	0.707168	0.292832	0.000000	0.000000	0.000000	0.000018	0.003805	0.004578	0.991599	0.000000	0.000000	0.000000	1.000000	0.000000	0.000000	0.228133	0.771867	0.000000	0.000000	0.000000	0.629896	0.370104	0.000000	0.000000	0.000000	0.646877	0.353123	0.000000	0.000000	0.000000	0.457427	0.542573	0.000000	0.000000	0.000000	5.214437	
7560000	-69.382405	78	1	9	0 0 0 0 Z 0 Z 0 0 Z Z 0 Z Z Z Z 0 0 0 Z 	3.448232	3.448232	3.448232	3.448232	0.000000	3.448232	0.000000	3.448232	3.448232	0.000000	0.000000	3.448232	0.000000	0.000000	0.000000	0.000000	3.448232	3.448232	3.448232	0.000000	0.195503	0.254288	0.285095	0.000000	0.265114	0.366955	0.035286	0.470173	0.000000	0.127587	0.184923	0.387570	0.144586	0.000000	0.282921	0.011394	0.000001	0.000070	0.988472	0.000063	0.000000	0.000000	1.000000	0.000000	0.000000	0.095596	0.334047	0.190125	0.000000	0.380232	0.151681	0.230045	0.315989	0.000000	0.302286	0.123588	0.196156	0.479521	0.000000	0.200736	0.348207	0.146226	0.292569	0.000000	0.212998	4.168910	
7565000	-65.684826	178	2	8	1 Z Z Z 0 1 Z 1 1 0 0 0 0 0 Z Z Z 1 0 Z 	7.963914	0.000000	0.000000	0.000000	0.292566	7.963914	0.000000	7.963914	7.963914	0.292566	0.292566	0.292566	0.292566	0.292566	0.000000	0.000000	0.000000	7.963914	0.292566	0.000000	0.174199	0.255542	0.431190	0.014243	0.124825	0.027327	0.167870	0.784787	0.000054	0.019962	0.346277	0.217996	0.304756	0.000438	0.130534	0.000000	0.000000	0.000041	0.999958	0.000000	0.000000	0.000000	1.000000	0.000000	0.000000	0.046934	0.479101	0.061640	0.000092	0.412234	0.075935	0.496917	0.213238	0.000148	0.213762	0.082194	0.358138	0.433027	0.000249	0.126392	0.046507	0.209944	0.481240	0.199625	0.062684	5.532019	
7570000	-68.539972	460	1	5	0 0 Z 0 0 0 Z 0 0 0 0 Z 0 Z 0 0 0 0 Z 0 	0.842417	0.842417	0.000000	0.842417	0.842417	0.842417	0.000000	0.842417	0.842417	0.842417	0.842417	0.000000	0.842417	0.000000	0.842417	0.842417	0.842417	0.842417	0.000000	0.842417	0.016207	0.047804	0.906612	0.027806	0.001571	0.201508	0.013180	0.771218	0.013180	0.000913	0.297652	0.602944	0.059308	0.004739	0.035357	0.000407	0.000407	0.019055	0.961076	0.019055	0.000000	0.000000	1.000000	0.000000	0.000000	0.019523	0.566057	0.410407	0.001511	0.002502	0.098437	0.220244	0.635950	0.029408	0.015961	0.031072	0.061343	0.893293	0.012659	0.001632	--	--	--	--	--	0.590895	
7575000	-65.095668	451	1	8	0 0 0 Z 0 Z Z 0 0 0 0 0 Z Z Z Z Z 0 0 0 	1.362271	1.362271	1.362271	0.000000	1.362271	0.000000	0.000000	1.362271	1.362271	1.362271	1.362271	1.362271	0.000000	0.000000	0.000000	0.000000	0.000000	1.362271	1.362271	1.362271	0.273727	0.164720	0.350934	0.000000	0.210619	0.481738	0.005389	0.507402	0.000000	0.005471	0.291154	0.492707	0.176201	0.000000	0.039938	0.007964	0.000074	0.007964	0.976035	0.007964	0.000000	0.000000	1.000000	0.000000	0.000000	0.004492	0.003393	0.610255	0.000000	0.381860	0.024908	0.001216	0.931152	0.000000	0.042725	0.003572	0.000016	0.992049	0.000000	0.004363	0.258597	0.103177	0.379300	0.000000	0.258926	2.862045	
7580000	-69.104916	506	1	6	0 0 Z 0 Z 0 Z 0 0 0 0 0 Z 0 Z 0 Z 0 0 0 	1.197000	1.197000	0.000000	1.197000	0.000000	1.197000	0.000000	1.197000	1.197000	1.197000	1.197000	1.197000	0.000000	1.197000	0.000000	1.197000	0.000000	1.197000	1.197000	1.197000	0.339188	0.021361	0.630758	0.000189	0.008504	0.247497	0.005453	0.741974	0.000035	0.005041	0.823556	0.042022	0.123816	0.001015	0.009591	0.000033	0.000033	0.005367	0.988804	0.005764	0.000000	0.000000	1.000000	0.000000	0.000000	0.007703	0.044124	0.388851	0.000157	0.559165	0.066216	0.013098	0.856905	0.000261	0.063520	--	--	--	--	--	0.002627	0.001654	0.983674	0.000398	0.011647	3.987651	
7585000	-65.871224	441	1	5	0 0 0 0 Z 0 0 0 0 0 0 0 0 Z 0 Z Z 0 0 Z 	1.284178	1.284178	1.284178	1.284178	0.000000	1.284178	1.284178	1.284178	1.284178	1.284178	1.284178	1.284178	1.284178	0.000000	1.284178	0.000000	0.000000	1.284178	1.284178	0.000000	0.275756	0.085842	0.406674	0.213143	0.018586	0.501406	0.004158	0.443046	0.049211	0.002179	0.604910	0.132600	0.191185	0.047591	0.023715	0.028350	0.028350	0.028350	0.914070	0.000879	0.000000	0.000000	1.000000	0.000000	0.000000	0.006067	0.005445	0.965442	0.000890	0.022155	0.096044	0.010676	0.856801	0.025623	0.010856	0.012133	0.005579	0.969564	0.007219	0.005505	0.090407	0.087391	0.471009	0.327569	0.023624	0.676634	
7590000	-68.056084	910	1	7	0 0 0 0 0 0 Z 0 0 0 0 Z 0 Z Z Z Z 0 0 Z 	1.649450	1.649450	1.649450	1.649450	1.649450	1.649450	0.000000	1.649450	1.649450	1.649450	1.649450	0.000000	1.649450	0.000000	0.000000	0.000000	0.000000	1.649450	1.649450	0.000000	0.260402	0.189100	0.438849	0.016810	0.094839	0.234253	0.026677	0.731070	0.001049	0.006951	0.366311	0.539821	0.068453	0.003082	0.022333	0.003274	0.000012	0.003501	0.993209	0.000004	0.000000	0.000000	1.000000	0.000000	0.000000	0.039301	0.076617	0.034083	0.000050	0.849950	0.176625	0.142571	0.155314	0.002634	0.522856	0.134378	0.150330	0.386272	0.003002	0.326018	--	--	--	--	--	1.205623	
7595000	-65.344021	122	1	12	0 0 Z Z Z Z Z 0 0 0 0 0 Z Z Z Z Z 0 Z Z 	1.268485	1.268485	0.000000	0.000000	0.000000	0.000000	0.000000	1.268485	1.268485	1.268485	1.268485	1.268485	0.000000	0.000000	0.000000	0.000000	0.000000	1.268485	0.000000	0.000000	0.169058	0.000000	0.830942	0.000000	0.000000	0.452338	0.000000	0.547662	0.000000	0.000000	0.677671	0.000000	0.322329	0.000000	0.000000	0.000004	0.000000	0.003173	0.996823	0.000000	0.000000	0.000000	1.000000	0.000000	0.000000	0.001983	0.000000	0.998017	0.000000	0.000000	0.052796	0.000000	0.947204	0.000000	0.000000	0.019587	0.000000	0.980413	0.000000	0.000000	0.010422	0.000000	0.989578	0.000000	0.000000	5.490194	
7600000	-67.055648	729	1	10	Z 0 Z Z Z 0 0 0 0 0 Z 0 Z Z Z 0 Z 0 0 Z 	0.000000	2.262497	0.000000	0.000000	0.000000	2.262497	2.262497	2.262497	2.262497	2.262497	0.000000	2.262497	0.000000	0.000000	0.000000	2.262497	0.000000	2.262497	2.262497	0.000000	0.063925	0.310776	0.351696	0.079395	0.194208	0.416807	0.010768	0.559939	0.000068	0.012419	0.204536	0.199339	0.455032	0.004440	0.136653	0.000000	0.009600	0.000030	0.990337	0.000033	0.000000	0.000000	1.000000	0.000000	0.000000	0.001239	0.204952	0.434810	0.000739	0.358260	0.055847	0.055446	0.790668	0.000449	0.097591	0.121354	0.095507	0.646971	0.005081	0.131087	--	--	--	--	--	1.921274	
7605000	-66.143959	568	1	10	0 0 Z Z Z 0 Z 0 0 Z 0 0 0 Z Z Z Z 0 0 Z 	2.781286	2.781286	0.000000	0.000000	0.000000	2.781286	0.000000	2.781286	2.781286	0.000000	2.781286	2.781286	2.781286	0.000000	0.000000	0.000000	0.000000	2.781286	2.781286	0.000000	0.282462	0.139884	0.327290	0.118063	0.132301	0.537913	0.015894	0.413492	0.016808	0.015894	0.535722	0.153199	0.136928	0.082157	0.091994	0.000617	0.000617	0.036479	0.961671	0.000617	0.000000	0.000000	1.000000	0.000000	0.000000	0.006204	0.158097	0.171957	0.000009	0.663733	0.226597	0.105975	0.437199	0.004587	0.225641	0.209873	0.187944	0.371277	0.021329	0.209577	0.146052	0.134222	0.470427	0.103418	0.145881	9.054079	
7610000	-63.361425	823	1	9	0 0 Z Z 0 0 Z 0 0 0 0 0 Z Z Z Z 0 0 Z Z 	1.906676	1.906676	0.000000	0.000000	1.906676	1.906676	0.000000	1.906676	1.906676	1.906676	1.906676	1.906676	0.000000	0.000000	0.000000	0.000000	1.906676	1.906676	0.000000	0.000000	0.154659	0.213438	0.615580	0.000000	0.016322	0.240467	0.027901	0.728950	0.000000	0.002682	0.238088	0.503390	0.102588	0.000000	0.155934	0.000161	0.000145	0.017032	0.982660	0.000002	0.000000	0.000000	1.000000	0.000000	0.000000	0.003960	0.106544	0.873021	0.000000	0.016475	0.064938	0.039519	0.892999	0.000000	0.002544	0.020857	0.015987	0.962888	0.000000	0.000268	0.033352	0.028048	0.937526	0.000000	0.001074	2.025050	
7615000	-67.679279	962	1	10	Z 0 Z 0 Z Z Z 0 0 0 0 0 Z Z 0 Z Z 0 Z 0 	0.000000	1.551989	0.000000	1.551989	0.000000	0.000000	0.000000	1.551989	1.551989	1.551989	1.551989	1.551989	0.000000	0.000000	1.551989	0.000000	0.000000	1.551989	0.000000	1.551989	0.117046	0.000004	0.747842	0.133974	0.001135	0.113084	0.000000	0.878726	0.008174	0.000015	0.459272	0.000011	0.533955	0.006681	0.000081	0.000021	0.000006	0.004227	0.991198	0.004547	0.000000	0.000000	1.000000	0.000000	0.000000	0.008100	0.000001	0.989365	0.001717	0.000817	0.040400	0.000000	0.936868	0.022621	0.000110	0.011031	0.000000	0.978834	0.010115	0.000020	0.033101	0.000052	0.638639	0.321966	0.006241	0.725898	
7620000	-70.103419	385	1	8	0 0 Z Z 0 0 0 0 0 0 0 Z Z Z 0 0 Z Z 0 Z 	2.006327	2.006327	0.000000	0.000000	2.006327	2.006327	2.006327	2.006327	2.006327	2.006327	2.006327	0.000000	0.000000	0.000000	2.006327	2.006327	0.000000	0.000000	2.006327	0.000000	0.306200	0.200451	0.343289	0.097271	0.052787	0.166695	0.031712	0.773807	0.013893	0.013893	0.552729	0.294965	0.145187	0.003472	0.003648	0.000531	0.020174	0.023082	0.956057	0.000156	0.000000	0.000000	1.000000	0.000000	0.000000	0.009221	0.793392	0.157070	0.001776	0.038541	0.094600	0.318208	0.554026	0.009808	0.023358	0.036320	0.067144	0.866191	0.013798	0.016547	0.050340	0.120177	0.547336	0.255967	0.026180	9.419331	
7625000	-69.133460	303	2	7	Z 0 Z 1 1 1 Z 0 1 1 Z 0 Z 0 Z Z 0 0 1 1 	0.000000	2.565504	0.000000	1.703378	1.703378	1.703378	0.000000	2.565504	1.703378	1.703378	0.000000	2.565504	0.000000	2.565504	0.000000	0.000000	2.565504	2.565504	1.703378	1.703378	0.140024	0.185413	0.301539	0.143881	0.229143	0.572292	0.038373	0.340095	0.000227	0.049013	0.087392	0.561484	0.143602	0.025512	0.182010	0.000003	0.000006	0.000006	0.997241	0.002745	0.000000	0.000000	1.000000	0.000000	0.000000	0.009973	0.043127	0.829151	0.000055	0.117694	0.129426	0.020406	0.809718	0.000057	0.040393	0.127929	0.064693	0.745426	0.001849	0.060102	--	--	--	--	--	5.410254	
7630000	-69.650627	709	1	9	0 0 Z 0 0 Z 0 0 0 0 Z 0 Z 0 Z Z 0 Z Z Z 	1.607415	1.607415	0.000000	1.607415	1.607415	0.000000	1.607415	1.607415	1.607415	1.607415	0.000000	1.607415	0.000000	1.607415	0.000000	0.000000	1.607415	0.000000	0.000000	0.000000	0.126696	0.003513	0.868452	0.000031	0.001308	0.342635	0.000808	0.655701	0.000001	0.000856	0.543741	0.151748	0.296667	0.001239	0.006604	0.000000	0.000392	0.000000	0.999608	0.000000	0.000000	0.000000	1.000000	0.000000	0.000000	0.012870	0.000261	0.986384	0.000000	0.000485	0.102818	0.001587	0.893746	0.000009	0.001840	0.020072	0.000071	0.979780	0.000000	0.000078	0.028027	0.001861	0.970036	0.000046	0.000030	6.995041	
7635000	-69.451429	463	1	5	0 0 0 0 Z 0 Z 0 0 0 0 0 Z 0 Z 0 0 0 Z 0 	1.268082	1.268082	1.268082	1.268082	0.000000	1.268082	0.000000	1.268082	1.268082	1.268082	1.268082	1.268082	0.000000	1.268082	0.000000	1.268082	1.268082	1.268082	0.000000	1.268082	0.248658	0.090648	0.627564	0.008324	0.024807	0.354024	0.005867	0.637020	0.000075	0.003014	0.600786	0.154968	0.137399	0.006438	0.100409	0.000311	0.000000	0.000311	0.999066	0.000311	0.000000	0.000000	1.000000	0.000000	0.000000	0.051836	0.105280	0.735173	0.003059	0.104651	0.114280	0.038873	0.831312	0.000696	0.014839	0.006672	0.002965	0.990321	0.000002	0.000040	0.096191	0.033409	0.843594	0.016227	0.010580	7.299404	
7640000	-68.908510	72	1	11	Z 0 Z Z Z Z Z 0 0 0 0 0 Z Z Z Z 0 0 0 Z 	0.000000	1.805346	0.000000	0.000000	0.000000	0.000000	0.000000	1.805346	1.805346	1.805346	1.805346	1.805346	0.000000	0.000000	0.000000	0.000000	1.805346	1.805346	1.805346	0.000000	0.100390	0.005882	0.725502	0.000000	0.168227	0.449631	0.000012	0.536505	0.000000	0.013852	0.132100	0.175878	0.248723	0.000000	0.443300	0.000032	0.000000	0.008361	0.991578	0.000029	0.000000	0.000000	1.000000	0.000000	0.000000	0.000169	0.000743	0.226231	0.000000	0.772856	0.102290	0.004533	0.539476	0.000000	0.353701	0.161430	0.011132	0.594458	0.000000	0.232980	--	--	--	--	--	9.444406	
7645000	-68.542818	112	1	12	0 0 Z Z Z Z Z 0 0 Z 0 Z Z Z Z 0 Z 0 0 Z 	2.951221	2.951221	0.000000	0.000000	0.000000	0.000000	0.000000	2.951221	2.951221	0.000000	2.951221	0.000000	0.000000	0.000000	0.000000	2.951221	0.000000	2.951221	2.951221	0.000000	0.324980	0.026860	0.431174	0.073497	0.143488	0.232214	0.000023	0.759736	0.000023	0.008004	0.755122	0.045375	0.095280	0.006188	0.098036	0.000345	0.000002	0.034278	0.965030	0.000345	0.000000	0.000000	1.000000	0.000000	0.000000	0.006002	0.008157	0.013224	0.002187	0.970429	0.040142	0.015019	0.106491	0.014377	0.823971	0.046479	0.010913	0.420590	0.010867	0.511150	0.057169	0.015885	0.421185	0.312525	0.193237	3.860746	
7650000	-66.268618	410	1	11	Z Z Z 0 Z 0 Z 0 0 0 Z 0 Z Z 0 Z Z 0 Z 0 	0.000000	0.000000	0.000000	2.226247	0.000000	2.226247	0.000000	2.226247	2.226247	2.226247	0.000000	2.226247	0.000000	0.000000	2.226247	0.000000	0.000000	2.226247	0.000000	2.226247	0.003961	0.244574	0.305684	0.324393	0.121388	0.000001	0.015162	0.967277	0.017331	0.000229	0.007576	0.542194	0.412776	0.013193	0.024260	0.000269	0.000269	0.000269	0.970542	0.028652	0.000000	0.000000	1.000000	0.000000	0.000000	0.000560	0.390747	0.456933	0.001831	0.149930	0.000111	0.176836	0.786133	0.019936	0.016985	0.000053	0.101952	0.837781	0.054094	0.006119	0.001066	0.077854	0.287053	0.578006	0.056020	8.859557	
7655000	-67.420400	888	1	4	0 0 0 0 0 0 0 0 0 0 0 Z Z 0 0 0 0 0 Z Z 	1.104446	1.104446	1.104446	1.104446	1.104446	1.104446	1.104446	1.104446	1.104446	1.104446	1.104446	0.000000	0.000000	1.104446	1.104446	1.104446	1.104446	1.104446	0.000000	0.000000	0.150242	0.159968	0.602855	0.079528	0.007407	0.304048	0.019480	0.672079	0.003147	0.001247	0.420974	0.437314	0.068068	0.010181	0.063464	0.000083	0.000083	0.000085	0.999748	0.000000	0.000000	0.000000	1.000000	0.000000	0.000000	0.065136	0.473394	0.363757	0.063383	0.034329	0.108419	0.143017	0.716075	0.024575	0.007914	0.055533	0.061340	0.840775	0.039175	0.003178	0.058169	0.062705	0.753486	0.124152	0.001488	2.835095	
7660000	-68.637127	463	1	9	0 0 Z Z 0 0 Z 0 0 0 0 0 Z Z 0 Z Z 0 Z Z 	0.830662	0.830662	0.000000	0.000000	0.830662	0.830662	0.000000	0.830662	0.830662	0.830662	0.830662	0.830662	0.000000	0.000000	0.830662	0.000000	0.000000	0.830662	0.000000	0.000000	0.076354	0.219593	0.659977	0.042463	0.001613	0.325974	0.018842	0.653059	0.002107	0.000018	0.104741	0.853565	0.039181	0.000067	0.002446	0.000000	0.000000	0.000128	0.999872	0.000000	0.000000	0.000000	1.000000	0.000000	0.000000	0.001201	0.065906	0.870422	0.000453	0.062020	0.050941	0.023937	0.917525	0.006856	0.000741	0.001996	0.001124	0.996288	0.000592	0.000000	0.006558	0.005867	0.684629	0.302930	0.000017	2.015349	
7665000	-68.376278	935	1	6	0 0 0 0 Z 0 0 0 0 0 0 Z 0 Z Z Z Z 0 0 0 	1.553102	1.553102	1.553102	1.553102	0.000000	1.553102	1.553102	1.553102	1.553102	1.553102	1.553102	0.000000	1.553102	0.000000	0.000000	0.000000	0.000000	1.553102	1.553102	1.553102	0.282320	0.060951	0.592032	0.004705	0.059993	0.204832	0.006109	0.782151	0.000798	0.006109	0.702924	0.121192	0.139600	0.009454	0.026830	0.003295	0.003295	0.003295	0.986818	0.003295	0.000000	0.000000	1.000000	0.000000	0.000000	0.056474	0.119925	0.066091	0.000117	0.757394	0.189563	0.127672	0.271311	0.003730	0.407725	0.102713	0.082462	0.639396	0.001329	0.174100	--	--	--	--	--	2.523554	
7670000	-63.967903	78	1	8	0 0 Z 0 Z 0 Z 0 0 0 0 0 Z Z 0 Z 0 0 Z Z 	1.114831	1.114831	0.000000	1.114831	0.000000	1.114831	0.000000	1.114831	1.114831	1.114831	1.114831	1.114831	0.000000	0.000000	1.114831	0.000000	1.114831	1.114831	0.000000	0.000000	0.207395	0.061210	0.542622	0.170814	0.017959	0.520804	0.003103	0.471182	0.001652	0.003260	0.758818	0.067019	0.087050	0.000283	0.086830	0.000001	0.000001	0.001892	0.998106	0.000000	0.000000	0.000000	1.000000	0.000000	0.000000	0.041060	0.155834	0.765007	0.001667	0.036433	0.120823	0.030065	0.834748	0.005936	0.008429	0.035847	0.020058	0.926362	0.016965	0.000768	0.024023	0.022065	0.493062	0.459606	0.001244	5.103702	
7675000	-67.839398	676	1	9	Z Z Z Z 0 0 0 0 0 0 0 0 0 Z Z Z Z 0 0 Z 	0.000000	0.000000	0.000000	0.000000	1.329951	1.329951	1.329951	1.329951	1.329951	1.329951	1.329951	1.329951	1.329951	0.000000	0.000000	0.000000	0.000000	1.329951	1.329951	0.000000	0.000000	0.154548	0.802954	0.000000	0.042499	0.000000	0.006732	0.989245	0.000000	0.004023	0.000000	0.634780	0.262738	0.000000	0.102482	0.000000	0.005997	0.005997	0.987963	0.000043	0.000000	0.000000	1.000000	0.000000	0.000000	0.000000	0.021541	0.826097	0.000000	0.152362	0.000000	0.032386	0.894897	0.000000	0.072717	0.000000	0.027128	0.926308	0.000000	0.046564	--	--	--	--	--	4.862419	
7680000	-67.981372	122	1	10	Z 0 Z 0 0 0 0 0 0 0 0 Z Z Z Z Z Z 0 Z Z 	0.000000	1.142812	0.000000	1.142812	1.142812	1.142812	1.142812	1.142812	1.142812	1.142812	1.142812	0.000000	0.000000	0.000000	0.000000	0.000000	0.000000	1.142812	0.000000	0.000000	0.015284	0.368336	0.611476	0.000000	0.004904	0.362317	0.025239	0.612392	0.000000	0.000053	0.024817	0.884311	0.072913	0.000000	0.017960	0.000003	0.002926	0.003169	0.993899	0.000003	0.000000	0.000000	1.000000	0.000000	0.000000	0.003282	0.783718	0.206366	0.000000	0.006634	0.030329	0.260369	0.708710	0.000000	0.000592	0.012544	0.040356	0.946927	0.000000	0.000172	0.007025	0.087672	0.904873	0.000000	0.000430	5.553382	
7685000	-66.372806	178	1	12	Z Z Z Z Z 0 Z 0 0 0 Z 0 Z Z Z Z Z 0 0 0 	0.000000	0.000000	0.000000	0.000000	0.000000	1.701519	0.000000	1.701519	1.701519	1.701519	0.000000	1.701519	0.000000	0.000000	0.000000	0.000000	0.000000	1.701519	1.701519	1.701519	0.000000	0.198025	0.620165	0.000000	0.181810	0.000000	0.014213	0.973104	0.000000	0.012683	0.000000	0.407760	0.508979	0.000000	0.083261	0.000000	0.000001	0.000001	0.998422	0.001576	0.000000	0.000000	1.000000	0.000000	0.000000	0.000000	0.103026	0.324324	0.000000	0.572650	0.000000	0.044972	0.811386	0.000000	0.143642	0.000000	0.031530	0.927157	0.000000	0.041313	0.000000	0.063675	0.572267	0.000000	0.364058	0.486169	
7690000	-66.930133	676	1	10	Z 0 Z Z Z 0 Z 0 0 Z 0 0 Z Z Z Z 0 0 0 0 	0.000000	1.640853	0.000000	0.000000	0.000000	1.640853	0.000000	1.640853	1.640853	0.000000	1.640853	1.640853	0.000000	0.000000	0.000000	0.000000	1.640853	1.640853	1.640853	1.640853	0.008599	0.166809	0.557911	0.000000	0.266682	0.167360	0.005052	0.813662	0.000000	0.013926	0.012808	0.408282	0.055723	0.000000	0.523187	0.000024	0.000086	0.008688	0.983252	0.007950	0.000000	0.000000	1.000000	0.000000	0.000000	0.000244	0.196261	0.511551	0.000000	0.291945	0.072383	0.111916	0.698597	0.000000	0.117105	0.057708	0.071902	0.810452	0.000000	0.059938	--	--	--	--	--	3.044934	
7695000	-70.364794	442	1	10	Z 0 0 Z Z 0 Z 0 0 0 Z Z Z Z Z 0 0 0 Z 0 	0.000000	1.587498	1.587498	0.000000	0.000000	1.587498	0.000000	1.587498	1.587498	1.587498	0.000000	0.000000	0.000000	0.000000	0.000000	1.587498	1.587498	1.587498	0.000000	1.587498	0.128756	0.270953	0.462203	0.008274	0.129815	0.485833	0.005400	0.503868	0.000010	0.004890	0.017196	0.594665	0.079534	0.005955	0.302650	0.016210	0.000082	0.000082	0.967414	0.016210	0.000000	0.000000	1.000000	0.000000	0.000000	0.000733	0.044573	0.954567	0.000000	0.000127	0.049283	0.007858	0.942465	0.000000	0.000393	0.025006	0.020538	0.953961	0.000001	0.000493	--	--	--	--	--	1.921809	
7700000	-66.295499	332	1	11	Z 0 0 Z 0 Z Z 0 0 0 Z 0 Z Z Z Z 0 0 Z Z 	0.000000	0.904525	0.904525	0.000000	0.904525	0.000000	0.000000	0.904525	0.904525	0.904525	0.000000	0.904525	0.000000	0.000000	0.000000	0.000000	0.904525	0.904525	0.000000	0.000000	0.417809	0.006529	0.570689	0.000000	0.004972	0.050644	0.000090	0.949176	0.000000	0.000090	0.008975	0.726636	0.185077	0.000000	0.079312	0.005474	0.000009	0.000009	0.994500	0.000009	0.000000	0.000000	1.000000	0.000000	0.000000	0.002337	0.000313	0.996211	0.000000	0.001139	0.023202	0.000137	0.976509	0.000000	0.000152	0.007438	0.000012	0.992537	0.000000	0.000013	--	--	--	--	--	9.971882	
7705000	-69.806790	116	1	9	0 0 Z 0 0 Z 0 0 0 0 Z Z Z Z 0 Z 0 0 Z Z 	2.670281	2.670281	0.000000	2.670281	2.670281	0.000000	2.670281	2.670281	2.670281	2.670281	0.000000	0.000000	0.000000	0.000000	2.670281	0.000000	2.670281	2.670281	0.000000	0.000000	0.152766	0.137408	0.323753	0.331869	0.054205	0.354773	0.006403	0.625809	0.009638	0.003377	0.375363	0.156545	0.336037	0.015800	0.116256	0.000466	0.032394	0.000466	0.966209	0.000466	0.000000	0.000000	1.000000	0.000000	0.000000	0.346955	0.071205	0.255251	0.001925	0.324664	0.367216	0.040000	0.485295	0.017891	0.089598	0.123486	0.008422	0.820982	0.040738	0.006372	0.093189	0.072835	0.285070	0.528510	0.020396	4.186891	
7710000	-67.061800	430	1	7	0 0 Z 0 Z 0 Z 0 0 0 0 0 Z Z 0 Z 0 0 Z 0 	1.675371	1.675371	0.000000	1.675371	0.000000	1.675371	0.000000	1.675371	1.675371	1.675371	1.675371	1.675371	0.000000	0.000000	1.675371	0.000000	1.675371	1.675371	0.000000	1.675371	0.192508	0.050685	0.685416	0.041697	0.029694	0.523913	0.007797	0.451807	0.004826	0.011656	0.571306	0.188490	0.112946	0.000888	0.126370	0.000104	0.000104	0.009170	0.981451	0.009170	0.000000	0.000000	1.000000	0.000000	0.000000	0.007101	0.035131	0.956344	0.000322	0.001102	0.222792	0.052331	0.661815	0.044698	0.018364	0.121553	0.058728	0.743378	0.064739	0.011602	--	--	--	--	--	3.373222	
7715000	-67.780370	570	1	9	0 0 0 Z 0 Z Z 0 0 0 Z 0 Z 0 Z Z Z 0 0 Z 	1.944602	1.944602	1.944602	0.000000	1.944602	0.000000	0.000000	1.944602	1.944602	1.944602	0.000000	1.944602	0.000000	1.944602	0.000000	0.000000	0.000000	1.944602	1.944602	0.000000	0.433227	0.090460	0.402809	0.024856	0.048649	0.197577	0.002912	0.787970	0.000007	0.011535	0.233563	0.467429	0.199766	0.023056	0.076187	0.073491	0.002750	0.002750	0.920831	0.000178	0.000000	0.000000	1.000000	0.000000	0.000000	0.001716	0.004992	0.270704	0.000005	0.722582	0.035543	0.013029	0.698383	0.000064	0.252980	0.045701	0.007070	0.821186	0.000067	0.125976	0.462156	0.029530	0.425793	0.046900	0.035621	2.818378	
7720000	-63.715957	314	1	8	Z 0 Z 0 0 0 Z 0 0 0 0 Z Z 0 Z Z 0 0 0 Z 	0.000000	1.661323	0.000000	1.661323	1.661323	1.661323	0.000000	1.661323	1.661323	1.661323	1.661323	0.000000	0.000000	1.661323	0.000000	0.000000	1.661323	1.661323	1.661323	0.000000	0.100032	0.173263	0.334716	0.226406	0.165583	0.373777	0.038650	0.548818	0.000106	0.038650	0.085269	0.639628	0.093316	0.016335	0.165451	0.002717	0.002717	0.067397	0.924452	0.002717	0.000000	0.000000	1.000000	0.000000	0.000000	0.046409	0.101792	0.031952	0.000372	0.819474	0.234151	0.158866	0.094938	0.003367	0.508676	0.216707	0.170224	0.248163	0.003496	0.361409	--	--	--	--	--	4.689314	
7725000	-64.955979	86	1	10	0 0 Z Z Z 0 Z 0 0 0 0 Z Z 0 Z Z 0 0 Z Z 	2.698611	2.698611	0.000000	0.000000	0.000000	2.698611	0.000000	2.698611	2.698611	2.698611	2.698611	0.000000	0.000000	2.698611	0.000000	0.000000	2.698611	2.698611	0.000000	0.000000	0.248971	0.236567	0.213976	0.085304	0.215181	0.490634	0.022655	0.466828	0.000196	0.019686	0.249757	0.277164	0.086048	0.015297	0.371735	0.000012	0.000012	0.006160	0.993816	0.000000	0.000000	0.000000	1.000000	0.000000	0.000000	0.037250	0.717357	0.186326	0.002921	0.056146	0.304474	0.138185	0.532556	0.000496	0.024290	0.090540	0.049200	0.856697	0.000487	0.003077	0.039719	0.024101	0.920146	0.014994	0.001040	7.016507	
7730000	-66.235685	902	1	13	Z 0 Z 0 0 0 Z 0 Z 0 0 Z Z Z Z Z Z Z Z Z 	0.000000	2.401534	0.000000	2.401534	2.401534	2.401534	0.000000	2.401534	0.000000	2.401534	2.401534	0.000000	0.000000	0.000000	0.000000	0.000000	0.000000	0.000000	0.000000	0.000000	0.070846	0.289329	0.639826	0.000000	0.000000	0.888208	0.082855	0.028936	0.000000	0.000000	0.151387	0.733086	0.115528	0.000000	0.000000	0.000000	0.000000	0.000143	0.999857	0.000000	0.000000	0.000000	1.000000	0.000000	0.000000	0.001621	0.727898	0.270481	0.000000	0.000000	0.093342	0.808480	0.098178	0.000000	0.000000	--	--	--	--	--	0.066444	0.173026	0.760529	0.000000	0.000000	7.885480	
7735000	-64.675195	13	1	10	Z 0 0 Z Z 0 Z 0 0 0 Z 0 Z Z Z Z 0 0 0 Z 	0.000000	2.910148	2.910148	0.000000	0.000000	2.910148	0.000000	2.910148	2.910148	2.910148	0.000000	2.910148	0.000000	0.000000	0.000000	0.000000	2.910148	2.910148	2.910148	0.000000	0.149155	0.165335	0.409406	0.000000	0.276104	0.303998	0.020279	0.609557	0.000000	0.066166	0.051298	0.344837	0.276237	0.000000	0.327628	0.003984	0.000000	0.000004	0.996007	0.000004	0.000000	0.000000	1.000000	0.000000	0.000000	0.002023	0.148877	0.196450	0.000000	0.652651	0.042427	0.141423	0.405951	0.000000	0.410199	0.037728	0.108013	0.673124	0.000000	0.181135	0.360924	0.080661	0.358868	0.000000	0.199546	3.362241	
7740000	-70.883768	391	1	10	Z 0 Z Z 0 0 Z 0 0 Z 0 0 Z Z Z Z 0 0 0 Z 	0.000000	1.396115	0.000000	0.000000	1.396115	1.396115	0.000000	1.396115	1.396115	0.000000	1.396115	1.396115	0.000000	0.000000	0.000000	0.000000	1.396115	1.396115	1.396115	0.000000	0.000791	0.480069	0.388300	0.000000	0.130840	0.422699	0.031387	0.514528	0.000000	0.031387	0.000003	0.905613	0.000698	0.000000	0.093686	0.000004	0.000004	0.003440	0.996549	0.000004	0.000000	0.000000	1.000000	0.000000	0.000000	0.000373	0.102077	0.223579	0.000000	0.673970	0.033238	0.063147	0.620994	0.000000	0.282621	0.017941	0.027760	0.884861	0.000000	0.069437	--	--	--	--	--	0.351272	
7745000	-65.498686	317	1	8	0 0 0 Z Z 0 Z 0 0 Z Z 0 0 Z 0 Z Z 0 0 0 	1.751735	1.751735	1.751735	0.000000	0.000000	1.751735	0.000000	1.751735	1.751735	0.000000	0.000000	1.751735	1.751735	0.000000	1.751735	0.000000	0.000000	1.751735	1.751735	1.751735	0.421200	0.022985	0.219762	0.292516	0.043537	0.057179	0.005672	0.920030	0.011124	0.005996	0.853178	0.089222	0.023618	0.009649	0.024333	0.028751	0.000348	0.001089	0.941061	0.028751	0.000000	0.000000	1.000000	0.000000	0.000000	0.008208	0.172304	0.312546	0.001021	0.505921	0.024964	0.064050	0.777450	0.012050	0.121486	0.008772	0.012699	0.954527	0.007425	0.016576	0.112553	0.021253	0.320941	0.424887	0.120365	2.220919	
7750000	-69.689479	549	2	4	1 1 1 0 0 0 Z 0 1 1 1 0 1 Z 0 0 1 Z 1 Z 	1.610133	1.610133	1.610133	0.607637	0.607637	0.607637	0.000000	0.607637	1.610133	1.610133	1.610133	0.607637	1.610133	0.000000	0.607637	0.607637	1.610133	0.000000	1.610133	0.000000	0.153163	0.052446	0.763426	0.018784	0.012181	0.425197	0.005349	0.519683	0.013827	0.035943	0.277040	0.577624	0.118707	0.008716	0.017913	0.004947	0.000004	0.004947	0.990076	0.000026	0.000000	0.000000	1.000000	0.000000	0.000000	0.013681	0.151011	0.832200	0.000184	0.002924	0.116361	0.021680	0.823262	0.008377	0.030320	0.008759	0.001042	0.984327	0.000851	0.005020	0.061160	0.003166	0.828130	0.089526	0.018018	4.850465	
7755000	-62.838559	135	1	10	Z 0 Z 0 Z Z Z 0 0 0 0 0 Z Z Z Z 0 0 0 Z 	0.000000	1.865656	0.000000	1.865656	0.000000	0.000000	0.000000	1.865656	1.865656	1.865656	1.865656	1.865656	0.000000	0.000000	0.000000	0.000000	1.865656	1.865656	1.865656	0.000000	0.135782	0.007860	0.718119	0.000000	0.138240	0.331495	0.000179	0.626058	0.000000	0.042269	0.228994	0.194317	0.271566	0.000000	0.305123	0.000012	0.000000	0.005574	0.994403	0.000011	0.000000	0.000000	1.000000	0.000000	0.000000	0.051811	0.002995	0.410629	0.000000	0.534565	0.191858	0.002790	0.579959	0.000000	0.225393	0.074992	0.000527	0.850867	0.000000	0.073614	0.038136	0.000308	0.929121	0.000000	0.032435	3.660952	
7760000	-66.030240	451	1	9	0 0 Z 0 0 0 0 Z 0 0 Z 0 Z Z 0 Z Z 0 Z Z 	1.963214	1.963214	0.000000	1.963214	1.963214	1.963214	1.963214	0.000000	1.963214	1.963214	0.000000	1.963214	0.000000	0.000000	1.963214	0.000000	0.000000	1.963214	0.000000	0.000000	0.157396	0.286085	0.171144	0.319056	0.066319	0.443185	0.077800	0.472088	0.006447	0.000481	0.474052	0.304262	0.191763	0.006901	0.023022	0.000088	0.015428	0.000088	0.984308	0.000088	0.000000	0.000000	1.000000	0.000000	0.000000	0.062768	0.018039	0.874448	0.012160	0.032585	0.085570	0.014008	0.895815	0.003836	0.000771	0.010479	0.006861	0.976877	0.005772	0.000012	0.120885	0.236703	0.140100	0.429466	0.072846	0.754564	
7765000	-65.077848	385	1	10	0 0 Z 0 Z 0 Z 0 0 Z 0 Z Z Z Z 0 Z 0 0 Z 	1.336610	1.336610	0.000000	1.336610	0.000000	1.336610	0.000000	1.336610	1.336610	0.000000	1.336610	0.000000	0.000000	0.000000	0.000000	1.336610	0.000000	1.336610	1.336610	0.000000	0.425935	0.052836	0.465927	0.009328	0.045975	0.057385	0.006146	0.930313	0.000010	0.006146	0.942576	0.040031	0.010069	0.000035	0.007289	0.000027	0.000027	0.009636	0.990283	0.000027	0.000000	0.000000	1.000000	0.000000	0.000000	0.011518	0.120652	0.000510	0.000129	0.867191	0.100175	0.144401	0.053291	0.002095	0.700038	0.082307	0.104740	0.425324	0.001042	0.386587	0.033706	0.037677	0.591267	0.249778	0.087571	4.236442	
7770000	-65.203270	770	1	5	0 0 Z 0 0 0 Z 0 0 0 0 0 0 0 0 Z Z 0 0 Z 	1.249265	1.249265	0.000000	1.249265	1.249265	1.249265	0.000000	1.249265	1.249265	1.249265	1.249265	1.249265	1.249265	1.249265	1.249265	0.000000	0.000000	1.249265	1.249265	0.000000	0.120564	0.152060	0.480766	0.199241	0.047369	0.694424	0.024328	0.255608	0.024776	0.000863	0.325092	0.584061	0.045020	0.036582	0.009246	0.000001	0.000001	0.001754	0.998244	0.000001	0.000000	0.000000	1.000000	0.000000	0.000000	0.010395	0.016013	0.535019	0.000495	0.438078	0.293665	0.054818	0.548510	0.031381	0.071627	0.090119	0.040554	0.796084	0.034991	0.038252	0.021241	0.012033	0.753071	0.202286	0.011370	1.576316	
7775000	-65.827491	995	1	11	0 0 0 0 Z 0 0 0 0 0 Z Z Z Z Z Z Z Z Z Z 	2.924270	2.924270	2.924270	2.924270	0.000000	2.924270	2.924270	2.924270	2.924270	2.924270	0.000000	0.000000	0.000000	0.000000	0.000000	0.000000	0.000000	0.000000	0.000000	0.000000	0.146004	0.098910	0.755086	0.000000	0.000000	0.093134	0.011715	0.895151	0.000000	0.000000	0.343644	0.105085	0.551272	0.000000	0.000000	0.001271	0.001271	0.000002	0.997455	0.000000	0.000000	0.000000	1.000000	0.000000	0.000000	0.054136	0.590726	0.355137	0.000000	0.000000	0.053907	0.188973	0.757120	0.000000	0.000000	0.032053	0.050681	0.917266	0.000000	0.000000	0.164598	0.187038	0.648364	0.000000	0.000000	7.067693	
7780000	-64.670926	135	1	4	0 0 0 0 Z 0 Z 0 0 Z 0 0 Z 0 0 0 0 0 0 0 	1.101851	1.101851	1.101851	1.101851	0.000000	1.101851	0.000000	1.101851	1.101851	0.000000	1.101851	1.101851	0.000000	1.101851	1.101851	1.101851	1.101851	1.101851	1.101851	1.101851	0.322610	0.075672	0.426284	0.067121	0.108313	0.151752	0.004310	0.825424	0.004310	0.014204	0.666484	0.193144	0.012833	0.013842	0.113697	0.002965	0.000009	0.003124	0.990937	0.002965	0.000000	0.000000	1.000000	0.000000	0.000000	0.027831	0.032008	0.387812	0.027747	0.524601	0.047213	0.017523	0.808835	0.016816	0.109613	0.010250	0.007123	0.959057	0.007045	0.016525	0.041994	0.009693	0.747250	0.154991	0.046073	1.356266	
7785000	-67.439009	962	1	5	0 0 Z 0 Z 0 0 0 0 0 0 0 0 0 0 Z Z 0 0 Z 	1.024640	1.024640	0.000000	1.024640	0.000000	1.024640	1.024640	1.024640	1.024640	1.024640	1.024640	1.024640	1.024640	1.024640	1.024640	0.000000	0.000000	1.024640	1.024640	0.000000	0.161633	0.053731	0.561385	0.214743	0.008508	0.048700	0.003478	0.938215	0.006223	0.003383	0.765639	0.085556	0.083914	0.060769	0.004122	0.000005	0.002271	0.002160	0.995559	0.000005	0.000000	0.000000	1.000000	0.000000	0.000000	0.008986	0.091453	0.549068	0.001761	0.348732	0.022051	0.027471	0.869005	0.010059	0.071413	0.004788	0.005069	0.978372	0.003863	0.007909	0.016302	0.064437	0.676826	0.225498	0.016937	8.227519	
7790000	-62.526439	931	1	14	Z 0 Z Z Z 0 Z 0 0 0 0 Z Z Z Z Z Z Z Z Z 	0.000000	2.261699	0.000000	0.000000	0.000000	2.261699	0.000000	2.261699	2.261699	2.261699	2.261699	0.000000	0.000000	0.000000	0.000000	0.000000	0.000000	0.000000	0.000000	0.000000	0.095241	0.119927	0.784832	0.000000	0.000000	0.732739	0.002234	0.265027	0.000000	0.000000	0.166762	0.365002	0.468236	0.000000	0.000000	0.000001	0.000001	0.001496	0.998503	0.000000	0.000000	0.000000	1.000000	0.000000	0.000000	0.000927	0.529594	0.469479	0.000000	0.000000	0.123202	0.123093	0.753704	0.000000	0.000000	0.018746	0.017302	0.963952	0.000000	0.000000	0.042572	0.033543	0.923884	0.000000	0.000000	3.835280	
7795000	-74.229272	670	1	5	0 0 Z 0 0 0 0 0 0 0 0 Z 0 0 Z Z 0 0 Z 0 	0.723466	0.723466	0.000000	0.723466	0.723466	0.723466	0.723466	0.723466	0.723466	0.723466	0.723466	0.000000	0.723466	0.723466	0.000000	0.000000	0.723466	0.723466	0.000000	0.723466	0.019441	0.139891	0.834945	0.004662	0.001061	0.118061	0.005421	0.876131	0.000193	0.000193	0.295620	0.622902	0.044357	0.013996	0.023126	0.000002	0.000856	0.000856	0.997430	0.000856	0.000000	0.000000	1.000000	0.000000	0.000000	0.036539	0.661343	0.265946	0.000485	0.035686	0.055454	0.166016	0.771665	0.002518	0.004349	0.010471	0.018763	0.970497	0.000128	0.000141	--	--	--	--	--	3.911421	
7800000	-65.609012	396	1	12	Z 0 Z 0 Z 0 Z 0 0 0 Z Z Z Z Z Z Z 0 Z 0 	0.000000	3.613609	0.000000	3.613609	0.000000	3.613609	0.000000	3.613609	3.613609	3.613609	0.000000	0.000000	0.000000	0.000000	0.000000	0.000000	0.000000	3.613609	0.000000	3.613609	0.283395	0.265814	0.296827	0.000000	0.153963	0.424004	0.015483	0.560389	0.000000	0.000124	0.317790	0.208288	0.459120	0.000000	0.014802	0.002215	0.002215	0.000132	0.923974	0.071464	0.000000	0.000000	1.000000	0.000000	0.000000	0.039894	0.348440	0.604189	0.000000	0.007477	0.155935	0.155934	0.682502	0.000000	0.005629	0.093886	0.093886	0.809678	0.000000	0.002550	--	--	--	--	--	2.454159	
7805000	-68.236085	861	1	7	0 0 Z 0 0 Z 0 0 0 0 0 0 Z Z Z 0 Z 0 0 Z 	1.665977	1.665977	0.000000	1.665977	1.665977	0.000000	1.665977	1.665977	1.665977	1.665977	1.665977	1.665977	0.000000	0.000000	0.000000	1.665977	0.000000	1.665977	1.665977	0.000000	0.276085	0.039520	0.603280	0.001269	0.079845	0.517234	0.009601	0.462901	0.000038	0.010226	0.480286	0.315192	0.159657	0.000392	0.044474	0.000051	0.006462	0.006462	0.986975	0.000051	0.000000	0.000000	1.000000	0.000000	0.000000	0.013376	0.000331	0.822613	0.000064	0.163617	0.213974	0.010383	0.719264	0.000616	0.055764	--	--	--	--	--	0.023900	0.001918	0.960723	0.001073	0.012386	2.117221	
7810000	-62.901744	888	1	12	0 0 Z Z Z Z Z 0 0 Z Z 0 Z Z Z Z Z 0 0 0 	2.426553	2.426553	0.000000	0.000000	0.000000	0.000000	0.000000	2.426553	2.426553	0.000000	0.000000	2.426553	0.000000	0.000000	0.000000	0.000000	0.000000	2.426553	2.426553	2.426553	0.242769	0.003921	0.663497	0.000000	0.089812	0.399714	0.000034	0.593032	0.000000	0.007220	0.885886	0.007151	0.085461	0.000000	0.021502	0.000000	0.000000	0.000000	0.999563	0.000437	0.000000	0.000000	1.000000	0.000000	0.000000	0.006930	0.004705	0.455609	0.000000	0.532756	0.091326	0.002936	0.762210	0.000000	0.143528	0.127216	0.006947	0.769626	0.000000	0.096210	0.053935	0.010618	0.610940	0.000000	0.324507	4.044854	
7815000	-68.258747	224	1	7	0 0 0 Z 0 0 0 0 0 0 Z 0 Z Z Z Z Z 0 0 0 	1.405799	1.405799	1.405799	0.000000	1.405799	1.405799	1.405799	1.405799	1.405799	1.405799	0.000000	1.405799	0.000000	0.000000	0.000000	0.000000	0.000000	1.405799	1.405799	1.405799	0.229602	0.233408	0.361805	0.000000	0.175186	0.094229	0.008598	0.895155	0.000000	0.002017	0.260541	0.473144	0.204794	0.000000	0.061521	0.009904	0.009904	0.000240	0.970047	0.009904	0.000000	0.000000	1.000000	0.000000	0.000000	0.000499	0.024711	0.410648	0.000000	0.564142	0.006153	0.012226	0.872344	0.000000	0.109278	0.004167	0.004769	0.982485	0.000000	0.008579	0.217496	0.218250	0.344301	0.000000	0.219953	4.438295	
7820000	-69.144703	888	1	9	Z 0 Z 0 Z 0 Z 0 0 Z 0 0 Z 0 Z 0 Z 0 Z 0 	0.000000	1.800553	0.000000	1.800553	0.000000	1.800553	0.000000	1.800553	1.800553	0.000000	1.800553	1.800553	0.000000	1.800553	0.000000	1.800553	0.000000	1.800553	0.000000	1.800553	0.194047	0.195794	0.588761	0.012575	0.008823	0.422275	0.004823	0.572878	0.000012	0.000012	0.415400	0.444991	0.124286	0.007590	0.007733	0.000000	0.000000	0.000253	0.999493	0.000253	0.000000	0.000000	1.000000	0.000000	0.000000	0.009337	0.244760	0.740130	0.000376	0.005397	0.098330	0.069070	0.831237	0.000637	0.000725	0.116969	0.105125	0.770984	0.003459	0.003464	0.075380	0.068984	0.832444	0.015394	0.007799	7.716857	
7825000	-63.825208	410	1	9	Z 0 0 Z 0 0 Z 0 0 0 0 0 Z Z Z Z Z 0 0 Z 	0.000000	1.128150	1.128150	0.000000	1.128150	1.128150	0.000000	1.128150	1.128150	1.128150	1.128150	1.128150	0.000000	0.000000	0.000000	0.000000	0.000000	1.128150	1.128150	0.000000	0.013827	0.384494	0.516863	0.000000	0.084817	0.168175	0.011771	0.816704	0.000000	0.003350	0.000943	0.934347	0.043909	0.000000	0.020801	0.008051	0.000061	0.006791	0.985081	0.000017	0.000000	0.000000	1.000000	0.000000	0.000000	0.000099	0.082732	0.165209	0.000000	0.751960	0.009383	0.060734	0.623664	0.000000	0.306218	0.011983	0.030370	0.869021	0.000000	0.088625	0.086254	0.024066	0.867640	0.000000	0.022039	1.466510	
7830000	-68.958866	732	1	12	Z 0 Z Z Z 0 Z 0 0 0 0 Z Z Z Z Z 0 0 Z Z 	0.000000	4.132876	0.000000	0.000000	0.000000	4.132876	0.000000	4.132876	4.132876	4.132876	4.132876	0.000000	0.000000	0.000000	0.000000	0.000000	4.132876	4.132876	0.000000	0.000000	0.105540	0.399340	0.280141	0.000000	0.214980	0.567052	0.050026	0.325794	0.000000	0.057128	0.036486	0.423509	0.088129	0.000000	0.451877	0.000498	0.000429	0.030560	0.968501	0.000012	0.000000	0.000000	1.000000	0.000000	0.000000	0.005416	0.496638	0.302120	0.000000	0.195826	0.149500	0.216713	0.493649	0.000000	0.140138	0.216122	0.208344	0.507461	0.000000	0.068073	0.152750	0.119759	0.702748	0.000000	0.024742	1.488788	
7835000	-61.674595	252	1	10	0 0 Z Z 0 0 Z 0 0 0 0 0 Z Z Z Z Z 0 Z Z 	1.319059	1.319059	0.000000	0.000000	1.319059	1.319059	0.000000	1.319059	1.319059	1.319059	1.319059	1.319059	0.000000	0.000000	0.000000	0.000000	0.000000	1.319059	0.000000	0.000000	0.243644	0.269408	0.478817	0.000000	0.008132	0.529492	0.055476	0.414836	0.000000	0.000196	0.326049	0.605023	0.060747	0.000000	0.008181	0.000006	0.000006	0.004018	0.995971	0.000000	0.000000	0.000000	1.000000	0.000000	0.000000	0.001941	0.144636	0.850728	0.000000	0.002695	0.051998	0.037840	0.910112	0.000000	0.000050	0.004671	0.003878	0.991448	0.000000	0.000003	0.018566	0.016270	0.965070	0.000000	0.000094	2.933854	
7840000	-66.672649	823	1	7	0 0 0 0 0 0 Z Z 0 0 0 0 Z Z Z 0 0 0 Z Z 	1.270881	1.270881	1.270881	1.270881	1.270881	1.270881	0.000000	0.000000	1.270881	1.270881	1.270881	1.270881	0.000000	0.000000	0.000000	1.270881	1.270881	1.270881	0.000000	0.000000	0.175802	0.252463	0.561945	0.000163	0.009626	0.096462	0.011571	0.891451	0.000000	0.000516	0.243662	0.616746	0.066530	0.000420	0.072643	0.011890	0.000181	0.011890	0.975985	0.000053	0.000000	0.000000	1.000000	0.000000	0.000000	0.010143	0.001606	0.979282	0.000002	0.008968	0.014657	0.007203	0.977926	0.000000	0.000213	0.005173	0.005331	0.989469	0.000000	0.000026	0.092445	0.022152	0.882275	0.001883	0.001244	0.953965	
7845000	-70.217116	191	1	11	0 Z Z Z Z 0 0 0 0 0 0 0 Z Z Z Z Z 0 Z Z 	1.801022	0.000000	0.000000	0.000000	0.000000	1.801022	1.801022	1.801022	1.801022	1.801022	1.801022	1.801022	0.000000	0.000000	0.000000	0.000000	0.000000	1.801022	0.000000	0.000000	0.056251	0.100299	0.841434	0.000000	0.002016	0.001097	0.006337	0.992555	0.000000	0.000011	0.649541	0.090224	0.257657	0.000000	0.002578	0.000206	0.023418	0.020267	0.955902	0.000206	0.000000	0.000000	1.000000	0.000000	0.000000	0.000428	0.141149	0.848493	0.000000	0.009930	0.000070	0.023858	0.975931	0.000000	0.000141	0.001213	0.062121	0.935449	0.000000	0.001217	0.002915	0.162164	0.832004	0.000000	0.002916	2.009226	
7850000	-67.002759	588	1	7	0 0 Z Z 0 0 Z 0 0 0 Z 0 Z 0 0 Z Z 0 0 0 	1.562190	1.562190	0.000000	0.000000	1.562190	1.562190	0.000000	1.562190	1.562190	1.562190	0.000000	1.562190	0.000000	1.562190	1.562190	0.000000	0.000000	1.562190	1.562190	1.562190	0.038349	0.112637	0.160746	0.458882	0.229387	0.476270	0.038127	0.478176	0.003714	0.003714	0.233117	0.555230	0.144757	0.024825	0.042071	0.000190	0.003220	0.003220	0.904902	0.088469	0.000000	0.000000	1.000000	0.000000	0.000000	0.011243	0.118610	0.546337	0.011233	0.312577	0.151429	0.128463	0.558096	0.040576	0.121436	0.095772	0.086480	0.689400	0.048677	0.079671	--	--	--	--	--	4.334359	
7855000	-64.922870	169	1	7	0 0 Z Z 0 0 Z 0 0 0 0 0 Z Z 0 0 Z 0 Z 0 	1.149983	1.149983	0.000000	0.000000	1.149983	1.149983	0.000000	1.149983	1.149983	1.149983	1.149983	1.149983	0.000000	0.000000	1.149983	1.149983	0.000000	1.149983	0.000000	1.149983	0.098901	0.380055	0.501687	0.011089	0.008268	0.583696	0.032512	0.382770	0.000947	0.000076	0.134743	0.830458	0.030480	0.000110	0.004209	0.000002	0.000006	0.002371	0.995106	0.002515	0.000000	0.000000	1.000000	0.000000	0.000000	0.001647	0.052012	0.941292	0.002759	0.002290	0.097801	0.032035	0.864582	0.005382	0.000200	0.013762	0.006717	0.975721	0.003776	0.000023	0.003767	0.005361	0.851008	0.139030	0.000833	1.664345	
7860000	-68.962646	655	1	8	Z 0 Z Z 0 0 0 0 0 0 Z 0 Z Z Z 0 0 0 0 Z 	0.000000	2.765547	0.000000	0.000000	2.765547	2.765547	2.765547	2.765547	2.765547	2.765547	0.000000	2.765547	0.000000	0.000000	0.000000	2.765547	2.765547	2.765547	2.765547	0.000000	0.015606	0.404029	0.334817	0.088067	0.157481	0.513841	0.064592	0.345587	0.000625	0.075355	0.088472	0.332557	0.297515	0.014393	0.267063	0.000008	0.035588	0.000741	0.962923	0.000741	0.000000	0.000000	1.000000	0.000000	0.000000	0.002736	0.084808	0.344669	0.002802	0.564985	0.118573	0.115264	0.411990	0.009466	0.344707	0.070875	0.067138	0.706984	0.002173	0.152831	0.015970	0.336601	0.252834	0.282202	0.112393	0.920004	
7865000	-61.217505	135	1	8	0 0 Z 0 0 0 Z 0 0 Z 0 0 Z Z Z Z Z 0 0 0 	1.429099	1.429099	0.000000	1.429099	1.429099	1.429099	0.000000	1.429099	1.429099	0.000000	1.429099	1.429099	0.000000	0.000000	0.000000	0.000000	0.000000	1.429099	1.429099	1.429099	0.232532	0.352576	0.327303	0.000000	0.087589	0.208396	0.024625	0.760406	0.000000	0.006572	0.345377	0.636567	0.006305	0.000000	0.011751	0.000018	0.000018	0.004088	0.991788	0.004088	0.000000	0.000000	1.000000	0.000000	0.000000	0.038288	0.044193	0.387217	0.000000	0.530302	0.088784	0.040752	0.757297	0.000000	0.113167	0.022707	0.015828	0.937665	0.000000	0.023799	0.021601	0.019983	0.879945	0.000000	0.078471	3.185290	
7870000	-64.578721	244	1	6	0 0 0 0 0 0 Z 0 0 0 Z 0 Z Z 0 Z 0 0 Z 0 	2.228589	2.228589	2.228589	2.228589	2.228589	2.228589	0.000000	2.228589	2.228589	2.228589	0.000000	2.228589	0.000000	0.000000	2.228589	0.000000	2.228589	2.228589	0.000000	2.228589	0.208290	0.193761	0.322905	0.159758	0.115286	0.132593	0.040273	0.802226	0.019948	0.004960	0.222042	0.507502	0.158440	0.004012	0.108003	0.011581	0.000175	0.000175	0.975245	0.012823	0.000000	0.000000	1.000000	0.000000	0.000000	0.013600	0.066521	0.913349	0.001881	0.004649	0.070693	0.066052	0.806789	0.048933	0.007534	0.015804	0.015422	0.953914	0.014399	0.000460	0.151180	0.081309	0.320706	0.391784	0.055021	2.354741	
7875000	-66.829014	451	1	8	0 0 0 0 0 0 Z 0 0 Z Z 0 Z Z 0 Z Z 0 Z 0 	1.206775	1.206775	1.206775	1.206775	1.206775	1.206775	0.000000	1.206775	1.206775	0.000000	0.000000	1.206775	0.000000	0.000000	1.206775	0.000000	0.000000	1.206775	0.000000	1.206775	0.283901	0.256138	0.201850	0.122274	0.135837	0.428866	0.043971	0.524678	0.002299	0.000187	0.323334	0.648822	0.011684	0.000066	0.016093	0.006509	0.000052	0.000052	0.986320	0.007067	0.000000	0.000000	1.000000	0.000000	0.000000	0.065679	0.412725	0.445960	0.001439	0.074197	0.104435	0.118028	0.775523	0.000871	0.001143	0.006149	0.006899	0.984993	0.001943	0.000015	0.173838	0.102768	0.193658	0.426651	0.103085	1.347769	
7880000	-69.725519	461	1	6	Z 0 Z 0 0 0 0 0 0 0 Z 0 Z 0 Z 0 0 0 Z 0 	0.000000	2.139434	0.000000	2.139434	2.139434	2.139434	2.139434	2.139434	2.139434	2.139434	0.000000	2.139434	0.000000	2.139434	0.000000	2.139434	2.139434	2.139434	0.000000	2.139434	0.094176	0.302234	0.459552	0.066181	0.077856	0.512521	0.056782	0.420177	0.000650	0.009870	0.156417	0.395870	0.225984	0.056322	0.165407	0.000852	0.040133	0.002266	0.909469	0.047280	0.000000	0.000000	1.000000	0.000000	0.000000	0.007442	0.240732	0.740496	0.000695	0.010634	0.117846	0.102395	0.770089	0.001373	0.008297	0.079464	0.061453	0.853079	0.001409	0.004595	--	--	--	--	--	7.436394	
7885000	-64.983842	332	1	10	0 Z Z Z Z 0 Z 0 0 0 0 Z Z Z 0 0 Z 0 0 Z 	1.898044	0.000000	0.000000	0.000000	0.000000	1.898044	0.000000	1.898044	1.898044	1.898044	1.898044	0.000000	0.000000	0.000000	1.898044	1.898044	0.000000	1.898044	1.898044	0.000000	0.012792	0.154547	0.319841	0.357173	0.155647	0.000369	0.019414	0.941388	0.019414	0.019414	0.403763	0.314675	0.184503	0.005677	0.091383	0.000001	0.000198	0.023278	0.976325	0.000198	0.000000	0.000000	1.000000	0.000000	0.000000	0.000761	0.159621	0.047767	0.044293	0.747558	0.006103	0.202028	0.189920	0.137063	0.464886	0.002027	0.163204	0.384128	0.119150	0.331491	--	--	--	--	--	5.296626	
7890000	-68.307028	401	1	8	0 0 Z 0 0 0 0 0 0 Z 0 0 Z Z 0 Z Z 0 Z Z 	1.502788	1.502788	0.000000	1.502788	1.502788	1.502788	1.502788	1.502788	1.502788	0.000000	1.502788	1.502788	0.000000	0.000000	1.502788	0.000000	0.000000	1.502788	0.000000	0.000000	0.179250	0.424711	0.364271	0.027841	0.003927	0.065784	0.009374	0.918961	0.005866	0.000015	0.497741	0.474760	0.012595	0.000060	0.014844	0.000061	0.007193	0.007193	0.985537	0.000017	0.000000	0.000000	1.000000	0.000000	0.000000	0.036444	0.235582	0.534050	0.000123	0.193801	0.051598	0.074683	0.850766	0.017736	0.005216	0.026726	0.030145	0.921125	0.021698	0.000306	--	--	--	--	--	7.396981	
7895000	-68.397371	727	1	10	Z 0 Z Z Z Z 0 0 0 0 Z 0 Z 0 Z Z 0 0 0 Z 	0.000000	3.231944	0.000000	0.000000	0.000000	0.000000	3.231944	3.231944	3.231944	3.231944	0.000000	3.231944	0.000000	3.231944	0.000000	0.000000	3.231944	3.231944	3.231944	0.000000	0.096801	0.119290	0.495353	0.016169	0.272387	0.365764	0.001043	0.554897	0.000007	0.078289	0.076978	0.223635	0.365351	0.014456	0.319580	0.000000	0.008884	0.000022	0.991072	0.000022	0.000000	0.000000	1.000000	0.000000	0.000000	0.007616	0.005586	0.590719	0.000020	0.396058	0.215974	0.014674	0.511938	0.000356	0.257057	0.143775	0.002830	0.721436	0.000024	0.131934	--	--	--	--	--	3.861690	
7900000	-65.364903	152	1	9	0 0 Z Z 0 0 Z 0 0 0 0 0 0 Z Z Z Z Z 0 Z 	1.501942	1.501942	0.000000	0.000000	1.501942	1.501942	0.000000	1.501942	1.501942	1.501942	1.501942	1.501942	1.501942	0.000000	0.000000	0.000000	0.000000	0.000000	1.501942	0.000000	0.075308	0.126250	0.773385	0.019044	0.006012	0.587279	0.043159	0.365342	0.002457	0.001764	0.243458	0.657285	0.096014	0.001225	0.002019	0.000076	0.000076	0.013286	0.986485	0.000076	0.000000	0.000000	1.000000	0.000000	0.000000	0.002743	0.353726	0.637450	0.000000	0.006082	0.199101	0.171616	0.617658	0.001378	0.010247	0.041375	0.035390	0.913505	0.000147	0.009582	--	--	--	--	--	7.451264	
7905000	-63.307167	314	1	10	0 0 Z 0 Z Z Z 0 0 Z 0 0 Z Z Z Z 0 0 0 Z 	1.676427	1.676427	0.000000	1.676427	0.000000	0.000000	0.000000	1.676427	1.676427	0.000000	1.676427	1.676427	0.000000	0.000000	0.000000	0.000000	1.676427	1.676427	1.676427	0.000000	0.165013	0.004290	0.694925	0.000000	0.135773	0.341788	0.000106	0.621665	0.000000	0.036441	0.705641	0.064185	0.036771	0.000000	0.193404	0.001445	0.000024	0.050688	0.946399	0.001445	0.000000	0.000000	1.000000	0.000000	0.000000	0.046862	0.004062	0.255011	0.000000	0.694064	0.188293	0.012249	0.431837	0.000000	0.367621	0.134396	0.005810	0.654766	0.000000	0.205027	--	--	--	--	--	0.927649	
7910000	-66.403533	33	1	7	Z 0 0 0 0 0 Z 0 0 0 0 0 Z Z Z 0 Z 0 0 Z 	0.000000	1.126586	1.126586	1.126586	1.126586	1.126586	0.000000	1.126586	1.126586	1.126586	1.126586	1.126586	0.000000	0.000000	0.000000	1.126586	0.000000	1.126586	1.126586	0.000000	0.038092	0.205960	0.727467	0.003210	0.025271	0.104923	0.011946	0.878158	0.000006	0.004966	0.023835	0.912357	0.049945	0.000034	0.013828	0.002620	0.000007	0.002481	0.994890	0.000002	0.000000	0.000000	1.000000	0.000000	0.000000	0.009068	0.032230	0.455917	0.000232	0.502553	0.015649	0.010626	0.903789	0.000077	0.069859	0.011030	0.011431	0.959047	0.000057	0.018435	0.132806	0.039418	0.760633	0.041975	0.025168	0.733179	
7915000	-63.580490	451	1	7	0 0 Z Z 0 0 Z 0 0 0 0 0 0 Z Z Z 0 0 0 Z 	1.602503	1.602503	0.000000	0.000000	1.602503	1.602503	0.000000	1.602503	1.602503	1.602503	1.602503	1.602503	1.602503	0.000000	0.000000	0.000000	1.602503	1.602503	1.602503	0.000000	0.179153	0.186311	0.286296	0.176493	0.171747	0.448930	0.058951	0.429568	0.003599	0.058951	0.252514	0.470103	0.107361	0.006097	0.163926	0.000037	0.000037	0.009681	0.990207	0.000037	0.000000	0.000000	1.000000	0.000000	0.000000	0.009949	0.110926	0.449105	0.000022	0.429998	0.041505	0.058290	0.703015	0.000054	0.197136	0.007116	0.008941	0.966064	0.000009	0.017870	0.144622	0.145199	0.283039	0.281551	0.145589	2.668036	
7920000	-64.224233	332	1	9	Z 0 Z Z Z 0 0 0 0 0 0 0 Z 0 Z Z Z 0 0 Z 	0.000000	1.330610	0.000000	0.000000	0.000000	1.330610	1.330610	1.330610	1.330610	1.330610	1.330610	1.330610	0.000000	1.330610	0.000000	0.000000	0.000000	1.330610	1.330610	0.000000	0.042194	0.195029	0.608632	0.060432	0.093714	0.145575	0.007404	0.838889	0.000016	0.008117	0.084205	0.236695	0.616288	0.000676	0.062135	0.000041	0.012093	0.010883	0.976827	0.000156	0.000000	0.000000	1.000000	0.000000	0.000000	0.001677	0.096754	0.355334	0.000236	0.545999	0.054871	0.086406	0.592961	0.001239	0.264524	0.030362	0.040005	0.820563	0.000209	0.108861	--	--	--	--	--	2.558695	
7925000	-68.209834	970	1	7	0 0 Z 0 Z 0 Z 0 0 0 0 0 0 0 Z Z 0 Z 0 Z 	1.264926	1.264926	0.000000	1.264926	0.000000	1.264926	0.000000	1.264926	1.264926	1.264926	1.264926	1.264926	1.264926	1.264926	0.000000	0.000000	1.264926	0.000000	1.264926	0.000000	0.193476	0.100011	0.412093	0.184549	0.109871	0.526831	0.002358	0.437587	0.002455	0.030769	0.579482	0.133157	0.141648	0.112251	0.033462	0.000002	0.000002	0.002373	0.997622	0.000002	0.000000	0.000000	1.000000	0.000000	0.000000	0.025919	0.675355	0.292955	0.001528	0.004243	0.156681	0.136410	0.694372	0.005015	0.007522	0.131370	0.125192	0.643654	0.012305	0.087478	0.086595	0.084723	0.561686	0.193411	0.073585	4.618277	
7930000	-67.273623	933	1	10	Z 0 Z Z 0 0 Z 0 0 0 0 0 Z Z Z Z Z 0 Z 0 	0.000000	1.731969	0.000000	0.000000	1.731969	1.731969	0.000000	1.731969	1.731969	1.731969	1.731969	1.731969	0.000000	0.000000	0.000000	0.000000	0.000000	1.731969	0.000000	1.731969	0.083348	0.445295	0.428116	0.000000	0.043241	0.466353	0.067665	0.465594	0.000000	0.000388	0.007065	0.878282	0.086982	0.000000	0.027671	0.000019	0.000071	0.007398	0.984373	0.008138	0.000000	0.000000	1.000000	0.000000	0.000000	0.002415	0.147813	0.801299	0.000000	0.048474	0.135513	0.082303	0.780526	0.000000	0.001658	0.027691	0.019610	0.952628	0.000000	0.000071	0.016095	0.024753	0.956071	0.000000	0.003081	3.991818	
7935000	-64.657237	888	1	8	0 0 Z 0 Z 0 Z 0 0 0 0 0 Z Z 0 Z Z 0 Z 0 	0.707838	0.707838	0.000000	0.707838	0.000000	0.707838	0.000000	0.707838	0.707838	0.707838	0.707838	0.707838	0.000000	0.000000	0.707838	0.000000	0.000000	0.707838	0.000000	0.707838	0.158392	0.006983	0.817017	0.017438	0.000169	0.288604	0.000974	0.709408	0.001012	0.000001	0.905953	0.022119	0.071784	0.000092	0.000052	0.000000	0.000000	0.000030	0.999940	0.000030	0.000000	0.000000	1.000000	0.000000	0.000000	0.002541	0.028882	0.967621	0.000061	0.000894	0.022485	0.005053	0.969382	0.003062	0.000019	0.017732	0.015103	0.950486	0.016469	0.000210	0.005384	0.004895	0.843753	0.145277	0.000691	4.020891	
7940000	-65.031427	244	1	4	0 0 0 Z 0 0 Z 0 0 0 Z 0 0 0 Z 0 0 0 0 0 	1.575415	1.575415	1.575415	0.000000	1.575415	1.575415	0.000000	1.575415	1.575415	1.575415	0.000000	1.575415	1.575415	1.575415	0.000000	1.575415	1.575415	1.575415	1.575415	1.575415	0.173944	0.214499	0.344745	0.096082	0.170731	0.100850	0.022192	0.855016	0.001719	0.020224	0.128346	0.605358	0.091864	0.058572	0.115860	0.007303	0.000057	0.000057	0.985281	0.007303	0.000000	0.000000	1.000000	0.000000	0.000000	0.002026	0.041352	0.832115	0.000286	0.124221	0.037640	0.037711	0.878116	0.002806	0.043726	0.006587	0.007026	0.979247	0.000097	0.007043	0.178088	0.082676	0.460800	0.099943	0.178493	9.376916	
7945000	-70.046895	812	1	8	0 0 Z Z Z 0 Z 0 0 0 0 0 Z 0 0 Z Z 0 Z 0 	2.072080	2.072080	0.000000	0.000000	0.000000	2.072080	0.000000	2.072080	2.072080	2.072080	2.072080	2.072080	0.000000	2.072080	2.072080	0.000000	0.000000	2.072080	0.000000	2.072080	0.342175	0.071072	0.447168	0.125879	0.013706	0.575240	0.003476	0.417352	0.003896	0.000036	0.683977	0.095170	0.188551	0.026956	0.005346	0.000211	0.000708	0.023036	0.949223	0.026821	0.000000	0.000000	1.000000	0.000000	0.000000	0.015123	0.482793	0.426617	0.014759	0.060708	0.316410	0.160577	0.457242	0.053601	0.012171	0.120563	0.061460	0.780254	0.035994	0.001729	0.046618	0.048980	0.641849	0.247952	0.014600	3.619213	
7950000	-65.043415	719	1	11	Z 0 0 Z Z 0 Z 0 0 0 Z 0 Z Z Z Z Z 0 Z 0 	0.000000	2.035611	2.035611	0.000000	0.000000	2.035611	0.000000	2.035611	2.035611	2.035611	0.000000	2.035611	0.000000	0.000000	0.000000	0.000000	0.000000	2.035611	0.000000	2.035611	0.200677	0.132541	0.652235	0.000000	0.014546	0.151019	0.006556	0.842413	0.000000	0.000012	0.068055	0.381457	0.546711	0.000000	0.003777	0.056587	0.001787	0.004532	0.881936	0.055158	0.000000	0.000000	1.000000	0.000000	0.000000	0.015488	0.137805	0.843938	0.000000	0.002769	0.062857	0.072740	0.863349	0.000000	0.001054	0.115871	0.125412	0.754436	0.000000	0.004281	--	--	--	--	--	3.278412	
7955000	-63.713975	13	1	10	Z 0 Z Z 0 0 Z 0 0 0 0 0 Z Z Z Z Z 0 0 Z 	0.000000	2.084096	0.000000	0.000000	2.084096	2.084096	0.000000	2.084096	2.084096	2.084096	2.084096	2.084096	0.000000	0.000000	0.000000	0.000000	0.000000	2.084096	2.084096	0.000000	0.034248	0.272939	0.539226	0.000000	0.153587	0.357841	0.044268	0.588103	0.000000	0.009787	0.047955	0.741909	0.124812	0.000000	0.085324	0.000001	0.000001	0.001870	0.998126	0.000001	0.000000	0.000000	1.000000	0.000000	0.000000	0.000574	0.050092	0.096165	0.000000	0.853169	0.038214	0.134514	0.361998	0.000000	0.465274	0.031545	0.081259	0.687608	0.000000	0.199587	0.060812	0.087269	0.723889	0.000000	0.128030	4.435190	
7960000	-66.112161	709	1	8	0 0 Z 0 0 0 Z 0 0 Z 0 0 Z 0 Z Z Z 0 Z 0 	2.031509	2.031509	0.000000	2.031509	2.031509	2.031509	0.000000	2.031509	2.031509	0.000000	2.031509	2.031509	0.000000	2.031509	0.000000	0.000000	0.000000	2.031509	0.000000	2.031509	0.223025	0.253239	0.512391	0.006362	0.004984	0.407761	0.032548	0.559535	0.000078	0.000078	0.413766	0.548773	0.018138	0.008861	0.010462	0.000001	0.000001	0.000785	0.998428	0.000785	0.000000	0.000000	1.000000	0.000000	0.000000	0.067620	0.277100	0.609240	0.000401	0.045639	0.225195	0.165784	0.597237	0.004548	0.007236	0.067276	0.053613	0.878312	0.000370	0.000430	0.028565	0.023566	0.943379	0.003344	0.001147	2.761582	
7965000	-65.460226	317	1	7	0 0 Z Z 0 0 Z 0 0 Z 0 0 Z 0 0 0 Z 0 0 Z 	1.545319	1.545319	0.000000	0.000000	1.545319	1.545319	0.000000	1.545319	1.545319	0.000000	1.545319	1.545319	0.000000	1.545319	1.545319	1.545319	0.000000	1.545319	1.545319	0.000000	0.155038	0.212136	0.368675	0.219794	0.044357	0.070288	0.009561	0.910438	0.004857	0.004857	0.336756	0.631871	0.008517	0.010596	0.012261	0.000244	0.000244	0.027582	0.971687	0.000244	0.000000	0.000000	1.000000	0.000000	0.000000	0.005177	0.118666	0.317345	0.029147	0.529664	0.022542	0.050024	0.765170	0.029869	0.132394	0.007406	0.010136	0.956784	0.008692	0.016983	0.010466	0.010833	0.702186	0.264893	0.011623	4.573526	
7970000	-67.589826	401	1	7	Z 0 Z Z 0 0 Z 0 0 0 0 0 0 Z Z 0 Z 0 0 0 	0.000000	1.709097	0.000000	0.000000	1.709097	1.709097	0.000000	1.709097	1.709097	1.709097	1.709097	1.709097	1.709097	0.000000	0.000000	1.709097	0.000000	1.709097	1.709097	1.709097	0.015495	0.267819	0.505062	0.018598	0.193025	0.152676	0.017775	0.820928	0.001090	0.007531	0.012444	0.813038	0.107542	0.004183	0.062793	0.000032	0.000119	0.010127	0.978553	0.011169	0.000000	0.000000	1.000000	0.000000	0.000000	0.000133	0.047814	0.373979	0.000407	0.577668	0.044634	0.073171	0.674249	0.010433	0.197513	0.040023	0.053539	0.822920	0.002722	0.080797	--	--	--	--	--	3.073269	
7975000	-68.744521	734	1	11	0 0 Z 0 Z 0 Z 0 0 Z 0 Z Z Z 0 Z Z 0 Z Z 	2.639847	2.639847	0.000000	2.639847	0.000000	2.639847	0.000000	2.639847	2.639847	0.000000	2.639847	0.000000	0.000000	0.000000	2.639847	0.000000	0.000000	2.639847	0.000000	0.000000	0.270754	0.066909	0.575634	0.084651	0.002053	0.414476	0.014906	0.552272	0.018202	0.000144	0.818817	0.120155	0.053013	0.001239	0.006776	0.001494	0.001494	0.066438	0.930556	0.000019	0.000000	0.000000	1.000000	0.000000	0.000000	0.230739	0.530440	0.067016	0.000791	0.171014	0.439792	0.301279	0.221736	0.011115	0.026077	0.247342	0.178169	0.548505	0.021389	0.004595	0.068693	0.056610	0.563330	0.309784	0.001584	4.277437	
7980000	-65.083647	240	1	8	0 0 Z 0 Z 0 Z 0 0 0 0 0 0 Z Z Z Z 0 0 Z 	1.594445	1.594445	0.000000	1.594445	0.000000	1.594445	0.000000	1.594445	1.594445	1.594445	1.594445	1.594445	1.594445	0.000000	0.000000	0.000000	0.000000	1.594445	1.594445	0.000000	0.303891	0.064121	0.497179	0.086904	0.047905	0.317036	0.011129	0.657912	0.002794	0.011129	0.708843	0.070801	0.158340	0.035274	0.026742	0.000312	0.000312	0.024173	0.974891	0.000312	0.000000	0.000000	1.000000	0.000000	0.000000	0.027346	0.348310	0.233908	0.000012	0.390423	0.184792	0.134769	0.532297	0.001926	0.146216	0.058581	0.046103	0.846096	0.000260	0.048959	0.034908	0.032787	0.796743	0.102289	0.033272	0.686601	
7985000	-69.866054	425	1	11	0 0 Z Z 0 0 Z 0 Z 0 0 Z Z Z Z 0 Z Z 0 Z 	2.771098	2.771098	0.000000	0.000000	2.771098	2.771098	0.000000	2.771098	0.000000	2.771098	2.771098	0.000000	0.000000	0.000000	0.000000	2.771098	0.000000	0.000000	2.771098	0.000000	0.415695	0.289860	0.250060	0.002591	0.041794	0.868696	0.102000	0.029016	0.000001	0.000288	0.410139	0.495134	0.091509	0.000026	0.003193	0.000039	0.000039	0.011440	0.988441	0.000039	0.000000	0.000000	1.000000	0.000000	0.000000	0.037744	0.507879	0.309927	0.000604	0.143846	0.508227	0.403708	0.080054	0.000125	0.007885	0.367742	0.277055	0.339060	0.000188	0.015955	0.216525	0.162899	0.577287	0.014453	0.028835	8.515066	
7990000	-67.750360	655	1	8	Z 0 Z Z 0 0 Z 0 0 0 0 0 0 Z 0 Z 0 0 Z Z 	0.000000	1.823499	0.000000	0.000000	1.823499	1.823499	0.000000	1.823499	1.823499	1.823499	1.823499	1.823499	1.823499	0.000000	1.823499	0.000000	1.823499	1.823499	0.000000	0.000000	0.012332	0.138243	0.739733	0.106460	0.003232	0.534387	0.047234	0.360950	0.050801	0.006629	0.022172	0.705559	0.129667	0.006616	0.135986	0.000251	0.000224	0.023088	0.976433	0.000004	0.000000	0.000000	1.000000	0.000000	0.000000	0.002450	0.187545	0.725961	0.002450	0.081594	0.155515	0.119841	0.650716	0.042309	0.031619	0.051900	0.038830	0.883746	0.023703	0.001822	0.023383	0.018447	0.524616	0.432751	0.000802	5.379566	
7995000	-69.742142	757	1	10	Z 0 Z 0 0 0 0 0 Z 0 Z Z Z 0 Z Z Z 0 0 Z 	0.000000	4.364063	0.000000	4.364063	4.364063	4.364063	4.364063	4.364063	0.000000	4.364063	0.000000	0.000000	0.000000	4.364063	0.000000	0.000000	0.000000	4.364063	4.364063	0.000000	0.197160	0.214863	0.192523	0.209064	0.186390	0.711632	0.148461	0.105914	0.003906	0.030087	0.468947	0.250321	0.100556	0.058234	0.121942	0.000143	0.049990	0.002361	0.945145	0.002361	0.000000	0.000000	1.000000	0.000000	0.000000	0.089170	0.104574	0.049556	0.000651	0.756049	0.489702	0.177021	0.048697	0.005436	0.279143	0.338305	0.155053	0.298385	0.004476	0.203781	0.122607	0.261293	0.191160	0.258285	0.166654	4.748197	
8000000	-64.476869	332	1	10	Z 0 Z 0 0 0 Z 0 0 0 0 Z Z Z 0 Z Z 0 Z Z 	0.000000	2.075452	0.000000	2.075452	2.075452	2.075452	0.000000	2.075452	2.075452	2.075452	2.075452	0.000000	0.000000	0.000000	2.075452	0.000000	0.000000	2.075452	0.000000	0.000000	0.066519	0.143463	0.446797	0.330513	0.012709	0.158403	0.037582	0.784904	0.018853	0.000257	0.119262	0.785100	0.070762	0.000385	0.024492	0.000194	0.000194	0.023072	0.976538	0.000001	0.000000	0.000000	1.000000	0.000000	0.000000	0.067969	0.606546	0.234311	0.002083	0.089091	0.131571	0.327859	0.465815	0.044613	0.030142	0.080594	0.171379	0.699016	0.044346	0.004666	--	--	--	--	--	6.184405	
8005000	-69.229456	901	1	8	0 0 Z 0 0 0 Z 0 Z 0 Z 0 Z 0 Z Z Z 0 0 0 	2.384669	2.384669	0.000000	2.384669	2.384669	2.384669	0.000000	2.384669	0.000000	2.384669	0.000000	2.384669	0.000000	2.384669	0.000000	0.000000	0.000000	2.384669	2.384669	2.384669	0.241905	0.224987	0.176660	0.167017	0.189430	0.848678	0.104383	0.039976	0.000576	0.006388	0.481533	0.439503	0.031631	0.021429	0.025904	0.000724	0.000724	0.000724	0.958852	0.038975	0.000000	0.000000	1.000000	0.000000	0.000000	0.046276	0.124970	0.409326	0.000345	0.419082	0.517080	0.222985	0.168218	0.002212	0.089504	0.266544	0.146233	0.524702	0.001633	0.060888	0.142367	0.110405	0.224761	0.231355	0.291113	4.989338	
8010000	-61.664820	332	1	10	0 0 Z Z 0 0 Z 0 0 Z 0 0 Z Z Z Z Z 0 0 Z 	1.199294	1.199294	0.000000	0.000000	1.199294	1.199294	0.000000	1.199294	1.199294	0.000000	1.199294	1.199294	0.000000	0.000000	0.000000	0.000000	0.000000	1.199294	1.199294	0.000000	0.112580	0.206838	0.573805	0.000000	0.106777	0.088825	0.014106	0.890321	0.000000	0.006748	0.206442	0.783351	0.001607	0.000000	0.008600	0.000024	0.000024	0.008228	0.991699	0.000024	0.000000	0.000000	1.000000	0.000000	0.000000	0.004910	0.127163	0.209205	0.000000	0.658723	0.041947	0.112196	0.541410	0.000000	0.304447	0.021438	0.045609	0.826379	0.000000	0.106574	--	--	--	--	--	7.477673
[truncated: 6,158,741 more chars]
