# Supplementary material for: Phylogenetic evidence reveals early Kra-Dai divergence and dispersal in the late Holocene
Source: Nat Commun. 2023 Oct 30;14:6924. doi: 10.1038/s41467-023-42761-x (PMC10616200; doi:10.1038/s41467-023-42761-x)
Supplement: Supplementary file 14 — Supplementary Data 11 [file 41467_2023_42761_MOESM14_ESM.zip › run2.GeoDistribution5state.txt.Log.txt]

Options:
Model:                           MultiState
Tree File Name:                  KD_Covarion_Relaxed_1000.nex
Data File Name:                  GeoDistribution5state.txt
Log File Name:                   GeoDistribution5state.txt.Log.txt
Save Initial Trees:              False
Save Trees:                      False
Summary:                         False
Seed:                            1225287563
Precision:                       64 bits
Cores:                           1
Analysis Type:                   MCMC
Sample Period:                   5000
Iterations:                      55000000
Burn in:                         5000000
MCMC ML Start:                   False
Use RJ MCMC:                     True
Schedule File:                   GeoDistribution5state.txt.Schedule.txt
Rate Dev:                        AutoTune
No of Rates:                     20
Base frequency (PIs):           None
Character Symbols:               A,B,C,D,E
Using a covarion model:          False
Normalise Q Matrix:              False
Tags:	8
	KS	16	KsBiao KsLakkia KsChadong KsMaonan KsJin KsMak KsSuiDS KsSuiDY KsSuiLB KsSuiSD KsThen KsMulam KsKamJP KsKamTZ KsKamLP KsKamRJ 
	Kra	11	KraBuyangBH KraLachi KraLaha KraGelaoAS KraGelaoMJ KraGelaoZF KraGelaoDF KraBuyangEC KraBuyangLJ KraBuyangYR KraPubiao 
	Hlai	13	HlaiBaisha HlaiYuanmen HlaiBaoting HlaiQiandui HlaiTongza HlaiBaoding HlaiChangjiang HlaiXifang HlaiCun HlaiNadou HlaiHeitu HlaiZhongsha HlaiJiamao 
	Be	9	BeChengmaiMY BeLinGaoLC BeLinGaoXY BeChengmaiYL BeHaikouCL BeHaikouRS BeQiongshanLQ BeQiongshanLT BeJizhao 
	Tai	51	TcDaxin TcLongzhou TcDebao TcCaoBanTai TcWenma TcYanshan TnSaek TswAiton TswHsipaw TswTaunggyi TswChiangmai TswNgheAn TswKhuen TswJinghong TswMangshi TswMenglian TswJinping TswThaiTrang TswYuanjiang TswLuchun TswMaguan TswYuanyang TswJinsha TswWuding TswBangkok TswKorat TswSongkhla TswLao TcFusui TcShangsi TcQinzhou TcLongAn TcYongning TnTiandong TnPingguo TnHuishui TnQianxi TnLibo TnShuicheng TnZhenfeng TnLuodian TnZhenning TnPanxian TnQiubei TnDonglan TnFengshan TnLianshan TnLiujiang TnDuAn TnHengxian TnWuming 
	micro-KT	67	KsBiao KsLakkia KsChadong KsMaonan KsJin KsMak KsSuiDS KsSuiDY KsSuiLB KsSuiSD KsThen KsMulam KsKamJP KsKamTZ KsKamLP KsKamRJ TcDaxin TcLongzhou TcDebao TcCaoBanTai TcWenma TcYanshan TnSaek TswAiton TswHsipaw TswTaunggyi TswChiangmai TswNgheAn TswKhuen TswJinghong TswMangshi TswMenglian TswJinping TswThaiTrang TswYuanjiang TswLuchun TswMaguan TswYuanyang TswJinsha TswWuding TswBangkok TswKorat TswSongkhla TswLao TcFusui TcShangsi TcQinzhou TcLongAn TcYongning TnTiandong TnPingguo TnHuishui TnQianxi TnLibo TnShuicheng TnZhenfeng TnLuodian TnZhenning TnPanxian TnQiubei TnDonglan TnFengshan TnLianshan TnLiujiang TnDuAn TnHengxian TnWuming 
	macro-KT	76	BeChengmaiMY BeLinGaoLC BeLinGaoXY BeChengmaiYL BeHaikouCL BeHaikouRS BeQiongshanLQ BeQiongshanLT BeJizhao KsBiao KsLakkia KsChadong KsMaonan KsJin KsMak KsSuiDS KsSuiDY KsSuiLB KsSuiSD KsThen KsMulam KsKamJP KsKamTZ KsKamLP KsKamRJ TcDaxin TcLongzhou TcDebao TcCaoBanTai TcWenma TcYanshan TnSaek TswAiton TswHsipaw TswTaunggyi TswChiangmai TswNgheAn TswKhuen TswJinghong TswMangshi TswMenglian TswJinping TswThaiTrang TswYuanjiang TswLuchun TswMaguan TswYuanyang TswJinsha TswWuding TswBangkok TswKorat TswSongkhla TswLao TcFusui TcShangsi TcQinzhou TcLongAn TcYongning TnTiandong TnPingguo TnHuishui TnQianxi TnLibo TnShuicheng TnZhenfeng TnLuodian TnZhenning TnPanxian TnQiubei TnDonglan TnFengshan TnLianshan TnLiujiang TnDuAn TnHengxian TnWuming 
	no-Kra	89	BeChengmaiMY BeLinGaoLC BeLinGaoXY BeChengmaiYL BeHaikouCL BeHaikouRS BeQiongshanLQ BeQiongshanLT BeJizhao KsBiao KsLakkia KsChadong KsMaonan KsJin KsMak KsSuiDS KsSuiDY KsSuiLB KsSuiSD KsThen KsMulam KsKamJP KsKamTZ KsKamLP KsKamRJ TcDaxin TcLongzhou TcDebao TcCaoBanTai TcWenma TcYanshan TnSaek TswAiton TswHsipaw TswTaunggyi TswChiangmai TswNgheAn TswKhuen TswJinghong TswMangshi TswMenglian TswJinping TswThaiTrang TswYuanjiang TswLuchun TswMaguan TswYuanyang TswJinsha TswWuding TswBangkok TswKorat TswSongkhla TswLao TcFusui TcShangsi TcQinzhou TcLongAn TcYongning TnTiandong TnPingguo TnHuishui TnQianxi TnLibo TnShuicheng TnZhenfeng TnLuodian TnZhenning TnPanxian TnQiubei TnDonglan TnFengshan TnLianshan TnLiujiang TnDuAn TnHengxian TnWuming HlaiBaisha HlaiYuanmen HlaiBaoting HlaiQiandui HlaiTongza HlaiBaoding HlaiChangjiang HlaiXifang HlaiCun HlaiNadou HlaiHeitu HlaiZhongsha HlaiJiamao 
Scale Tree:                      0.000100
Restrictions:
    qAB                          RJ MCMC
    qAC                          RJ MCMC
    qAD                          RJ MCMC
    qAE                          RJ MCMC
    qBA                          RJ MCMC
    qBC                          RJ MCMC
    qBD                          RJ MCMC
    qBE                          RJ MCMC
    qCA                          RJ MCMC
    qCB                          RJ MCMC
    qCD                          RJ MCMC
    qCE                          RJ MCMC
    qDA                          RJ MCMC
    qDB                          RJ MCMC
    qDC                          RJ MCMC
    qDE                          RJ MCMC
    qEA                          RJ MCMC
    qEB                          RJ MCMC
    qEC                          RJ MCMC
    qED                          RJ MCMC
Prior Information:
    Prior Categories:            100
    Priors
        RJRates - Hyper Prior exp (0.00,10.00) 
Node reconstruction / fossilisation:
	Node KS KS
	Node Kra Kra
	Node Hlai Hlai
	Fossil Be Be C 
	Node Tai Tai
	Node micro-KT micro-KT
	Node macro-KT macro-KT
	Node no-Kra no-Kra
Tree Information
     Trees:                      1000
     Taxa:                       100
     Sites:                      1
     States:                     5
Iteration	Lh	Tree No	No Off Parmeters	No Off Zero	Model string	qAB	qAC	qAD	qAE	qBA	qBC	qBD	qBE	qCA	qCB	qCD	qCE	qDA	qDB	qDC	qDE	qEA	qEB	qEC	qED	Root P(A)	Root P(B)	Root P(C)	Root P(D)	Root P(E)	KS P(A)	KS P(B)	KS P(C)	KS P(D)	KS P(E)	Kra P(A)	Kra P(B)	Kra P(C)	Kra P(D)	Kra P(E)	Hlai P(A)	Hlai P(B)	Hlai P(C)	Hlai P(D)	Hlai P(E)	Be P(A)	Be P(B)	Be P(C)	Be P(D)	Be P(E)	Tai P(A)	Tai P(B)	Tai P(C)	Tai P(D)	Tai P(E)	micro-KT P(A)	micro-KT P(B)	micro-KT P(C)	micro-KT P(D)	micro-KT P(E)	macro-KT P(A)	macro-KT P(B)	macro-KT P(C)	macro-KT P(D)	macro-KT P(E)	no-Kra P(A)	no-Kra P(B)	no-Kra P(C)	no-Kra P(D)	no-Kra P(E)	RJRates - Mean	
5005000	-66.788279	116	1	9	0 0 Z Z 0 0 Z 0 0 0 0 0 Z 0 Z Z Z 0 Z Z 	1.797691	1.797691	0.000000	0.000000	1.797691	1.797691	0.000000	1.797691	1.797691	1.797691	1.797691	1.797691	0.000000	1.797691	0.000000	0.000000	0.000000	1.797691	0.000000	0.000000	0.233524	0.201449	0.499842	0.055938	0.009247	0.501031	0.034499	0.464316	0.000077	0.000077	0.337169	0.511061	0.114944	0.018153	0.018673	0.000096	0.000088	0.014633	0.985184	0.000000	0.000000	0.000000	1.000000	0.000000	0.000000	0.007580	0.124292	0.735498	0.000314	0.132316	0.141368	0.093305	0.756449	0.000802	0.008075	0.060164	0.042813	0.896200	0.000332	0.000491	0.061875	0.047090	0.809849	0.080306	0.000880	7.900799	
5010000	-65.934278	410	1	9	0 0 Z Z Z Z Z 0 0 0 0 0 0 Z Z Z 0 0 Z 0 	1.650392	1.650392	0.000000	0.000000	0.000000	0.000000	0.000000	1.650392	1.650392	1.650392	1.650392	1.650392	1.650392	0.000000	0.000000	0.000000	1.650392	1.650392	0.000000	1.650392	0.279670	0.000518	0.671439	0.030888	0.017485	0.271995	0.000001	0.725829	0.001126	0.001048	0.621369	0.020493	0.274599	0.010434	0.073104	0.000076	0.000076	0.014406	0.971035	0.014406	0.000000	0.000000	1.000000	0.000000	0.000000	0.013383	0.000333	0.938293	0.000010	0.047982	0.051210	0.000025	0.943996	0.000296	0.004473	0.041323	0.000002	0.957869	0.000362	0.000444	0.029075	0.000086	0.924689	0.036494	0.009656	2.531652	
5015000	-72.396467	937	1	5	0 0 Z 0 Z 0 0 0 0 0 0 0 0 0 0 Z Z 0 0 Z 	2.273369	2.273369	0.000000	2.273369	0.000000	2.273369	2.273369	2.273369	2.273369	2.273369	2.273369	2.273369	2.273369	2.273369	2.273369	0.000000	0.000000	2.273369	2.273369	0.000000	0.178111	0.136963	0.379544	0.247778	0.057605	0.299192	0.016448	0.617102	0.053475	0.013782	0.426662	0.156453	0.181257	0.189501	0.046128	0.000099	0.010413	0.009383	0.980006	0.000099	0.000000	0.000000	1.000000	0.000000	0.000000	0.039438	0.140159	0.253545	0.008580	0.558278	0.167994	0.072273	0.540967	0.034080	0.184686	0.089123	0.066217	0.693086	0.058774	0.092800	0.071440	0.128421	0.508164	0.219044	0.072930	3.087369	
5020000	-61.439570	135	1	10	0 0 Z 0 Z Z Z 0 0 Z 0 0 Z Z Z Z 0 0 0 Z 	1.722308	1.722308	0.000000	1.722308	0.000000	0.000000	0.000000	1.722308	1.722308	0.000000	1.722308	1.722308	0.000000	0.000000	0.000000	0.000000	1.722308	1.722308	1.722308	0.000000	0.264386	0.004808	0.602900	0.000000	0.127907	0.215575	0.000108	0.753125	0.000000	0.031192	0.670237	0.115210	0.031266	0.000000	0.183287	0.000009	0.000000	0.005312	0.994670	0.000009	0.000000	0.000000	1.000000	0.000000	0.000000	0.046110	0.002536	0.402718	0.000000	0.548636	0.100290	0.001796	0.717365	0.000000	0.180549	0.030829	0.000250	0.924676	0.000000	0.044245	0.018046	0.000143	0.961632	0.000000	0.020179	5.528544	
5025000	-64.477850	135	1	8	0 0 Z Z Z 0 0 0 0 0 Z 0 Z 0 Z 0 Z 0 0 Z 	2.053752	2.053752	0.000000	0.000000	0.000000	2.053752	2.053752	2.053752	2.053752	2.053752	0.000000	2.053752	0.000000	2.053752	0.000000	2.053752	0.000000	2.053752	2.053752	0.000000	0.318844	0.122748	0.483223	0.018873	0.056312	0.308579	0.010738	0.668357	0.000185	0.012140	0.648394	0.091068	0.224363	0.005067	0.031107	0.000024	0.008757	0.000024	0.991171	0.000024	0.000000	0.000000	1.000000	0.000000	0.000000	0.006075	0.057113	0.398730	0.006412	0.531670	0.080110	0.047440	0.698391	0.004300	0.169759	0.035958	0.027264	0.877945	0.001142	0.057691	0.070322	0.246112	0.497895	0.102224	0.083447	5.068567	
5030000	-67.631469	114	1	7	Z 0 0 0 0 0 Z 0 0 0 0 0 Z Z Z Z 0 0 0 Z 	0.000000	2.203633	2.203633	2.203633	2.203633	2.203633	0.000000	2.203633	2.203633	2.203633	2.203633	2.203633	0.000000	0.000000	0.000000	0.000000	2.203633	2.203633	2.203633	0.000000	0.080983	0.326773	0.407780	0.000000	0.184465	0.411553	0.056020	0.476407	0.000000	0.056020	0.060870	0.597803	0.118624	0.000000	0.222703	0.009454	0.000102	0.008545	0.981796	0.000102	0.000000	0.000000	1.000000	0.000000	0.000000	0.007713	0.389760	0.421467	0.000000	0.181060	0.112537	0.252287	0.473464	0.000000	0.161713	0.045951	0.089882	0.795615	0.000000	0.068552	0.101011	0.048954	0.808469	0.000000	0.041565	2.707656	
5035000	-71.444642	534	1	11	Z Z Z 0 Z Z Z 0 0 0 0 0 Z Z Z Z 0 0 0 Z 	0.000000	0.000000	0.000000	1.151382	0.000000	0.000000	0.000000	1.151382	1.151382	1.151382	1.151382	1.151382	0.000000	0.000000	0.000000	0.000000	1.151382	1.151382	1.151382	0.000000	0.003163	0.004313	0.878816	0.000000	0.113708	0.000011	0.000003	0.996136	0.000000	0.003850	0.027811	0.062759	0.619280	0.000000	0.290150	0.000000	0.000000	0.011844	0.988100	0.000056	0.000000	0.000000	1.000000	0.000000	0.000000	0.000256	0.000895	0.204368	0.000000	0.794482	0.000840	0.000852	0.729468	0.000000	0.268841	0.000106	0.000106	0.963232	0.000000	0.036557	0.000018	0.000018	0.992561	0.000000	0.007404	1.974396	
5040000	-65.409400	897	1	9	0 0 Z 0 Z 0 Z 0 0 0 0 Z 0 Z Z Z Z 0 0 Z 	2.384831	2.384831	0.000000	2.384831	0.000000	2.384831	0.000000	2.384831	2.384831	2.384831	2.384831	0.000000	2.384831	0.000000	0.000000	0.000000	0.000000	2.384831	2.384831	0.000000	0.206771	0.077345	0.569965	0.080991	0.064928	0.267908	0.007137	0.716430	0.001387	0.007137	0.601152	0.119269	0.196244	0.036791	0.046544	0.000537	0.000537	0.034435	0.963954	0.000537	0.000000	0.000000	1.000000	0.000000	0.000000	0.028313	0.170626	0.033762	0.000026	0.767274	0.248929	0.160176	0.196595	0.005661	0.388639	0.104011	0.083883	0.675261	0.001151	0.135695	0.092284	0.086905	0.606294	0.113767	0.100750	8.011641	
5045000	-66.867014	430	1	8	Z 0 Z Z 0 0 0 0 0 0 0 0 Z Z Z Z 0 0 0 Z 	0.000000	1.085385	0.000000	0.000000	1.085385	1.085385	1.085385	1.085385	1.085385	1.085385	1.085385	1.085385	0.000000	0.000000	0.000000	0.000000	1.085385	1.085385	1.085385	0.000000	0.001356	0.304702	0.664502	0.000000	0.029439	0.501475	0.034434	0.426932	0.000000	0.037158	0.001744	0.810831	0.052208	0.000000	0.135216	0.000005	0.003895	0.003895	0.992188	0.000018	0.000000	0.000000	1.000000	0.000000	0.000000	0.000092	0.013373	0.869819	0.000000	0.116716	0.169756	0.047388	0.696112	0.000000	0.086744	0.070923	0.031681	0.851735	0.000000	0.045661	--	--	--	--	--	3.500503	
5050000	-72.334603	917	1	7	Z 0 Z Z 0 Z Z 0 0 0 0 0 0 0 Z Z 0 0 0 0 	0.000000	2.293054	0.000000	0.000000	2.293054	0.000000	0.000000	2.293054	2.293054	2.293054	2.293054	2.293054	2.293054	2.293054	0.000000	0.000000	2.293054	2.293054	2.293054	2.293054	0.068206	0.122730	0.548514	0.042361	0.218189	0.314686	0.010076	0.607110	0.005808	0.062319	0.041664	0.553084	0.168003	0.053750	0.183499	0.000015	0.000015	0.006991	0.985989	0.006991	0.000000	0.000000	1.000000	0.000000	0.000000	0.003543	0.009349	0.641415	0.000186	0.345507	0.023240	0.001398	0.895654	0.000060	0.079648	0.098406	0.006425	0.817720	0.002215	0.075234	0.066706	0.010934	0.735336	0.038695	0.148331	2.448152	
5055000	-64.185934	438	1	10	0 0 Z Z 0 0 Z 0 0 0 0 0 Z Z Z Z Z Z Z 0 	1.505932	1.505932	0.000000	0.000000	1.505932	1.505932	0.000000	1.505932	1.505932	1.505932	1.505932	1.505932	0.000000	0.000000	0.000000	0.000000	0.000000	0.000000	0.000000	1.505932	0.148918	0.276496	0.574586	0.000000	0.000000	0.610072	0.015981	0.373948	0.000000	0.000000	0.247137	0.677277	0.075586	0.000000	0.000000	0.000009	0.000033	0.005082	0.988901	0.005976	0.000000	0.000000	1.000000	0.000000	0.000000	0.017590	0.447652	0.534758	0.000000	0.000000	0.185094	0.149470	0.665436	0.000000	0.000000	0.151644	0.109406	0.738951	0.000000	0.000000	0.042731	0.053775	0.903494	0.000000	0.000000	1.937961	
5060000	-70.215068	632	1	8	0 0 Z 0 0 0 0 0 0 0 Z Z 0 Z Z Z Z 0 0 Z 	3.649696	3.649696	0.000000	3.649696	3.649696	3.649696	3.649696	3.649696	3.649696	3.649696	0.000000	0.000000	3.649696	0.000000	0.000000	0.000000	0.000000	3.649696	3.649696	0.000000	0.236053	0.195086	0.256264	0.096816	0.215782	0.388993	0.098059	0.462975	0.016194	0.033779	0.367403	0.192233	0.263068	0.026310	0.150986	0.001038	0.038697	0.001038	0.958191	0.001038	0.000000	0.000000	1.000000	0.000000	0.000000	0.096896	0.099098	0.048559	0.000873	0.754575	0.287811	0.151410	0.157623	0.010468	0.392688	--	--	--	--	--	0.154495	0.302878	0.291660	0.063544	0.187423	4.309729	
5065000	-65.847916	694	1	8	Z 0 0 Z Z 0 0 0 0 0 Z 0 0 Z Z Z 0 0 0 Z 	0.000000	1.751594	1.751594	0.000000	0.000000	1.751594	1.751594	1.751594	1.751594	1.751594	0.000000	1.751594	1.751594	0.000000	0.000000	0.000000	1.751594	1.751594	1.751594	0.000000	0.067027	0.356905	0.348929	0.005002	0.222136	0.253882	0.006816	0.713714	0.001093	0.024495	0.007780	0.495463	0.193215	0.000037	0.303506	0.006336	0.005823	0.000042	0.987758	0.000042	0.000000	0.000000	1.000000	0.000000	0.000000	0.000302	0.031219	0.323394	0.000000	0.645084	0.019814	0.007770	0.863798	0.000018	0.108601	0.011516	0.011165	0.954880	0.000034	0.022405	0.244199	0.217478	0.342979	0.093680	0.101663	3.755585	
5070000	-68.874444	13	1	4	0 0 Z 0 0 0 0 0 0 0 Z 0 Z 0 Z 0 0 0 0 0 	1.760723	1.760723	0.000000	1.760723	1.760723	1.760723	1.760723	1.760723	1.760723	1.760723	0.000000	1.760723	0.000000	1.760723	0.000000	1.760723	1.760723	1.760723	1.760723	1.760723	0.205041	0.221531	0.340810	0.046922	0.185696	0.221985	0.025604	0.726573	0.000234	0.025604	0.471932	0.275908	0.115427	0.019593	0.117140	0.000003	0.001631	0.000003	0.996732	0.001631	0.000000	0.000000	1.000000	0.000000	0.000000	0.026254	0.052529	0.182124	0.009949	0.729144	0.111854	0.065886	0.503659	0.007768	0.310832	0.045881	0.032668	0.842240	0.001491	0.077720	0.095940	0.185398	0.391875	0.110186	0.216600	3.522167	
5075000	-61.949201	332	1	10	0 0 Z 0 Z 0 0 0 0 0 Z Z Z Z Z Z Z 0 0 Z 	2.095435	2.095435	0.000000	2.095435	0.000000	2.095435	2.095435	2.095435	2.095435	2.095435	0.000000	0.000000	0.000000	0.000000	0.000000	0.000000	0.000000	2.095435	2.095435	0.000000	0.258038	0.276407	0.320282	0.000000	0.145272	0.131523	0.015433	0.835228	0.000000	0.017815	0.792106	0.041158	0.138705	0.000000	0.028030	0.000182	0.020077	0.000182	0.979375	0.000182	0.000000	0.000000	1.000000	0.000000	0.000000	0.068784	0.115810	0.052163	0.000000	0.763243	0.197756	0.133374	0.226721	0.000000	0.442149	0.149278	0.092665	0.464600	0.000000	0.293457	--	--	--	--	--	9.035563	
5080000	-64.519787	240	1	8	0 0 Z Z 0 0 Z 0 0 0 0 0 Z Z Z Z 0 0 0 Z 	1.523329	1.523329	0.000000	0.000000	1.523329	1.523329	0.000000	1.523329	1.523329	1.523329	1.523329	1.523329	0.000000	0.000000	0.000000	0.000000	1.523329	1.523329	1.523329	0.000000	0.170559	0.226486	0.449415	0.000000	0.153540	0.300938	0.046035	0.606992	0.000000	0.046035	0.251834	0.455863	0.101417	0.000000	0.190886	0.000205	0.000205	0.018957	0.980429	0.000205	0.000000	0.000000	1.000000	0.000000	0.000000	0.005341	0.345732	0.245164	0.000000	0.403763	0.101076	0.194053	0.488171	0.000000	0.216700	0.037182	0.060980	0.835447	0.000000	0.066392	0.030128	0.034325	0.900410	0.000000	0.035137	2.580742	
5085000	-60.357784	314	1	12	0 0 Z Z Z 0 Z 0 0 Z 0 Z Z Z Z Z Z 0 0 Z 	2.862705	2.862705	0.000000	0.000000	0.000000	2.862705	0.000000	2.862705	2.862705	0.000000	2.862705	0.000000	0.000000	0.000000	0.000000	0.000000	0.000000	2.862705	2.862705	0.000000	0.306369	0.239524	0.193520	0.000000	0.260587	0.442176	0.014730	0.528365	0.000000	0.014730	0.736694	0.163678	0.034678	0.000000	0.064950	0.010742	0.010742	0.121047	0.846727	0.010742	0.000000	0.000000	1.000000	0.000000	0.000000	0.014118	0.187621	0.001884	0.000000	0.796376	0.140320	0.274267	0.022760	0.000000	0.562653	0.161065	0.299116	0.069627	0.000000	0.470193	--	--	--	--	--	2.661729	
5090000	-61.197374	135	1	11	0 0 Z 0 0 Z Z 0 0 Z 0 Z Z Z Z Z Z 0 0 Z 	1.780723	1.780723	0.000000	1.780723	1.780723	0.000000	0.000000	1.780723	1.780723	0.000000	1.780723	0.000000	0.000000	0.000000	0.000000	0.000000	0.000000	1.780723	1.780723	0.000000	0.343531	0.082974	0.438325	0.000000	0.135169	0.191439	0.002469	0.796212	0.000000	0.009881	0.392355	0.573719	0.007869	0.000000	0.026057	0.000011	0.000000	0.006133	0.993845	0.000011	0.000000	0.000000	1.000000	0.000000	0.000000	0.071919	0.008157	0.026203	0.000000	0.893722	0.253958	0.026534	0.178234	0.000000	0.541273	0.129052	0.005541	0.619679	0.000000	0.245728	0.043736	0.002071	0.885157	0.000000	0.069037	2.601555	
5095000	-67.262433	332	1	7	0 0 Z 0 Z 0 Z 0 0 Z 0 0 0 Z 0 Z 0 Z 0 0 	1.133270	1.133270	0.000000	1.133270	0.000000	1.133270	0.000000	1.133270	1.133270	0.000000	1.133270	1.133270	1.133270	0.000000	1.133270	0.000000	1.133270	0.000000	1.133270	1.133270	0.210851	0.113653	0.254020	0.296927	0.124548	0.067292	0.005968	0.902814	0.011963	0.011963	0.898622	0.095391	0.001833	0.001378	0.002776	0.000101	0.000101	0.009996	0.979805	0.009996	0.000000	0.000000	1.000000	0.000000	0.000000	0.041281	0.944456	0.010153	0.000872	0.003238	0.160648	0.717328	0.092212	0.014061	0.015751	0.126779	0.498667	0.341342	0.016041	0.017170	--	--	--	--	--	3.136523	
5100000	-69.523656	992	1	12	Z 0 Z 0 0 0 Z 0 0 0 Z Z Z Z Z Z Z Z Z 0 	0.000000	4.034740	0.000000	4.034740	4.034740	4.034740	0.000000	4.034740	4.034740	4.034740	0.000000	0.000000	0.000000	0.000000	0.000000	0.000000	0.000000	0.000000	0.000000	4.034740	0.218626	0.254842	0.526532	0.000000	0.000000	0.372487	0.102596	0.524917	0.000000	0.000000	0.167843	0.337499	0.494659	0.000000	0.000000	0.001312	0.001312	0.000049	0.928731	0.068596	0.000000	0.000000	1.000000	0.000000	0.000000	0.008335	0.650763	0.340902	0.000000	0.000000	0.110769	0.251127	0.638104	0.000000	0.000000	0.061578	0.090561	0.847861	0.000000	0.000000	0.266379	0.301776	0.431845	0.000000	0.000000	7.925643	
5105000	-69.155046	667	1	11	Z 0 Z Z 0 Z Z 0 Z 0 0 0 Z Z Z Z Z 0 0 0 	0.000000	1.379803	0.000000	0.000000	1.379803	0.000000	0.000000	1.379803	0.000000	1.379803	1.379803	1.379803	0.000000	0.000000	0.000000	0.000000	0.000000	1.379803	1.379803	1.379803	0.103484	0.233676	0.456997	0.000000	0.205843	0.980499	0.005571	0.012588	0.000000	0.001342	0.015353	0.830689	0.108621	0.000000	0.045337	0.000120	0.000120	0.018470	0.962820	0.018470	0.000000	0.000000	1.000000	0.000000	0.000000	0.000384	0.003892	0.471413	0.000000	0.524311	0.734601	0.105486	0.098568	0.000000	0.061345	0.463330	0.009508	0.490023	0.000000	0.037139	0.153588	0.026598	0.657152	0.000000	0.162661	4.356849	
5110000	-64.401355	135	1	7	0 0 Z 0 Z Z 0 0 0 Z 0 0 0 0 0 Z Z 0 0 Z 	1.914609	1.914609	0.000000	1.914609	0.000000	0.000000	1.914609	1.914609	1.914609	0.000000	1.914609	1.914609	1.914609	1.914609	1.914609	0.000000	0.000000	1.914609	1.914609	0.000000	0.236548	0.016785	0.482554	0.239086	0.025028	0.225913	0.000371	0.726712	0.036706	0.010297	0.700730	0.063816	0.063252	0.155187	0.017014	0.000078	0.009209	0.008391	0.982243	0.000078	0.000000	0.000000	1.000000	0.000000	0.000000	0.049669	0.005637	0.390124	0.006088	0.548483	0.116336	0.004167	0.701454	0.026445	0.151598	0.037841	0.000790	0.897001	0.019594	0.044774	0.041541	0.011667	0.708851	0.193987	0.043954	6.734211	
5115000	-67.262997	438	1	6	0 0 Z 0 0 0 0 0 0 0 0 0 Z Z 0 Z 0 Z 0 Z 	1.221100	1.221100	0.000000	1.221100	1.221100	1.221100	1.221100	1.221100	1.221100	1.221100	1.221100	1.221100	0.000000	0.000000	1.221100	0.000000	1.221100	0.000000	1.221100	0.000000	0.133482	0.278681	0.545215	0.022760	0.019862	0.561868	0.012526	0.412549	0.000354	0.012704	0.385567	0.516871	0.078499	0.000770	0.018293	0.000016	0.003730	0.003730	0.992520	0.000004	0.000000	0.000000	1.000000	0.000000	0.000000	0.021373	0.413067	0.554143	0.000553	0.010863	0.137138	0.104130	0.744917	0.002857	0.010958	0.075347	0.064940	0.772045	0.039231	0.048436	0.022209	0.071972	0.680454	0.215668	0.009698	8.693164	
5120000	-71.584566	597	1	10	0 0 Z Z Z 0 0 0 0 0 0 0 Z Z 0 Z Z Z Z Z 	1.137735	1.137735	0.000000	0.000000	0.000000	1.137735	1.137735	1.137735	1.137735	1.137735	1.137735	1.137735	0.000000	0.000000	1.137735	0.000000	0.000000	0.000000	0.000000	0.000000	0.463738	0.050629	0.432074	0.053560	0.000000	0.571513	0.001083	0.426252	0.001152	0.000000	0.832240	0.045955	0.120603	0.001201	0.000000	0.000129	0.010914	0.009917	0.979041	0.000000	0.000000	0.000000	1.000000	0.000000	0.000000	0.004887	0.200740	0.794005	0.000368	0.000000	0.062663	0.016215	0.919215	0.001907	0.000000	0.008417	0.004346	0.983774	0.003463	0.000000	0.006618	0.041852	0.645260	0.306270	0.000000	6.079928	
5125000	-68.018216	676	1	7	0 0 0 0 0 0 0 0 0 0 Z Z Z Z 0 Z Z Z 0 0 	1.490493	1.490493	1.490493	1.490493	1.490493	1.490493	1.490493	1.490493	1.490493	1.490493	0.000000	0.000000	0.000000	0.000000	1.490493	0.000000	0.000000	0.000000	1.490493	1.490493	0.216370	0.207998	0.487506	0.063505	0.024621	0.077215	0.009777	0.905532	0.003738	0.003738	0.468369	0.417341	0.112054	0.001034	0.001202	0.008037	0.008037	0.000070	0.975820	0.008037	0.000000	0.000000	1.000000	0.000000	0.000000	0.013276	0.284554	0.700326	0.000278	0.001566	0.046761	0.072155	0.827048	0.026893	0.027143	0.033580	0.037548	0.870509	0.029154	0.029209	--	--	--	--	--	4.699107	
5130000	-63.486458	451	1	8	0 0 Z 0 Z 0 Z 0 0 0 0 0 Z Z Z Z 0 0 0 Z 	1.149662	1.149662	0.000000	1.149662	0.000000	1.149662	0.000000	1.149662	1.149662	1.149662	1.149662	1.149662	0.000000	0.000000	0.000000	0.000000	1.149662	1.149662	1.149662	0.000000	0.214962	0.136130	0.479523	0.000000	0.169384	0.479425	0.003988	0.471956	0.000000	0.044631	0.567131	0.149223	0.112302	0.000000	0.171344	0.000009	0.000009	0.005031	0.994940	0.000009	0.000000	0.000000	1.000000	0.000000	0.000000	0.026672	0.093224	0.507871	0.000000	0.372233	0.070994	0.011264	0.800672	0.000000	0.117069	0.005269	0.002660	0.984891	0.000000	0.007181	0.147210	0.146756	0.558626	0.000000	0.147408	1.911009	
5135000	-69.069940	764	1	8	Z 0 0 Z 0 0 0 0 0 0 Z 0 Z Z Z Z 0 0 0 Z 	0.000000	2.962984	2.962984	0.000000	2.962984	2.962984	2.962984	2.962984	2.962984	2.962984	0.000000	2.962984	0.000000	0.000000	0.000000	0.000000	2.962984	2.962984	2.962984	0.000000	0.136847	0.205616	0.363721	0.000000	0.293816	0.347462	0.093606	0.441566	0.000000	0.117366	0.071641	0.259422	0.322496	0.000000	0.346441	0.021389	0.018573	0.000558	0.958923	0.000558	0.000000	0.000000	1.000000	0.000000	0.000000	0.002824	0.108937	0.569463	0.000000	0.318775	0.073654	0.077953	0.667610	0.000000	0.180783	0.019370	0.021300	0.925203	0.000000	0.034127	0.258833	0.237202	0.357316	0.000000	0.146649	5.310090	
5140000	-61.312228	135	1	10	0 0 Z Z Z 0 Z 0 0 Z 0 0 0 Z Z Z Z 0 0 Z 	2.203434	2.203434	0.000000	0.000000	0.000000	2.203434	0.000000	2.203434	2.203434	0.000000	2.203434	2.203434	2.203434	0.000000	0.000000	0.000000	0.000000	2.203434	2.203434	0.000000	0.333616	0.082611	0.509256	0.029378	0.045140	0.320070	0.013984	0.648524	0.003437	0.013984	0.750849	0.155241	0.042050	0.020123	0.031737	0.000027	0.000027	0.009037	0.990881	0.000027	0.000000	0.000000	1.000000	0.000000	0.000000	0.007034	0.072321	0.353625	0.000019	0.567001	0.091445	0.067820	0.637154	0.001124	0.202456	0.044888	0.041718	0.837247	0.000352	0.075796	0.036511	0.036482	0.851708	0.030043	0.045256	6.995127	
5145000	-65.250332	410	1	12	Z Z Z Z Z 0 Z 0 0 0 0 Z Z Z Z 0 Z 0 0 Z 	0.000000	0.000000	0.000000	0.000000	0.000000	1.577017	0.000000	1.577017	1.577017	1.577017	1.577017	0.000000	0.000000	0.000000	0.000000	1.577017	0.000000	1.577017	1.577017	0.000000	0.000000	0.347866	0.365885	0.064741	0.221508	0.000000	0.007799	0.984388	0.000014	0.007799	0.000000	0.703919	0.166030	0.001202	0.128849	0.000000	0.000065	0.013414	0.986456	0.000065	0.000000	0.000000	1.000000	0.000000	0.000000	0.000000	0.169929	0.007291	0.002090	0.820690	0.000000	0.188614	0.103192	0.003668	0.704526	0.000000	0.175862	0.339493	0.005161	0.479484	0.000000	0.071243	0.480318	0.298555	0.149883	2.925729	
5150000	-67.004716	120	1	8	0 0 Z Z Z 0 0 0 0 Z 0 0 Z 0 Z Z Z 0 0 0 	1.181029	1.181029	0.000000	0.000000	0.000000	1.181029	1.181029	1.181029	1.181029	0.000000	1.181029	1.181029	0.000000	1.181029	0.000000	0.000000	0.000000	1.181029	1.181029	1.181029	0.480074	0.071043	0.382498	0.007297	0.059088	0.617978	0.001186	0.379649	0.000001	0.001186	0.891971	0.063245	0.031373	0.000610	0.012801	0.000097	0.010160	0.009269	0.970313	0.010160	0.000000	0.000000	1.000000	0.000000	0.000000	0.007505	0.149099	0.289257	0.000290	0.553849	0.097598	0.035092	0.756021	0.000052	0.111237	0.031908	0.018265	0.919235	0.000074	0.030517	0.034360	0.114593	0.697995	0.029585	0.123467	0.707703	
5155000	-64.358282	847	1	9	Z 0 Z 0 Z 0 Z 0 0 0 0 0 Z Z Z 0 Z 0 Z 0 	0.000000	1.458537	0.000000	1.458537	0.000000	1.458537	0.000000	1.458537	1.458537	1.458537	1.458537	1.458537	0.000000	0.000000	0.000000	1.458537	0.000000	1.458537	0.000000	1.458537	0.177812	0.092487	0.728512	0.000008	0.001181	0.161743	0.009943	0.828287	0.000000	0.000027	0.436825	0.203077	0.357658	0.000010	0.002430	0.000215	0.000215	0.012717	0.972659	0.014193	0.000000	0.000000	1.000000	0.000000	0.000000	0.028963	0.173301	0.693750	0.000062	0.103923	0.021876	0.011405	0.966615	0.000000	0.000104	0.014375	0.012897	0.972691	0.000000	0.000038	0.013914	0.013559	0.970330	0.000198	0.001999	7.858070	
5160000	-64.970656	995	1	6	0 0 Z 0 0 0 Z 0 0 0 0 0 Z Z 0 Z Z 0 0 0 	1.149606	1.149606	0.000000	1.149606	1.149606	1.149606	0.000000	1.149606	1.149606	1.149606	1.149606	1.149606	0.000000	0.000000	1.149606	0.000000	0.000000	1.149606	1.149606	1.149606	0.147999	0.236181	0.541714	0.019915	0.054191	0.067928	0.004924	0.922258	0.002416	0.002474	0.322056	0.594164	0.072880	0.000373	0.010527	0.000000	0.000000	0.000208	0.999581	0.000211	0.000000	0.000000	1.000000	0.000000	0.000000	0.016106	0.294238	0.393524	0.000525	0.295606	0.017695	0.065132	0.854718	0.002746	0.059708	0.007339	0.011547	0.964906	0.005244	0.010965	0.008158	0.008903	0.758194	0.182771	0.041973	0.517570	
5165000	-62.012371	332	1	9	0 0 Z Z Z 0 0 0 0 0 Z 0 Z Z Z Z Z 0 0 0 	1.607599	1.607599	0.000000	0.000000	0.000000	1.607599	1.607599	1.607599	1.607599	1.607599	0.000000	1.607599	0.000000	0.000000	0.000000	0.000000	0.000000	1.607599	1.607599	1.607599	0.168959	0.214220	0.405081	0.000000	0.211740	0.139518	0.009988	0.840507	0.000000	0.009988	0.753462	0.045267	0.190784	0.000000	0.010487	0.000083	0.015073	0.000266	0.969505	0.015073	0.000000	0.000000	1.000000	0.000000	0.000000	0.010149	0.128816	0.451284	0.000000	0.409751	0.086772	0.091843	0.664015	0.000000	0.157370	0.046316	0.042166	0.849598	0.000000	0.061919	--	--	--	--	--	2.980678	
5170000	-66.742323	962	1	10	Z 0 Z Z 0 0 Z 0 0 0 0 0 Z Z 0 Z Z Z 0 Z 	0.000000	1.543643	0.000000	0.000000	1.543643	1.543643	0.000000	1.543643	1.543643	1.543643	1.543643	1.543643	0.000000	0.000000	1.543643	0.000000	0.000000	0.000000	1.543643	0.000000	0.014232	0.261827	0.634577	0.078387	0.010978	0.130987	0.017441	0.836537	0.007518	0.007518	0.008371	0.919098	0.071389	0.000532	0.000610	0.000005	0.000005	0.003874	0.996111	0.000005	0.000000	0.000000	1.000000	0.000000	0.000000	0.001018	0.350512	0.635803	0.001018	0.011650	0.039438	0.116114	0.805653	0.017922	0.020872	0.011961	0.019761	0.949250	0.009334	0.009694	0.018666	0.019775	0.593973	0.349336	0.018250	1.812426	
5175000	-67.972485	142	1	9	0 0 0 0 Z 0 Z 0 0 0 Z Z Z 0 Z Z Z 0 0 Z 	2.560700	2.560700	2.560700	2.560700	0.000000	2.560700	0.000000	2.560700	2.560700	2.560700	0.000000	0.000000	0.000000	2.560700	0.000000	0.000000	0.000000	2.560700	2.560700	0.000000	0.299383	0.083647	0.520627	0.026082	0.070261	0.159431	0.010434	0.819670	0.000031	0.010434	0.532749	0.125437	0.281630	0.005812	0.054372	0.027655	0.000003	0.000406	0.971933	0.000003	0.000000	0.000000	1.000000	0.000000	0.000000	0.034905	0.316061	0.141833	0.000502	0.506699	0.105539	0.188617	0.438316	0.002450	0.265077	0.033753	0.050977	0.852231	0.000312	0.062727	0.342304	0.014524	0.505064	0.122596	0.015512	5.280558	
5180000	-64.078673	314	1	11	0 0 Z Z Z 0 Z 0 0 0 0 Z Z Z 0 Z Z 0 Z Z 	3.003295	3.003295	0.000000	0.000000	0.000000	3.003295	0.000000	3.003295	3.003295	3.003295	3.003295	0.000000	0.000000	0.000000	3.003295	0.000000	0.000000	3.003295	0.000000	0.000000	0.267126	0.072106	0.337947	0.315326	0.007495	0.518469	0.012565	0.453332	0.015523	0.000111	0.707384	0.090582	0.187326	0.008317	0.006392	0.015601	0.011433	0.124650	0.847636	0.000680	0.000000	0.000000	1.000000	0.000000	0.000000	0.059658	0.559921	0.160354	0.002995	0.217073	0.353441	0.262860	0.294001	0.039513	0.050186	0.317393	0.188642	0.381285	0.088567	0.024114	--	--	--	--	--	3.438336	
5185000	-67.341903	551	1	9	Z 0 Z 0 Z 0 0 0 0 0 Z 0 Z 0 Z Z 0 0 Z Z 	0.000000	3.028319	0.000000	3.028319	0.000000	3.028319	3.028319	3.028319	3.028319	3.028319	0.000000	3.028319	0.000000	3.028319	0.000000	0.000000	3.028319	3.028319	0.000000	0.000000	0.113794	0.327364	0.353446	0.111877	0.093519	0.585354	0.009904	0.389182	0.000052	0.015508	0.170370	0.279841	0.293873	0.046371	0.209546	0.000000	0.002170	0.000001	0.997827	0.000001	0.000000	0.000000	1.000000	0.000000	0.000000	0.010237	0.067681	0.915143	0.000096	0.006843	0.199551	0.030982	0.759387	0.000329	0.009751	0.148964	0.067936	0.767766	0.002116	0.013218	--	--	--	--	--	8.620484	
5190000	-73.438143	988	1	9	0 0 Z 0 Z 0 Z 0 0 Z 0 0 Z 0 Z Z 0 Z Z 0 	2.640537	2.640537	0.000000	2.640537	0.000000	2.640537	0.000000	2.640537	2.640537	0.000000	2.640537	2.640537	0.000000	2.640537	0.000000	0.000000	2.640537	0.000000	0.000000	2.640537	0.282956	0.208907	0.402311	0.056051	0.049774	0.182513	0.011297	0.804959	0.000037	0.001194	0.570807	0.247911	0.079294	0.016557	0.085431	0.000447	0.000447	0.019864	0.959378	0.019864	0.000000	0.000000	1.000000	0.000000	0.000000	0.099195	0.837445	0.054044	0.007303	0.002012	0.229589	0.533420	0.227692	0.005574	0.003726	0.149662	0.249734	0.590928	0.006122	0.003554	0.136333	0.176127	0.498283	0.139864	0.049393	6.665896	
5195000	-63.180983	135	1	8	0 0 Z 0 Z 0 Z 0 0 Z 0 Z Z 0 0 Z 0 0 0 Z 	1.397878	1.397878	0.000000	1.397878	0.000000	1.397878	0.000000	1.397878	1.397878	0.000000	1.397878	0.000000	0.000000	1.397878	1.397878	0.000000	1.397878	1.397878	1.397878	0.000000	0.284605	0.096858	0.414056	0.064494	0.139987	0.172098	0.006514	0.794973	0.005863	0.020552	0.644039	0.192317	0.012379	0.007254	0.144011	0.000005	0.000005	0.004522	0.995462	0.000005	0.000000	0.000000	1.000000	0.000000	0.000000	0.055838	0.064242	0.020346	0.002330	0.857244	0.198068	0.079414	0.148153	0.007688	0.566677	0.100307	0.052539	0.597248	0.009907	0.239999	0.027670	0.019305	0.701205	0.201108	0.050712	7.174965	
5200000	-67.790490	70	1	11	Z 0 0 Z Z 0 0 0 0 0 Z 0 Z Z Z Z Z 0 Z Z 	0.000000	1.731327	1.731327	0.000000	0.000000	1.731327	1.731327	1.731327	1.731327	1.731327	0.000000	1.731327	0.000000	0.000000	0.000000	0.000000	0.000000	1.731327	0.000000	0.000000	0.238383	0.225507	0.527911	0.000000	0.008199	0.514154	0.002789	0.483051	0.000000	0.000006	0.092698	0.298891	0.597493	0.000000	0.010917	0.001775	0.001659	0.000003	0.996562	0.000001	0.000000	0.000000	1.000000	0.000000	0.000000	0.002925	0.194856	0.735259	0.000000	0.066960	0.070696	0.038670	0.889532	0.000000	0.001102	0.028193	0.020375	0.951293	0.000000	0.000139	0.352206	0.245123	0.385285	0.000000	0.017386	2.318054	
5205000	-66.626546	244	1	9	Z 0 0 Z Z 0 Z 0 0 Z Z 0 Z Z 0 Z 0 0 0 0 	0.000000	1.721315	1.721315	0.000000	0.000000	1.721315	0.000000	1.721315	1.721315	0.000000	0.000000	1.721315	0.000000	0.000000	1.721315	0.000000	1.721315	1.721315	1.721315	1.721315	0.023622	0.368315	0.195514	0.047923	0.364626	0.113810	0.010794	0.843171	0.009911	0.022315	0.000054	0.691251	0.006515	0.000044	0.302135	0.007952	0.000018	0.000066	0.984690	0.007274	0.000000	0.000000	1.000000	0.000000	0.000000	0.000279	0.225729	0.394098	0.000279	0.379614	0.033700	0.092967	0.740512	0.019315	0.113507	0.007492	0.013869	0.957640	0.006061	0.014939	0.145863	0.036365	0.306743	0.379655	0.131375	6.097671	
5210000	-67.881009	343	1	6	Z 0 0 0 Z 0 0 0 0 0 Z 0 0 Z Z Z 0 0 0 0 	0.000000	1.952112	1.952112	1.952112	0.000000	1.952112	1.952112	1.952112	1.952112	1.952112	0.000000	1.952112	1.952112	0.000000	0.000000	0.000000	1.952112	1.952112	1.952112	1.952112	0.092011	0.216588	0.533136	0.002360	0.155906	0.265480	0.012799	0.679993	0.002218	0.039509	0.104709	0.360214	0.307152	0.001064	0.226861	0.016577	0.016577	0.000638	0.949631	0.016577	0.000000	0.000000	1.000000	0.000000	0.000000	0.017032	0.120526	0.536961	0.000017	0.325463	0.051968	0.017075	0.871384	0.000111	0.059462	0.039885	0.033012	0.886563	0.000426	0.040114	0.147728	0.137794	0.540564	0.026497	0.147417	5.199864	
5215000	-68.017522	460	1	11	Z 0 0 Z Z Z Z 0 0 0 0 0 Z Z Z Z Z Z 0 0 	0.000000	1.511580	1.511580	0.000000	0.000000	0.000000	0.000000	1.511580	1.511580	1.511580	1.511580	1.511580	0.000000	0.000000	0.000000	0.000000	0.000000	0.000000	1.511580	1.511580	0.077312	0.000043	0.902417	0.000000	0.020228	0.361951	0.000014	0.632347	0.000000	0.005687	0.121826	0.015940	0.846021	0.000000	0.016212	0.043021	0.000634	0.036278	0.877044	0.043021	0.000000	0.000000	1.000000	0.000000	0.000000	0.003988	0.009900	0.981127	0.000000	0.004985	0.247883	0.004076	0.660710	0.000000	0.087331	0.140543	0.000868	0.799238	0.000000	0.059351	--	--	--	--	--	2.759483	
5220000	-62.374239	135	1	9	0 0 Z Z 0 0 Z 0 0 Z 0 0 Z Z Z Z Z 0 0 0 	1.161390	1.161390	0.000000	0.000000	1.161390	1.161390	0.000000	1.161390	1.161390	0.000000	1.161390	1.161390	0.000000	0.000000	0.000000	0.000000	0.000000	1.161390	1.161390	1.161390	0.170992	0.453918	0.279268	0.000000	0.095822	0.188589	0.017169	0.789912	0.000000	0.004331	0.208959	0.778895	0.002472	0.000000	0.009673	0.000002	0.000008	0.002774	0.994439	0.002777	0.000000	0.000000	1.000000	0.000000	0.000000	0.001813	0.034943	0.398191	0.000000	0.565052	0.026875	0.027639	0.841453	0.000000	0.104033	0.008503	0.008999	0.966237	0.000000	0.016260	0.007309	0.012467	0.917328	0.000000	0.062896	6.408266	
5225000	-65.547362	124	1	8	0 0 Z Z 0 0 Z 0 0 0 Z 0 Z Z 0 Z Z 0 0 0 	1.488552	1.488552	0.000000	0.000000	1.488552	1.488552	0.000000	1.488552	1.488552	1.488552	0.000000	1.488552	0.000000	0.000000	1.488552	0.000000	0.000000	1.488552	1.488552	1.488552	0.072289	0.195350	0.430264	0.133581	0.168516	0.157404	0.024657	0.799641	0.008652	0.009646	0.271837	0.560933	0.138252	0.001091	0.027886	0.000000	0.000008	0.000008	0.994612	0.005371	0.000000	0.000000	1.000000	0.000000	0.000000	0.000231	0.003502	0.947958	0.000164	0.048146	0.017869	0.004849	0.970420	0.002548	0.004313	0.027439	0.026011	0.895544	0.025367	0.025639	0.006432	0.026512	0.281621	0.539765	0.145670	1.831071	
5230000	-68.129933	549	1	6	0 0 Z 0 0 0 0 0 0 0 0 Z 0 Z 0 Z 0 Z 0 Z 	2.337903	2.337903	0.000000	2.337903	2.337903	2.337903	2.337903	2.337903	2.337903	2.337903	2.337903	0.000000	2.337903	0.000000	2.337903	0.000000	2.337903	0.000000	2.337903	0.000000	0.100980	0.179822	0.614519	0.083082	0.021597	0.407576	0.049226	0.444746	0.049226	0.049226	0.331804	0.384954	0.186726	0.046172	0.050344	0.000112	0.009822	0.010822	0.979211	0.000034	0.000000	0.000000	1.000000	0.000000	0.000000	0.021335	0.757055	0.219419	0.000539	0.001652	0.216387	0.301650	0.416952	0.032226	0.032787	0.035543	0.042254	0.897319	0.012405	0.012479	0.036832	0.086789	0.670128	0.185122	0.021129	1.230354	
5235000	-65.240151	944	1	13	Z 0 0 Z Z 0 Z 0 0 0 Z Z Z Z Z Z Z 0 Z Z 	0.000000	3.325436	3.325436	0.000000	0.000000	3.325436	0.000000	3.325436	3.325436	3.325436	0.000000	0.000000	0.000000	0.000000	0.000000	0.000000	0.000000	3.325436	0.000000	0.000000	0.373378	0.119972	0.492012	0.000000	0.014638	0.535902	0.010405	0.453605	0.000000	0.000087	0.042724	0.447837	0.488796	0.000000	0.020644	0.013868	0.000000	0.000061	0.986071	0.000000	0.000000	0.000000	1.000000	0.000000	0.000000	0.000898	0.721386	0.223411	0.000000	0.054305	0.064030	0.284596	0.646310	0.000000	0.005064	0.150984	0.251256	0.545745	0.000000	0.052015	--	--	--	--	--	9.491205	
5240000	-64.404588	451	1	7	0 0 Z Z Z 0 0 0 0 0 Z 0 Z Z Z 0 0 0 0 0 	1.402882	1.402882	0.000000	0.000000	0.000000	1.402882	1.402882	1.402882	1.402882	1.402882	0.000000	1.402882	0.000000	0.000000	0.000000	1.402882	1.402882	1.402882	1.402882	1.402882	0.204272	0.213151	0.267208	0.084067	0.231302	0.474033	0.005153	0.473974	0.000138	0.046701	0.457816	0.171566	0.187823	0.003206	0.179589	0.000027	0.009292	0.000088	0.982132	0.008461	0.000000	0.000000	1.000000	0.000000	0.000000	0.008675	0.099719	0.563887	0.001130	0.326590	0.034540	0.013326	0.851829	0.000109	0.100196	0.004494	0.003490	0.984920	0.000008	0.007088	0.133526	0.244043	0.223044	0.175480	0.223906	6.242538	
5245000	-69.406653	332	1	10	0 Z Z Z Z 0 Z 0 0 0 Z Z Z 0 0 Z Z 0 0 0 	1.298120	0.000000	0.000000	0.000000	0.000000	1.298120	0.000000	1.298120	1.298120	1.298120	0.000000	0.000000	0.000000	1.298120	1.298120	0.000000	0.000000	1.298120	1.298120	1.298120	0.003814	0.112335	0.037741	0.502746	0.343364	0.000074	0.007682	0.976880	0.007682	0.007682	0.344686	0.394303	0.187715	0.009366	0.063929	0.000000	0.000041	0.000000	0.988166	0.011793	0.000000	0.000000	1.000000	0.000000	0.000000	0.000264	0.125129	0.033853	0.004260	0.836495	0.002477	0.189083	0.225124	0.030965	0.552350	0.000558	0.114157	0.575005	0.024945	0.285336	--	--	--	--	--	5.013512	
5250000	-65.049896	933	1	12	Z 0 Z Z 0 0 Z 0 Z 0 0 Z Z Z Z Z Z 0 0 Z 	0.000000	4.082291	0.000000	0.000000	4.082291	4.082291	0.000000	4.082291	0.000000	4.082291	4.082291	0.000000	0.000000	0.000000	0.000000	0.000000	0.000000	4.082291	4.082291	0.000000	0.159490	0.296695	0.183255	0.000000	0.360560	0.678702	0.192632	0.087517	0.000000	0.041149	0.057401	0.575443	0.061133	0.000000	0.306023	0.000472	0.000472	0.034157	0.964427	0.000472	0.000000	0.000000	1.000000	0.000000	0.000000	0.000674	0.139535	0.054411	0.000000	0.805381	0.091317	0.437789	0.066328	0.000000	0.404566	0.066141	0.191001	0.524203	0.000000	0.218655	0.068982	0.129367	0.653839	0.000000	0.147812	6.321029	
5255000	-64.227980	616	1	11	0 0 Z Z 0 0 Z 0 0 0 0 Z Z Z Z Z Z 0 Z Z 	1.579515	1.579515	0.000000	0.000000	1.579515	1.579515	0.000000	1.579515	1.579515	1.579515	1.579515	0.000000	0.000000	0.000000	0.000000	0.000000	0.000000	1.579515	0.000000	0.000000	0.205535	0.225016	0.557291	0.000000	0.012158	0.252666	0.021908	0.725378	0.000000	0.000048	0.254696	0.651071	0.063572	0.000000	0.030662	0.000811	0.000695	0.037564	0.960924	0.000007	0.000000	0.000000	1.000000	0.000000	0.000000	0.019961	0.709506	0.170899	0.000000	0.099634	0.148982	0.357618	0.482492	0.000000	0.010907	0.096109	0.143446	0.758096	0.000000	0.002348	0.050613	0.049330	0.899280	0.000000	0.000778	3.384665	
5260000	-62.302869	244	1	8	0 0 Z 0 0 0 Z 0 0 0 0 0 Z Z 0 Z Z 0 Z Z 	1.425935	1.425935	0.000000	1.425935	1.425935	1.425935	0.000000	1.425935	1.425935	1.425935	1.425935	1.425935	0.000000	0.000000	1.425935	0.000000	0.000000	1.425935	0.000000	0.000000	0.122410	0.173475	0.589015	0.111586	0.003514	0.114486	0.019327	0.858036	0.008102	0.000049	0.301704	0.612915	0.071514	0.000644	0.013223	0.000007	0.000007	0.004756	0.995229	0.000000	0.000000	0.000000	1.000000	0.000000	0.000000	0.006504	0.043807	0.948348	0.000750	0.000592	0.041480	0.031136	0.905378	0.021785	0.000220	0.006179	0.005441	0.983402	0.004971	0.000006	0.017033	0.016956	0.551271	0.414559	0.000182	1.704907	
5265000	-69.867173	228	1	7	0 0 Z 0 Z 0 Z 0 0 0 0 0 Z 0 0 Z 0 0 Z Z 	1.686221	1.686221	0.000000	1.686221	0.000000	1.686221	0.000000	1.686221	1.686221	1.686221	1.686221	1.686221	0.000000	1.686221	1.686221	0.000000	1.686221	1.686221	0.000000	0.000000	0.220603	0.100021	0.410220	0.225054	0.044102	0.297828	0.005098	0.690272	0.004807	0.001994	0.633190	0.085677	0.130187	0.013776	0.137171	0.000030	0.000030	0.009161	0.990778	0.000000	0.000000	0.000000	1.000000	0.000000	0.000000	0.038779	0.198856	0.710166	0.010672	0.041526	0.043842	0.026701	0.922304	0.004183	0.002970	0.028655	0.026758	0.916393	0.027490	0.000704	0.022210	0.021941	0.552426	0.402439	0.000984	6.887155	
5270000	-64.338068	823	1	8	0 0 Z 0 Z Z Z 0 0 0 0 0 Z Z 0 Z 0 0 0 Z 	1.262941	1.262941	0.000000	1.262941	0.000000	0.000000	0.000000	1.262941	1.262941	1.262941	1.262941	1.262941	0.000000	0.000000	1.262941	0.000000	1.262941	1.262941	1.262941	0.000000	0.147578	0.000790	0.726572	0.072938	0.052122	0.119374	0.000015	0.864917	0.004587	0.011108	0.620494	0.054779	0.189511	0.001912	0.133305	0.000041	0.000000	0.010412	0.989507	0.000041	0.000000	0.000000	1.000000	0.000000	0.000000	0.006984	0.000125	0.765239	0.000437	0.227215	0.021842	0.000080	0.941658	0.005440	0.030980	0.006084	0.000010	0.982125	0.005051	0.006730	0.007061	0.000029	0.577111	0.408695	0.007103	7.356879	
5275000	-67.725156	78	1	9	0 0 Z 0 Z Z Z 0 0 0 0 0 Z 0 Z Z 0 0 Z Z 	0.647846	0.647846	0.000000	0.647846	0.000000	0.000000	0.000000	0.647846	0.647846	0.647846	0.647846	0.647846	0.000000	0.647846	0.000000	0.000000	0.647846	0.647846	0.000000	0.000000	0.173199	0.000005	0.825264	0.000000	0.001531	0.502386	0.000000	0.497116	0.000000	0.000498	0.784882	0.000078	0.209915	0.000000	0.005125	0.000000	0.000000	0.000682	0.999318	0.000000	0.000000	0.000000	1.000000	0.000000	0.000000	0.007501	0.000000	0.992196	0.000000	0.000303	0.038831	0.000000	0.961101	0.000000	0.000068	0.007776	0.000000	0.992211	0.000000	0.000013	0.011882	0.000000	0.988037	0.000029	0.000052	7.990134	
5280000	-70.367233	152	1	10	Z Z 0 0 Z 0 Z 0 0 0 0 Z 0 Z 0 Z Z Z 0 Z 	0.000000	0.000000	1.463728	1.463728	0.000000	1.463728	0.000000	1.463728	1.463728	1.463728	1.463728	0.000000	1.463728	0.000000	1.463728	0.000000	0.000000	0.000000	1.463728	0.000000	0.000751	0.102794	0.834692	0.053793	0.007971	0.061212	0.005785	0.877725	0.049494	0.005785	0.000861	0.764407	0.210243	0.003506	0.020984	0.018044	0.000094	0.018044	0.963725	0.000094	0.000000	0.000000	1.000000	0.000000	0.000000	0.000002	0.814189	0.177485	0.000048	0.008277	0.000821	0.308638	0.667507	0.011327	0.011706	0.000074	0.047533	0.935689	0.007979	0.008726	--	--	--	--	--	3.547908	
5285000	-66.560918	727	2	9	Z 1 0 1 Z 1 0 1 0 0 Z Z Z Z Z Z 0 Z 1 1 	0.000000	2.436353	1.397408	2.436353	0.000000	2.436353	1.397408	2.436353	1.397408	1.397408	0.000000	0.000000	0.000000	0.000000	0.000000	0.000000	1.397408	0.000000	2.436353	2.436353	0.096116	0.377514	0.437233	0.000000	0.089138	0.189477	0.018267	0.761434	0.000000	0.030823	0.052883	0.669717	0.264072	0.000000	0.013328	0.001720	0.001720	0.000003	0.991882	0.004674	0.000000	0.000000	1.000000	0.000000	0.000000	0.001622	0.708734	0.282646	0.000000	0.006998	0.051640	0.260947	0.652706	0.000000	0.034707	0.026851	0.072528	0.878696	0.000000	0.021925	--	--	--	--	--	6.798335	
5290000	-71.063742	770	1	7	Z 0 0 0 Z Z Z 0 0 Z 0 0 Z 0 0 Z 0 0 0 0 	0.000000	1.403930	1.403930	1.403930	0.000000	0.000000	0.000000	1.403930	1.403930	0.000000	1.403930	1.403930	0.000000	1.403930	1.403930	0.000000	1.403930	1.403930	1.403930	1.403930	0.149733	0.039508	0.427102	0.134794	0.248863	0.702387	0.000026	0.271015	0.000560	0.026012	0.090508	0.483105	0.017213	0.012504	0.396670	0.002464	0.000001	0.002464	0.992738	0.002332	0.000000	0.000000	1.000000	0.000000	0.000000	0.012443	0.000183	0.511389	0.000375	0.475611	0.265463	0.001813	0.544450	0.007633	0.180641	0.088137	0.000659	0.830152	0.020320	0.060733	0.099913	0.000409	0.735201	0.097618	0.066859	1.905934	
5295000	-63.591903	244	1	7	Z 0 Z Z 0 0 0 0 0 0 0 0 Z Z 0 Z Z 0 0 0 	0.000000	1.429942	0.000000	0.000000	1.429942	1.429942	1.429942	1.429942	1.429942	1.429942	1.429942	1.429942	0.000000	0.000000	1.429942	0.000000	0.000000	1.429942	1.429942	1.429942	0.012221	0.355358	0.413698	0.063113	0.155611	0.151575	0.021328	0.811236	0.007551	0.008310	0.002130	0.890087	0.068171	0.000898	0.038714	0.000009	0.005533	0.005533	0.982977	0.005948	0.000000	0.000000	1.000000	0.000000	0.000000	0.000617	0.037336	0.818466	0.000617	0.142964	0.052069	0.035472	0.847772	0.019839	0.044849	0.007733	0.006297	0.974128	0.004876	0.006965	0.017511	0.089049	0.513913	0.279702	0.099825	6.863978	
5300000	-63.005424	551	1	11	Z 0 Z Z Z 0 Z 0 0 0 0 0 Z Z Z Z 0 0 Z Z 	0.000000	1.650126	0.000000	0.000000	0.000000	1.650126	0.000000	1.650126	1.650126	1.650126	1.650126	1.650126	0.000000	0.000000	0.000000	0.000000	1.650126	1.650126	0.000000	0.000000	0.020952	0.192691	0.777731	0.000000	0.008625	0.616886	0.003154	0.375498	0.000000	0.004462	0.004172	0.764626	0.107940	0.000000	0.123262	0.000000	0.000000	0.000614	0.999386	0.000000	0.000000	0.000000	1.000000	0.000000	0.000000	0.000765	0.058371	0.937894	0.000000	0.002970	0.148145	0.014078	0.835280	0.000000	0.002497	0.078751	0.032108	0.887149	0.000000	0.001992	--	--	--	--	--	2.177242	
5305000	-66.207861	78	1	8	0 0 Z 0 0 0 Z 0 0 Z 0 0 Z 0 Z Z Z 0 0 Z 	1.884359	1.884359	0.000000	1.884359	1.884359	1.884359	0.000000	1.884359	1.884359	0.000000	1.884359	1.884359	0.000000	1.884359	0.000000	0.000000	0.000000	1.884359	1.884359	0.000000	0.228609	0.220678	0.287690	0.121157	0.141865	0.510498	0.069739	0.410387	0.000348	0.009028	0.493525	0.439473	0.030134	0.014290	0.022577	0.000010	0.000010	0.005441	0.994530	0.000010	0.000000	0.000000	1.000000	0.000000	0.000000	0.075722	0.207883	0.170193	0.000825	0.545376	0.264858	0.198667	0.309968	0.002221	0.224287	0.153065	0.132143	0.574431	0.002347	0.138013	0.122768	0.118675	0.486949	0.152700	0.118908	2.729408	
5310000	-63.418497	694	1	9	0 0 Z Z 0 0 Z 0 0 Z 0 0 0 Z Z Z Z 0 0 Z 	2.544539	2.544539	0.000000	0.000000	2.544539	2.544539	0.000000	2.544539	2.544539	0.000000	2.544539	2.544539	2.544539	0.000000	0.000000	0.000000	0.000000	2.544539	2.544539	0.000000	0.249871	0.264523	0.252841	0.081575	0.151190	0.372961	0.047980	0.562258	0.003592	0.013209	0.327573	0.560156	0.027726	0.007867	0.076678	0.000046	0.000046	0.011435	0.988426	0.000046	0.000000	0.000000	1.000000	0.000000	0.000000	0.002664	0.063020	0.215057	0.000002	0.719257	0.065470	0.058215	0.738403	0.000139	0.137774	0.035835	0.036471	0.877162	0.000256	0.050276	0.096047	0.097054	0.566180	0.140894	0.099825	5.755882	
5315000	-67.849679	314	1	7	Z 0 Z Z Z 0 0 0 0 0 0 0 Z 0 0 Z 0 0 0 Z 	0.000000	2.123958	0.000000	0.000000	0.000000	2.123958	2.123958	2.123958	2.123958	2.123958	2.123958	2.123958	0.000000	2.123958	2.123958	0.000000	2.123958	2.123958	2.123958	0.000000	0.050941	0.263860	0.239324	0.265600	0.180275	0.498864	0.009880	0.425682	0.007077	0.058497	0.052505	0.297725	0.223342	0.045672	0.380755	0.007460	0.134498	0.103904	0.733162	0.020976	0.000000	0.000000	1.000000	0.000000	0.000000	0.004291	0.104071	0.298163	0.010399	0.583076	0.128518	0.108818	0.312041	0.040759	0.409864	0.128821	0.133727	0.384447	0.073086	0.279919	--	--	--	--	--	4.523803	
5320000	-64.381366	451	1	10	Z 0 Z Z 0 Z Z 0 0 0 Z 0 Z Z 0 Z Z 0 0 0 	0.000000	1.673718	0.000000	0.000000	1.673718	0.000000	0.000000	1.673718	1.673718	1.673718	0.000000	1.673718	0.000000	0.000000	1.673718	0.000000	0.000000	1.673718	1.673718	1.673718	0.039783	0.112100	0.163569	0.403371	0.281178	0.516330	0.007410	0.464701	0.004190	0.007368	0.068064	0.563196	0.274823	0.011102	0.082815	0.000000	0.000044	0.000044	0.988233	0.011679	0.000000	0.000000	1.000000	0.000000	0.000000	0.005599	0.005091	0.604266	0.005596	0.379448	0.037271	0.002197	0.906115	0.002467	0.051951	0.006249	0.000038	0.983164	0.004091	0.006458	0.041271	0.070894	0.123476	0.532450	0.231908	8.119715	
5325000	-62.239525	135	1	8	0 0 Z 0 0 0 Z 0 0 Z 0 Z Z 0 Z Z 0 0 0 Z 	1.992084	1.992084	0.000000	1.992084	1.992084	1.992084	0.000000	1.992084	1.992084	0.000000	1.992084	0.000000	0.000000	1.992084	0.000000	0.000000	1.992084	1.992084	1.992084	0.000000	0.225623	0.282831	0.276316	0.036224	0.179007	0.216397	0.038799	0.705831	0.000174	0.038799	0.320803	0.524719	0.014492	0.020270	0.119716	0.000020	0.000020	0.008305	0.991635	0.000020	0.000000	0.000000	1.000000	0.000000	0.000000	0.077650	0.090745	0.028791	0.000312	0.802503	0.223453	0.133411	0.136802	0.001255	0.505080	0.142116	0.102614	0.488922	0.000681	0.265668	0.065991	0.055310	0.726535	0.052765	0.099399	3.462378	
5330000	-62.274088	244	1	8	0 0 Z 0 Z 0 0 0 0 0 Z 0 Z Z Z Z Z 0 0 0 	1.789394	1.789394	0.000000	1.789394	0.000000	1.789394	1.789394	1.789394	1.789394	1.789394	0.000000	1.789394	0.000000	0.000000	0.000000	0.000000	0.000000	1.789394	1.789394	1.789394	0.307260	0.120244	0.476304	0.000000	0.096192	0.140852	0.010596	0.837956	0.000000	0.010596	0.684050	0.086910	0.209072	0.000000	0.019968	0.000069	0.007752	0.000069	0.984358	0.007752	0.000000	0.000000	1.000000	0.000000	0.000000	0.010996	0.042187	0.812210	0.000000	0.134606	0.065716	0.034853	0.852323	0.000000	0.047108	0.011365	0.007833	0.971914	0.000000	0.008888	0.095887	0.222768	0.457559	0.000000	0.223787	7.313382	
5335000	-66.440897	352	1	8	Z 0 Z 0 0 0 Z 0 0 0 0 Z Z Z 0 Z Z 0 0 0 	0.000000	2.459673	0.000000	2.459673	2.459673	2.459673	0.000000	2.459673	2.459673	2.459673	2.459673	0.000000	0.000000	0.000000	2.459673	0.000000	0.000000	2.459673	2.459673	2.459673	0.154300	0.196789	0.277045	0.171080	0.200786	0.107818	0.024372	0.841305	0.012879	0.013626	0.240744	0.508959	0.179180	0.007437	0.063679	0.000042	0.000042	0.005813	0.987766	0.006337	0.000000	0.000000	1.000000	0.000000	0.000000	0.019965	0.218445	0.065783	0.000098	0.695709	0.127182	0.199061	0.300681	0.008313	0.364764	0.070192	0.087170	0.709315	0.019653	0.113671	--	--	--	--	--	2.665098	
5340000	-66.629050	244	1	12	Z 0 0 Z Z 0 Z 0 0 0 Z 0 Z Z Z Z Z Z 0 Z 	0.000000	1.497408	1.497408	0.000000	0.000000	1.497408	0.000000	1.497408	1.497408	1.497408	0.000000	1.497408	0.000000	0.000000	0.000000	0.000000	0.000000	0.000000	1.497408	0.000000	0.189907	0.128954	0.657238	0.000000	0.023901	0.111887	0.008331	0.871452	0.000000	0.008331	0.011393	0.618703	0.363449	0.000000	0.006455	0.005636	0.000000	0.000008	0.994355	0.000000	0.000000	0.000000	1.000000	0.000000	0.000000	0.000585	0.213404	0.774914	0.000000	0.011096	0.034412	0.058314	0.884804	0.000000	0.022470	0.005774	0.008046	0.981007	0.000000	0.005173	0.491837	0.011446	0.485488	0.000000	0.011229	2.020616	
5345000	-65.733330	549	1	10	Z 0 0 0 Z 0 0 0 0 0 Z Z Z 0 Z Z Z 0 Z Z 	0.000000	3.620302	3.620302	3.620302	0.000000	3.620302	3.620302	3.620302	3.620302	3.620302	0.000000	0.000000	0.000000	3.620302	0.000000	0.000000	0.000000	3.620302	0.000000	0.000000	0.146914	0.101387	0.741873	0.007163	0.002663	0.371924	0.012598	0.615265	0.000106	0.000106	0.307543	0.179079	0.458566	0.027403	0.027409	0.018662	0.018662	0.000486	0.962054	0.000136	0.000000	0.000000	1.000000	0.000000	0.000000	0.015879	0.639505	0.315150	0.002151	0.027315	0.131070	0.175984	0.677213	0.007257	0.008475	0.024658	0.029170	0.945700	0.000232	0.000240	0.163405	0.167726	0.626359	0.036901	0.005610	3.908556	
5350000	-68.306243	135	1	6	Z 0 Z 0 0 Z 0 0 0 0 0 0 0 0 Z 0 0 0 Z Z 	0.000000	1.088454	0.000000	1.088454	1.088454	0.000000	1.088454	1.088454	1.088454	1.088454	1.088454	1.088454	1.088454	1.088454	0.000000	1.088454	1.088454	1.088454	0.000000	0.000000	0.029568	0.007583	0.958632	0.003172	0.001046	0.183993	0.000434	0.814705	0.000434	0.000434	0.087673	0.554114	0.292320	0.025021	0.040871	0.000002	0.002744	0.002744	0.994508	0.000002	0.000000	0.000000	1.000000	0.000000	0.000000	0.016904	0.000499	0.973088	0.000453	0.009057	0.032264	0.000137	0.967108	0.000135	0.000357	0.008006	0.000013	0.991953	0.000013	0.000014	0.007503	0.001583	0.983791	0.006913	0.000210	6.115695	
5355000	-68.455746	712	1	5	Z 0 Z 0 0 0 0 0 0 0 0 0 Z 0 Z 0 Z 0 0 0 	0.000000	0.736131	0.000000	0.736131	0.736131	0.736131	0.736131	0.736131	0.736131	0.736131	0.736131	0.736131	0.000000	0.736131	0.000000	0.736131	0.000000	0.736131	0.736131	0.736131	0.007630	0.319929	0.586440	0.022229	0.063771	0.183015	0.008021	0.807839	0.000007	0.001117	0.027163	0.905292	0.057841	0.003421	0.006282	0.000001	0.001123	0.001123	0.996576	0.001177	0.000000	0.000000	1.000000	0.000000	0.000000	0.013724	0.026603	0.421712	0.000818	0.537144	0.036071	0.015627	0.839772	0.000497	0.108034	0.016069	0.011672	0.946993	0.000222	0.025044	--	--	--	--	--	1.023724	
5360000	-68.419126	399	1	8	0 0 0 0 Z 0 0 0 0 Z Z 0 0 Z Z Z 0 0 Z Z 	1.215162	1.215162	1.215162	1.215162	0.000000	1.215162	1.215162	1.215162	1.215162	0.000000	0.000000	1.215162	1.215162	0.000000	0.000000	0.000000	1.215162	1.215162	0.000000	0.000000	0.439636	0.165088	0.243571	0.076412	0.075293	0.122377	0.005497	0.870841	0.000439	0.000847	0.720455	0.101045	0.010088	0.002462	0.165950	0.034619	0.034619	0.000646	0.928205	0.001913	0.000000	0.000000	1.000000	0.000000	0.000000	0.041727	0.120549	0.758451	0.000014	0.079259	0.025041	0.016413	0.956563	0.000092	0.001891	0.022909	0.021971	0.954261	0.000185	0.000674	0.290785	0.288239	0.321234	0.094054	0.005688	5.451903	
5365000	-62.992366	451	1	8	0 0 Z Z 0 0 0 0 0 0 Z 0 Z Z Z Z Z 0 0 0 	1.736273	1.736273	0.000000	0.000000	1.736273	1.736273	1.736273	1.736273	1.736273	1.736273	0.000000	1.736273	0.000000	0.000000	0.000000	0.000000	0.000000	1.736273	1.736273	1.736273	0.251988	0.249334	0.296041	0.000000	0.202636	0.479306	0.056434	0.456719	0.000000	0.007541	0.395108	0.365725	0.192160	0.000000	0.047007	0.000049	0.010981	0.000167	0.976554	0.012249	0.000000	0.000000	1.000000	0.000000	0.000000	0.010548	0.084025	0.532940	0.000000	0.372487	0.045676	0.040682	0.853943	0.000000	0.059699	0.007272	0.006553	0.978659	0.000000	0.007517	0.175332	0.273578	0.261466	0.000000	0.289624	8.668549	
5370000	-70.312972	660	1	7	0 0 Z 0 0 0 0 0 0 Z Z 0 Z Z 0 Z Z 0 0 0 	1.778642	1.778642	0.000000	1.778642	1.778642	1.778642	1.778642	1.778642	1.778642	0.000000	0.000000	1.778642	0.000000	0.000000	1.778642	0.000000	0.000000	1.778642	1.778642	1.778642	0.244149	0.424665	0.143550	0.064562	0.123074	0.422530	0.027779	0.543016	0.002927	0.003748	0.540172	0.402485	0.031477	0.000306	0.025559	0.001501	0.031679	0.000551	0.929297	0.036972	0.000000	0.000000	1.000000	0.000000	0.000000	0.031930	0.084458	0.367145	0.000630	0.515837	0.173363	0.075721	0.607433	0.014776	0.128706	0.036948	0.021320	0.903885	0.009310	0.028537	--	--	--	--	--	0.931852	
5375000	-63.670704	135	1	8	0 0 0 Z 0 0 Z 0 0 0 0 Z Z Z Z Z 0 0 0 Z 	1.377114	1.377114	1.377114	0.000000	1.377114	1.377114	0.000000	1.377114	1.377114	1.377114	1.377114	0.000000	0.000000	0.000000	0.000000	0.000000	1.377114	1.377114	1.377114	0.000000	0.098877	0.301881	0.427758	0.000000	0.171484	0.178586	0.022668	0.776078	0.000000	0.022668	0.099044	0.721363	0.037349	0.000000	0.142244	0.003817	0.000016	0.003817	0.992335	0.000016	0.000000	0.000000	1.000000	0.000000	0.000000	0.002112	0.063185	0.024144	0.000000	0.910559	0.022612	0.113640	0.166031	0.000000	0.697717	0.016372	0.070335	0.612346	0.000000	0.300948	0.072954	0.041406	0.773813	0.000000	0.111827	7.975819	
5380000	-68.543017	97	1	10	Z 0 Z Z Z 0 0 0 0 0 Z Z Z Z Z 0 0 0 0 Z 	0.000000	2.334050	0.000000	0.000000	0.000000	2.334050	2.334050	2.334050	2.334050	2.334050	0.000000	0.000000	0.000000	0.000000	0.000000	2.334050	2.334050	2.334050	2.334050	0.000000	0.006644	0.418723	0.193948	0.180798	0.199887	0.410219	0.009901	0.530489	0.000253	0.049138	0.033991	0.358044	0.171119	0.018102	0.418744	0.000000	0.012078	0.000047	0.987828	0.000047	0.000000	0.000000	1.000000	0.000000	0.000000	0.000279	0.164996	0.086705	0.002184	0.745836	0.031106	0.094053	0.323577	0.005298	0.545966	0.054454	0.106051	0.573088	0.008791	0.257615	--	--	--	--	--	2.273919	
5385000	-67.552746	314	1	11	0 Z Z 0 0 Z Z 0 0 Z 0 Z Z Z Z Z Z 0 0 0 	2.768175	0.000000	0.000000	2.768175	2.768175	0.000000	0.000000	2.768175	2.768175	0.000000	2.768175	0.000000	0.000000	0.000000	0.000000	0.000000	0.000000	2.768175	2.768175	2.768175	0.204660	0.201186	0.278635	0.000000	0.315520	0.000607	0.000267	0.975125	0.000000	0.024002	0.478198	0.427753	0.037060	0.000000	0.056988	0.008844	0.008844	0.105837	0.770638	0.105837	0.000000	0.000000	1.000000	0.000000	0.000000	0.018402	0.024132	0.026380	0.000000	0.931086	0.077054	0.078018	0.165659	0.000000	0.679269	0.063135	0.063342	0.378907	0.000000	0.494616	--	--	--	--	--	3.264537	
5390000	-68.030047	427	1	7	0 0 Z Z Z 0 0 0 0 0 0 0 Z Z 0 0 Z 0 Z 0 	1.439737	1.439737	0.000000	0.000000	0.000000	1.439737	1.439737	1.439737	1.439737	1.439737	1.439737	1.439737	0.000000	0.000000	1.439737	1.439737	0.000000	1.439737	0.000000	1.439737	0.175621	0.089346	0.698293	0.034631	0.002109	0.408308	0.003663	0.584343	0.003663	0.000022	0.647537	0.140093	0.203922	0.004399	0.004049	0.000192	0.014853	0.013417	0.956612	0.014926	0.000000	0.000000	1.000000	0.000000	0.000000	0.005529	0.079588	0.880319	0.015110	0.019454	0.033579	0.007131	0.956256	0.002944	0.000090	0.004225	0.002314	0.991411	0.002046	0.000005	0.013970	0.069152	0.592227	0.317612	0.007039	1.844569	
5395000	-64.051053	314	1	6	0 0 0 0 0 0 Z 0 0 0 0 0 Z Z Z Z 0 0 0 Z 	1.492836	1.492836	1.492836	1.492836	1.492836	1.492836	0.000000	1.492836	1.492836	1.492836	1.492836	1.492836	0.000000	0.000000	0.000000	0.000000	1.492836	1.492836	1.492836	0.000000	0.256421	0.180496	0.401327	0.000000	0.161757	0.325602	0.035186	0.604025	0.000000	0.035186	0.289102	0.503402	0.088319	0.000000	0.119177	0.044455	0.003933	0.044455	0.903224	0.003933	0.000000	0.000000	1.000000	0.000000	0.000000	0.034092	0.066452	0.316815	0.000000	0.582641	0.139455	0.115632	0.407154	0.000000	0.337758	0.101365	0.112572	0.573048	0.000000	0.213015	--	--	--	--	--	5.744252	
5400000	-65.457243	694	1	9	0 0 0 Z 0 0 Z 0 0 Z Z 0 Z Z Z Z 0 0 0 Z 	1.417432	1.417432	1.417432	0.000000	1.417432	1.417432	0.000000	1.417432	1.417432	0.000000	0.000000	1.417432	0.000000	0.000000	0.000000	0.000000	1.417432	1.417432	1.417432	0.000000	0.301596	0.414401	0.118982	0.000000	0.165021	0.164754	0.014266	0.806713	0.000000	0.014266	0.078806	0.801889	0.003288	0.000000	0.116016	0.003686	0.000004	0.000004	0.996301	0.000004	0.000000	0.000000	1.000000	0.000000	0.000000	0.000577	0.030413	0.217065	0.000000	0.751945	0.010846	0.011039	0.871941	0.000000	0.106174	0.006575	0.007688	0.970959	0.000000	0.014778	0.431403	0.083321	0.400020	0.000000	0.085256	2.385277	
5405000	-59.768391	135	1	11	0 0 Z 0 Z 0 Z 0 0 Z 0 Z Z Z Z Z Z 0 0 Z 	2.342684	2.342684	0.000000	2.342684	0.000000	2.342684	0.000000	2.342684	2.342684	0.000000	2.342684	0.000000	0.000000	0.000000	0.000000	0.000000	0.000000	2.342684	2.342684	0.000000	0.408749	0.075464	0.460654	0.000000	0.055133	0.251086	0.016168	0.716578	0.000000	0.016168	0.844824	0.104341	0.024894	0.000000	0.025941	0.000032	0.000032	0.010023	0.989881	0.000032	0.000000	0.000000	1.000000	0.000000	0.000000	0.086313	0.100850	0.029917	0.000000	0.782920	0.278509	0.126521	0.149175	0.000000	0.445796	0.173299	0.100564	0.472780	0.000000	0.253356	0.087029	0.063483	0.736543	0.000000	0.112944	1.423122	
5410000	-68.608515	224	1	7	Z 0 Z 0 0 0 Z 0 0 0 0 0 Z Z Z 0 Z 0 0 0 	0.000000	1.674579	0.000000	1.674579	1.674579	1.674579	0.000000	1.674579	1.674579	1.674579	1.674579	1.674579	0.000000	0.000000	0.000000	1.674579	0.000000	1.674579	1.674579	1.674579	0.171516	0.284019	0.254926	0.065951	0.223588	0.160979	0.016744	0.819088	0.000003	0.003186	0.096358	0.684308	0.139717	0.001702	0.077915	0.000248	0.000248	0.013573	0.970807	0.015125	0.000000	0.000000	1.000000	0.000000	0.000000	0.012675	0.048991	0.426088	0.000307	0.511940	0.033835	0.026977	0.818224	0.000280	0.120685	0.009554	0.009132	0.967871	0.000032	0.013412	0.126324	0.126220	0.407958	0.116276	0.223222	1.816037	
5415000	-67.942090	317	1	8	0 0 Z Z 0 0 0 0 0 0 Z Z 0 Z Z Z 0 0 0 Z 	1.662057	1.662057	0.000000	0.000000	1.662057	1.662057	1.662057	1.662057	1.662057	1.662057	0.000000	0.000000	1.662057	0.000000	0.000000	0.000000	1.662057	1.662057	1.662057	0.000000	0.110976	0.469606	0.269439	0.017322	0.132657	0.056851	0.008795	0.924508	0.000144	0.009701	0.261917	0.482403	0.056622	0.002270	0.196788	0.000189	0.019653	0.000189	0.979780	0.000189	0.000000	0.000000	1.000000	0.000000	0.000000	0.002968	0.081173	0.034451	0.000003	0.881405	0.021030	0.105201	0.300286	0.000093	0.573391	0.010677	0.028921	0.853477	0.000021	0.106904	0.045678	0.356898	0.429923	0.077951	0.089549	4.837370	
5420000	-64.917960	51	1	9	0 0 Z 0 0 0 Z 0 0 Z 0 Z Z Z Z Z 0 0 0 Z 	1.016764	1.016764	0.000000	1.016764	1.016764	1.016764	0.000000	1.016764	1.016764	0.000000	1.016764	0.000000	0.000000	0.000000	0.000000	0.000000	1.016764	1.016764	1.016764	0.000000	0.270162	0.352807	0.168798	0.000000	0.208233	0.549056	0.027240	0.396464	0.000000	0.027240	0.305036	0.615478	0.002323	0.000000	0.077163	0.000045	0.000045	0.011775	0.988091	0.000045	0.000000	0.000000	1.000000	0.000000	0.000000	0.014763	0.049647	0.001902	0.000000	0.933688	0.322801	0.068682	0.015895	0.000000	0.592622	0.215644	0.079323	0.344647	0.000000	0.360387	0.035719	0.014823	0.891552	0.000000	0.057906	6.940355	
5425000	-66.369744	588	1	8	0 0 Z Z 0 Z Z 0 0 0 0 0 Z Z Z Z 0 0 0 0 	1.252067	1.252067	0.000000	0.000000	1.252067	0.000000	0.000000	1.252067	1.252067	1.252067	1.252067	1.252067	0.000000	0.000000	0.000000	0.000000	1.252067	1.252067	1.252067	1.252067	0.081925	0.034912	0.642073	0.000000	0.241090	0.474730	0.002088	0.494438	0.000000	0.028744	0.239344	0.461518	0.170949	0.000000	0.128189	0.000787	0.000787	0.036233	0.925959	0.036233	0.000000	0.000000	1.000000	0.000000	0.000000	0.005062	0.003138	0.688967	0.000000	0.302833	0.137733	0.017333	0.681963	0.000000	0.162971	0.074894	0.004089	0.850738	0.000000	0.070279	--	--	--	--	--	2.423524	
5430000	-71.635685	208	1	5	0 0 0 0 0 0 0 0 0 0 0 Z Z Z Z 0 Z 0 0 0 	1.868093	1.868093	1.868093	1.868093	1.868093	1.868093	1.868093	1.868093	1.868093	1.868093	1.868093	0.000000	0.000000	0.000000	0.000000	1.868093	0.000000	1.868093	1.868093	1.868093	0.176976	0.236302	0.511797	0.001879	0.073045	0.243046	0.039220	0.705014	0.000052	0.012668	0.332322	0.485182	0.129744	0.000971	0.051781	0.024124	0.024124	0.024124	0.903503	0.024124	0.000000	0.000000	1.000000	0.000000	0.000000	0.043337	0.342139	0.178587	0.001256	0.434681	0.137791	0.186634	0.498780	0.001611	0.175184	0.055179	0.065802	0.814384	0.000529	0.064106	0.104997	0.111997	0.648874	0.022733	0.111398	1.902389	
5435000	-68.978750	513	1	11	Z 0 Z 0 Z Z Z 0 0 0 Z Z Z Z Z 0 0 0 Z 0 	0.000000	4.188376	0.000000	4.188376	0.000000	0.000000	0.000000	4.188376	4.188376	4.188376	0.000000	0.000000	0.000000	0.000000	0.000000	4.188376	4.188376	4.188376	0.000000	4.188376	0.401909	0.019753	0.483555	0.016062	0.078722	0.380875	0.000115	0.609458	0.000115	0.009438	0.362245	0.054560	0.485982	0.011151	0.086062	0.000002	0.000002	0.000000	0.997245	0.002751	0.000000	0.000000	1.000000	0.000000	0.000000	0.122714	0.004701	0.782979	0.000415	0.089190	0.282265	0.001187	0.693299	0.001059	0.022190	0.037395	0.000000	0.962420	0.000000	0.000184	0.284241	0.002997	0.612749	0.016155	0.083859	2.050704	
5440000	-62.127551	135	1	10	0 0 Z Z 0 Z Z 0 0 Z 0 0 0 Z Z Z Z 0 0 Z 	1.903503	1.903503	0.000000	0.000000	1.903503	0.000000	0.000000	1.903503	1.903503	0.000000	1.903503	1.903503	1.903503	0.000000	0.000000	0.000000	0.000000	1.903503	1.903503	0.000000	0.285625	0.060856	0.519456	0.015153	0.118910	0.261313	0.003815	0.721367	0.002035	0.011470	0.318988	0.619751	0.016951	0.007099	0.037211	0.000015	0.000000	0.006944	0.993026	0.000015	0.000000	0.000000	1.000000	0.000000	0.000000	0.004347	0.006055	0.397305	0.000008	0.592285	0.057359	0.012059	0.749757	0.000507	0.180318	0.024904	0.001175	0.923251	0.000136	0.050533	0.021087	0.000751	0.931567	0.019998	0.026598	7.553682	
5445000	-67.052523	902	1	10	0 0 Z 0 0 0 Z 0 Z Z 0 Z Z Z Z Z Z 0 0 0 	1.645234	1.645234	0.000000	1.645234	1.645234	1.645234	0.000000	1.645234	0.000000	0.000000	1.645234	0.000000	0.000000	0.000000	0.000000	0.000000	0.000000	1.645234	1.645234	1.645234	0.539611	0.400807	0.000000	0.000000	0.059582	0.936134	0.061922	0.000000	0.000000	0.001945	0.493596	0.495125	0.000000	0.000000	0.011280	0.000000	0.000000	0.000057	0.999889	0.000054	0.000000	0.000000	1.000000	0.000000	0.000000	0.209054	0.484668	0.000000	0.000000	0.306278	0.676987	0.301894	0.000000	0.000000	0.021119	--	--	--	--	--	0.478410	0.338629	0.000000	0.000000	0.182961	1.587418	
5450000	-67.207109	332	1	8	0 0 0 0 Z 0 0 0 0 0 Z Z 0 Z Z 0 Z Z Z 0 	1.899488	1.899488	1.899488	1.899488	0.000000	1.899488	1.899488	1.899488	1.899488	1.899488	0.000000	0.000000	1.899488	0.000000	0.000000	1.899488	0.000000	0.000000	0.000000	1.899488	0.238915	0.208777	0.479815	0.066824	0.005668	0.075244	0.012792	0.911346	0.000616	0.000002	0.616264	0.182024	0.195257	0.006437	0.000018	0.026016	0.026016	0.000728	0.917076	0.030164	0.000000	0.000000	1.000000	0.000000	0.000000	0.053950	0.596523	0.349321	0.000205	0.000000	0.087972	0.193941	0.715677	0.002380	0.000030	0.037861	0.065476	0.896290	0.000371	0.000002	--	--	--	--	--	5.209544	
5455000	-65.513028	727	1	10	0 0 0 0 0 0 Z 0 0 0 Z 0 Z Z Z Z Z Z Z Z 	1.439799	1.439799	1.439799	1.439799	1.439799	1.439799	0.000000	1.439799	1.439799	1.439799	0.000000	1.439799	0.000000	0.000000	0.000000	0.000000	0.000000	0.000000	0.000000	0.000000	0.309030	0.204194	0.486776	0.000000	0.000000	0.055279	0.013607	0.931114	0.000000	0.000000	0.169800	0.758720	0.071480	0.000000	0.000000	0.001614	0.000001	0.000001	0.998385	0.000000	0.000000	0.000000	1.000000	0.000000	0.000000	0.018769	0.338203	0.643028	0.000000	0.000000	0.036414	0.096326	0.867259	0.000000	0.000000	0.011387	0.020335	0.968278	0.000000	0.000000	--	--	--	--	--	4.457217	
5460000	-69.181206	24	1	8	Z 0 Z 0 0 0 Z 0 0 0 0 Z Z 0 Z 0 Z 0 Z 0 	0.000000	1.471319	0.000000	1.471319	1.471319	1.471319	0.000000	1.471319	1.471319	1.471319	1.471319	0.000000	0.000000	1.471319	0.000000	1.471319	0.000000	1.471319	0.000000	1.471319	0.002568	0.102891	0.892824	0.001294	0.000423	0.441024	0.028616	0.530273	0.000043	0.000043	0.005678	0.913148	0.034012	0.022871	0.024291	0.000133	0.000133	0.010491	0.977606	0.011637	0.000000	0.000000	1.000000	0.000000	0.000000	0.009962	0.524763	0.457989	0.001004	0.006281	0.110973	0.243569	0.636912	0.004160	0.004386	--	--	--	--	--	0.013419	0.020798	0.963946	0.001390	0.000447	2.413443	
5465000	-66.798310	770	1	7	0 0 Z 0 Z 0 Z 0 0 Z 0 0 0 Z 0 Z 0 0 0 Z 	0.704310	0.704310	0.000000	0.704310	0.000000	0.704310	0.000000	0.704310	0.704310	0.000000	0.704310	0.704310	0.704310	0.000000	0.704310	0.000000	0.704310	0.704310	0.704310	0.000000	0.209300	0.060598	0.558505	0.102810	0.068787	0.694898	0.000262	0.277827	0.013572	0.013441	0.710066	0.169123	0.002269	0.001039	0.117503	0.000000	0.000000	0.000565	0.999435	0.000000	0.000000	0.000000	1.000000	0.000000	0.000000	0.006077	0.008660	0.504396	0.000070	0.480796	0.186246	0.005770	0.654848	0.009829	0.143307	0.027759	0.007282	0.933657	0.008100	0.023202	0.003643	0.001827	0.867902	0.123383	0.003245	8.560326	
5470000	-65.916066	888	1	12	0 0 Z Z Z Z 0 0 0 0 0 Z Z Z Z Z Z Z Z 0 	1.862876	1.862876	0.000000	0.000000	0.000000	0.000000	1.862876	1.862876	1.862876	1.862876	1.862876	0.000000	0.000000	0.000000	0.000000	0.000000	0.000000	0.000000	0.000000	1.862876	0.280324	0.000000	0.719676	0.000000	0.000000	0.428945	0.000000	0.571055	0.000000	0.000000	0.772349	0.000000	0.227651	0.000000	0.000000	0.000000	0.000263	0.000253	0.999221	0.000263	0.000000	0.000000	1.000000	0.000000	0.000000	0.018317	0.000000	0.981683	0.000000	0.000000	0.113707	0.000000	0.886293	0.000000	0.000000	0.140472	0.000000	0.859528	0.000000	0.000000	0.082522	0.000000	0.917478	0.000000	0.000000	1.612844	
5475000	-73.899711	107	1	7	0 0 Z Z Z 0 0 0 0 0 Z 0 Z 0 0 0 Z 0 0 Z 	3.510244	3.510244	0.000000	0.000000	0.000000	3.510244	3.510244	3.510244	3.510244	3.510244	0.000000	3.510244	0.000000	3.510244	3.510244	3.510244	0.000000	3.510244	3.510244	0.000000	0.252513	0.170004	0.263041	0.176606	0.137835	0.510261	0.020285	0.428884	0.020285	0.020285	0.389472	0.138144	0.248902	0.107470	0.116012	0.000003	0.003249	0.000003	0.996742	0.000003	0.000000	0.000000	1.000000	0.000000	0.000000	0.028243	0.244614	0.358066	0.066733	0.302344	0.203167	0.096144	0.527082	0.056656	0.116952	0.111509	0.079006	0.651874	0.071761	0.085850	0.119094	0.183154	0.349230	0.243783	0.104739	6.886199	
5480000	-67.267176	850	1	8	0 0 0 0 Z 0 Z 0 0 0 Z 0 Z Z 0 Z Z 0 Z 0 	1.107389	1.107389	1.107389	1.107389	0.000000	1.107389	0.000000	1.107389	1.107389	1.107389	0.000000	1.107389	0.000000	0.000000	1.107389	0.000000	0.000000	1.107389	0.000000	1.107389	0.562553	0.008185	0.322849	0.105059	0.001354	0.060013	0.002759	0.934294	0.002926	0.000008	0.864265	0.022600	0.112319	0.000593	0.000223	0.008391	0.000026	0.000086	0.982303	0.009193	0.000000	0.000000	1.000000	0.000000	0.000000	0.003015	0.020187	0.975833	0.000378	0.000586	0.012639	0.009383	0.969803	0.008099	0.000075	0.007493	0.007216	0.977567	0.007673	0.000051	0.128093	0.023265	0.246450	0.581735	0.020458	7.376952	
5485000	-65.805076	551	1	10	0 0 Z Z Z Z 0 0 0 0 Z 0 Z 0 0 Z Z 0 Z Z 	1.479910	1.479910	0.000000	0.000000	0.000000	0.000000	1.479910	1.479910	1.479910	1.479910	0.000000	1.479910	0.000000	1.479910	1.479910	0.000000	0.000000	1.479910	0.000000	0.000000	0.150769	0.004358	0.510834	0.334020	0.000018	0.581245	0.000001	0.417436	0.001317	0.000000	0.460360	0.008706	0.478969	0.051816	0.000149	0.000000	0.000601	0.000000	0.999399	0.000000	0.000000	0.000000	1.000000	0.000000	0.000000	0.000671	0.000008	0.998650	0.000671	0.000000	0.098512	0.000009	0.895904	0.005576	0.000000	0.038243	0.000114	0.940051	0.021592	0.000000	--	--	--	--	--	6.514628	
5490000	-67.663991	872	1	6	0 0 Z 0 Z 0 0 0 0 0 0 Z 0 0 0 Z Z 0 0 Z 	1.794462	1.794462	0.000000	1.794462	0.000000	1.794462	1.794462	1.794462	1.794462	1.794462	1.794462	0.000000	1.794462	1.794462	1.794462	0.000000	0.000000	1.794462	1.794462	0.000000	0.211849	0.135395	0.357626	0.210149	0.084981	0.140810	0.015553	0.798342	0.030742	0.014552	0.543662	0.112363	0.187722	0.136589	0.019663	0.000037	0.006245	0.006245	0.987436	0.000037	0.000000	0.000000	1.000000	0.000000	0.000000	0.051644	0.113989	0.031036	0.006062	0.797269	0.134144	0.106286	0.187607	0.015065	0.556899	0.088456	0.073673	0.562696	0.026772	0.248403	0.061770	0.134430	0.498762	0.188054	0.116984	1.753606	
5495000	-67.984039	962	1	11	Z Z 0 0 Z 0 Z 0 0 0 0 0 Z Z Z Z 0 Z Z Z 	0.000000	0.000000	1.825348	1.825348	0.000000	1.825348	0.000000	1.825348	1.825348	1.825348	1.825348	1.825348	0.000000	0.000000	0.000000	0.000000	1.825348	0.000000	0.000000	0.000000	0.000000	0.264636	0.735364	0.000000	0.000000	0.000000	0.012784	0.987216	0.000000	0.000000	0.000000	0.759614	0.240386	0.000000	0.000000	0.005673	0.000009	0.005206	0.989102	0.000010	0.000000	0.000000	1.000000	0.000000	0.000000	0.000000	0.391434	0.608566	0.000000	0.000000	0.000000	0.155293	0.844707	0.000000	0.000000	0.000000	0.030404	0.969596	0.000000	0.000000	0.000000	0.041424	0.958576	0.000000	0.000000	7.171096	
5500000	-65.089898	135	1	9	0 0 0 0 Z 0 Z 0 0 0 Z Z Z Z 0 Z 0 0 Z Z 	2.638210	2.638210	2.638210	2.638210	0.000000	2.638210	0.000000	2.638210	2.638210	2.638210	0.000000	0.000000	0.000000	0.000000	2.638210	0.000000	2.638210	2.638210	0.000000	0.000000	0.296726	0.084967	0.368982	0.192069	0.057256	0.200486	0.021325	0.749404	0.022328	0.006457	0.320636	0.256333	0.194218	0.006318	0.222495	0.010929	0.000000	0.000046	0.988978	0.000046	0.000000	0.000000	1.000000	0.000000	0.000000	0.162142	0.365260	0.296786	0.002870	0.172942	0.151446	0.152781	0.633720	0.024715	0.037339	0.057093	0.060394	0.848061	0.030171	0.004281	0.172155	0.018972	0.283863	0.515752	0.009258	0.926045	
5505000	-66.645968	646	1	12	0 0 Z Z Z 0 Z 0 0 0 Z 0 Z Z Z Z Z Z Z 0 	2.076668	2.076668	0.000000	0.000000	0.000000	2.076668	0.000000	2.076668	2.076668	2.076668	0.000000	2.076668	0.000000	0.000000	0.000000	0.000000	0.000000	0.000000	0.000000	2.076668	0.343561	0.107539	0.548901	0.000000	0.000000	0.466570	0.007474	0.525956	0.000000	0.000000	0.735609	0.094574	0.169817	0.000000	0.000000	0.000000	0.000004	0.000004	0.996050	0.003942	0.000000	0.000000	1.000000	0.000000	0.000000	0.019831	0.645553	0.334615	0.000000	0.000000	0.256030	0.154356	0.589614	0.000000	0.000000	0.142879	0.082751	0.774369	0.000000	0.000000	0.089566	0.211924	0.698510	0.000000	0.000000	2.684761	
5510000	-62.179899	135	1	8	0 0 0 Z 0 0 Z 0 0 0 0 0 Z Z Z Z Z 0 0 Z 	1.400374	1.400374	1.400374	0.000000	1.400374	1.400374	0.000000	1.400374	1.400374	1.400374	1.400374	1.400374	0.000000	0.000000	0.000000	0.000000	0.000000	1.400374	1.400374	0.000000	0.152215	0.249263	0.550089	0.000000	0.048434	0.215145	0.026187	0.751241	0.000000	0.007427	0.193729	0.716845	0.066695	0.000000	0.022731	0.003930	0.000016	0.003683	0.992366	0.000004	0.000000	0.000000	1.000000	0.000000	0.000000	0.002475	0.039970	0.385306	0.000000	0.572248	0.035902	0.044653	0.762317	0.000000	0.157128	0.013339	0.017237	0.933516	0.000000	0.035908	0.077602	0.021079	0.885717	0.000000	0.015602	3.004317	
5515000	-63.364118	252	1	10	Z 0 0 Z 0 0 Z 0 0 0 Z 0 Z Z Z Z 0 0 Z Z 	0.000000	2.323231	2.323231	0.000000	2.323231	2.323231	0.000000	2.323231	2.323231	2.323231	0.000000	2.323231	0.000000	0.000000	0.000000	0.000000	2.323231	2.323231	0.000000	0.000000	0.132191	0.335336	0.365633	0.000000	0.166840	0.447386	0.098174	0.433665	0.000000	0.020775	0.015771	0.590335	0.206014	0.000000	0.187881	0.013425	0.000061	0.000061	0.986391	0.000061	0.000000	0.000000	1.000000	0.000000	0.000000	0.001362	0.203144	0.773123	0.000000	0.022371	0.055423	0.086173	0.853612	0.000000	0.004792	0.010793	0.012965	0.976110	0.000000	0.000132	0.457354	0.101425	0.418589	0.000000	0.022633	1.893940	
5520000	-68.401720	549	1	9	0 0 0 Z 0 0 0 0 0 0 Z Z 0 Z 0 Z Z Z Z Z 	3.075132	3.075132	3.075132	0.000000	3.075132	3.075132	3.075132	3.075132	3.075132	3.075132	0.000000	0.000000	3.075132	0.000000	3.075132	0.000000	0.000000	0.000000	0.000000	0.000000	0.198233	0.121544	0.529994	0.150229	0.000000	0.386799	0.056266	0.489803	0.067132	0.000000	0.321702	0.244780	0.331514	0.102004	0.000000	0.018430	0.016185	0.000337	0.965048	0.000000	0.000000	0.000000	1.000000	0.000000	0.000000	0.018276	0.728472	0.252511	0.000741	0.000000	0.204588	0.241475	0.501106	0.052830	0.000000	0.037726	0.036473	0.906298	0.019503	0.000000	0.154097	0.119377	0.468841	0.257685	0.000000	6.060854	
5525000	-69.099598	430	1	5	0 0 0 0 Z 0 0 0 0 0 0 0 Z 0 Z Z 0 0 Z 0 	1.409818	1.409818	1.409818	1.409818	0.000000	1.409818	1.409818	1.409818	1.409818	1.409818	1.409818	1.409818	0.000000	1.409818	0.000000	0.000000	1.409818	1.409818	0.000000	1.409818	0.215881	0.059530	0.715060	0.000855	0.008675	0.493006	0.005403	0.496173	0.000011	0.005407	0.542794	0.160622	0.134903	0.001892	0.159789	0.007866	0.007866	0.007866	0.968536	0.007866	0.000000	0.000000	1.000000	0.000000	0.000000	0.003176	0.017692	0.978849	0.000002	0.000281	0.156913	0.033715	0.802634	0.000375	0.006363	0.067039	0.035457	0.894640	0.000376	0.002487	--	--	--	--	--	3.403148	
5530000	-62.831408	314	1	14	Z 0 Z Z 0 0 Z 0 Z 0 0 Z Z Z Z Z Z Z Z Z 	0.000000	2.844724	0.000000	0.000000	2.844724	2.844724	0.000000	2.844724	0.000000	2.844724	2.844724	0.000000	0.000000	0.000000	0.000000	0.000000	0.000000	0.000000	0.000000	0.000000	0.287447	0.221794	0.490758	0.000000	0.000000	0.858294	0.102731	0.038975	0.000000	0.000000	0.053142	0.798498	0.148360	0.000000	0.000000	0.010656	0.007613	0.120484	0.861247	0.000000	0.000000	0.000000	1.000000	0.000000	0.000000	0.005017	0.708111	0.286872	0.000000	0.000000	0.313868	0.547935	0.138197	0.000000	0.000000	0.340635	0.347169	0.312195	0.000000	0.000000	--	--	--	--	--	0.827657	
5535000	-64.763247	26	1	7	0 0 Z 0 0 0 Z 0 0 0 0 0 Z Z Z Z Z 0 0 0 	1.396257	1.396257	0.000000	1.396257	1.396257	1.396257	0.000000	1.396257	1.396257	1.396257	1.396257	1.396257	0.000000	0.000000	0.000000	0.000000	0.000000	1.396257	1.396257	1.396257	0.258473	0.236007	0.396732	0.000000	0.108788	0.360133	0.041296	0.591335	0.000000	0.007236	0.501235	0.410280	0.075399	0.000000	0.013086	0.000290	0.000290	0.013984	0.969772	0.015664	0.000000	0.000000	1.000000	0.000000	0.000000	0.015379	0.186033	0.592443	0.000000	0.206145	0.109920	0.075121	0.775853	0.000000	0.039106	0.059014	0.051354	0.854362	0.000000	0.035270	0.052504	0.050503	0.747977	0.000000	0.149017	8.204274	
5540000	-63.273746	93	1	8	0 0 Z Z 0 0 Z 0 0 0 0 0 0 Z Z Z Z 0 0 Z 	1.782279	1.782279	0.000000	0.000000	1.782279	1.782279	0.000000	1.782279	1.782279	1.782279	1.782279	1.782279	1.782279	0.000000	0.000000	0.000000	0.000000	1.782279	1.782279	0.000000	0.241532	0.215574	0.277287	0.113204	0.152405	0.462496	0.066981	0.456181	0.004623	0.009718	0.400946	0.451984	0.100046	0.007746	0.039278	0.000024	0.000024	0.007794	0.992134	0.000024	0.000000	0.000000	1.000000	0.000000	0.000000	0.007455	0.085054	0.353818	0.000018	0.553655	0.047071	0.077794	0.697992	0.000108	0.177035	0.020361	0.026298	0.912155	0.000075	0.041112	0.083946	0.086290	0.586252	0.153417	0.090096	3.565989	
5545000	-72.571524	847	1	8	Z 0 Z Z 0 0 0 0 0 Z 0 0 0 0 Z Z Z 0 0 Z 	0.000000	3.449164	0.000000	0.000000	3.449164	3.449164	3.449164	3.449164	3.449164	0.000000	3.449164	3.449164	3.449164	3.449164	0.000000	0.000000	0.000000	3.449164	3.449164	0.000000	0.053781	0.255451	0.268791	0.125545	0.296431	0.345597	0.094253	0.485774	0.022725	0.051651	0.030135	0.392596	0.132235	0.213317	0.231717	0.001853	0.062026	0.062026	0.868124	0.005972	0.000000	0.000000	1.000000	0.000000	0.000000	0.000504	0.149359	0.091770	0.001082	0.757284	0.032469	0.155726	0.435654	0.005795	0.370357	0.060378	0.105271	0.616421	0.007002	0.210927	0.043215	0.171980	0.560555	0.071352	0.152898	2.411228	
5550000	-66.492168	859	1	11	Z 0 Z Z Z 0 Z 0 0 0 0 Z Z Z Z Z 0 0 0 Z 	0.000000	2.460632	0.000000	0.000000	0.000000	2.460632	0.000000	2.460632	2.460632	2.460632	2.460632	0.000000	0.000000	0.000000	0.000000	0.000000	2.460632	2.460632	2.460632	0.000000	0.076094	0.443958	0.172028	0.000000	0.307920	0.573560	0.009312	0.354351	0.000000	0.062777	0.004767	0.566101	0.037947	0.000000	0.391184	0.000002	0.000002	0.002468	0.997527	0.000002	0.000000	0.000000	1.000000	0.000000	0.000000	0.000166	0.133648	0.082394	0.000000	0.783791	0.069610	0.162063	0.152015	0.000000	0.616313	0.090275	0.233873	0.254093	0.000000	0.421758	0.096969	0.216849	0.410094	0.000000	0.276088	6.321684	
5555000	-63.379543	152	1	13	Z 0 Z Z Z 0 Z 0 0 0 0 Z Z Z Z Z Z Z 0 Z 	0.000000	2.254491	0.000000	0.000000	0.000000	2.254491	0.000000	2.254491	2.254491	2.254491	2.254491	0.000000	0.000000	0.000000	0.000000	0.000000	0.000000	0.000000	2.254491	0.000000	0.024605	0.227637	0.720448	0.000000	0.027310	0.644071	0.003997	0.347935	0.000000	0.003997	0.024472	0.752579	0.172949	0.000000	0.050001	0.000289	0.000289	0.024489	0.974644	0.000289	0.000000	0.000000	1.000000	0.000000	0.000000	0.000031	0.862307	0.125182	0.000000	0.012480	0.131281	0.350182	0.500748	0.000000	0.017789	0.050510	0.098794	0.830512	0.000000	0.020184	--	--	--	--	--	8.307159	
5560000	-61.918480	135	1	10	0 0 Z 0 0 Z Z 0 0 Z 0 Z Z Z 0 Z Z 0 0 Z 	1.938823	1.938823	0.000000	1.938823	1.938823	0.000000	0.000000	1.938823	1.938823	0.000000	1.938823	0.000000	0.000000	0.000000	1.938823	0.000000	0.000000	1.938823	1.938823	0.000000	0.330365	0.087693	0.419143	0.022197	0.140602	0.196443	0.003035	0.777530	0.011554	0.011438	0.392628	0.566996	0.009512	0.000077	0.030787	0.000017	0.000000	0.007834	0.992133	0.000017	0.000000	0.000000	1.000000	0.000000	0.000000	0.077849	0.009643	0.028609	0.000106	0.883793	0.258446	0.030118	0.181384	0.003128	0.526923	0.134783	0.006715	0.603671	0.009719	0.245112	0.041410	0.002347	0.682399	0.211012	0.062832	8.119525	
5565000	-63.604245	332	1	7	Z 0 0 Z 0 0 Z 0 0 0 0 0 Z Z Z Z 0 0 0 0 	0.000000	1.492573	1.492573	0.000000	1.492573	1.492573	0.000000	1.492573	1.492573	1.492573	1.492573	1.492573	0.000000	0.000000	0.000000	0.000000	1.492573	1.492573	1.492573	1.492573	0.102731	0.238887	0.448378	0.000000	0.210004	0.122120	0.025222	0.830470	0.000000	0.022188	0.003143	0.846871	0.052584	0.000000	0.097403	0.014704	0.000445	0.013239	0.958373	0.013239	0.000000	0.000000	1.000000	0.000000	0.000000	0.002353	0.181676	0.403267	0.000000	0.412704	0.050949	0.161293	0.593437	0.000000	0.194322	0.029308	0.080874	0.808215	0.000000	0.081602	--	--	--	--	--	3.639624	
5570000	-66.577502	824	1	12	0 0 Z Z 0 0 Z 0 Z 0 0 Z Z Z Z Z Z 0 Z Z 	2.034661	2.034661	0.000000	0.000000	2.034661	2.034661	0.000000	2.034661	0.000000	2.034661	2.034661	0.000000	0.000000	0.000000	0.000000	0.000000	0.000000	2.034661	0.000000	0.000000	0.404297	0.249638	0.341648	0.000000	0.004417	0.905276	0.073234	0.021199	0.000000	0.000292	0.454405	0.465326	0.046017	0.000000	0.034251	0.000529	0.000463	0.036413	0.962592	0.000003	0.000000	0.000000	1.000000	0.000000	0.000000	0.018134	0.841231	0.111695	0.000000	0.028941	0.470363	0.473452	0.036624	0.000000	0.019561	0.397872	0.318511	0.273113	0.000000	0.010505	--	--	--	--	--	3.907369	
5575000	-67.898367	235	1	10	Z 0 0 0 Z 0 Z 0 0 0 Z Z Z Z Z 0 0 0 Z Z 	0.000000	3.845632	3.845632	3.845632	0.000000	3.845632	0.000000	3.845632	3.845632	3.845632	0.000000	0.000000	0.000000	0.000000	0.000000	3.845632	3.845632	3.845632	0.000000	0.000000	0.217816	0.208066	0.398318	0.040949	0.134851	0.162752	0.045778	0.779641	0.000129	0.011700	0.125417	0.358207	0.255578	0.025024	0.235774	0.021441	0.000002	0.000165	0.978228	0.000165	0.000000	0.000000	1.000000	0.000000	0.000000	0.012230	0.604729	0.360227	0.000062	0.022752	0.062808	0.204032	0.710378	0.000349	0.022433	0.032153	0.066705	0.898237	0.000019	0.002886	--	--	--	--	--	8.833586	
5580000	-65.635087	549	1	12	Z 0 Z Z 0 0 Z 0 Z 0 Z 0 Z Z Z Z Z 0 Z 0 	0.000000	3.183130	0.000000	0.000000	3.183130	3.183130	0.000000	3.183130	0.000000	3.183130	0.000000	3.183130	0.000000	0.000000	0.000000	0.000000	0.000000	3.183130	0.000000	3.183130	0.067937	0.355474	0.544864	0.000000	0.031725	0.867095	0.095688	0.036595	0.000000	0.000621	0.162632	0.585640	0.181869	0.000000	0.069858	0.000000	0.000071	0.000078	0.984603	0.015248	0.000000	0.000000	1.000000	0.000000	0.000000	0.001417	0.276005	0.717484	0.000000	0.005094	0.558005	0.278160	0.155924	0.000000	0.007910	0.199731	0.099741	0.699967	0.000000	0.000561	0.061376	0.173933	0.698711	0.000000	0.065979	2.683172	
5585000	-71.981114	880	1	9	Z Z Z Z 0 0 Z 0 0 0 0 0 Z Z 0 0 0 0 Z Z 	0.000000	0.000000	0.000000	0.000000	1.106444	1.106444	0.000000	1.106444	1.106444	1.106444	1.106444	1.106444	0.000000	0.000000	1.106444	1.106444	1.106444	1.106444	0.000000	0.000000	0.000000	0.163784	0.793253	0.042437	0.000527	0.000000	0.006780	0.987197	0.006012	0.000012	0.000000	0.834055	0.150316	0.001431	0.014198	0.000000	0.000000	0.001319	0.998681	0.000000	0.000000	0.000000	1.000000	0.000000	0.000000	0.000000	0.299784	0.693553	0.003776	0.002887	0.000000	0.017898	0.979657	0.002424	0.000021	0.000000	0.016997	0.966311	0.016619	0.000074	0.000000	0.007601	0.721920	0.270451	0.000028	3.047564	
5590000	-64.455516	931	1	9	0 0 Z Z 0 0 Z 0 0 0 0 Z Z Z Z Z Z 0 0 0 	1.603153	1.603153	0.000000	0.000000	1.603153	1.603153	0.000000	1.603153	1.603153	1.603153	1.603153	0.000000	0.000000	0.000000	0.000000	0.000000	0.000000	1.603153	1.603153	1.603153	0.160879	0.224733	0.523297	0.000000	0.091092	0.672899	0.039662	0.285242	0.000000	0.002197	0.403334	0.503595	0.079952	0.000000	0.013119	0.000000	0.000001	0.000747	0.998461	0.000791	0.000000	0.000000	1.000000	0.000000	0.000000	0.003239	0.094455	0.060840	0.000000	0.841466	0.092521	0.219111	0.261340	0.000000	0.427028	0.021342	0.047017	0.848475	0.000000	0.083166	0.019965	0.040416	0.749620	0.000000	0.189999	0.768230	
5595000	-69.391786	998	1	10	0 0 Z 0 0 0 Z Z 0 Z 0 Z Z Z Z Z 0 0 0 Z 	1.819606	1.819606	0.000000	1.819606	1.819606	1.819606	0.000000	0.000000	1.819606	0.000000	1.819606	0.000000	0.000000	0.000000	0.000000	0.000000	1.819606	1.819606	1.819606	0.000000	0.272328	0.141532	0.296701	0.000000	0.289439	0.274626	0.038482	0.648411	0.000000	0.038482	0.502988	0.325389	0.006234	0.000000	0.165389	0.000087	0.000087	0.016022	0.983718	0.000087	0.000000	0.000000	1.000000	0.000000	0.000000	0.055761	0.002201	0.008977	0.000000	0.933061	0.245166	0.024157	0.069343	0.000000	0.661335	0.216156	0.040534	0.264545	0.000000	0.478765	--	--	--	--	--	2.743453	
5600000	-65.871946	863	1	13	0 Z Z Z Z 0 Z 0 0 0 0 Z Z Z Z Z Z Z 0 Z 	2.164873	0.000000	0.000000	0.000000	0.000000	2.164873	0.000000	2.164873	2.164873	2.164873	2.164873	0.000000	0.000000	0.000000	0.000000	0.000000	0.000000	0.000000	2.164873	0.000000	0.006761	0.098446	0.855995	0.000000	0.038797	0.000402	0.021982	0.955634	0.000000	0.021982	0.515196	0.224791	0.246582	0.000000	0.013432	0.000004	0.000545	0.031454	0.967453	0.000545	0.000000	0.000000	1.000000	0.000000	0.000000	0.001212	0.679918	0.317486	0.000000	0.001384	0.001534	0.229409	0.758250	0.000000	0.010807	0.000818	0.083622	0.890153	0.000000	0.025406	--	--	--	--	--	3.373280	
5605000	-64.265066	888	1	10	0 0 Z Z 0 Z 0 0 0 0 Z 0 Z Z Z Z Z 0 0 Z 	1.567070	1.567070	0.000000	0.000000	1.567070	0.000000	1.567070	1.567070	1.567070	1.567070	0.000000	1.567070	0.000000	0.000000	0.000000	0.000000	0.000000	1.567070	1.567070	0.000000	0.205491	0.040701	0.686334	0.000000	0.067474	0.390375	0.002842	0.601842	0.000000	0.004941	0.473380	0.217850	0.277723	0.000000	0.031047	0.000000	0.000166	0.000000	0.999834	0.000000	0.000000	0.000000	1.000000	0.000000	0.000000	0.000785	0.001045	0.634160	0.000000	0.364010	0.066341	0.005880	0.836695	0.000000	0.091083	0.082252	0.006222	0.820816	0.000000	0.090710	0.096760	0.044612	0.753949	0.000000	0.104680	3.845384	
5610000	-71.021784	937	1	9	Z 0 Z 0 Z 0 Z 0 0 0 0 0 Z Z Z Z 0 Z 0 0 	0.000000	1.631795	0.000000	1.631795	0.000000	1.631795	0.000000	1.631795	1.631795	1.631795	1.631795	1.631795	0.000000	0.000000	0.000000	0.000000	1.631795	0.000000	1.631795	1.631795	0.054076	0.213404	0.689766	0.000000	0.042753	0.258232	0.008270	0.705165	0.000000	0.028334	0.113312	0.572944	0.281057	0.000000	0.032688	0.000017	0.000017	0.003706	0.992267	0.003992	0.000000	0.000000	1.000000	0.000000	0.000000	0.001813	0.605186	0.387624	0.000000	0.005376	0.036653	0.151618	0.799243	0.000000	0.012486	0.031242	0.052978	0.891966	0.000000	0.023814	0.031973	0.039552	0.834477	0.000000	0.093998	6.427754	
5615000	-63.992474	93	1	8	Z 0 Z Z 0 0 Z 0 0 0 0 0 Z Z 0 0 Z 0 0 Z 	0.000000	1.340697	0.000000	0.000000	1.340697	1.340697	0.000000	1.340697	1.340697	1.340697	1.340697	1.340697	0.000000	0.000000	1.340697	1.340697	0.000000	1.340697	1.340697	0.000000	0.043532	0.234697	0.325189	0.246039	0.150543	0.475966	0.049367	0.466684	0.002761	0.005223	0.011091	0.862794	0.084027	0.002327	0.039761	0.000009	0.000009	0.005172	0.994801	0.000009	0.000000	0.000000	1.000000	0.000000	0.000000	0.002212	0.062522	0.418694	0.025922	0.490650	0.026735	0.043095	0.815205	0.008130	0.106835	0.009366	0.011540	0.953265	0.008111	0.017718	0.033462	0.034010	0.440209	0.457434	0.034885	2.389462	
5620000	-68.921469	410	1	9	0 0 0 Z Z Z Z 0 0 0 0 Z Z Z 0 0 Z 0 Z 0 	2.284919	2.284919	2.284919	0.000000	0.000000	0.000000	0.000000	2.284919	2.284919	2.284919	2.284919	0.000000	0.000000	0.000000	2.284919	2.284919	0.000000	2.284919	0.000000	2.284919	0.341712	0.000106	0.519564	0.133215	0.005402	0.282143	0.000000	0.707283	0.010535	0.000038	0.643100	0.000171	0.341688	0.014077	0.000963	0.032275	0.000338	0.032275	0.902838	0.032275	0.000000	0.000000	1.000000	0.000000	0.000000	0.065389	0.004879	0.477788	0.208570	0.243374	0.115483	0.000094	0.770384	0.103061	0.010978	0.078253	0.000017	0.843765	0.076237	0.001729	0.134285	0.000271	0.566392	0.285307	0.013744	9.411587	
5625000	-62.555457	332	1	13	0 0 0 Z Z Z Z 0 0 Z Z Z Z Z Z Z Z 0 0 Z 	2.412515	2.412515	2.412515	0.000000	0.000000	0.000000	0.000000	2.412515	2.412515	0.000000	0.000000	0.000000	0.000000	0.000000	0.000000	0.000000	0.000000	2.412515	2.412515	0.000000	0.464475	0.022805	0.272961	0.000000	0.239759	0.076191	0.000130	0.904380	0.000000	0.019299	0.699673	0.052274	0.015969	0.000000	0.232083	0.024278	0.000000	0.000296	0.975425	0.000001	0.000000	0.000000	1.000000	0.000000	0.000000	0.018115	0.038307	0.003463	0.000000	0.940115	0.053998	0.061948	0.044825	0.000000	0.839229	0.046715	0.022200	0.159310	0.000000	0.771775	--	--	--	--	--	8.903251	
5630000	-69.065557	937	1	10	0 0 Z Z Z 0 0 0 0 0 0 Z Z Z Z Z Z 0 Z 0 	2.209347	2.209347	0.000000	0.000000	0.000000	2.209347	2.209347	2.209347	2.209347	2.209347	2.209347	0.000000	0.000000	0.000000	0.000000	0.000000	0.000000	2.209347	0.000000	2.209347	0.338737	0.063243	0.596062	0.000000	0.001958	0.301293	0.009489	0.689179	0.000000	0.000040	0.708354	0.084550	0.203143	0.000000	0.003953	0.000059	0.007685	0.006969	0.977562	0.007725	0.000000	0.000000	1.000000	0.000000	0.000000	0.030971	0.714607	0.206810	0.000000	0.047612	0.179879	0.197253	0.620493	0.000000	0.002376	0.091828	0.061189	0.846002	0.000000	0.000980	0.071554	0.140528	0.777057	0.000000	0.010860	4.958124	
5635000	-72.222449	898	1	10	0 0 Z 0 0 0 Z 0 0 Z 0 0 Z Z Z 0 Z Z Z Z 	1.019559	1.019559	0.000000	1.019559	1.019559	1.019559	0.000000	1.019559	1.019559	0.000000	1.019559	1.019559	0.000000	0.000000	0.000000	1.019559	0.000000	0.000000	0.000000	0.000000	0.283098	0.544682	0.172220	0.000000	0.000000	0.302350	0.014073	0.683577	0.000000	0.000000	0.338646	0.659251	0.002104	0.000000	0.000000	0.000000	0.000000	0.000842	0.999158	0.000000	0.000000	0.000000	1.000000	0.000000	0.000000	0.036170	0.956081	0.007749	0.000000	0.000000	0.247154	0.667317	0.085530	0.000000	0.000000	0.083848	0.200034	0.716118	0.000000	0.000000	0.009519	0.019807	0.970674	0.000000	0.000000	0.508995	
5640000	-63.448197	510	1	14	Z 0 0 Z Z 0 Z 0 0 0 Z Z Z Z Z Z Z Z Z Z 	0.000000	4.293123	4.293123	0.000000	0.000000	4.293123	0.000000	4.293123	4.293123	4.293123	0.000000	0.000000	0.000000	0.000000	0.000000	0.000000	0.000000	0.000000	0.000000	0.000000	0.260603	0.180062	0.559335	0.000000	0.000000	0.436904	0.028758	0.534338	0.000000	0.000000	0.099491	0.403764	0.496745	0.000000	0.000000	0.020278	0.000000	0.000136	0.979586	0.000000	0.000000	0.000000	1.000000	0.000000	0.000000	0.000941	0.837921	0.161138	0.000000	0.000000	0.100352	0.344372	0.555277	0.000000	0.000000	0.045902	0.113185	0.840913	0.000000	0.000000	0.462553	0.044914	0.492533	0.000000	0.000000	7.191701	
5645000	-67.003769	166	1	13	0 0 Z Z Z 0 0 0 0 0 Z Z Z Z Z Z Z Z Z Z 	2.708972	2.708972	0.000000	0.000000	0.000000	2.708972	2.708972	2.708972	2.708972	2.708972	0.000000	0.000000	0.000000	0.000000	0.000000	0.000000	0.000000	0.000000	0.000000	0.000000	0.339264	0.138512	0.522225	0.000000	0.000000	0.422991	0.014205	0.562805	0.000000	0.000000	0.678796	0.069587	0.251618	0.000000	0.000000	0.000003	0.003141	0.000003	0.996852	0.000000	0.000000	0.000000	1.000000	0.000000	0.000000	0.009746	0.876126	0.114129	0.000000	0.000000	0.296776	0.213529	0.489696	0.000000	0.000000	0.101346	0.058445	0.840208	0.000000	0.000000	--	--	--	--	--	2.724826	
5650000	-70.335557	449	1	8	0 Z 0 0 0 0 Z 0 0 0 Z 0 Z Z 0 Z 0 0 Z Z 	1.696854	0.000000	1.696854	1.696854	1.696854	1.696854	0.000000	1.696854	1.696854	1.696854	0.000000	1.696854	0.000000	0.000000	1.696854	0.000000	1.696854	1.696854	0.000000	0.000000	0.155399	0.191490	0.449444	0.176900	0.026767	0.000665	0.016477	0.966691	0.016058	0.000108	0.236297	0.487411	0.143869	0.002811	0.129612	0.000873	0.000000	0.000000	0.999126	0.000000	0.000000	0.000000	1.000000	0.000000	0.000000	0.000643	0.045007	0.945826	0.003535	0.004989	0.000293	0.018030	0.965249	0.016292	0.000137	0.000255	0.015010	0.965994	0.018668	0.000073	0.008512	0.025515	0.419020	0.546148	0.000805	7.312043	
5655000	-67.654690	304	1	10	0 0 Z Z 0 0 0 0 0 0 0 0 Z Z Z Z Z Z Z Z 	1.319459	1.319459	0.000000	0.000000	1.319459	1.319459	1.319459	1.319459	1.319459	1.319459	1.319459	1.319459	0.000000	0.000000	0.000000	0.000000	0.000000	0.000000	0.000000	0.000000	0.330107	0.237418	0.432475	0.000000	0.000000	0.309314	0.024122	0.666563	0.000000	0.000000	0.433682	0.492063	0.074255	0.000000	0.000000	0.000005	0.002091	0.002091	0.995812	0.000000	0.000000	0.000000	1.000000	0.000000	0.000000	0.012881	0.406208	0.580911	0.000000	0.000000	0.067702	0.114720	0.817578	0.000000	0.000000	0.013187	0.016580	0.970233	0.000000	0.000000	0.032877	0.113189	0.853934	0.000000	0.000000	1.867291	
5660000	-68.076726	847	1	12	Z 0 Z Z 0 Z Z 0 0 0 0 0 Z Z Z 0 Z Z Z Z 	0.000000	1.400269	0.000000	0.000000	1.400269	0.000000	0.000000	1.400269	1.400269	1.400269	1.400269	1.400269	0.000000	0.000000	0.000000	1.400269	0.000000	0.000000	0.000000	0.000000	0.048266	0.037989	0.913745	0.000000	0.000000	0.179091	0.000820	0.820089	0.000000	0.000000	0.036728	0.778986	0.184286	0.000000	0.000000	0.000046	0.000000	0.010560	0.989394	0.000000	0.000000	0.000000	1.000000	0.000000	0.000000	0.000812	0.011810	0.987378	0.000000	0.000000	0.012045	0.000091	0.987864	0.000000	0.000000	0.013456	0.000035	0.986509	0.000000	0.000000	0.007188	0.000014	0.992798	0.000000	0.000000	6.860576	
5665000	-65.289804	332	1	9	0 0 0 0 Z 0 Z 0 0 0 Z 0 Z Z 0 Z Z 0 Z Z 	2.036612	2.036612	2.036612	2.036612	0.000000	2.036612	0.000000	2.036612	2.036612	2.036612	0.000000	2.036612	0.000000	0.000000	2.036612	0.000000	0.000000	2.036612	0.000000	0.000000	0.239054	0.016873	0.159705	0.583637	0.000730	0.130373	0.016960	0.832752	0.019825	0.000089	0.640639	0.105788	0.250687	0.001538	0.001348	0.018974	0.000001	0.000145	0.980881	0.000000	0.000000	0.000000	1.000000	0.000000	0.000000	0.057868	0.257677	0.654385	0.008509	0.021561	0.116863	0.152048	0.644585	0.078633	0.007871	0.067420	0.081438	0.788999	0.060725	0.001418	--	--	--	--	--	2.575237	
5670000	-64.423949	343	1	11	Z 0 Z Z Z 0 Z 0 0 0 0 0 Z Z Z Z 0 0 Z Z 	0.000000	1.715572	0.000000	0.000000	0.000000	1.715572	0.000000	1.715572	1.715572	1.715572	1.715572	1.715572	0.000000	0.000000	0.000000	0.000000	1.715572	1.715572	0.000000	0.000000	0.014859	0.238199	0.723831	0.000000	0.023111	0.408680	0.007935	0.578981	0.000000	0.004404	0.011150	0.475290	0.140456	0.000000	0.373104	0.000039	0.000036	0.009472	0.990452	0.000000	0.000000	0.000000	1.000000	0.000000	0.000000	0.001998	0.251026	0.731439	0.000000	0.015537	0.052259	0.020782	0.925264	0.000000	0.001696	0.046211	0.031685	0.920937	0.000000	0.001166	0.017872	0.013411	0.968443	0.000000	0.000274	1.530387	
5675000	-70.623573	870	1	9	Z Z 0 Z Z 0 0 0 0 0 Z 0 0 0 Z 0 Z Z Z 0 	0.000000	0.000000	1.343857	0.000000	0.000000	1.343857	1.343857	1.343857	1.343857	1.343857	0.000000	1.343857	1.343857	1.343857	0.000000	1.343857	0.000000	0.000000	0.000000	1.343857	0.000008	0.231617	0.763810	0.004558	0.000008	0.000000	0.003871	0.996125	0.000004	0.000000	0.000163	0.552836	0.435931	0.011001	0.000068	0.003888	0.003670	0.000029	0.988525	0.003888	0.000000	0.000000	1.000000	0.000000	0.000000	0.000000	0.500713	0.498305	0.000977	0.000006	0.000002	0.116754	0.882557	0.000686	0.000002	0.000000	0.014278	0.985699	0.000023	0.000000	0.000564	0.190712	0.779284	0.028875	0.000564	5.450588	
5680000	-68.682785	118	1	12	Z 0 Z Z Z Z Z 0 0 0 0 0 Z Z 0 Z Z Z 0 Z 	0.000000	2.632410	0.000000	0.000000	0.000000	0.000000	0.000000	2.632410	2.632410	2.632410	2.632410	2.632410	0.000000	0.000000	2.632410	0.000000	0.000000	0.000000	2.632410	0.000000	0.237235	0.017165	0.422727	0.230604	0.092268	0.531603	0.000037	0.451608	0.008376	0.008376	0.234695	0.165722	0.556523	0.017950	0.025110	0.000000	0.000000	0.000597	0.999403	0.000000	0.000000	0.000000	1.000000	0.000000	0.000000	0.003943	0.092950	0.710756	0.003943	0.188409	0.291453	0.011048	0.508341	0.055684	0.133474	0.206478	0.002990	0.610132	0.067228	0.113172	0.081393	0.000591	0.568371	0.301575	0.048069	8.582672	
5685000	-67.368475	410	1	10	0 Z 0 Z Z 0 Z 0 0 0 0 Z 0 Z Z Z Z Z 0 0 	2.125638	0.000000	2.125638	0.000000	0.000000	2.125638	0.000000	2.125638	2.125638	2.125638	2.125638	0.000000	2.125638	0.000000	0.000000	0.000000	0.000000	0.000000	2.125638	2.125638	0.095131	0.404779	0.437121	0.007616	0.055354	0.000192	0.015473	0.970318	0.000001	0.014016	0.257499	0.522553	0.205874	0.004923	0.009150	0.024742	0.000777	0.024742	0.921002	0.028738	0.000000	0.000000	1.000000	0.000000	0.000000	0.003708	0.947330	0.039659	0.000004	0.009299	0.005955	0.653751	0.330322	0.000020	0.009953	0.006337	0.361016	0.606605	0.000042	0.026000	0.057192	0.206482	0.608632	0.010265	0.117429	4.959194	
5690000	-67.959015	240	2	8	1 0 1 Z 1 1 1 0 0 Z Z Z Z Z 0 Z 1 0 0 Z 	1.374390	2.570945	1.374390	0.000000	1.374390	1.374390	1.374390	2.570945	2.570945	0.000000	0.000000	0.000000	0.000000	0.000000	2.570945	0.000000	1.374390	2.570945	2.570945	0.000000	0.123511	0.495977	0.024530	0.011546	0.344435	0.250271	0.025596	0.656474	0.021030	0.046629	0.121755	0.525026	0.015525	0.000597	0.337097	0.026191	0.023262	0.000769	0.948355	0.001422	0.000000	0.000000	1.000000	0.000000	0.000000	0.002029	0.280142	0.000073	0.000000	0.717756	0.063918	0.257776	0.015094	0.000254	0.662958	0.075658	0.193389	0.109984	0.002091	0.618878	0.162376	0.359971	0.048692	0.181034	0.247926	4.964802	
5695000	-68.421156	352	1	9	Z Z 0 0 Z 0 Z 0 0 0 0 0 Z Z Z Z 0 0 0 Z 	0.000000	0.000000	1.246156	1.246156	0.000000	1.246156	0.000000	1.246156	1.246156	1.246156	1.246156	1.246156	0.000000	0.000000	0.000000	0.000000	1.246156	1.246156	1.246156	0.000000	0.040234	0.094420	0.740691	0.000000	0.124655	0.000003	0.003421	0.993158	0.000000	0.003418	0.088771	0.316674	0.266954	0.000000	0.327601	0.001628	0.000001	0.001552	0.996816	0.000003	0.000000	0.000000	1.000000	0.000000	0.000000	0.000093	0.052929	0.597169	0.000000	0.349809	0.000205	0.021160	0.919739	0.000000	0.058897	0.000021	0.008616	0.980879	0.000000	0.010484	--	--	--	--	--	9.541367	
5700000	-69.478639	847	1	9	Z Z 0 Z Z Z 0 0 0 0 0 0 Z 0 Z 0 0 0 Z Z 	0.000000	0.000000	1.414472	0.000000	0.000000	0.000000	1.414472	1.414472	1.414472	1.414472	1.414472	1.414472	0.000000	1.414472	0.000000	1.414472	1.414472	1.414472	0.000000	0.000000	0.000000	0.000000	1.000000	0.000000	0.000000	0.000000	0.000000	1.000000	0.000000	0.000000	0.000000	0.000000	1.000000	0.000000	0.000000	0.016734	0.014879	0.014955	0.953192	0.000240	0.000000	0.000000	1.000000	0.000000	0.000000	0.000000	0.000000	1.000000	0.000000	0.000000	0.000000	0.000000	1.000000	0.000000	0.000000	0.000000	0.000000	1.000000	0.000000	0.000000	0.000000	0.000000	1.000000	0.000000	0.000000	1.870643	
5705000	-65.236968	727	1	9	0 0 Z Z Z 0 Z 0 0 0 0 0 Z Z Z Z Z 0 0 0 	1.455969	1.455969	0.000000	0.000000	0.000000	1.455969	0.000000	1.455969	1.455969	1.455969	1.455969	1.455969	0.000000	0.000000	0.000000	0.000000	0.000000	1.455969	1.455969	1.455969	0.118516	0.079597	0.731657	0.000000	0.070230	0.122552	0.009667	0.859033	0.000000	0.008748	0.632803	0.217332	0.136660	0.000000	0.013205	0.000001	0.000004	0.001737	0.996434	0.001825	0.000000	0.000000	1.000000	0.000000	0.000000	0.005209	0.116746	0.474625	0.000000	0.403421	0.055394	0.077692	0.735244	0.000000	0.131670	0.019515	0.024345	0.925241	0.000000	0.030899	--	--	--	--	--	6.478122	
5710000	-66.458433	252	1	12	Z 0 0 Z Z Z 0 0 0 0 Z 0 Z Z Z Z Z 0 Z Z 	0.000000	3.170985	3.170985	0.000000	0.000000	0.000000	3.170985	3.170985	3.170985	3.170985	0.000000	3.170985	0.000000	0.000000	0.000000	0.000000	0.000000	3.170985	0.000000	0.000000	0.574799	0.000000	0.425201	0.000000	0.000000	0.586792	0.000000	0.413208	0.000000	0.000000	0.322840	0.000000	0.677160	0.000000	0.000000	0.022807	0.022434	0.000636	0.953928	0.000194	0.000000	0.000000	1.000000	0.000000	0.000000	0.003899	0.000000	0.996101	0.000000	0.000000	0.111579	0.000000	0.888421	0.000000	0.000000	0.024279	0.000000	0.975721	0.000000	0.000000	0.443157	0.000000	0.556843	0.000000	0.000000	7.175221	
5715000	-66.418590	506	1	9	0 0 Z 0 Z 0 Z 0 0 Z 0 0 Z Z Z Z Z 0 0 0 	1.709954	1.709954	0.000000	1.709954	0.000000	1.709954	0.000000	1.709954	1.709954	0.000000	1.709954	1.709954	0.000000	0.000000	0.000000	0.000000	0.000000	1.709954	1.709954	1.709954	0.504967	0.047250	0.430452	0.000000	0.017331	0.277135	0.010413	0.703199	0.000000	0.009253	0.865833	0.069888	0.047024	0.000000	0.017254	0.000103	0.000103	0.009401	0.980991	0.009401	0.000000	0.000000	1.000000	0.000000	0.000000	0.014954	0.096831	0.293396	0.000000	0.594819	0.116031	0.034133	0.749489	0.000000	0.100346	--	--	--	--	--	0.007245	0.004648	0.965287	0.000000	0.022821	7.749674	
5720000	-66.081550	902	1	9	Z 0 Z 0 Z 0 Z 0 0 0 0 0 Z Z Z Z 0 0 Z 0 	0.000000	1.357728	0.000000	1.357728	0.000000	1.357728	0.000000	1.357728	1.357728	1.357728	1.357728	1.357728	0.000000	0.000000	0.000000	0.000000	1.357728	1.357728	0.000000	1.357728	0.113027	0.151962	0.707460	0.000000	0.027551	0.580983	0.001875	0.414815	0.000000	0.002328	0.187156	0.350091	0.226408	0.000000	0.236346	0.000000	0.000000	0.000032	0.999936	0.000032	0.000000	0.000000	1.000000	0.000000	0.000000	0.008605	0.154966	0.823442	0.000000	0.012987	0.076611	0.031566	0.887243	0.000000	0.004581	--	--	--	--	--	0.082378	0.070306	0.826242	0.000000	0.021074	2.035850	
5725000	-64.842354	451	1	10	Z 0 Z Z 0 Z Z 0 0 0 Z 0 Z 0 Z Z Z 0 0 0 	0.000000	2.714729	0.000000	0.000000	2.714729	0.000000	0.000000	2.714729	2.714729	2.714729	0.000000	2.714729	0.000000	2.714729	0.000000	0.000000	0.000000	2.714729	2.714729	2.714729	0.135640	0.191404	0.214724	0.205658	0.252573	0.551171	0.019804	0.412698	0.000157	0.016170	0.120516	0.406705	0.281307	0.051700	0.139772	0.000001	0.000261	0.000261	0.972930	0.026548	0.000000	0.000000	1.000000	0.000000	0.000000	0.015906	0.018096	0.584996	0.000113	0.380890	0.083162	0.010167	0.823019	0.000024	0.083628	0.020613	0.000336	0.962748	0.000001	0.016302	0.140330	0.180051	0.208035	0.220813	0.250770	9.434886	
5730000	-65.536699	352	1	7	0 0 Z 0 Z 0 Z 0 0 0 0 0 Z Z 0 Z 0 0 0 Z 	1.648380	1.648380	0.000000	1.648380	0.000000	1.648380	0.000000	1.648380	1.648380	1.648380	1.648380	1.648380	0.000000	0.000000	1.648380	0.000000	1.648380	1.648380	1.648380	0.000000	0.139977	0.065435	0.418131	0.282501	0.093956	0.058074	0.006172	0.919374	0.005969	0.010411	0.649252	0.086937	0.115841	0.001680	0.146290	0.000002	0.000002	0.002594	0.997399	0.000002	0.000000	0.000000	1.000000	0.000000	0.000000	0.012631	0.074551	0.552028	0.000517	0.360273	0.037202	0.037781	0.818156	0.013203	0.093657	0.016983	0.017045	0.930662	0.012986	0.022323	--	--	--	--	--	1.656065	
5735000	-67.985436	256	1	7	0 0 Z Z 0 0 0 0 0 0 0 0 Z Z Z Z Z 0 0 0 	1.094622	1.094622	0.000000	0.000000	1.094622	1.094622	1.094622	1.094622	1.094622	1.094622	1.094622	1.094622	0.000000	0.000000	0.000000	0.000000	0.000000	1.094622	1.094622	1.094622	0.216426	0.293307	0.369680	0.000000	0.120586	0.395916	0.028726	0.571485	0.000000	0.003873	0.291485	0.607950	0.079138	0.000000	0.021428	0.000114	0.009843	0.009843	0.969400	0.010799	0.000000	0.000000	1.000000	0.000000	0.000000	0.001223	0.034134	0.218460	0.000000	0.746183	0.059792	0.061714	0.641314	0.000000	0.237180	0.014694	0.014731	0.926140	0.000000	0.044435	0.030214	0.120415	0.695609	0.000000	0.153762	1.175697	
5740000	-73.339370	659	1	10	Z Z 0 Z Z 0 0 0 0 0 Z Z 0 Z Z 0 Z 0 0 Z 	0.000000	0.000000	3.480655	0.000000	0.000000	3.480655	3.480655	3.480655	3.480655	3.480655	0.000000	0.000000	3.480655	0.000000	0.000000	3.480655	0.000000	3.480655	3.480655	0.000000	0.003023	0.288234	0.341549	0.053210	0.313984	0.000006	0.052169	0.882636	0.000888	0.064300	0.001652	0.363389	0.242868	0.030395	0.361696	0.100684	0.060220	0.007137	0.829731	0.002228	0.000000	0.000000	1.000000	0.000000	0.000000	0.000046	0.250801	0.109099	0.008780	0.631275	0.000021	0.179249	0.364500	0.005140	0.451090	0.000061	0.123318	0.637162	0.005801	0.233658	0.008710	0.237740	0.478536	0.103351	0.171663	5.287644	
5745000	-66.238387	804	1	10	0 0 0 0 0 0 Z 0 0 0 Z Z Z Z 0 Z Z Z Z Z 	2.641493	2.641493	2.641493	2.641493	2.641493	2.641493	0.000000	2.641493	2.641493	2.641493	0.000000	0.000000	0.000000	0.000000	2.641493	0.000000	0.000000	0.000000	0.000000	0.000000	0.188535	0.125431	0.259481	0.426554	0.000000	0.203501	0.045386	0.734335	0.016778	0.000000	0.232216	0.439338	0.311426	0.017020	0.000000	0.006273	0.000014	0.000015	0.993698	0.000000	0.000000	0.000000	1.000000	0.000000	0.000000	0.045534	0.784532	0.169705	0.000228	0.000000	0.094420	0.280258	0.620040	0.005283	0.000000	0.034379	0.052818	0.888859	0.023944	0.000000	0.168384	0.068958	0.209979	0.552678	0.000000	2.493844	
5750000	-72.904324	962	1	8	Z 0 Z 0 Z 0 Z 0 0 Z Z 0 Z 0 Z 0 0 0 0 0 	0.000000	3.424274	0.000000	3.424274	0.000000	3.424274	0.000000	3.424274	3.424274	0.000000	0.000000	3.424274	0.000000	3.424274	0.000000	3.424274	3.424274	3.424274	3.424274	3.424274	0.118022	0.263981	0.199140	0.196787	0.222070	0.227644	0.031981	0.685142	0.001732	0.053502	0.110970	0.453839	0.058930	0.119708	0.256552	0.000133	0.000133	0.000133	0.982209	0.017391	0.000000	0.000000	1.000000	0.000000	0.000000	0.021016	0.563394	0.135118	0.014304	0.266168	0.115304	0.339694	0.311085	0.041562	0.192355	0.070703	0.143146	0.691798	0.007877	0.086476	0.124860	0.155813	0.332919	0.167865	0.218543	9.577812	
5755000	-66.230776	438	1	14	Z 0 Z Z 0 Z Z 0 0 0 0 Z Z Z Z Z Z Z Z Z 	0.000000	4.224726	0.000000	0.000000	4.224726	0.000000	0.000000	4.224726	4.224726	4.224726	4.224726	0.000000	0.000000	0.000000	0.000000	0.000000	0.000000	0.000000	0.000000	0.000000	0.405169	0.128337	0.466494	0.000000	0.000000	0.746792	0.006498	0.246710	0.000000	0.000000	0.137898	0.593593	0.268509	0.000000	0.000000	0.000356	0.000002	0.025784	0.973858	0.000000	0.000000	0.000000	1.000000	0.000000	0.000000	0.009629	0.062931	0.927441	0.000000	0.000000	0.356714	0.031275	0.612011	0.000000	0.000000	0.546764	0.062975	0.390261	0.000000	0.000000	0.409844	0.017712	0.572444	0.000000	0.000000	7.646279	
5760000	-66.118953	332	1	7	0 Z 0 0 Z 0 Z 0 0 Z Z 0 0 Z Z 0 0 0 0 0 	1.558101	0.000000	1.558101	1.558101	0.000000	1.558101	0.000000	1.558101	1.558101	0.000000	0.000000	1.558101	1.558101	0.000000	0.000000	1.558101	1.558101	1.558101	1.558101	1.558101	0.133739	0.156798	0.344727	0.117118	0.247617	0.000457	0.011934	0.973750	0.000077	0.013782	0.424324	0.372030	0.022669	0.006492	0.174486	0.018135	0.000097	0.000334	0.965277	0.016157	0.000000	0.000000	1.000000	0.000000	0.000000	0.006248	0.327472	0.221381	0.001869	0.443030	0.016010	0.221806	0.582048	0.005732	0.174404	0.002603	0.093202	0.843650	0.000650	0.059894	--	--	--	--	--	8.873507	
5765000	-65.714314	314	1	10	Z 0 Z Z Z 0 0 0 0 0 Z 0 Z Z Z 0 0 0 Z Z 	0.000000	1.677278	0.000000	0.000000	0.000000	1.677278	1.677278	1.677278	1.677278	1.677278	0.000000	1.677278	0.000000	0.000000	0.000000	1.677278	1.677278	1.677278	0.000000	0.000000	0.026359	0.472576	0.377893	0.049377	0.073795	0.428995	0.005560	0.561452	0.000007	0.003986	0.042417	0.329129	0.288701	0.004194	0.335559	0.000040	0.068102	0.002240	0.927378	0.002240	0.000000	0.000000	1.000000	0.000000	0.000000	0.007555	0.134614	0.795307	0.000194	0.062329	0.180244	0.064302	0.723261	0.000588	0.031605	0.138449	0.050877	0.800930	0.000109	0.009635	--	--	--	--	--	4.173730	
5770000	-70.280296	517	1	9	0 Z Z 0 Z 0 0 0 0 0 Z 0 Z Z Z 0 0 0 Z Z 	1.237319	0.000000	0.000000	1.237319	0.000000	1.237319	1.237319	1.237319	1.237319	1.237319	0.000000	1.237319	0.000000	0.000000	0.000000	1.237319	1.237319	1.237319	0.000000	0.000000	0.010714	0.426700	0.550852	0.004236	0.007497	0.000011	0.005848	0.994131	0.000000	0.000010	0.255569	0.284654	0.400273	0.000207	0.059297	0.000018	0.007272	0.000018	0.992675	0.000018	0.000000	0.000000	1.000000	0.000000	0.000000	0.000046	0.038544	0.960842	0.000000	0.000567	0.000013	0.008019	0.991952	0.000000	0.000016	0.000016	0.007572	0.992395	0.000000	0.000016	--	--	--	--	--	1.789433	
5775000	-71.132960	999	1	3	Z 0 Z 0 0 0 0 0 0 0 0 0 0 0 Z 0 0 0 0 0 	0.000000	1.228336	0.000000	1.228336	1.228336	1.228336	1.228336	1.228336	1.228336	1.228336	1.228336	1.228336	1.228336	1.228336	0.000000	1.228336	1.228336	1.228336	1.228336	1.228336	0.014903	0.318585	0.582912	0.016342	0.067258	0.233001	0.017536	0.730419	0.001507	0.017536	0.031443	0.671946	0.144649	0.056586	0.095378	0.000020	0.004602	0.004602	0.986172	0.004602	0.000000	0.000000	1.000000	0.000000	0.000000	0.009313	0.032598	0.484411	0.000620	0.473058	0.034294	0.009395	0.893083	0.000751	0.062477	0.004886	0.003633	0.985905	0.000039	0.005538	0.014807	0.061286	0.834841	0.026280	0.062786	9.156624	
5780000	-69.199398	332	1	5	0 0 0 0 Z 0 0 0 0 0 Z 0 0 Z Z Z 0 0 0 0 	0.506217	0.506217	0.506217	0.506217	0.000000	0.506217	0.506217	0.506217	0.506217	0.506217	0.000000	0.506217	0.506217	0.000000	0.000000	0.000000	0.506217	0.506217	0.506217	0.506217	0.338047	0.095175	0.309300	0.115498	0.141980	0.022262	0.001095	0.974534	0.000012	0.002097	0.867359	0.034156	0.024006	0.000178	0.074301	0.001927	0.001927	0.000008	0.994210	0.001927	0.000000	0.000000	1.000000	0.000000	0.000000	0.008896	0.040267	0.488640	0.000002	0.462195	0.012044	0.013603	0.908449	0.000021	0.065883	0.002303	0.002434	0.988526	0.000001	0.006736	--	--	--	--	--	1.496276	
5785000	-66.883433	173	1	11	Z 0 Z Z 0 Z Z 0 0 0 0 0 Z Z Z Z Z 0 0 Z 	0.000000	2.144337	0.000000	0.000000	2.144337	0.000000	0.000000	2.144337	2.144337	2.144337	2.144337	2.144337	0.000000	0.000000	0.000000	0.000000	0.000000	2.144337	2.144337	0.000000	0.028610	0.013498	0.883366	0.000000	0.074526	0.507293	0.007894	0.474723	0.000000	0.010090	0.018299	0.718117	0.144347	0.000000	0.119237	0.000703	0.000023	0.029900	0.968780	0.000595	0.000000	0.000000	1.000000	0.000000	0.000000	0.003140	0.001542	0.672132	0.000000	0.323186	0.049347	0.001450	0.915892	0.000000	0.033311	0.009959	0.000066	0.982058	0.000000	0.007917	--	--	--	--	--	1.482633	
5790000	-62.946856	995	1	12	0 0 0 0 Z 0 Z 0 0 0 Z Z Z Z Z Z Z Z Z Z 	2.488767	2.488767	2.488767	2.488767	0.000000	2.488767	0.000000	2.488767	2.488767	2.488767	0.000000	0.000000	0.000000	0.000000	0.000000	0.000000	0.000000	0.000000	0.000000	0.000000	0.217453	0.074104	0.708444	0.000000	0.000000	0.082507	0.009943	0.907550	0.000000	0.000000	0.406894	0.171466	0.421640	0.000000	0.000000	0.000898	0.000000	0.000000	0.999102	0.000000	0.000000	0.000000	1.000000	0.000000	0.000000	0.038166	0.687103	0.274731	0.000000	0.000000	0.045928	0.254907	0.699165	0.000000	0.000000	0.026283	0.064795	0.908922	0.000000	0.000000	0.311933	0.015645	0.672422	0.000000	0.000000	4.758000	
5795000	-74.970899	338	1	11	0 0 Z Z 0 Z 0 0 0 0 Z Z Z Z 0 0 Z Z Z Z 	1.781341	1.781341	0.000000	0.000000	1.781341	0.000000	1.781341	1.781341	1.781341	1.781341	0.000000	0.000000	0.000000	0.000000	1.781341	1.781341	0.000000	0.000000	0.000000	0.000000	0.107250	0.026737	0.724898	0.141115	0.000000	0.471065	0.006296	0.518193	0.004446	0.000000	0.446409	0.296199	0.254821	0.002572	0.000000	0.002873	0.075414	0.002873	0.918839	0.000000	0.000000	0.000000	1.000000	0.000000	0.000000	0.078633	0.045732	0.869692	0.005943	0.000000	0.170359	0.012196	0.793348	0.024097	0.000000	0.060612	0.001716	0.914259	0.023413	0.000000	--	--	--	--	--	1.288575	
5800000	-63.485627	332	1	7	0 0 0 Z Z 0 0 0 0 0 Z 0 Z Z Z Z 0 0 0 0 	1.125563	1.125563	1.125563	0.000000	0.000000	1.125563	1.125563	1.125563	1.125563	1.125563	0.000000	1.125563	0.000000	0.000000	0.000000	0.000000	1.125563	1.125563	1.125563	1.125563	0.217806	0.172413	0.404712	0.000000	0.205068	0.063080	0.005499	0.920814	0.000000	0.010606	0.453580	0.129454	0.166017	0.000000	0.250950	0.008064	0.008064	0.000158	0.975650	0.008064	0.000000	0.000000	1.000000	0.000000	0.000000	0.004884	0.104542	0.479443	0.000000	0.411131	0.032905	0.059095	0.786293	0.000000	0.121706	0.013068	0.018981	0.936914	0.000000	0.031037	--	--	--	--	--	2.472331	
5805000	-65.111181	122	1	9	0 0 Z 0 Z 0 Z 0 0 0 0 0 Z Z Z Z Z Z 0 0 	1.223120	1.223120	0.000000	1.223120	0.000000	1.223120	0.000000	1.223120	1.223120	1.223120	1.223120	1.223120	0.000000	0.000000	0.000000	0.000000	0.000000	0.000000	1.223120	1.223120	0.245528	0.043782	0.692404	0.000000	0.018285	0.439926	0.004936	0.550655	0.000000	0.004483	0.765046	0.093624	0.140419	0.000000	0.000911	0.000015	0.000015	0.003352	0.992670	0.003947	0.000000	0.000000	1.000000	0.000000	0.000000	0.021593	0.445383	0.527802	0.000000	0.005222	0.102444	0.054464	0.839564	0.000000	0.003529	0.027482	0.019993	0.942190	0.000000	0.010335	0.019860	0.018323	0.875276	0.000000	0.086541	3.333338	
5810000	-64.126554	93	1	7	0 0 Z Z 0 0 Z 0 0 0 0 0 Z 0 Z 0 Z 0 0 Z 	1.502021	1.502021	0.000000	0.000000	1.502021	1.502021	0.000000	1.502021	1.502021	1.502021	1.502021	1.502021	0.000000	1.502021	0.000000	1.502021	0.000000	1.502021	1.502021	0.000000	0.227616	0.208941	0.311107	0.122001	0.130334	0.470544	0.057416	0.464743	0.000389	0.006908	0.377358	0.485722	0.093620	0.015952	0.027348	0.000014	0.000014	0.006413	0.993544	0.000014	0.000000	0.000000	1.000000	0.000000	0.000000	0.005479	0.070331	0.406242	0.004488	0.513460	0.038104	0.053901	0.778143	0.000953	0.128898	0.013448	0.015960	0.945830	0.000229	0.024532	0.064301	0.065298	0.615639	0.187471	0.067291	6.485494	
5815000	-70.624787	658	1	7	0 0 Z Z 0 0 0 0 0 0 0 Z 0 Z Z Z 0 0 0 Z 	1.744618	1.744618	0.000000	0.000000	1.744618	1.744618	1.744618	1.744618	1.744618	1.744618	1.744618	0.000000	1.744618	0.000000	0.000000	0.000000	1.744618	1.744618	1.744618	0.000000	0.095516	0.357438	0.288177	0.011904	0.246966	0.333311	0.030499	0.602272	0.001373	0.032546	0.190609	0.435662	0.065335	0.003467	0.304927	0.000028	0.004763	0.005146	0.990036	0.000028	0.000000	0.000000	1.000000	0.000000	0.000000	0.003258	0.138969	0.024929	0.000002	0.832842	0.053157	0.147893	0.142547	0.000283	0.656120	0.035948	0.084768	0.567452	0.000134	0.311698	0.070588	0.207592	0.497368	0.071547	0.152906	7.715492	
5820000	-65.706218	317	1	7	Z 0 Z 0 Z 0 Z 0 0 0 0 0 0 0 Z Z 0 0 0 Z 	0.000000	1.533976	0.000000	1.533976	0.000000	1.533976	0.000000	1.533976	1.533976	1.533976	1.533976	1.533976	1.533976	1.533976	0.000000	0.000000	1.533976	1.533976	1.533976	0.000000	0.068700	0.077626	0.733525	0.026698	0.093450	0.085202	0.005152	0.898543	0.000387	0.010717	0.186891	0.224279	0.181835	0.085373	0.321623	0.000175	0.000175	0.020271	0.979203	0.000175	0.000000	0.000000	1.000000	0.000000	0.000000	0.014232	0.086452	0.586014	0.000276	0.313027	0.037317	0.032071	0.857773	0.000683	0.072156	0.009196	0.008737	0.970220	0.000060	0.011788	0.013914	0.013839	0.916516	0.041466	0.014265	3.686211	
5825000	-68.409961	347	1	10	Z 0 0 0 Z 0 Z 0 0 Z Z 0 Z Z Z Z 0 0 0 Z 	0.000000	3.235595	3.235595	3.235595	0.000000	3.235595	0.000000	3.235595	3.235595	0.000000	0.000000	3.235595	0.000000	0.000000	0.000000	0.000000	3.235595	3.235595	3.235595	0.000000	0.196654	0.253868	0.265499	0.000000	0.283979	0.121728	0.023447	0.814628	0.000000	0.040196	0.071476	0.512397	0.088938	0.000000	0.327189	0.056913	0.000141	0.002413	0.938507	0.002025	0.000000	0.000000	1.000000	0.000000	0.000000	0.058467	0.108913	0.369872	0.000000	0.462748	0.071409	0.080365	0.647222	0.000000	0.201003	0.037863	0.047160	0.846965	0.000000	0.068012	0.449539	0.046826	0.368619	0.000000	0.135016	4.260448	
5830000	-69.422351	564	1	12	Z Z 0 Z 0 0 Z 0 0 0 Z Z Z Z Z Z 0 Z 0 Z 	0.000000	0.000000	2.128522	0.000000	2.128522	2.128522	0.000000	2.128522	2.128522	2.128522	0.000000	0.000000	0.000000	0.000000	0.000000	0.000000	2.128522	0.000000	2.128522	0.000000	0.000000	0.326623	0.550520	0.000000	0.122857	0.000000	0.008028	0.983944	0.000000	0.008028	0.000000	0.733086	0.255903	0.000000	0.011011	0.007902	0.000017	0.000017	0.992046	0.000017	0.000000	0.000000	1.000000	0.000000	0.000000	0.000000	0.766863	0.188259	0.000000	0.044878	0.000000	0.341660	0.617024	0.000000	0.041316	0.000000	0.090042	0.886801	0.000000	0.023157	0.000000	0.241650	0.541003	0.000000	0.217347	6.214790	
5835000	-67.967217	198	1	5	Z 0 Z 0 0 0 Z 0 0 0 0 0 0 Z Z 0 0 0 0 0 	0.000000	1.573619	0.000000	1.573619	1.573619	1.573619	0.000000	1.573619	1.573619	1.573619	1.573619	1.573619	1.573619	0.000000	0.000000	1.573619	1.573619	1.573619	1.573619	1.573619	0.043988	0.258365	0.491316	0.031109	0.175223	0.433917	0.034378	0.496255	0.003064	0.032387	0.028222	0.811374	0.077964	0.002941	0.079499	0.000026	0.000026	0.004875	0.990196	0.004875	0.000000	0.000000	1.000000	0.000000	0.000000	0.018649	0.074716	0.554230	0.001167	0.351238	0.143950	0.062144	0.650932	0.007754	0.135220	0.045721	0.024778	0.889636	0.000748	0.039117	--	--	--	--	--	4.624456	
5840000	-65.962302	422	1	5	0 0 Z 0 0 0 Z 0 0 0 0 0 Z 0 0 Z 0 0 0 Z 	1.065939	1.065939	0.000000	1.065939	1.065939	1.065939	0.000000	1.065939	1.065939	1.065939	1.065939	1.065939	0.000000	1.065939	1.065939	0.000000	1.065939	1.065939	1.065939	0.000000	0.198527	0.213747	0.364566	0.099673	0.123488	0.158153	0.011509	0.815250	0.003580	0.011509	0.392375	0.455041	0.060938	0.007763	0.083883	0.000009	0.000009	0.005269	0.994703	0.000009	0.000000	0.000000	1.000000	0.000000	0.000000	0.023300	0.043758	0.301082	0.001619	0.630241	0.039323	0.020980	0.759893	0.003017	0.176787	--	--	--	--	--	0.005569	0.005302	0.881833	0.099719	0.007576	8.875220	
5845000	-63.761870	847	2	8	1 0 Z Z 1 1 Z 0 1 1 0 1 Z 0 1 Z Z 0 Z Z 	1.687791	1.261019	0.000000	0.000000	1.687791	1.687791	0.000000	1.261019	1.687791	1.687791	1.261019	1.687791	0.000000	1.261019	1.687791	0.000000	0.000000	1.261019	0.000000	0.000000	0.153881	0.212856	0.444814	0.186217	0.002232	0.123229	0.034304	0.825742	0.016630	0.000095	0.356088	0.522169	0.096787	0.015808	0.009148	0.000036	0.000055	0.009178	0.990732	0.000000	0.000000	0.000000	1.000000	0.000000	0.000000	0.001571	0.128444	0.762642	0.001872	0.105471	0.009444	0.016991	0.970128	0.003218	0.000219	0.011282	0.017427	0.954039	0.017208	0.000044	0.004156	0.006476	0.643861	0.345495	0.000012	2.671803	
5850000	-71.186032	142	1	8	Z 0 0 0 Z 0 0 0 0 0 0 Z Z Z Z Z 0 0 0 Z 	0.000000	0.961266	0.961266	0.961266	0.000000	0.961266	0.961266	0.961266	0.961266	0.961266	0.961266	0.000000	0.000000	0.000000	0.000000	0.000000	0.961266	0.961266	0.961266	0.000000	0.078482	0.186176	0.565374	0.000000	0.169967	0.085969	0.001358	0.907481	0.000000	0.005192	0.116387	0.366931	0.118904	0.000000	0.397778	0.006402	0.006402	0.006892	0.980205	0.000100	0.000000	0.000000	1.000000	0.000000	0.000000	0.005458	0.201235	0.074304	0.000000	0.719002	0.043464	0.102117	0.490861	0.000000	0.363558	0.006127	0.010262	0.955087	0.000000	0.028524	0.041349	0.045024	0.900461	0.000000	0.013166	2.419896	
5855000	-63.626644	888	1	11	0 0 0 0 Z 0 Z 0 0 Z Z Z Z Z Z Z Z 0 0 Z 	2.988534	2.988534	2.988534	2.988534	0.000000	2.988534	0.000000	2.988534	2.988534	0.000000	0.000000	0.000000	0.000000	0.000000	0.000000	0.000000	0.000000	2.988534	2.988534	0.000000	0.405846	0.154302	0.296701	0.000000	0.143151	0.263821	0.016991	0.702198	0.000000	0.016991	0.556263	0.290083	0.047748	0.000000	0.105907	0.000646	0.000000	0.000000	0.999354	0.000000	0.000000	0.000000	1.000000	0.000000	0.000000	0.039992	0.209332	0.006978	0.000000	0.743698	0.172590	0.229947	0.071236	0.000000	0.526227	0.160341	0.255859	0.234379	0.000000	0.349421	0.483630	0.097494	0.290962	0.000000	0.127915	2.794518	
5860000	-65.953780	536	1	7	0 0 Z Z 0 0 0 0 0 0 0 0 Z Z 0 Z Z 0 0 Z 	1.902843	1.902843	0.000000	0.000000	1.902843	1.902843	1.902843	1.902843	1.902843	1.902843	1.902843	1.902843	0.000000	0.000000	1.902843	0.000000	0.000000	1.902843	1.902843	0.000000	0.148358	0.261023	0.462441	0.090010	0.038169	0.591073	0.045777	0.356506	0.002435	0.004208	0.436262	0.429882	0.109175	0.001235	0.023446	0.000336	0.015733	0.015733	0.967862	0.000336	0.000000	0.000000	1.000000	0.000000	0.000000	0.002429	0.072737	0.611655	0.000892	0.312287	0.117491	0.043412	0.799919	0.003404	0.035774	0.014616	0.008712	0.963661	0.005057	0.007954	0.025662	0.094117	0.430792	0.424784	0.024645	2.545857	
5865000	-71.006700	400	1	10	0 0 0 Z 0 0 0 0 0 Z Z Z Z 0 Z Z 0 Z Z Z 	2.324227	2.324227	2.324227	0.000000	2.324227	2.324227	2.324227	2.324227	2.324227	0.000000	0.000000	0.000000	0.000000	2.324227	0.000000	0.000000	2.324227	0.000000	0.000000	0.000000	0.357853	0.528798	0.050971	0.058716	0.003663	0.374358	0.049727	0.570978	0.000310	0.004627	0.278490	0.581606	0.014810	0.080673	0.044421	0.005501	0.005036	0.000009	0.989445	0.000009	0.000000	0.000000	1.000000	0.000000	0.000000	0.031171	0.961471	0.002147	0.003219	0.001991	0.311288	0.572087	0.080813	0.024665	0.011146	0.232550	0.316559	0.441558	0.005865	0.003469	--	--	--	--	--	8.637755	
5870000	-68.148351	410	1	6	0 0 Z 0 0 0 0 0 0 0 Z Z 0 Z 0 Z 0 0 0 Z 	1.580082	1.580082	0.000000	1.580082	1.580082	1.580082	1.580082	1.580082	1.580082	1.580082	0.000000	0.000000	1.580082	0.000000	1.580082	0.000000	1.580082	1.580082	1.580082	0.000000	0.161456	0.338103	0.157674	0.182531	0.160236	0.158634	0.017507	0.788846	0.017507	0.017507	0.351019	0.384822	0.116950	0.014598	0.132612	0.000073	0.013651	0.000073	0.986132	0.000073	0.000000	0.000000	1.000000	0.000000	0.000000	0.025249	0.127544	0.011454	0.000222	0.835531	0.113665	0.134049	0.102361	0.003902	0.646023	0.111860	0.113903	0.386248	0.018016	0.369973	0.061687	0.274085	0.139689	0.389886	0.134653	6.738982	
5875000	-68.665301	163	1	7	0 0 0 Z Z Z Z 0 0 0 0 0 Z Z 0 Z 0 0 0 0 	0.821927	0.821927	0.821927	0.000000	0.000000	0.000000	0.000000	0.821927	0.821927	0.821927	0.821927	0.821927	0.000000	0.000000	0.821927	0.000000	0.821927	0.821927	0.821927	0.821927	0.114959	0.012342	0.644049	0.077186	0.151464	0.087734	0.000005	0.902827	0.002454	0.006980	0.147827	0.374855	0.232034	0.001008	0.244277	0.002880	0.000002	0.002880	0.991356	0.002880	0.000000	0.000000	1.000000	0.000000	0.000000	0.000223	0.000016	0.945976	0.000163	0.053621	0.009869	0.000013	0.977755	0.004005	0.008358	0.003682	0.000003	0.989314	0.003427	0.003574	0.068756	0.000537	0.512746	0.349259	0.068702	8.769736	
5880000	-65.236379	694	1	6	0 0 Z 0 0 0 0 0 0 Z 0 0 Z Z 0 Z 0 0 0 Z 	1.179629	1.179629	0.000000	1.179629	1.179629	1.179629	1.179629	1.179629	1.179629	0.000000	1.179629	1.179629	0.000000	0.000000	1.179629	0.000000	1.179629	1.179629	1.179629	0.000000	0.171868	0.478098	0.222437	0.021598	0.105999	0.187707	0.011578	0.785981	0.002928	0.011807	0.278375	0.644712	0.002519	0.000003	0.074392	0.000009	0.002806	0.002806	0.994370	0.000009	0.000000	0.000000	1.000000	0.000000	0.000000	0.014834	0.021631	0.206360	0.000063	0.757112	0.050951	0.007826	0.841577	0.000705	0.098941	0.008872	0.005719	0.968612	0.004478	0.012319	0.024732	0.088158	0.475746	0.386249	0.025115	2.345445	
5885000	-67.380259	122	1	11	0 0 0 Z Z Z 0 0 0 0 0 0 Z Z Z Z Z Z Z Z 	1.283240	1.283240	1.283240	0.000000	0.000000	0.000000	1.283240	1.283240	1.283240	1.283240	1.283240	1.283240	0.000000	0.000000	0.000000	0.000000	0.000000	0.000000	0.000000	0.000000	0.216339	0.000000	0.783661	0.000000	0.000000	0.403381	0.000000	0.596619	0.000000	0.000000	0.591183	0.000000	0.408817	0.000000	0.000000	0.004311	0.003911	0.003931	0.987847	0.000000	0.000000	0.000000	1.000000	0.000000	0.000000	0.001779	0.000000	0.998221	0.000000	0.000000	0.041538	0.000000	0.958462	0.000000	0.000000	0.016188	0.000000	0.983812	0.000000	0.000000	0.091033	0.000000	0.908967	0.000000	0.000000	0.793745	
5890000	-62.212104	51	1	9	0 0 Z Z 0 0 Z 0 0 Z 0 0 Z Z Z Z Z 0 0 0 	1.883758	1.883758	0.000000	0.000000	1.883758	1.883758	0.000000	1.883758	1.883758	0.000000	1.883758	1.883758	0.000000	0.000000	0.000000	0.000000	0.000000	1.883758	1.883758	1.883758	0.351202	0.328214	0.181289	0.000000	0.139295	0.590776	0.053239	0.351263	0.000000	0.004722	0.332541	0.610999	0.017899	0.000000	0.038561	0.000457	0.001311	0.031671	0.934492	0.032069	0.000000	0.000000	1.000000	0.000000	0.000000	0.002703	0.081754	0.299805	0.000000	0.615737	0.154813	0.118486	0.587195	0.000000	0.139506	0.054458	0.047614	0.854552	0.000000	0.043376	0.011389	0.017696	0.895256	0.000000	0.075658	2.723204	
5895000	-68.768864	804	2	8	Z 1 Z 1 1 0 1 0 0 0 Z Z 0 Z Z Z 1 1 1 Z 	0.000000	2.861415	0.000000	2.861415	2.861415	2.265329	2.861415	2.265329	2.265329	2.265329	0.000000	0.000000	2.265329	0.000000	0.000000	0.000000	2.861415	2.861415	2.861415	0.000000	0.194271	0.214940	0.239788	0.125490	0.225512	0.348413	0.047494	0.535024	0.003167	0.065902	0.242083	0.283157	0.168044	0.007340	0.299376	0.000000	0.007333	0.000012	0.992636	0.000018	0.000000	0.000000	1.000000	0.000000	0.000000	0.023933	0.158351	0.036854	0.000012	0.780851	0.206426	0.111994	0.166511	0.000785	0.514284	0.113924	0.059902	0.661491	0.000913	0.163772	0.084684	0.285893	0.242689	0.226903	0.159831	5.096419	
5900000	-65.344467	93	1	8	0 0 Z Z 0 0 0 0 0 0 Z 0 Z 0 0 Z Z 0 Z Z 	1.107858	1.107858	0.000000	0.000000	1.107858	1.107858	1.107858	1.107858	1.107858	1.107858	0.000000	1.107858	0.000000	1.107858	1.107858	0.000000	0.000000	1.107858	0.000000	0.000000	0.143016	0.274434	0.147370	0.412595	0.022584	0.440627	0.036774	0.518986	0.003549	0.000064	0.385789	0.501509	0.089316	0.014564	0.008822	0.000004	0.003635	0.000004	0.996352	0.000004	0.000000	0.000000	1.000000	0.000000	0.000000	0.005428	0.066367	0.908936	0.005414	0.013855	0.021836	0.015566	0.960538	0.001917	0.000143	0.005674	0.004909	0.985061	0.004350	0.000006	0.033708	0.153991	0.152459	0.656679	0.003162	1.951854	
5905000	-65.277060	422	1	8	Z 0 Z Z 0 0 Z 0 0 0 0 0 Z Z Z 0 Z 0 0 0 	0.000000	0.948436	0.000000	0.000000	0.948436	0.948436	0.000000	0.948436	0.948436	0.948436	0.948436	0.948436	0.000000	0.000000	0.000000	0.948436	0.000000	0.948436	0.948436	0.948436	0.018261	0.448714	0.412846	0.002124	0.118055	0.163968	0.009569	0.823829	0.000002	0.002632	0.002690	0.943360	0.040659	0.000037	0.013254	0.000006	0.000021	0.004242	0.991175	0.004557	0.000000	0.000000	1.000000	0.000000	0.000000	0.000462	0.037445	0.312639	0.000715	0.648740	0.008210	0.017228	0.845546	0.000146	0.128870	--	--	--	--	--	0.003794	0.005757	0.955780	0.000986	0.033683	1.729866	
5910000	-65.307668	438	1	10	0 0 Z 0 Z 0 Z 0 0 0 0 Z Z Z Z Z 0 0 Z Z 	2.984570	2.984570	0.000000	2.984570	0.000000	2.984570	0.000000	2.984570	2.984570	2.984570	2.984570	0.000000	0.000000	0.000000	0.000000	0.000000	2.984570	2.984570	0.000000	0.000000	0.279895	0.191492	0.450275	0.000000	0.078338	0.584993	0.003751	0.406186	0.000000	0.005070	0.377382	0.210578	0.103808	0.000000	0.308231	0.000096	0.000096	0.015725	0.984082	0.000001	0.000000	0.000000	1.000000	0.000000	0.000000	0.086178	0.578221	0.230392	0.000000	0.105209	0.364643	0.159405	0.410103	0.000000	0.065849	0.252355	0.199211	0.474612	0.000000	0.073823	0.130280	0.106135	0.744926	0.000000	0.018659	7.673586	
5915000	-63.503957	332	1	11	Z 0 Z Z 0 Z Z 0 0 0 0 0 Z Z Z Z Z 0 0 Z 	0.000000	2.079099	0.000000	0.000000	2.079099	0.000000	0.000000	2.079099	2.079099	2.079099	2.079099	2.079099	0.000000	0.000000	0.000000	0.000000	0.000000	2.079099	2.079099	0.000000	0.109466	0.065326	0.608689	0.000000	0.216520	0.324929	0.006170	0.651422	0.000000	0.017479	0.023433	0.808172	0.107120	0.000000	0.061275	0.000158	0.000002	0.016766	0.982933	0.000141	0.000000	0.000000	1.000000	0.000000	0.000000	0.004614	0.020780	0.354271	0.000000	0.620334	0.151648	0.082909	0.425117	0.000000	0.340326	0.131058	0.024354	0.618231	0.000000	0.226356	--	--	--	--	--	8.647004	
5920000	-67.209602	244	1	6	Z 0 0 0 0 0 Z 0 0 0 0 0 Z Z 0 Z 0 Z 0 0 	0.000000	1.441962	1.441962	1.441962	1.441962	1.441962	0.000000	1.441962	1.441962	1.441962	1.441962	1.441962	0.000000	0.000000	1.441962	0.000000	1.441962	0.000000	1.441962	1.441962	0.037592	0.376389	0.482030	0.068020	0.035968	0.122129	0.021586	0.827518	0.007922	0.020845	0.005744	0.940494	0.050704	0.000589	0.002469	0.006057	0.000075	0.005656	0.982156	0.006057	0.000000	0.000000	1.000000	0.000000	0.000000	0.001003	0.228236	0.761060	0.000563	0.009138	0.040769	0.074177	0.838693	0.019977	0.026384	0.006720	0.009560	0.973163	0.004976	0.005582	0.095766	0.042726	0.503710	0.262644	0.095155	1.146090	
5925000	-65.849837	536	1	8	Z 0 Z Z 0 0 Z 0 0 0 0 0 Z 0 0 Z Z 0 Z 0 	0.000000	1.609664	0.000000	0.000000	1.609664	1.609664	0.000000	1.609664	1.609664	1.609664	1.609664	1.609664	0.000000	1.609664	1.609664	0.000000	0.000000	1.609664	0.000000	1.609664	0.012196	0.143529	0.471144	0.346967	0.026164	0.595066	0.036575	0.365341	0.002884	0.000134	0.035136	0.819402	0.119093	0.017940	0.008430	0.000060	0.000218	0.013445	0.970905	0.015372	0.000000	0.000000	1.000000	0.000000	0.000000	0.000921	0.089995	0.899053	0.002473	0.007557	0.095137	0.029771	0.871508	0.003448	0.000136	0.009809	0.005327	0.981106	0.003740	0.000017	0.012085	0.020388	0.518522	0.434397	0.014608	9.228852	
5930000	-67.381554	955	1	11	0 0 Z Z Z 0 0 0 0 0 Z Z Z Z 0 0 Z Z Z Z 	3.198594	3.198594	0.000000	0.000000	0.000000	3.198594	3.198594	3.198594	3.198594	3.198594	0.000000	0.000000	0.000000	0.000000	3.198594	3.198594	0.000000	0.000000	0.000000	0.000000	0.299589	0.072487	0.557919	0.070004	0.000000	0.421555	0.016575	0.545294	0.016575	0.000000	0.632479	0.068245	0.288225	0.011051	0.000000	0.000323	0.029231	0.000323	0.970124	0.000000	0.000000	0.000000	1.000000	0.000000	0.000000	0.021089	0.765753	0.212865	0.000293	0.000000	0.313270	0.143448	0.520000	0.023282	0.000000	0.104025	0.048437	0.820540	0.026999	0.000000	0.092204	0.151348	0.494457	0.261990	0.000000	7.817288	
5935000	-61.343634	332	1	13	Z 0 0 Z Z 0 Z 0 0 0 Z Z Z Z Z Z Z 0 Z Z 	0.000000	2.863354	2.863354	0.000000	0.000000	2.863354	0.000000	2.863354	2.863354	2.863354	0.000000	0.000000	0.000000	0.000000	0.000000	0.000000	0.000000	2.863354	0.000000	0.000000	0.438064	0.089523	0.463963	0.000000	0.008450	0.182226	0.027194	0.790297	0.000000	0.000283	0.032104	0.502076	0.446459	0.000000	0.019361	0.038547	0.000003	0.000525	0.960925	0.000000	0.000000	0.000000	1.000000	0.000000	0.000000	0.003011	0.645729	0.238794	0.000000	0.112466	0.071842	0.355250	0.525686	0.000000	0.047222	0.058227	0.206042	0.725482	0.000000	0.010249	--	--	--	--	--	4.995154	
5940000	-65.522538	317	1	7	0 0 0 Z Z 0 0 0 0 0 0 0 Z 0 Z Z 0 0 Z Z 	1.257303	1.257303	1.257303	0.000000	0.000000	1.257303	1.257303	1.257303	1.257303	1.257303	1.257303	1.257303	0.000000	1.257303	0.000000	0.000000	1.257303	1.257303	0.000000	0.000000	0.246526	0.076483	0.660436	0.001756	0.014800	0.043537	0.002925	0.953406	0.000002	0.000130	0.526861	0.130480	0.102590	0.000657	0.239412	0.017465	0.015592	0.015672	0.950983	0.000288	0.000000	0.000000	1.000000	0.000000	0.000000	0.004791	0.080273	0.913948	0.000091	0.000897	0.013265	0.014227	0.972287	0.000041	0.000180	0.004269	0.004078	0.991632	0.000004	0.000017	0.069661	0.061880	0.855271	0.012250	0.000938	6.592373	
5945000	-62.636251	78	1	11	Z 0 Z Z 0 0 Z 0 0 0 0 0 Z Z Z Z Z 0 Z Z 	0.000000	1.416161	0.000000	0.000000	1.416161	1.416161	0.000000	1.416161	1.416161	1.416161	1.416161	1.416161	0.000000	0.000000	0.000000	0.000000	0.000000	1.416161	0.000000	0.000000	0.073212	0.335165	0.567671	0.000000	0.023952	0.548957	0.047374	0.403543	0.000000	0.000125	0.015483	0.885793	0.081790	0.000000	0.016935	0.000003	0.000003	0.002725	0.997269	0.000000	0.000000	0.000000	1.000000	0.000000	0.000000	0.003168	0.189886	0.773112	0.000000	0.033834	0.102409	0.113743	0.781467	0.000000	0.002381	0.059515	0.053336	0.886590	0.000000	0.000559	0.087955	0.067226	0.843008	0.000000	0.001811	9.657659	
5950000	-61.431831	451	1	12	Z 0 Z Z Z 0 Z 0 0 0 Z 0 Z Z Z Z Z 0 Z 0 	0.000000	2.612375	0.000000	0.000000	0.000000	2.612375	0.000000	2.612375	2.612375	2.612375	0.000000	2.612375	0.000000	0.000000	0.000000	0.000000	0.000000	2.612375	0.000000	2.612375	0.227566	0.305664	0.321631	0.000000	0.145138	0.586806	0.008778	0.404357	0.000000	0.000060	0.199071	0.343478	0.434524	0.000000	0.022926	0.000001	0.000223	0.000199	0.974943	0.024635	0.000000	0.000000	1.000000	0.000000	0.000000	0.016796	0.282952	0.669585	0.000000	0.030668	0.088950	0.051262	0.859343	0.000000	0.000445	0.019700	0.013914	0.966343	0.000000	0.000043	0.167945	0.287396	0.292503	0.000000	0.252156	8.452149	
5955000	-67.641586	86	1	11	Z 0 Z Z 0 0 Z 0 Z 0 0 Z Z Z Z 0 Z 0 0 Z 	0.000000	2.986620	0.000000	0.000000	2.986620	2.986620	0.000000	2.986620	0.000000	2.986620	2.986620	0.000000	0.000000	0.000000	0.000000	2.986620	0.000000	2.986620	2.986620	0.000000	0.142366	0.246618	0.224862	0.109513	0.276641	0.760880	0.147949	0.072016	0.000178	0.018976	0.022496	0.706323	0.095274	0.006491	0.169416	0.000020	0.000020	0.008202	0.991739	0.000020	0.000000	0.000000	1.000000	0.000000	0.000000	0.000386	0.365747	0.063577	0.003019	0.567272	0.078554	0.670752	0.082044	0.000793	0.167858	0.047989	0.232532	0.595843	0.001406	0.122230	0.030648	0.093802	0.783660	0.031291	0.060599	5.155017	
5960000	-63.239286	314	1	9	0 0 0 Z 0 0 Z 0 0 Z Z 0 Z Z Z Z 0 0 0 Z 	1.804765	1.804765	1.804765	0.000000	1.804765	1.804765	0.000000	1.804765	1.804765	0.000000	0.000000	1.804765	0.000000	0.000000	0.000000	0.000000	1.804765	1.804765	1.804765	0.000000	0.344492	0.231314	0.229643	0.000000	0.194551	0.285800	0.038224	0.637752	0.000000	0.038224	0.166457	0.649514	0.018629	0.000000	0.165400	0.055363	0.002262	0.002262	0.937851	0.002262	0.000000	0.000000	1.000000	0.000000	0.000000	0.005368	0.092452	0.248092	0.000000	0.654088	0.059055	0.131364	0.467911	0.000000	0.341670	0.053964	0.106591	0.659515	0.000000	0.179930	--	--	--	--	--	4.822539	
5965000	-62.649139	332	1	12	Z 0 0 0 Z 0 Z 0 0 0 Z Z Z Z Z Z Z Z 0 Z 	0.000000	2.668603	2.668603	2.668603	0.000000	2.668603	0.000000	2.668603	2.668603	2.668603	0.000000	0.000000	0.000000	0.000000	0.000000	0.000000	0.000000	0.000000	2.668603	0.000000	0.397731	0.105545	0.433320	0.000000	0.063403	0.138630	0.029493	0.802385	0.000000	0.029493	0.093681	0.445583	0.443165	0.000000	0.017571	0.027908	0.000002	0.000357	0.971730	0.000002	0.000000	0.000000	1.000000	0.000000	0.000000	0.004654	0.713380	0.261744	0.000000	0.020221	0.058761	0.370758	0.495669	0.000000	0.074812	0.046214	0.227173	0.659379	0.000000	0.067235	--	--	--	--	--	5.694267	
5970000	-63.753491	314	1	10	Z 0 0 Z 0 0 Z 0 0 0 Z 0 Z Z Z Z 0 0 Z Z 	0.000000	1.712203	1.712203	0.000000	1.712203	1.712203	0.000000	1.712203	1.712203	1.712203	0.000000	1.712203	0.000000	0.000000	0.000000	0.000000	1.712203	1.712203	0.000000	0.000000	0.219064	0.270659	0.432855	0.000000	0.077422	0.355623	0.038521	0.601809	0.000000	0.004047	0.011438	0.676754	0.158679	0.000000	0.153130	0.067702	0.002312	0.002312	0.925361	0.002312	0.000000	0.000000	1.000000	0.000000	0.000000	0.007015	0.137169	0.791486	0.000000	0.064330	0.115654	0.124705	0.729417	0.000000	0.030224	0.083712	0.092368	0.814088	0.000000	0.009833	--	--	--	--	--	7.296094	
5975000	-65.965372	451	1	9	Z 0 Z Z 0 Z Z 0 0 0 0 0 Z 0 0 Z Z 0 0 Z 	0.000000	1.149433	0.000000	0.000000	1.149433	0.000000	0.000000	1.149433	1.149433	1.149433	1.149433	1.149433	0.000000	1.149433	1.149433	0.000000	0.000000	1.149433	1.149433	0.000000	0.051347	0.034795	0.307735	0.523919	0.082204	0.518856	0.003554	0.470230	0.003680	0.003680	0.033831	0.677471	0.188753	0.043492	0.056453	0.000012	0.000000	0.005914	0.994063	0.000011	0.000000	0.000000	1.000000	0.000000	0.000000	0.002605	0.002176	0.596181	0.003123	0.395915	0.024287	0.000942	0.934968	0.001201	0.038601	0.002912	0.000009	0.991878	0.001864	0.003337	0.104350	0.019819	0.301668	0.500283	0.073879	6.646856	
5980000	-67.455971	804	1	11	Z 0 0 Z Z 0 0 0 0 0 Z Z Z Z 0 Z Z 0 Z Z 	0.000000	1.882536	1.882536	0.000000	0.000000	1.882536	1.882536	1.882536	1.882536	1.882536	0.000000	0.000000	0.000000	0.000000	1.882536	0.000000	0.000000	1.882536	0.000000	0.000000	0.183150	0.207064	0.322946	0.253273	0.033566	0.269773	0.006612	0.716219	0.007378	0.000018	0.034651	0.447334	0.473817	0.014489	0.029710	0.004001	0.003722	0.000016	0.992256	0.000004	0.000000	0.000000	1.000000	0.000000	0.000000	0.000056	0.872436	0.109856	0.000056	0.017598	0.017877	0.237146	0.741438	0.002824	0.000716	0.014228	0.030620	0.942215	0.012756	0.000181	0.187133	0.142929	0.273895	0.388062	0.007981	3.884856	
5985000	-61.845982	135	1	10	Z 0 Z 0 0 0 Z 0 0 0 0 Z Z Z Z Z Z 0 0 Z 	0.000000	1.233026	0.000000	1.233026	1.233026	1.233026	0.000000	1.233026	1.233026	1.233026	1.233026	0.000000	0.000000	0.000000	0.000000	0.000000	0.000000	1.233026	1.233026	0.000000	0.020770	0.300087	0.614521	0.000000	0.064622	0.194116	0.018900	0.781724	0.000000	0.005260	0.027065	0.898129	0.055892	0.000000	0.018914	0.000003	0.000003	0.002928	0.997064	0.000003	0.000000	0.000000	1.000000	0.000000	0.000000	0.047055	0.052528	0.034708	0.000000	0.865709	0.220139	0.089141	0.233147	0.000000	0.457573	0.083092	0.043032	0.720312	0.000000	0.153565	0.022969	0.016230	0.926331	0.000000	0.034470	0.832427	
5990000	-68.504459	851	1	11	0 0 Z Z Z 0 Z Z 0 Z 0 0 0 Z Z Z Z 0 0 Z 	2.708382	2.708382	0.000000	0.000000	0.000000	2.708382	0.000000	0.000000	2.708382	0.000000	2.708382	2.708382	2.708382	0.000000	0.000000	0.000000	0.000000	2.708382	2.708382	0.000000	0.356235	0.124686	0.400813	0.025866	0.092400	0.371300	0.005690	0.615470	0.001849	0.005690	0.660277	0.151717	0.094364	0.027337	0.066305	0.000004	0.000004	0.003785	0.996202	0.000004	0.000000	0.000000	1.000000	0.000000	0.000000	0.004068	0.003980	0.518655	0.000010	0.473288	0.092924	0.025416	0.709945	0.001335	0.170380	--	--	--	--	--	0.071186	0.064162	0.777438	0.007971	0.079244	3.370691	
5995000	-65.666249	516	1	9	0 0 Z 0 0 0 Z 0 0 Z 0 Z Z 0 Z Z Z 0 0 Z 	2.069499	2.069499	0.000000	2.069499	2.069499	2.069499	0.000000	2.069499	2.069499	0.000000	2.069499	0.000000	0.000000	2.069499	0.000000	0.000000	0.000000	2.069499	2.069499	0.000000	0.271334	0.272737	0.265552	0.057192	0.133185	0.388782	0.043254	0.559700	0.000155	0.008110	0.430456	0.473346	0.026947	0.019817	0.049433	0.000012	0.000012	0.006542	0.993422	0.000012	0.000000	0.000000	1.000000	0.000000	0.000000	0.057406	0.136966	0.007394	0.000344	0.797890	0.286931	0.194083	0.052371	0.002295	0.464320	0.192363	0.152834	0.375139	0.001309	0.278355	0.112964	0.100468	0.555935	0.086807	0.143826	9.376629	
6000000	-64.340716	451	1	7	0 0 Z Z 0 0 Z 0 0 0 0 0 Z Z Z 0 0 0 Z 0 	1.778285	1.778285	0.000000	0.000000	1.778285	1.778285	0.000000	1.778285	1.778285	1.778285	1.778285	1.778285	0.000000	0.000000	0.000000	1.778285	1.778285	1.778285	0.000000	1.778285	0.238327	0.242887	0.264455	0.063659	0.190672	0.494244	0.067329	0.429974	0.000028	0.008425	0.291978	0.463308	0.117101	0.003166	0.124447	0.000063	0.000205	0.012765	0.974202	0.012765	0.000000	0.000000	1.000000	0.000000	0.000000	0.023254	0.197044	0.736650	0.000159	0.042893	0.070488	0.080449	0.841879	0.000009	0.007175	0.010323	0.010195	0.979397	0.000000	0.000085	0.191594	0.202838	0.278864	0.129430	0.197274	2.216426	
6005000	-69.257115	616	1	10	Z 0 0 Z Z Z Z 0 0 0 Z Z 0 0 Z Z 0 0 0 Z 	0.000000	2.057111	2.057111	0.000000	0.000000	0.000000	0.000000	2.057111	2.057111	2.057111	0.000000	0.000000	2.057111	2.057111	0.000000	0.000000	2.057111	2.057111	2.057111	0.000000	0.123893	0.139082	0.214402	0.136637	0.385987	0.238563	0.000118	0.729267	0.001574	0.030478	0.022757	0.401585	0.097689	0.037869	0.440100	0.118245	0.000077	0.004114	0.873451	0.004114	0.000000	0.000000	1.000000	0.000000	0.000000	0.000101	0.006890	0.022604	0.000199	0.970207	0.008982	0.021966	0.120982	0.004388	0.843682	0.021430	0.016956	0.374014	0.002160	0.585440	0.249306	0.015487	0.238991	0.154377	0.341839	5.671704	
6010000	-62.083969	244	1	9	Z 0 Z Z 0 0 Z 0 0 0 0 0 Z Z Z Z 0 0 0 Z 	0.000000	1.611985	0.000000	0.000000	1.611985	1.611985	0.000000	1.611985	1.611985	1.611985	1.611985	1.611985	0.000000	0.000000	0.000000	0.000000	1.611985	1.611985	1.611985	0.000000	0.023177	0.268847	0.572314	0.000000	0.135661	0.174980	0.029263	0.766495	0.000000	0.029263	0.001767	0.781354	0.065865	0.000000	0.151013	0.000011	0.000011	0.005447	0.994520	0.000011	0.000000	0.000000	1.000000	0.000000	0.000000	0.000774	0.047817	0.793156	0.000000	0.158252	0.068923	0.053324	0.800303	0.000000	0.077449	0.011424	0.009943	0.966453	0.000000	0.012180	0.040659	0.040348	0.878214	0.000000	0.040779	7.525691	
6015000	-66.614194	451	1	7	0 0 0 Z 0 0 Z 0 0 0 Z 0 Z 0 0 Z 0 0 Z Z 	0.991902	0.991902	0.991902	0.000000	0.991902	0.991902	0.000000	0.991902	0.991902	0.991902	0.000000	0.991902	0.000000	0.991902	0.991902	0.000000	0.991902	0.991902	0.000000	0.000000	0.259519	0.117024	0.151061	0.432110	0.040286	0.449210	0.036010	0.509387	0.002872	0.002521	0.181878	0.605144	0.082251	0.015500	0.115227	0.004884	0.000007	0.000007	0.995095	0.000007	0.000000	0.000000	1.000000	0.000000	0.000000	0.006169	0.091212	0.880855	0.006141	0.015623	0.019265	0.016564	0.962157	0.001127	0.000886	0.001939	0.001810	0.994850	0.001397	0.000004	0.237325	0.072988	0.141986	0.513823	0.033878	1.038295	
6020000	-70.051420	347	1	6	Z 0 Z Z Z 0 Z 0 0 0 0 0 0 Z 0 0 0 0 0 0 	0.000000	1.739099	0.000000	0.000000	0.000000	1.739099	0.000000	1.739099	1.739099	1.739099	1.739099	1.739099	1.739099	0.000000	1.739099	1.739099	1.739099	1.739099	1.739099	1.739099	0.027269	0.172217	0.395498	0.188346	0.216670	0.117116	0.007098	0.846193	0.014952	0.014641	0.039314	0.372807	0.210053	0.044722	0.333105	0.000685	0.002343	0.043445	0.910083	0.043445	0.000000	0.000000	1.000000	0.000000	0.000000	0.001729	0.048898	0.404558	0.036252	0.508564	0.017402	0.029091	0.770952	0.029559	0.152996	0.010811	0.013902	0.932872	0.013799	0.028616	0.019215	0.036164	0.476935	0.353370	0.114315	4.763853	
6025000	-65.886966	549	1	11	Z 0 0 0 Z 0 0 0 0 0 Z Z Z 0 Z Z Z Z Z Z 	0.000000	2.038131	2.038131	2.038131	0.000000	2.038131	2.038131	2.038131	2.038131	2.038131	0.000000	0.000000	0.000000	2.038131	0.000000	0.000000	0.000000	0.000000	0.000000	0.000000	0.069582	0.122261	0.804994	0.003164	0.000000	0.401322	0.003762	0.594907	0.000009	0.000000	0.160768	0.294189	0.531796	0.013247	0.000000	0.006873	0.006873	0.000058	0.986196	0.000000	0.000000	0.000000	1.000000	0.000000	0.000000	0.000259	0.788666	0.210347	0.000728	0.000000	0.069267	0.194711	0.733673	0.002348	0.000000	0.008091	0.015770	0.976102	0.000037	0.000000	0.149857	0.162805	0.657903	0.029436	0.000000	6.541818	
6030000	-68.673821	460	1	12	0 0 Z Z 0 Z 0 0 0 Z Z Z Z Z Z Z Z 0 0 Z 	2.166786	2.166786	0.000000	0.000000	2.166786	0.000000	2.166786	2.166786	2.166786	0.000000	0.000000	0.000000	0.000000	0.000000	0.000000	0.000000	0.000000	2.166786	2.166786	0.000000	0.222113	0.207745	0.075131	0.000000	0.495011	0.270578	0.004721	0.712148	0.000000	0.012553	0.476656	0.405241	0.025293	0.000000	0.092809	0.001358	0.049481	0.000021	0.947782	0.001358	0.000000	0.000000	1.000000	0.000000	0.000000	0.067750	0.094080	0.018167	0.000000	0.820002	0.154057	0.129975	0.115372	0.000000	0.600596	0.140532	0.048216	0.307232	0.000000	0.504019	--	--	--	--	--	7.003254	
6035000	-66.337928	850	1	8	Z 0 0 Z 0 0 Z 0 0 0 0 0 Z Z 0 Z Z 0 0 Z 	0.000000	1.373324	1.373324	0.000000	1.373324	1.373324	0.000000	1.373324	1.373324	1.373324	1.373324	1.373324	0.000000	0.000000	1.373324	0.000000	0.000000	1.373324	1.373324	0.000000	0.041407	0.217755	0.616467	0.081694	0.042677	0.127701	0.012993	0.849897	0.004522	0.004887	0.013243	0.850525	0.094852	0.001119	0.040261	0.015170	0.000198	0.012217	0.972358	0.000056	0.000000	0.000000	1.000000	0.000000	0.000000	0.000452	0.024580	0.787319	0.000451	0.187198	0.030227	0.023712	0.888000	0.012861	0.045201	0.015930	0.015449	0.936955	0.013336	0.018329	0.127594	0.036910	0.452443	0.360683	0.022370	0.849330	
6040000	-67.804435	527	1	13	Z 0 Z Z Z 0 0 0 0 0 Z 0 Z Z Z Z Z Z Z Z 	0.000000	1.924327	0.000000	0.000000	0.000000	1.924327	1.924327	1.924327	1.924327	1.924327	0.000000	1.924327	0.000000	0.000000	0.000000	0.000000	0.000000	0.000000	0.000000	0.000000	0.064542	0.384123	0.551335	0.000000	0.000000	0.626085	0.002732	0.371183	0.000000	0.000000	0.054093	0.478767	0.467140	0.000000	0.000000	0.000000	0.000151	0.000000	0.999849	0.000000	0.000000	0.000000	1.000000	0.000000	0.000000	0.003291	0.422227	0.574482	0.000000	0.000000	0.145412	0.080128	0.774460	0.000000	0.000000	0.060845	0.030093	0.909062	0.000000	0.000000	0.016202	0.386580	0.597218	0.000000	0.000000	8.248506	
6045000	-62.015300	135	1	10	0 0 Z 0 0 Z Z 0 0 Z 0 Z Z Z Z Z 0 0 0 Z 	1.766358	1.766358	0.000000	1.766358	1.766358	0.000000	0.000000	1.766358	1.766358	0.000000	1.766358	0.000000	0.000000	0.000000	0.000000	0.000000	1.766358	1.766358	1.766358	0.000000	0.309601	0.080491	0.377457	0.000000	0.232451	0.187711	0.002508	0.780209	0.000000	0.029572	0.331485	0.552138	0.006404	0.000000	0.109973	0.000010	0.000000	0.006044	0.993936	0.000010	0.000000	0.000000	1.000000	0.000000	0.000000	0.074010	0.008347	0.027403	0.000000	0.890240	0.225534	0.024802	0.164693	0.000000	0.584970	0.123789	0.005647	0.604581	0.000000	0.265982	0.043114	0.002115	0.882623	0.000000	0.072148	0.849960	
6050000	-66.221492	51	1	3	0 0 0 0 Z 0 0 0 0 0 0 0 0 0 0 Z 0 0 0 Z 	0.924627	0.924627	0.924627	0.924627	0.000000	0.924627	0.924627	0.924627	0.924627	0.924627	0.924627	0.924627	0.924627	0.924627	0.924627	0.000000	0.924627	0.924627	0.924627	0.000000	0.232601	0.139147	0.312025	0.173107	0.143119	0.562877	0.001725	0.384962	0.025218	0.025218	0.518010	0.171896	0.118131	0.066908	0.125055	0.013363	0.013363	0.013363	0.959551	0.000359	0.000000	0.000000	1.000000	0.000000	0.000000	0.006757	0.018362	0.567695	0.000604	0.406582	0.117487	0.006649	0.756059	0.009033	0.110772	0.015086	0.005824	0.957948	0.006040	0.015102	0.025603	0.017829	0.804927	0.147254	0.004387	1.414459	
6055000	-67.395250	352	1	10	Z 0 0 Z 0 Z Z 0 0 0 Z 0 0 Z Z Z Z 0 Z 0 	0.000000	3.041986	3.041986	0.000000	3.041986	0.000000	0.000000	3.041986	3.041986	3.041986	0.000000	3.041986	3.041986	0.000000	0.000000	0.000000	0.000000	3.041986	0.000000	3.041986	0.331088	0.107035	0.369698	0.143048	0.049131	0.148829	0.001423	0.848137	0.001592	0.000019	0.182130	0.387015	0.369826	0.012794	0.048236	0.009489	0.000099	0.000099	0.980825	0.009489	0.000000	0.000000	1.000000	0.000000	0.000000	0.003782	0.000443	0.995741	0.000004	0.000031	0.086004	0.001438	0.910890	0.001630	0.000039	0.052119	0.000592	0.946600	0.000677	0.000012	--	--	--	--	--	9.611962	
6060000	-62.902998	888	1	10	0 0 Z Z Z 0 Z 0 0 0 0 0 0 Z Z Z Z 0 Z Z 	1.359866	1.359866	0.000000	0.000000	0.000000	1.359866	0.000000	1.359866	1.359866	1.359866	1.359866	1.359866	1.359866	0.000000	0.000000	0.000000	0.000000	1.359866	0.000000	0.000000	0.219254	0.025779	0.736633	0.018131	0.000203	0.425656	0.002826	0.570190	0.001325	0.000004	0.778109	0.069827	0.145795	0.005746	0.000524	0.000000	0.000000	0.000122	0.999878	0.000000	0.000000	0.000000	1.000000	0.000000	0.000000	0.001282	0.069635	0.927695	0.000000	0.001388	0.086446	0.021115	0.891877	0.000456	0.000106	0.103542	0.061824	0.831666	0.001950	0.001018	0.032466	0.018843	0.926867	0.021733	0.000091	9.298643	
6065000	-62.944654	135	1	8	0 0 Z 0 0 0 Z 0 0 Z 0 Z Z Z 0 0 Z 0 0 Z 	2.509513	2.509513	0.000000	2.509513	2.509513	2.509513	0.000000	2.509513	2.509513	0.000000	2.509513	0.000000	0.000000	0.000000	2.509513	2.509513	0.000000	2.509513	2.509513	0.000000	0.249940	0.273032	0.286922	0.073585	0.116520	0.243660	0.053740	0.665023	0.017309	0.020268	0.411783	0.519345	0.017335	0.002836	0.048701	0.000057	0.000057	0.014381	0.985447	0.000057	0.000000	0.000000	1.000000	0.000000	0.000000	0.082035	0.093681	0.055780	0.078267	0.690237	0.214050	0.138101	0.215223	0.091444	0.341182	0.122494	0.094900	0.538133	0.070493	0.173981	0.058040	0.051631	0.535059	0.283917	0.071354	3.771409	
6070000	-68.216653	460	1	10	0 Z Z Z Z 0 Z 0 0 0 0 0 Z Z 0 0 Z Z Z 0 	1.038887	0.000000	0.000000	0.000000	0.000000	1.038887	0.000000	1.038887	1.038887	1.038887	1.038887	1.038887	0.000000	0.000000	1.038887	1.038887	0.000000	0.000000	0.000000	1.038887	0.000029	0.031986	0.952219	0.015757	0.000009	0.000014	0.005032	0.989916	0.005032	0.000006	0.176163	0.448098	0.373517	0.002218	0.000004	0.000003	0.000827	0.023975	0.942622	0.032572	0.000000	0.000000	1.000000	0.000000	0.000000	0.000410	0.437413	0.561339	0.000837	0.000000	0.006068	0.240124	0.711732	0.041504	0.000572	0.000590	0.088354	0.889438	0.021525	0.000094	--	--	--	--	--	3.731668	
6075000	-62.412157	332	1	9	0 0 Z Z 0 0 0 0 0 0 Z 0 Z Z Z Z Z 0 Z 0 	1.405885	1.405885	0.000000	0.000000	1.405885	1.405885	1.405885	1.405885	1.405885	1.405885	0.000000	1.405885	0.000000	0.000000	0.000000	0.000000	0.000000	1.405885	0.000000	1.405885	0.131926	0.335562	0.475212	0.000000	0.057300	0.109301	0.015909	0.874745	0.000000	0.000044	0.366993	0.520979	0.108095	0.000000	0.003932	0.000047	0.010759	0.000164	0.975710	0.013320	0.000000	0.000000	1.000000	0.000000	0.000000	0.012718	0.144882	0.831736	0.000000	0.010663	0.079535	0.064173	0.854907	0.000000	0.001384	0.033737	0.023086	0.943050	0.000000	0.000127	--	--	--	--	--	8.332362	
6080000	-63.816025	770	1	13	Z 0 Z Z 0 Z 0 0 Z 0 Z Z Z Z Z Z Z 0 0 Z 	0.000000	3.371528	0.000000	0.000000	3.371528	0.000000	3.371528	3.371528	0.000000	3.371528	0.000000	0.000000	0.000000	0.000000	0.000000	0.000000	0.000000	3.371528	3.371528	0.000000	0.100417	0.147054	0.416803	0.000000	0.335726	0.962372	0.017176	0.016728	0.000000	0.003724	0.062047	0.445150	0.270323	0.000000	0.222480	0.000000	0.009150	0.000033	0.990784	0.000033	0.000000	0.000000	1.000000	0.000000	0.000000	0.000069	0.004321	0.043251	0.000000	0.952359	0.161447	0.443791	0.042286	0.000000	0.352475	0.177576	0.091993	0.419257	0.000000	0.311173	0.053702	0.251881	0.394056	0.000000	0.300361	6.147429	
6085000	-65.409916	142	1	12	0 0 Z Z Z 0 Z 0 0 0 0 Z Z Z Z 0 Z Z Z Z 	2.150931	2.150931	0.000000	0.000000	0.000000	2.150931	0.000000	2.150931	2.150931	2.150931	2.150931	0.000000	0.000000	0.000000	0.000000	2.150931	0.000000	0.000000	0.000000	0.000000	0.369994	0.056452	0.573554	0.000000	0.000000	0.254363	0.006037	0.739600	0.000000	0.000000	0.756965	0.073108	0.169927	0.000000	0.000000	0.000286	0.000251	0.026287	0.973176	0.000000	0.000000	0.000000	1.000000	0.000000	0.000000	0.013541	0.684409	0.302049	0.000000	0.000000	0.129419	0.226149	0.644432	0.000000	0.000000	0.029994	0.037340	0.932666	0.000000	0.000000	0.025524	0.022852	0.951624	0.000000	0.000000	3.338969	
6090000	-70.600920	725	1	8	0 0 Z 0 0 0 0 0 0 0 0 Z Z Z 0 Z Z 0 Z Z 	1.328004	1.328004	0.000000	1.328004	1.328004	1.328004	1.328004	1.328004	1.328004	1.328004	1.328004	0.000000	0.000000	0.000000	1.328004	0.000000	0.000000	1.328004	0.000000	0.000000	0.156537	0.214526	0.581256	0.043571	0.004109	0.488541	0.041140	0.467653	0.002572	0.000095	0.469151	0.460804	0.065760	0.000223	0.004062	0.000000	0.000291	0.000304	0.999405	0.000000	0.000000	0.000000	1.000000	0.000000	0.000000	0.141004	0.480842	0.272772	0.000410	0.104973	0.330332	0.217089	0.426704	0.013540	0.012336	--	--	--	--	--	--	--	--	--	--	9.429074	
6095000	-67.614926	916	1	9	0 0 Z Z 0 Z Z 0 0 0 0 0 Z 0 0 Z Z Z Z 0 	1.738977	1.738977	0.000000	0.000000	1.738977	0.000000	0.000000	1.738977	1.738977	1.738977	1.738977	1.738977	0.000000	1.738977	1.738977	0.000000	0.000000	0.000000	0.000000	1.738977	0.270749	0.007817	0.686386	0.034875	0.000173	0.442592	0.004377	0.540718	0.012259	0.000054	0.602834	0.232421	0.148980	0.015713	0.000053	0.000000	0.000000	0.000216	0.999560	0.000224	0.000000	0.000000	1.000000	0.000000	0.000000	0.003372	0.000592	0.992655	0.003334	0.000047	0.069418	0.000305	0.921583	0.008675	0.000019	--	--	--	--	--	0.005436	0.000022	0.950623	0.043841	0.000079	6.195609	
6100000	-64.834488	888	1	9	0 0 0 Z 0 Z 0 0 0 0 Z 0 Z Z Z Z Z 0 Z 0 	1.303800	1.303800	1.303800	0.000000	1.303800	0.000000	1.303800	1.303800	1.303800	1.303800	0.000000	1.303800	0.000000	0.000000	0.000000	0.000000	0.000000	1.303800	0.000000	1.303800	0.173661	0.006403	0.819881	0.000000	0.000055	0.332054	0.000866	0.667079	0.000000	0.000001	0.410088	0.190549	0.397182	0.000000	0.002182	0.000114	0.000116	0.000000	0.999654	0.000116	0.000000	0.000000	1.000000	0.000000	0.000000	0.000702	0.000049	0.999249	0.000000	0.000001	0.043276	0.000185	0.956539	0.000000	0.000000	0.048441	0.000603	0.950952	0.000000	0.000004	0.136136	0.004023	0.859777	0.000000	0.000064	2.087582	
6105000	-68.470759	127	1	8	0 0 Z Z Z 0 0 0 0 0 0 0 0 Z Z Z Z 0 0 Z 	2.222385	2.222385	0.000000	0.000000	0.000000	2.222385	2.222385	2.222385	2.222385	2.222385	2.222385	2.222385	2.222385	0.000000	0.000000	0.000000	0.000000	2.222385	2.222385	0.000000	0.298408	0.108241	0.492565	0.038933	0.061853	0.555305	0.009956	0.421039	0.006069	0.007632	0.652303	0.132027	0.158289	0.024455	0.032926	0.000164	0.012442	0.010606	0.976624	0.000164	0.000000	0.000000	1.000000	0.000000	0.000000	0.007891	0.062940	0.397684	0.000022	0.531463	0.203968	0.082342	0.479791	0.005532	0.228367	0.084128	0.038013	0.784315	0.000559	0.092985	0.053514	0.116141	0.735414	0.038178	0.056753	5.193930	
6110000	-64.581631	135	1	9	Z 0 Z 0 Z 0 Z 0 0 0 0 Z 0 Z 0 Z 0 0 Z Z 	0.000000	1.731759	0.000000	1.731759	0.000000	1.731759	0.000000	1.731759	1.731759	1.731759	1.731759	0.000000	1.731759	0.000000	1.731759	0.000000	1.731759	1.731759	0.000000	0.000000	0.067600	0.173695	0.646595	0.096766	0.015343	0.231612	0.009197	0.720979	0.035458	0.002754	0.110503	0.447805	0.160045	0.013674	0.267973	0.000011	0.000011	0.006348	0.993629	0.000000	0.000000	0.000000	1.000000	0.000000	0.000000	0.129947	0.406866	0.278750	0.006460	0.177977	0.175657	0.131248	0.636147	0.026400	0.030548	0.047198	0.037918	0.893578	0.019640	0.001666	0.018268	0.016754	0.716605	0.247859	0.000514	1.582499	
6115000	-65.677106	460	1	9	0 0 Z 0 Z 0 Z 0 0 0 0 Z Z 0 Z 0 0 Z Z Z 	1.189382	1.189382	0.000000	1.189382	0.000000	1.189382	0.000000	1.189382	1.189382	1.189382	1.189382	0.000000	0.000000	1.189382	0.000000	1.189382	1.189382	0.000000	0.000000	0.000000	0.028953	0.019130	0.951092	0.000793	0.000031	0.260727	0.004656	0.733729	0.000039	0.000849	0.677874	0.143144	0.168294	0.005652	0.005036	0.000338	0.000338	0.032210	0.967113	0.000002	0.000000	0.000000	1.000000	0.000000	0.000000	0.026774	0.539829	0.432638	0.000737	0.000022	0.154599	0.239442	0.591764	0.009259	0.004936	0.067772	0.098599	0.832088	0.000959	0.000582	--	--	--	--	--	5.092037	
6120000	-65.728353	332	1	5	0 0 Z 0 Z 0 0 0 0 0 0 0 0 0 0 0 Z 0 Z Z 	1.117790	1.117790	0.000000	1.117790	0.000000	1.117790	1.117790	1.117790	1.117790	1.117790	1.117790	1.117790	1.117790	1.117790	1.117790	1.117790	0.000000	1.117790	0.000000	0.000000	0.115779	0.108932	0.507844	0.264933	0.002512	0.075750	0.005824	0.906589	0.011828	0.000009	0.847847	0.041985	0.062574	0.047482	0.000112	0.000117	0.011822	0.010780	0.977247	0.000034	0.000000	0.000000	1.000000	0.000000	0.000000	0.027329	0.166514	0.769056	0.027173	0.009929	0.052864	0.065095	0.840588	0.040424	0.001029	0.018607	0.021143	0.944234	0.015936	0.000080	--	--	--	--	--	7.288009	
6125000	-62.467449	244	1	9	0 0 Z Z 0 0 Z 0 0 0 0 0 Z Z Z Z Z 0 Z 0 	0.999907	0.999907	0.000000	0.000000	0.999907	0.999907	0.000000	0.999907	0.999907	0.999907	0.999907	0.999907	0.000000	0.000000	0.000000	0.000000	0.000000	0.999907	0.000000	0.999907	0.074772	0.265515	0.653628	0.000000	0.006084	0.085281	0.009324	0.905385	0.000000	0.000010	0.067803	0.890223	0.032389	0.000000	0.009585	0.000002	0.000007	0.002518	0.994816	0.002657	0.000000	0.000000	1.000000	0.000000	0.000000	0.000898	0.028982	0.969865	0.000000	0.000255	0.021888	0.014067	0.964004	0.000000	0.000041	0.002639	0.002160	0.995200	0.000000	0.000001	0.015401	0.025056	0.953841	0.000000	0.005703	8.653659	
6130000	-63.719174	451	1	9	0 0 Z Z Z 0 Z 0 0 0 0 0 Z 0 Z Z 0 0 Z Z 	2.149155	2.149155	0.000000	0.000000	0.000000	2.149155	0.000000	2.149155	2.149155	2.149155	2.149155	2.149155	0.000000	2.149155	0.000000	0.000000	2.149155	2.149155	0.000000	0.000000	0.233573	0.167648	0.258626	0.216272	0.123881	0.553516	0.013738	0.417876	0.000071	0.014800	0.390300	0.206707	0.162873	0.010137	0.229984	0.000111	0.000101	0.015472	0.984315	0.000001	0.000000	0.000000	1.000000	0.000000	0.000000	0.034402	0.262197	0.630768	0.002095	0.070538	0.120141	0.051481	0.809610	0.000114	0.018654	0.018798	0.011486	0.969445	0.000026	0.000245	0.189550	0.146155	0.247408	0.320287	0.096601	3.483770	
6135000	-64.118139	410	1	11	Z 0 Z 0 Z Z Z 0 0 0 0 0 Z Z Z Z Z 0 0 Z 	0.000000	1.452676	0.000000	1.452676	0.000000	0.000000	0.000000	1.452676	1.452676	1.452676	1.452676	1.452676	0.000000	0.000000	0.000000	0.000000	0.000000	1.452676	1.452676	0.000000	0.187921	0.001553	0.752885	0.000000	0.057641	0.281100	0.000006	0.714587	0.000000	0.004307	0.405867	0.018311	0.514710	0.000000	0.061112	0.000037	0.000000	0.009228	0.990701	0.000034	0.000000	0.000000	1.000000	0.000000	0.000000	0.015429	0.006520	0.219183	0.000000	0.758869	0.113944	0.001413	0.599971	0.000000	0.284673	0.066251	0.000957	0.826587	0.000000	0.106205	0.031314	0.000300	0.933988	0.000000	0.034398	8.491950	
6140000	-68.112657	888	1	11	0 0 0 0 Z Z Z 0 0 0 Z Z 0 Z Z Z Z 0 Z Z 	1.147267	1.147267	1.147267	1.147267	0.000000	0.000000	0.000000	1.147267	1.147267	1.147267	0.000000	0.000000	1.147267	0.000000	0.000000	0.000000	0.000000	1.147267	0.000000	0.000000	0.255275	0.000000	0.733758	0.010967	0.000000	0.264123	0.000000	0.735275	0.000602	0.000000	0.653131	0.000000	0.341721	0.005148	0.000000	0.000084	0.000000	0.000000	0.999916	0.000000	0.000000	0.000000	1.000000	0.000000	0.000000	0.153318	0.000000	0.846658	0.000024	0.000000	0.075956	0.000000	0.923524	0.000520	0.000000	0.031339	0.000000	0.968207	0.000454	0.000000	0.219686	0.000000	0.753808	0.026506	0.000000	7.847508	
6145000	-62.756223	410	1	10	0 0 Z 0 Z 0 Z 0 0 Z 0 Z Z Z Z Z 0 0 0 Z 	2.141662	2.141662	0.000000	2.141662	0.000000	2.141662	0.000000	2.141662	2.141662	0.000000	2.141662	0.000000	0.000000	0.000000	0.000000	0.000000	2.141662	2.141662	2.141662	0.000000	0.315052	0.245533	0.149913	0.000000	0.289502	0.228601	0.011042	0.728114	0.000000	0.032243	0.496118	0.272509	0.010999	0.000000	0.220374	0.000182	0.000182	0.022449	0.977006	0.000182	0.000000	0.000000	1.000000	0.000000	0.000000	0.041314	0.315533	0.000578	0.000000	0.642575	0.167602	0.259320	0.023175	0.000000	0.549903	0.194364	0.254889	0.135790	0.000000	0.414957	0.156018	0.186736	0.402167	0.000000	0.255079	2.402111	
6150000	-65.965904	753	1	12	Z 0 Z 0 0 0 Z 0 0 0 0 Z Z Z Z Z Z Z Z Z 	0.000000	2.077740	0.000000	2.077740	2.077740	2.077740	0.000000	2.077740	2.077740	2.077740	2.077740	0.000000	0.000000	0.000000	0.000000	0.000000	0.000000	0.000000	0.000000	0.000000	0.027439	0.172997	0.799564	0.000000	0.000000	0.438264	0.055313	0.506423	0.000000	0.000000	0.033386	0.826445	0.140169	0.000000	0.000000	0.000138	0.000138	0.018632	0.981091	0.000000	0.000000	0.000000	1.000000	0.000000	0.000000	0.001397	0.718402	0.280201	0.000000	0.000000	0.023615	0.365573	0.610812	0.000000	0.000000	0.028559	0.102972	0.868470	0.000000	0.000000	--	--	--	--	--	1.701163	
6155000	-66.338222	122	1	13	Z 0 Z Z Z 0 Z 0 0 0 0 0 Z Z Z Z Z Z Z Z 	0.000000	2.320824	0.000000	0.000000	0.000000	2.320824	0.000000	2.320824	2.320824	2.320824	2.320824	2.320824	0.000000	0.000000	0.000000	0.000000	0.000000	0.000000	0.000000	0.000000	0.101190	0.277468	0.621343	0.000000	0.000000	0.663878	0.009182	0.326940	0.000000	0.000000	0.066026	0.634611	0.299363	0.000000	0.000000	0.000037	0.000032	0.008350	0.991581	0.000000	0.000000	0.000000	1.000000	0.000000	0.000000	0.001229	0.551833	0.446938	0.000000	0.000000	0.176715	0.128603	0.694682	0.000000	0.000000	0.123003	0.079498	0.797499	0.000000	0.000000	0.069473	0.043781	0.886746	0.000000	0.000000	9.318053	
6160000	-64.374982	135	1	8	0 0 Z Z Z 0 Z 0 0 0 Z 0 Z 0 Z Z 0 0 0 0 	1.617572	1.617572	0.000000	0.000000	0.000000	1.617572	0.000000	1.617572	1.617572	1.617572	0.000000	1.617572	0.000000	1.617572	0.000000	0.000000	1.617572	1.617572	1.617572	1.617572	0.109227	0.140518	0.471724	0.013843	0.264687	0.242263	0.008868	0.721401	0.000022	0.027446	0.417621	0.263748	0.155681	0.004560	0.158390	0.000000	0.000008	0.000007	0.995226	0.004759	0.000000	0.000000	1.000000	0.000000	0.000000	0.004408	0.053905	0.443027	0.000124	0.498536	0.050983	0.036205	0.770371	0.000178	0.142264	0.019596	0.018075	0.931104	0.000061	0.031164	0.012581	0.057466	0.548042	0.058779	0.323131	3.780967	
6165000	-65.642996	276	1	14	Z 0 Z Z Z 0 0 0 0 0 Z Z Z Z Z Z Z Z Z Z 	0.000000	2.756832	0.000000	0.000000	0.000000	2.756832	2.756832	2.756832	2.756832	2.756832	0.000000	0.000000	0.000000	0.000000	0.000000	0.000000	0.000000	0.000000	0.000000	0.000000	0.106034	0.250085	0.643881	0.000000	0.000000	0.585389	0.006488	0.408123	0.000000	0.000000	0.120679	0.327730	0.551591	0.000000	0.000000	0.000000	0.012619	0.000060	0.987321	0.000000	0.000000	0.000000	1.000000	0.000000	0.000000	0.000300	0.759987	0.239714	0.000000	0.000000	0.099476	0.206015	0.694508	0.000000	0.000000	0.049393	0.054245	0.896362	0.000000	0.000000	0.021923	0.442060	0.536017	0.000000	0.000000	7.533361	
6170000	-71.748912	391	1	10	0 0 Z Z 0 0 0 0 0 0 Z Z Z Z 0 Z Z 0 Z Z 	3.927570	3.927570	0.000000	0.000000	3.927570	3.927570	3.927570	3.927570	3.927570	3.927570	0.000000	0.000000	0.000000	0.000000	3.927570	0.000000	0.000000	3.927570	0.000000	0.000000	0.221045	0.217090	0.356346	0.193238	0.012282	0.436474	0.083658	0.451949	0.026226	0.001693	0.408028	0.219140	0.275962	0.022300	0.074571	0.000210	0.019936	0.000210	0.979433	0.000210	0.000000	0.000000	1.000000	0.000000	0.000000	0.055029	0.483819	0.209382	0.003243	0.248527	0.248189	0.256750	0.451062	0.015633	0.028366	0.178942	0.130426	0.623597	0.059234	0.007801	--	--	--	--	--	6.985045	
6175000	-64.966623	332	1	9	Z 0 Z 0 Z Z 0 0 0 0 Z 0 Z Z Z Z 0 0 0 0 	0.000000	1.171932	0.000000	1.171932	0.000000	0.000000	1.171932	1.171932	1.171932	1.171932	0.000000	1.171932	0.000000	0.000000	0.000000	0.000000	1.171932	1.171932	1.171932	1.171932	0.092363	0.035228	0.580140	0.000000	0.292269	0.082479	0.000021	0.906380	0.000000	0.011119	0.328191	0.022886	0.403385	0.000000	0.245538	0.000024	0.009541	0.000085	0.982418	0.007932	0.000000	0.000000	1.000000	0.000000	0.000000	0.020748	0.002173	0.559681	0.000000	0.417398	0.070205	0.001643	0.814413	0.000000	0.113739	0.024984	0.000116	0.946577	0.000000	0.028324	--	--	--	--	--	4.241407	
6180000	-66.868641	679	1	10	0 0 Z Z Z 0 0 0 0 0 Z 0 Z Z Z Z Z 0 0 Z 	2.900982	2.900982	0.000000	0.000000	0.000000	2.900982	2.900982	2.900982	2.900982	2.900982	0.000000	2.900982	0.000000	0.000000	0.000000	0.000000	0.000000	2.900982	2.900982	0.000000	0.306085	0.153111	0.421852	0.000000	0.118953	0.537387	0.012070	0.436072	0.000000	0.014471	0.498411	0.102032	0.305405	0.000000	0.094152	0.000007	0.004684	0.000007	0.995294	0.000007	0.000000	0.000000	1.000000	0.000000	0.000000	0.001453	0.006833	0.949495	0.000000	0.042219	0.173971	0.014098	0.792119	0.000000	0.019812	0.194932	0.105903	0.547903	0.000000	0.151262	--	--	--	--	--	0.557344	
6185000	-69.219023	461	1	9	Z 0 0 0 Z 0 Z 0 0 0 Z 0 Z Z 0 Z Z Z 0 0 	0.000000	2.764189	2.764189	2.764189	0.000000	2.764189	0.000000	2.764189	2.764189	2.764189	0.000000	2.764189	0.000000	0.000000	2.764189	0.000000	0.000000	0.000000	2.764189	2.764189	0.190695	0.144528	0.332864	0.212934	0.118979	0.565826	0.011744	0.398943	0.011744	0.011744	0.170094	0.351404	0.415962	0.030763	0.031777	0.062441	0.001802	0.004668	0.868647	0.062441	0.000000	0.000000	1.000000	0.000000	0.000000	0.001502	0.571350	0.423005	0.001132	0.003011	0.121094	0.178030	0.664413	0.017968	0.018495	0.100171	0.130638	0.636938	0.066020	0.066233	--	--	--	--	--	9.067989	
6190000	-70.651298	750	1	6	0 Z 0 Z Z 0 0 0 0 0 0 0 0 Z 0 Z Z 0 0 0 	1.232090	0.000000	1.232090	0.000000	0.000000	1.232090	1.232090	1.232090	1.232090	1.232090	1.232090	1.232090	1.232090	0.000000	1.232090	0.000000	0.000000	1.232090	1.232090	1.232090	0.087338	0.156141	0.448441	0.208677	0.099404	0.000133	0.005386	0.982014	0.007081	0.005386	0.450961	0.257488	0.221123	0.012479	0.057948	0.049925	0.049925	0.049925	0.800300	0.049925	0.000000	0.000000	1.000000	0.000000	0.000000	0.000016	0.027009	0.276951	0.000148	0.695875	0.000792	0.056609	0.653728	0.013996	0.274875	0.000012	0.007756	0.955654	0.002209	0.034369	0.017407	0.103572	0.456767	0.306708	0.115546	8.130538	
6195000	-69.477458	740	1	4	0 0 0 0 0 Z Z 0 0 0 0 0 0 0 Z Z 0 0 0 0 	1.395136	1.395136	1.395136	1.395136	1.395136	0.000000	0.000000	1.395136	1.395136	1.395136	1.395136	1.395136	1.395136	1.395136	0.000000	0.000000	1.395136	1.395136	1.395136	1.395136	0.207659	0.044555	0.608269	0.019967	0.119549	0.248809	0.001946	0.720584	0.000978	0.027683	0.341755	0.299723	0.206179	0.040728	0.111615	0.007149	0.000052	0.007149	0.978501	0.007149	0.000000	0.000000	1.000000	0.000000	0.000000	0.012770	0.000830	0.780781	0.000020	0.205600	--	--	--	--	--	0.006962	0.000015	0.989628	0.000004	0.003391	0.085488	0.001774	0.806319	0.023551	0.082869	8.993661	
6200000	-66.297499	461	1	8	0 0 0 Z 0 0 Z 0 0 0 0 Z 0 Z Z Z Z 0 0 Z 	1.823013	1.823013	1.823013	0.000000	1.823013	1.823013	0.000000	1.823013	1.823013	1.823013	1.823013	0.000000	1.823013	0.000000	0.000000	0.000000	0.000000	1.823013	1.823013	0.000000	0.226185	0.246699	0.425319	0.019995	0.081803	0.489130	0.056792	0.442438	0.004089	0.007550	0.232187	0.590678	0.113498	0.005850	0.057787	0.030934	0.001078	0.030934	0.936690	0.000365	0.000000	0.000000	1.000000	0.000000	0.000000	0.003022	0.215133	0.041246	0.000001	0.740599	0.105958	0.301744	0.211880	0.000609	0.379810	0.077860	0.188914	0.493175	0.001101	0.238950	--	--	--	--	--	4.320359	
6205000	-62.131572	135	1	9	0 0 Z 0 Z 0 Z 0 0 Z 0 Z Z Z 0 Z 0 0 0 Z 	1.492903	1.492903	0.000000	1.492903	0.000000	1.492903	0.000000	1.492903	1.492903	0.000000	1.492903	0.000000	0.000000	0.000000	1.492903	0.000000	1.492903	1.492903	1.492903	0.000000	0.310995	0.110940	0.402992	0.013863	0.161210	0.179991	0.007413	0.782969	0.006610	0.023017	0.640624	0.199382	0.006643	0.000024	0.153327	0.000006	0.000006	0.004772	0.995209	0.000006	0.000000	0.000000	1.000000	0.000000	0.000000	0.059561	0.069019	0.021076	0.000046	0.850299	0.206530	0.084596	0.143472	0.001445	0.563958	0.110272	0.058792	0.573979	0.005219	0.251739	0.031373	0.021974	0.696181	0.194869	0.055603	3.210717	
6210000	-64.331479	49	1	10	0 0 Z 0 0 0 Z 0 0 Z 0 Z Z Z Z Z Z 0 0 Z 	1.719721	1.719721	0.000000	1.719721	1.719721	1.719721	0.000000	1.719721	1.719721	0.000000	1.719721	0.000000	0.000000	0.000000	0.000000	0.000000	0.000000	1.719721	1.719721	0.000000	0.270683	0.326033	0.221426	0.000000	0.181859	0.196742	0.031663	0.760568	0.000000	0.011027	0.350733	0.615251	0.004437	0.000000	0.029579	0.000011	0.000011	0.005862	0.994106	0.000011	0.000000	0.000000	1.000000	0.000000	0.000000	0.040428	0.114264	0.021518	0.000000	0.823789	0.192263	0.146567	0.139858	0.000000	0.521312	0.183873	0.172660	0.350477	0.000000	0.292990	0.081701	0.076857	0.712355	0.000000	0.129086	6.997666	
6215000	-63.777072	694	1	10	0 0 Z 0 0 Z Z 0 0 Z 0 Z Z Z Z Z 0 0 0 Z 	2.465210	2.465210	0.000000	2.465210	2.465210	0.000000	0.000000	2.465210	2.465210	0.000000	2.465210	0.000000	0.000000	0.000000	0.000000	0.000000	2.465210	2.465210	2.465210	0.000000	0.300826	0.193150	0.219492	0.000000	0.286533	0.240840	0.004323	0.718457	0.000000	0.036380	0.241228	0.607395	0.004695	0.000000	0.146681	0.000034	0.000000	0.010744	0.989187	0.000034	0.000000	0.000000	1.000000	0.000000	0.000000	0.045435	0.007323	0.006011	0.000000	0.941232	0.303888	0.013420	0.092477	0.000000	0.590216	0.182306	0.009041	0.516022	0.000000	0.292632	0.123549	0.023163	0.712903	0.000000	0.140384	1.139322	
6220000	-66.809042	114	2	11	Z 0 1 Z Z 1 Z 0 1 0 Z 1 Z Z 1 Z Z Z 1 Z 	0.000000	6.016946	2.586088	0.000000	0.000000	2.586088	0.000000	6.016946	2.586088	6.016946	0.000000	2.586088	0.000000	0.000000	2.586088	0.000000	0.000000	0.000000	2.586088	0.000000	0.679607	0.018516	0.164508	0.124112	0.013257	0.770767	0.003262	0.219447	0.003262	0.003262	0.491656	0.100737	0.353456	0.024669	0.029482	0.012183	0.000000	0.000042	0.987774	0.000000	0.000000	0.000000	1.000000	0.000000	0.000000	0.014629	0.351551	0.612180	0.002112	0.019528	0.449651	0.071163	0.434839	0.020317	0.024031	0.297207	0.036859	0.617267	0.023704	0.024962	0.538371	0.003207	0.145653	0.310056	0.002712	5.881895	
6225000	-71.153142	949	2	9	Z 1 Z 1 0 0 Z 0 1 1 0 Z Z Z Z Z 1 0 Z 0 	0.000000	1.512162	0.000000	1.512162	1.500306	1.500306	0.000000	1.500306	1.512162	1.512162	1.500306	0.000000	0.000000	0.000000	0.000000	0.000000	1.512162	1.500306	0.000000	1.500306	0.106729	0.372570	0.462902	0.000000	0.057799	0.232682	0.023336	0.742515	0.000000	0.001467	0.036863	0.810825	0.060677	0.000000	0.091635	0.000012	0.000012	0.003122	0.993729	0.003124	0.000000	0.000000	1.000000	0.000000	0.000000	0.064794	0.564530	0.213597	0.000000	0.157078	0.097069	0.196720	0.690486	0.000000	0.015726	0.020463	0.029576	0.949503	0.000000	0.000458	0.034843	0.036982	0.913069	0.000000	0.015106	6.116125	
6230000	-65.921906	968	1	7	0 0 Z 0 Z 0 Z 0 0 0 0 0 Z 0 0 Z 0 0 Z Z 	1.107823	1.107823	0.000000	1.107823	0.000000	1.107823	0.000000	1.107823	1.107823	1.107823	1.107823	1.107823	0.000000	1.107823	1.107823	0.000000	1.107823	1.107823	0.000000	0.000000	0.230194	0.136511	0.443443	0.158724	0.031128	0.078797	0.003104	0.914713	0.003137	0.000250	0.535248	0.237684	0.075865	0.004522	0.146681	0.000073	0.000073	0.014120	0.985735	0.000001	0.000000	0.000000	1.000000	0.000000	0.000000	0.010014	0.068463	0.911339	0.002605	0.007577	0.016357	0.012869	0.962966	0.007519	0.000289	0.007402	0.007008	0.978657	0.006884	0.000049	0.002804	0.002783	0.683988	0.310411	0.000014	8.208952	
6235000	-65.578299	847	1	11	Z 0 Z Z Z Z 0 0 0 0 Z 0 Z Z Z Z Z 0 0 0 	0.000000	1.748693	0.000000	0.000000	0.000000	0.000000	1.748693	1.748693	1.748693	1.748693	0.000000	1.748693	0.000000	0.000000	0.000000	0.000000	0.000000	1.748693	1.748693	1.748693	0.094423	0.002302	0.818649	0.000000	0.084626	0.200222	0.000043	0.788895	0.000000	0.010840	0.225955	0.005816	0.720642	0.000000	0.047587	0.000001	0.019563	0.000349	0.962776	0.017312	0.000000	0.000000	1.000000	0.000000	0.000000	0.000454	0.001476	0.432121	0.000000	0.565949	0.015645	0.000058	0.934605	0.000000	0.049692	0.019319	0.000097	0.961136	0.000000	0.019447	0.005436	0.010174	0.738344	0.000000	0.246045	3.734405	
6240000	-65.539720	135	2	9	0 0 Z 0 0 0 Z Z 1 0 0 Z Z 0 Z Z Z 0 0 Z 	2.102235	2.102235	0.000000	2.102235	2.102235	2.102235	0.000000	0.000000	2.340725	2.102235	2.102235	0.000000	0.000000	2.102235	0.000000	0.000000	0.000000	2.102235	2.102235	0.000000	0.210250	0.192502	0.471434	0.017497	0.108317	0.247183	0.047499	0.688809	0.000251	0.016258	0.368364	0.466341	0.118349	0.015179	0.031767	0.000023	0.000023	0.008214	0.991718	0.000023	0.000000	0.000000	1.000000	0.000000	0.000000	0.080479	0.003991	0.029210	0.000009	0.886312	0.294402	0.024498	0.140463	0.000185	0.540453	0.186750	0.037338	0.463161	0.000219	0.312532	0.094562	0.037724	0.695502	0.033171	0.139041	0.736094	
6245000	-70.385957	135	1	8	Z 0 0 Z 0 0 0 0 0 0 0 0 0 Z Z 0 Z Z Z Z 	0.000000	1.782783	1.782783	0.000000	1.782783	1.782783	1.782783	1.782783	1.782783	1.782783	1.782783	1.782783	1.782783	0.000000	0.000000	1.782783	0.000000	0.000000	0.000000	0.000000	0.035627	0.408062	0.555639	0.000672	0.000000	0.284616	0.034919	0.678657	0.001809	0.000000	0.015953	0.869310	0.114561	0.000177	0.000000	0.007880	0.007217	0.007217	0.977687	0.000000	0.000000	0.000000	1.000000	0.000000	0.000000	0.004547	0.411499	0.583945	0.000010	0.000000	0.068256	0.140077	0.791156	0.000511	0.000000	0.027255	0.036455	0.936162	0.000128	0.000000	0.105955	0.094338	0.787020	0.012687	0.000000	1.735602	
6250000	-63.743865	823	1	10	0 0 Z Z Z 0 Z 0 0 0 Z 0 Z Z Z Z Z 0 0 0 	2.511227	2.511227	0.000000	0.000000	0.000000	2.511227	0.000000	2.511227	2.511227	2.511227	0.000000	2.511227	0.000000	0.000000	0.000000	0.000000	0.000000	2.511227	2.511227	2.511227	0.216770	0.146962	0.466883	0.000000	0.169386	0.288133	0.015065	0.683771	0.000000	0.013031	0.593910	0.140783	0.229461	0.000000	0.035847	0.000011	0.000464	0.000408	0.969254	0.029862	0.000000	0.000000	1.000000	0.000000	0.000000	0.005187	0.110206	0.595113	0.000000	0.289494	0.089989	0.049879	0.793281	0.000000	0.066851	0.034115	0.027226	0.912671	0.000000	0.025988	0.030351	0.112005	0.403503	0.000000	0.454140	2.853140	
6255000	-68.452161	40	1	13	Z Z 0 Z Z 0 Z 0 0 0 Z Z Z Z Z Z Z 0 Z 0 	0.000000	0.000000	2.540821	0.000000	0.000000	2.540821	0.000000	2.540821	2.540821	2.540821	0.000000	0.000000	0.000000	0.000000	0.000000	0.000000	0.000000	2.540821	0.000000	2.540821	0.000000	0.313106	0.636713	0.000000	0.050181	0.000000	0.014084	0.985867	0.000000	0.000049	0.000000	0.516061	0.458375	0.000000	0.025564	0.038997	0.000417	0.000474	0.928385	0.031727	0.000000	0.000000	1.000000	0.000000	0.000000	0.000000	0.742831	0.229281	0.000000	0.027888	0.000000	0.324005	0.672377	0.000000	0.003618	0.000000	0.160722	0.834322	0.000000	0.004956	--	--	--	--	--	4.159076	
6260000	-66.401316	709	1	10	Z 0 Z 0 Z 0 Z 0 0 0 Z 0 Z Z Z Z Z 0 0 0 	0.000000	1.533818	0.000000	1.533818	0.000000	1.533818	0.000000	1.533818	1.533818	1.533818	0.000000	1.533818	0.000000	0.000000	0.000000	0.000000	0.000000	1.533818	1.533818	1.533818	0.073326	0.060120	0.804751	0.000000	0.061803	0.449642	0.002137	0.546239	0.000000	0.001982	0.233961	0.250431	0.482225	0.000000	0.033383	0.000000	0.000000	0.000000	0.999673	0.000327	0.000000	0.000000	1.000000	0.000000	0.000000	0.012071	0.039600	0.613114	0.000000	0.335215	0.188155	0.039147	0.699139	0.000000	0.073560	0.040512	0.013608	0.928108	0.000000	0.017771	0.041309	0.018205	0.791199	0.000000	0.149286	6.112985	
6265000	-69.769887	204	1	8	0 0 0 0 0 0 Z 0 0 Z Z Z Z Z 0 Z 0 0 0 Z 	1.847546	1.847546	1.847546	1.847546	1.847546	1.847546	0.000000	1.847546	1.847546	0.000000	0.000000	0.000000	0.000000	0.000000	1.847546	0.000000	1.847546	1.847546	1.847546	0.000000	0.367744	0.323990	0.060070	0.014519	0.233678	0.201598	0.029469	0.731749	0.007716	0.029469	0.213432	0.628068	0.006250	0.000044	0.152206	0.031035	0.000581	0.000581	0.967223	0.000581	0.000000	0.000000	1.000000	0.000000	0.000000	0.044917	0.113351	0.008026	0.000019	0.833686	0.139410	0.134472	0.059984	0.000413	0.665721	0.148652	0.165968	0.304793	0.011973	0.368614	0.371369	0.077984	0.128722	0.271881	0.150045	4.935547	
6270000	-67.652515	902	1	7	0 0 Z Z Z 0 0 0 0 0 0 Z Z Z Z 0 0 0 0 0 	1.138898	1.138898	0.000000	0.000000	0.000000	1.138898	1.138898	1.138898	1.138898	1.138898	1.138898	0.000000	0.000000	0.000000	0.000000	1.138898	1.138898	1.138898	1.138898	1.138898	0.127644	0.154388	0.318873	0.016409	0.382685	0.556929	0.001232	0.417765	0.000018	0.024056	0.555008	0.157861	0.091143	0.001461	0.194526	0.000000	0.000023	0.000022	0.999933	0.000022	0.000000	0.000000	1.000000	0.000000	0.000000	0.001864	0.116159	0.038372	0.000600	0.843004	0.036894	0.058585	0.147497	0.001843	0.755181	--	--	--	--	--	0.032516	0.173844	0.382799	0.057654	0.353187	5.219214	
6275000	-63.820565	384	1	13	0 0 Z Z Z 0 Z 0 0 0 0 Z Z Z Z Z Z Z Z Z 	1.840257	1.840257	0.000000	0.000000	0.000000	1.840257	0.000000	1.840257	1.840257	1.840257	1.840257	0.000000	0.000000	0.000000	0.000000	0.000000	0.000000	0.000000	0.000000	0.000000	0.255750	0.026354	0.717896	0.000000	0.000000	0.510864	0.002854	0.486282	0.000000	0.000000	0.760574	0.065786	0.173641	0.000000	0.000000	0.000035	0.000032	0.009610	0.990323	0.000000	0.000000	0.000000	1.000000	0.000000	0.000000	0.047459	0.619102	0.333439	0.000000	0.000000	0.260659	0.165598	0.573742	0.000000	0.000000	0.078543	0.048422	0.873035	0.000000	0.000000	0.069029	0.047567	0.883404	0.000000	0.000000	5.167248	
6280000	-63.278072	244	1	10	Z 0 Z Z 0 0 Z 0 0 0 0 0 0 Z Z Z Z 0 Z Z 	0.000000	1.930803	0.000000	0.000000	1.930803	1.930803	0.000000	1.930803	1.930803	1.930803	1.930803	1.930803	1.930803	0.000000	0.000000	0.000000	0.000000	1.930803	0.000000	0.000000	0.045292	0.318111	0.614349	0.005210	0.017038	0.238914	0.038709	0.720443	0.001741	0.000192	0.004299	0.863009	0.081042	0.000050	0.051600	0.000025	0.000023	0.008071	0.991881	0.000000	0.000000	0.000000	1.000000	0.000000	0.000000	0.001461	0.066118	0.931082	0.000001	0.001338	0.125687	0.070257	0.801245	0.001771	0.001040	0.022843	0.014514	0.962543	0.000063	0.000038	0.066629	0.050820	0.793334	0.088127	0.001090	4.604352	
6285000	-71.574451	182	1	5	0 0 0 0 0 0 Z 0 0 0 0 0 Z Z Z Z 0 0 0 0 	1.851370	1.851370	1.851370	1.851370	1.851370	1.851370	0.000000	1.851370	1.851370	1.851370	1.851370	1.851370	0.000000	0.000000	0.000000	0.000000	1.851370	1.851370	1.851370	1.851370	0.175473	0.252028	0.437093	0.000000	0.135407	0.369339	0.029801	0.574809	0.000000	0.026051	0.217590	0.598784	0.092077	0.000000	0.091549	0.028411	0.002140	0.028411	0.912627	0.028411	0.000000	0.000000	1.000000	0.000000	0.000000	0.006838	0.094689	0.804758	0.000000	0.093716	0.087793	0.050476	0.818769	0.000000	0.042962	0.017831	0.016508	0.951355	0.000000	0.014306	0.137158	0.061558	0.666123	0.000000	0.135161	1.369320	
6290000	-71.502347	967	1	10	0 0 0 Z Z 0 Z 0 0 Z Z 0 Z 0 Z Z Z 0 Z 0 	4.419399	4.419399	4.419399	0.000000	0.000000	4.419399	0.000000	4.419399	4.419399	0.000000	0.000000	4.419399	0.000000	4.419399	0.000000	0.000000	0.000000	4.419399	0.000000	4.419399	0.311135	0.165593	0.474011	0.028155	0.021106	0.309974	0.053922	0.632945	0.001580	0.001580	0.408363	0.232525	0.271753	0.041348	0.046010	0.044210	0.001351	0.003554	0.896260	0.054626	0.000000	0.000000	1.000000	0.000000	0.000000	0.050884	0.719788	0.214860	0.002294	0.012176	0.271484	0.295444	0.371957	0.030231	0.030883	--	--	--	--	--	--	--	--	--	--	1.701985	
6295000	-72.351897	850	1	12	Z Z 0 0 0 Z 0 0 0 0 Z Z Z 0 Z Z Z Z Z Z 	0.000000	0.000000	1.785712	1.785712	1.785712	0.000000	1.785712	1.785712	1.785712	1.785712	0.000000	0.000000	0.000000	1.785712	0.000000	0.000000	0.000000	0.000000	0.000000	0.000000	0.000000	0.000000	1.000000	0.000000	0.000000	0.000000	0.000000	1.000000	0.000000	0.000000	0.000000	0.000000	1.000000	0.000000	0.000000	0.021410	0.021410	0.000542	0.956638	0.000000	0.000000	0.000000	1.000000	0.000000	0.000000	0.000000	0.000000	1.000000	0.000000	0.000000	0.000000	0.000000	1.000000	0.000000	0.000000	0.000000	0.000000	1.000000	0.000000	0.000000	0.000000	0.000000	1.000000	0.000000	0.000000	9.601792	
6300000	-63.052649	332	1	7	0 0 Z Z 0 0 0 0 0 0 Z 0 Z Z 0 Z Z 0 0 0 	1.466851	1.466851	0.000000	0.000000	1.466851	1.466851	1.466851	1.466851	1.466851	1.466851	0.000000	1.466851	0.000000	0.000000	1.466851	0.000000	0.000000	1.466851	1.466851	1.466851	0.077925	0.207033	0.253508	0.285424	0.176110	0.113576	0.020104	0.847047	0.009279	0.009993	0.365997	0.507004	0.111733	0.000295	0.014971	0.000065	0.013029	0.000219	0.972083	0.014603	0.000000	0.000000	1.000000	0.000000	0.000000	0.007081	0.101764	0.436497	0.002516	0.452142	0.063478	0.090145	0.638426	0.032358	0.175594	0.033223	0.042370	0.833095	0.021584	0.069728	--	--	--	--	--	1.221334	
6305000	-67.016022	385	1	5	0 0 Z 0 0 0 Z 0 0 Z 0 0 Z 0 0 Z 0 0 0 0 	1.203166	1.203166	0.000000	1.203166	1.203166	1.203166	0.000000	1.203166	1.203166	0.000000	1.203166	1.203166	0.000000	1.203166	1.203166	0.000000	1.203166	1.203166	1.203166	1.203166	0.206731	0.215943	0.258965	0.158903	0.159458	0.057498	0.009530	0.918244	0.005368	0.009360	0.434378	0.473057	0.012696	0.008308	0.071561	0.000073	0.000073	0.008588	0.983379	0.007888	0.000000	0.000000	1.000000	0.000000	0.000000	0.010765	0.125525	0.102931	0.000366	0.760413	0.041687	0.066105	0.621783	0.006034	0.264391	0.010820	0.013315	0.938450	0.005378	0.032037	0.017488	0.017845	0.619827	0.268440	0.076400	0.476720	
6310000	-64.857724	317	1	8	0 0 Z Z 0 0 Z 0 0 Z 0 0 0 Z Z 0 Z 0 0 Z 	1.516285	1.516285	0.000000	0.000000	1.516285	1.516285	0.000000	1.516285	1.516285	0.000000	1.516285	1.516285	1.516285	0.000000	0.000000	1.516285	0.000000	1.516285	1.516285	0.000000	0.199000	0.281065	0.441131	0.021569	0.057235	0.065405	0.008999	0.920605	0.000282	0.004708	0.331107	0.646024	0.005575	0.005309	0.011985	0.000185	0.000185	0.023035	0.976410	0.000185	0.000000	0.000000	1.000000	0.000000	0.000000	0.005223	0.123838	0.311191	0.001773	0.557975	0.022079	0.052253	0.781213	0.002395	0.142059	0.007178	0.010088	0.965270	0.000100	0.017364	0.012493	0.012965	0.923315	0.037246	0.013981	3.832304	
6315000	-69.434419	259	1	11	Z 0 Z Z Z 0 Z 0 0 0 Z 0 Z Z Z Z Z 0 0 0 	0.000000	3.021118	0.000000	0.000000	0.000000	3.021118	0.000000	3.021118	3.021118	3.021118	0.000000	3.021118	0.000000	0.000000	0.000000	0.000000	0.000000	3.021118	3.021118	3.021118	0.122931	0.218395	0.422622	0.000000	0.236052	0.542146	0.011968	0.435875	0.000000	0.010011	0.355071	0.183144	0.399214	0.000000	0.062571	0.000001	0.000220	0.000195	0.977947	0.021638	0.000000	0.000000	1.000000	0.000000	0.000000	0.002263	0.357236	0.383811	0.000000	0.256690	0.213461	0.175089	0.500425	0.000000	0.111025	0.188283	0.154169	0.558055	0.000000	0.099493	--	--	--	--	--	4.534147	
6320000	-63.997679	314	1	8	0 0 Z Z 0 0 Z 0 0 0 0 Z 0 Z Z Z 0 0 0 Z 	1.892098	1.892098	0.000000	0.000000	1.892098	1.892098	0.000000	1.892098	1.892098	1.892098	1.892098	0.000000	1.892098	0.000000	0.000000	0.000000	1.892098	1.892098	1.892098	0.000000	0.130048	0.219497	0.298158	0.101113	0.251184	0.379930	0.045404	0.526550	0.002711	0.045404	0.243462	0.489758	0.080175	0.004606	0.181999	0.004253	0.004253	0.080201	0.907039	0.004253	0.000000	0.000000	1.000000	0.000000	0.000000	0.005417	0.111009	0.024607	0.000015	0.858953	0.068755	0.206818	0.080870	0.002018	0.641540	0.091505	0.224467	0.198431	0.002405	0.483192	--	--	--	--	--	5.822075	
6325000	-68.713153	791	1	7	0 0 0 0 Z 0 0 0 0 0 Z 0 Z Z Z Z 0 0 0 Z 	1.060326	1.060326	1.060326	1.060326	0.000000	1.060326	1.060326	1.060326	1.060326	1.060326	0.000000	1.060326	0.000000	0.000000	0.000000	0.000000	1.060326	1.060326	1.060326	0.000000	0.267068	0.212217	0.369666	0.000000	0.151049	0.136386	0.001994	0.854685	0.000000	0.006936	0.380692	0.241083	0.161242	0.000000	0.216984	0.021759	0.021759	0.000754	0.954973	0.000754	0.000000	0.000000	1.000000	0.000000	0.000000	0.031975	0.052231	0.445687	0.000000	0.470108	0.045312	0.030456	0.764010	0.000000	0.160222	0.017072	0.014207	0.926038	0.000000	0.042683	0.264371	0.257126	0.422554	0.000000	0.055949	0.954036	
6330000	-64.827598	332	1	10	0 0 Z Z 0 0 0 0 0 0 Z 0 Z Z Z Z 0 Z Z Z 	1.483437	1.483437	0.000000	0.000000	1.483437	1.483437	1.483437	1.483437	1.483437	1.483437	0.000000	1.483437	0.000000	0.000000	0.000000	0.000000	1.483437	0.000000	0.000000	0.000000	0.182332	0.475702	0.336621	0.000000	0.005346	0.113093	0.017625	0.868716	0.000000	0.000565	0.338876	0.544261	0.110715	0.000000	0.006148	0.000048	0.010314	0.000045	0.989593	0.000000	0.000000	0.000000	1.000000	0.000000	0.000000	0.026473	0.369736	0.603618	0.000000	0.000173	0.106954	0.123325	0.767772	0.000000	0.001949	0.047571	0.040427	0.911700	0.000000	0.000302	--	--	--	--	--	4.179305	
6335000	-67.398568	709	1	6	0 0 Z Z 0 Z Z 0 0 0 0 0 Z 0 0 0 Z 0 0 0 	1.232209	1.232209	0.000000	0.000000	1.232209	0.000000	0.000000	1.232209	1.232209	1.232209	1.232209	1.232209	0.000000	1.232209	1.232209	1.232209	0.000000	1.232209	1.232209	1.232209	0.072757	0.008056	0.841944	0.045539	0.031705	0.441808	0.001179	0.553815	0.001599	0.001599	0.284141	0.474745	0.208111	0.013951	0.019052	0.000000	0.000000	0.000228	0.999530	0.000242	0.000000	0.000000	1.000000	0.000000	0.000000	0.000774	0.000409	0.665758	0.009611	0.323448	0.115735	0.009274	0.775686	0.025307	0.073997	0.019966	0.000238	0.958152	0.007696	0.013948	0.003301	0.000066	0.915829	0.059565	0.021239	8.521183	
6340000	-70.817686	54	1	5	0 0 Z 0 0 0 Z 0 0 0 0 Z 0 Z Z 0 0 0 0 0 	1.167238	1.167238	0.000000	1.167238	1.167238	1.167238	0.000000	1.167238	1.167238	1.167238	1.167238	0.000000	1.167238	0.000000	0.000000	1.167238	1.167238	1.167238	1.167238	1.167238	0.155184	0.209768	0.487642	0.029129	0.118276	0.503329	0.017627	0.460978	0.001260	0.016806	0.332387	0.515667	0.086077	0.004201	0.061669	0.000125	0.000125	0.010387	0.978976	0.010387	0.000000	0.000000	1.000000	0.000000	0.000000	0.033762	0.450671	0.148293	0.000990	0.366284	0.156440	0.221183	0.447717	0.001797	0.172863	0.036532	0.048463	0.877980	0.000283	0.036742	0.027895	0.029873	0.740858	0.083398	0.117976	2.121021	
6345000	-66.467718	332	1	7	Z 0 Z Z Z 0 0 0 0 0 0 0 Z Z 0 0 Z 0 0 0 	0.000000	0.753198	0.000000	0.000000	0.000000	0.753198	0.753198	0.753198	0.753198	0.753198	0.753198	0.753198	0.000000	0.000000	0.753198	0.753198	0.000000	0.753198	0.753198	0.753198	0.009953	0.087025	0.589926	0.235568	0.077528	0.052732	0.002553	0.939608	0.002553	0.002553	0.043783	0.285815	0.644300	0.000713	0.025389	0.000005	0.004725	0.004430	0.986114	0.004725	0.000000	0.000000	1.000000	0.000000	0.000000	0.000601	0.067576	0.419663	0.012248	0.499912	0.015947	0.037655	0.791556	0.024679	0.130162	0.005623	0.009564	0.953255	0.007481	0.024077	--	--	--	--	--	4.701042	
6350000	-65.093202	549	1	11	0 0 0 Z Z 0 Z 0 0 0 Z Z Z Z Z Z Z 0 0 Z 	4.674094	4.674094	4.674094	0.000000	0.000000	4.674094	0.000000	4.674094	4.674094	4.674094	0.000000	0.000000	0.000000	0.000000	0.000000	0.000000	0.000000	4.674094	4.674094	0.000000	0.265387	0.095674	0.559017	0.000000	0.079923	0.385581	0.030835	0.552749	0.000000	0.030835	0.209206	0.271453	0.320302	0.000000	0.199039	0.023660	0.000001	0.000241	0.976096	0.000001	0.000000	0.000000	1.000000	0.000000	0.000000	0.017706	0.515019	0.146018	0.000000	0.321257	0.171220	0.248169	0.376730	0.000000	0.203880	0.053671	0.080348	0.793551	0.000000	0.072431	0.373856	0.049387	0.528638	0.000000	0.048119	8.337521	
6355000	-61.338113	332	1	11	0 0 0 Z 0 0 Z 0 0 Z Z Z Z Z Z Z Z 0 0 Z 	1.977613	1.977613	1.977613	0.000000	1.977613	1.977613	0.000000	1.977613	1.977613	0.000000	0.000000	0.000000	0.000000	0.000000	0.000000	0.000000	0.000000	1.977613	1.977613	0.000000	0.359523	0.404474	0.037682	0.000000	0.198321	0.077885	0.027233	0.878880	0.000000	0.016002	0.115044	0.823549	0.000952	0.000000	0.060455	0.018392	0.000134	0.000149	0.981323	0.000002	0.000000	0.000000	1.000000	0.000000	0.000000	0.005676	0.129202	0.000924	0.000000	0.864198	0.039699	0.236999	0.020435	0.000000	0.702867	0.041973	0.237909	0.076408	0.000000	0.643711	--	--	--	--	--	7.661604	
6360000	-70.601154	422	1	8	0 0 0 Z 0 0 Z 0 0 Z Z 0 0 Z Z Z 0 0 Z 0 	1.517650	1.517650	1.517650	0.000000	1.517650	1.517650	0.000000	1.517650	1.517650	0.000000	0.000000	1.517650	1.517650	0.000000	0.000000	0.000000	1.517650	1.517650	0.000000	1.517650	0.217389	0.383273	0.296517	0.016194	0.086626	0.147952	0.016908	0.833398	0.000587	0.001155	0.162275	0.677554	0.012645	0.002330	0.145196	0.009880	0.000129	0.000129	0.978884	0.010979	0.000000	0.000000	1.000000	0.000000	0.000000	0.017236	0.367204	0.466350	0.000026	0.149184	0.026709	0.097844	0.865746	0.000082	0.009620	--	--	--	--	--	0.099929	0.041268	0.849463	0.003950	0.005391	5.795697	
6365000	-65.212122	757	1	9	0 0 Z Z 0 0 Z 0 0 0 0 0 Z Z Z Z Z 0 Z 0 	1.595733	1.595733	0.000000	0.000000	1.595733	1.595733	0.000000	1.595733	1.595733	1.595733	1.595733	1.595733	0.000000	0.000000	0.000000	0.000000	0.000000	1.595733	0.000000	1.595733	0.254626	0.248970	0.476255	0.000000	0.020149	0.211136	0.028160	0.760628	0.000000	0.000076	0.385879	0.521541	0.082634	0.000000	0.009946	0.000068	0.000227	0.012643	0.972770	0.014291	0.000000	0.000000	1.000000	0.000000	0.000000	0.006065	0.155315	0.822293	0.000000	0.016328	0.033246	0.040628	0.925793	0.000000	0.000333	0.014074	0.013563	0.972325	0.000000	0.000038	0.048967	0.072330	0.851736	0.000000	0.026967	5.154531	
6370000	-63.671191	694	1	7	0 0 Z 0 0 0 Z 0 0 0 0 0 Z Z 0 Z Z 0 0 Z 	1.616479	1.616479	0.000000	1.616479	1.616479	1.616479	0.000000	1.616479	1.616479	1.616479	1.616479	1.616479	0.000000	0.000000	1.616479	0.000000	0.000000	1.616479	1.616479	0.000000	0.170231	0.215443	0.419213	0.118693	0.076420	0.288406	0.023885	0.676419	0.005319	0.005971	0.350692	0.563759	0.065395	0.000392	0.019761	0.000008	0.000008	0.004645	0.995333	0.000008	0.000000	0.000000	1.000000	0.000000	0.000000	0.018451	0.030240	0.276292	0.000217	0.674800	0.094468	0.016579	0.820378	0.001505	0.067069	0.021261	0.012784	0.938679	0.009269	0.018007	0.028471	0.027731	0.417397	0.498282	0.028120	3.604951	
6375000	-64.802284	124	1	9	0 0 Z 0 Z 0 Z 0 0 0 0 0 Z Z Z Z Z 0 0 Z 	1.856145	1.856145	0.000000	1.856145	0.000000	1.856145	0.000000	1.856145	1.856145	1.856145	1.856145	1.856145	0.000000	0.000000	0.000000	0.000000	0.000000	1.856145	1.856145	0.000000	0.301147	0.043998	0.623985	0.000000	0.030870	0.241815	0.014807	0.728571	0.000000	0.014807	0.799387	0.056330	0.126577	0.000000	0.017706	0.000017	0.000017	0.006629	0.993319	0.000017	0.000000	0.000000	1.000000	0.000000	0.000000	0.003476	0.007288	0.908359	0.000000	0.080877	0.042730	0.005796	0.941784	0.000000	0.009691	0.054624	0.048304	0.848101	0.000000	0.048971	0.033938	0.032253	0.901379	0.000000	0.032431	2.903840	
6380000	-67.068628	405	1	11	0 0 Z 0 0 0 Z 0 0 Z 0 Z Z Z Z Z Z 0 Z Z 	2.951963	2.951963	0.000000	2.951963	2.951963	2.951963	0.000000	2.951963	2.951963	0.000000	2.951963	0.000000	0.000000	0.000000	0.000000	0.000000	0.000000	2.951963	0.000000	0.000000	0.273584	0.341769	0.372608	0.000000	0.012039	0.335985	0.089032	0.573644	0.000000	0.001339	0.397340	0.494075	0.020089	0.000000	0.088497	0.000196	0.000196	0.024342	0.975265	0.000001	0.000000	0.000000	1.000000	0.000000	0.000000	0.173429	0.718538	0.063947	0.000000	0.044085	0.321179	0.473602	0.174539	0.000000	0.030680	0.221441	0.287012	0.481665	0.000000	0.009882	0.111725	0.130308	0.753425	0.000000	0.004541	2.546290	
6385000	-63.947552	244	1	8	0 0 Z 0 Z 0 Z 0 0 0 Z 0 Z Z 0 0 Z 0 Z 0 	2.064286	2.064286	0.000000	2.064286	0.000000	2.064286	0.000000	2.064286	2.064286	2.064286	0.000000	2.064286	0.000000	0.000000	2.064286	2.064286	0.000000	2.064286	0.000000	2.064286	0.240843	0.098166	0.403542	0.220364	0.037086	0.149996	0.014625	0.820508	0.014625	0.000247	0.656598	0.117720	0.215410	0.005935	0.004337	0.000043	0.000043	0.000043	0.987368	0.012503	0.000000	0.000000	1.000000	0.000000	0.000000	0.012511	0.065233	0.914733	0.005064	0.002459	0.071092	0.048755	0.841890	0.036327	0.001937	0.013874	0.011496	0.964433	0.010086	0.000111	0.076441	0.075664	0.331149	0.465497	0.051249	8.177792	
6390000	-65.589622	969	1	11	Z 0 0 0 Z 0 Z 0 0 0 Z Z Z Z Z Z Z 0 Z 0 	0.000000	2.797439	2.797439	2.797439	0.000000	2.797439	0.000000	2.797439	2.797439	2.797439	0.000000	0.000000	0.000000	0.000000	0.000000	0.000000	0.000000	2.797439	0.000000	2.797439	0.169430	0.188772	0.615695	0.000000	0.026104	0.393015	0.018263	0.588544	0.000000	0.000177	0.183584	0.317434	0.490898	0.000000	0.008084	0.000800	0.000000	0.000000	0.998400	0.000800	0.000000	0.000000	1.000000	0.000000	0.000000	0.016256	0.626128	0.340263	0.000000	0.017352	0.080098	0.144326	0.774320	0.000000	0.001256	0.078816	0.131382	0.784284	0.000000	0.005518	--	--	--	--	--	6.452705	
6395000	-62.583513	244	1	9	Z 0 Z 0 0 0 Z 0 0 0 0 0 Z Z 0 Z Z 0 Z Z 	0.000000	1.507710	0.000000	1.507710	1.507710	1.507710	0.000000	1.507710	1.507710	1.507710	1.507710	1.507710	0.000000	0.000000	1.507710	0.000000	0.000000	1.507710	0.000000	0.000000	0.035797	0.236496	0.595438	0.126064	0.006205	0.135379	0.022314	0.833301	0.008942	0.000064	0.024129	0.881646	0.066677	0.000813	0.026736	0.000009	0.000009	0.005245	0.994737	0.000000	0.000000	0.000000	1.000000	0.000000	0.000000	0.002863	0.048434	0.947154	0.000848	0.000701	0.048999	0.036249	0.889992	0.024465	0.000295	0.007461	0.006437	0.980336	0.005757	0.000009	0.018903	0.018776	0.540303	0.421790	0.000228	4.797810	
6400000	-64.847208	770	1	9	Z 0 Z Z 0 0 Z 0 0 0 0 Z Z Z Z Z 0 0 0 0 	0.000000	1.510864	0.000000	0.000000	1.510864	1.510864	0.000000	1.510864	1.510864	1.510864	1.510864	0.000000	0.000000	0.000000	0.000000	0.000000	1.510864	1.510864	1.510864	1.510864	0.008855	0.379059	0.279853	0.000000	0.332233	0.694628	0.028990	0.249487	0.000000	0.026895	0.000174	0.881141	0.016240	0.000000	0.102445	0.000002	0.000006	0.002245	0.995503	0.002245	0.000000	0.000000	1.000000	0.000000	0.000000	0.000010	0.046773	0.032747	0.000000	0.920471	0.027209	0.155714	0.088413	0.000000	0.728664	0.033258	0.171437	0.403853	0.000000	0.391452	0.010316	0.071555	0.465901	0.000000	0.452228	3.273811	
6405000	-67.345506	112	1	5	0 0 0 0 Z 0 0 0 0 0 Z 0 0 Z Z Z 0 0 0 0 	1.501960	1.501960	1.501960	1.501960	0.000000	1.501960	1.501960	1.501960	1.501960	1.501960	0.000000	1.501960	1.501960	0.000000	0.000000	0.000000	1.501960	1.501960	1.501960	1.501960	0.254865	0.149947	0.405852	0.022507	0.166829	0.100469	0.002612	0.889581	0.000139	0.007199	0.437757	0.174380	0.213700	0.010308	0.163855	0.009796	0.009796	0.000220	0.970393	0.009796	0.000000	0.000000	1.000000	0.000000	0.000000	0.007062	0.032907	0.862343	0.000003	0.097685	0.018410	0.012695	0.947350	0.000066	0.021480	0.011227	0.010701	0.966555	0.000032	0.011485	0.164339	0.163873	0.465658	0.041592	0.164537	2.372453	
6410000	-67.991232	770	1	7	0 0 0 0 Z 0 0 0 0 Z Z Z Z 0 Z Z 0 0 0 0 	1.609809	1.609809	1.609809	1.609809	0.000000	1.609809	1.609809	1.609809	1.609809	0.000000	0.000000	0.000000	0.000000	1.609809	0.000000	0.000000	1.609809	1.609809	1.609809	1.609809	0.431105	0.121819	0.128002	0.008178	0.310896	0.644510	0.001496	0.324206	0.000001	0.029787	0.634921	0.175589	0.006312	0.002399	0.180778	0.002857	0.002857	0.000002	0.991428	0.002857	0.000000	0.000000	1.000000	0.000000	0.000000	0.028969	0.046755	0.015545	0.000013	0.908718	0.368616	0.046213	0.068719	0.000310	0.516141	0.199685	0.068243	0.480035	0.000715	0.251322	0.314259	0.131669	0.155720	0.014561	0.383791	5.327452	
6415000	-64.634855	847	1	7	0 0 0 Z 0 0 Z 0 0 0 0 0 0 Z Z Z Z 0 0 Z 	1.676389	1.676389	1.676389	0.000000	1.676389	1.676389	0.000000	1.676389	1.676389	1.676389	1.676389	1.676389	1.676389	0.000000	0.000000	0.000000	0.000000	1.676389	1.676389	0.000000	0.196982	0.293047	0.431473	0.006322	0.072175	0.160279	0.037951	0.784092	0.001293	0.016386	0.257900	0.602549	0.096641	0.003721	0.039189	0.018144	0.000344	0.016039	0.965368	0.000104	0.000000	0.000000	1.000000	0.000000	0.000000	0.001163	0.080683	0.294255	0.000000	0.623899	0.014597	0.029752	0.861062	0.000014	0.094574	0.017258	0.022962	0.925446	0.000072	0.034262	0.075207	0.018884	0.880983	0.012303	0.012622	6.932755	
6420000	-69.681712	611	1	9	Z 0 Z 0 Z 0 Z 0 0 0 0 0 Z Z Z 0 0 Z 0 Z 	0.000000	2.499574	0.000000	2.499574	0.000000	2.499574	0.000000	2.499574	2.499574	2.499574	2.499574	2.499574	0.000000	0.000000	0.000000	2.499574	2.499574	0.000000	2.499574	0.000000	0.056789	0.267125	0.626748	0.004141	0.045198	0.633659	0.004794	0.306653	0.000172	0.054721	0.068760	0.697141	0.192594	0.001225	0.040279	0.001655	0.001655	0.046558	0.948478	0.001655	0.000000	0.000000	1.000000	0.000000	0.000000	0.006085	0.695186	0.277374	0.000082	0.021273	0.164304	0.266853	0.506673	0.000564	0.061606	0.087970	0.122069	0.730180	0.000661	0.059120	--	--	--	--	--	4.234810	
6425000	-61.439729	995	1	12	0 0 Z 0 Z 0 Z 0 0 0 0 Z Z Z Z Z Z Z Z Z 	2.116839	2.116839	0.000000	2.116839	0.000000	2.116839	0.000000	2.116839	2.116839	2.116839	2.116839	0.000000	0.000000	0.000000	0.000000	0.000000	0.000000	0.000000	0.000000	0.000000	0.246805	0.075440	0.677755	0.000000	0.000000	0.150141	0.007276	0.842583	0.000000	0.000000	0.651433	0.119086	0.229481	0.000000	0.000000	0.000000	0.000000	0.000679	0.999321	0.000000	0.000000	0.000000	1.000000	0.000000	0.000000	0.040243	0.727813	0.231944	0.000000	0.000000	0.075531	0.278877	0.645592	0.000000	0.000000	0.033422	0.070214	0.896364	0.000000	0.000000	0.019686	0.026816	0.953498	0.000000	0.000000	4.934374	
6430000	-64.314563	332	1	14	Z 0 Z Z 0 0 Z 0 Z 0 0 Z Z Z Z Z Z Z Z Z 	0.000000	2.584870	0.000000	0.000000	2.584870	2.584870	0.000000	2.584870	0.000000	2.584870	2.584870	0.000000	0.000000	0.000000	0.000000	0.000000	0.000000	0.000000	0.000000	0.000000	0.146648	0.274848	0.578503	0.000000	0.000000	0.869391	0.091243	0.039366	0.000000	0.000000	0.018350	0.955564	0.026086	0.000000	0.000000	0.000432	0.000372	0.032966	0.966230	0.000000	0.000000	0.000000	1.000000	0.000000	0.000000	0.004092	0.696039	0.299870	0.000000	0.000000	0.367632	0.505508	0.126860	0.000000	0.000000	0.338839	0.353511	0.307650	0.000000	0.000000	--	--	--	--	--	4.505440	
6435000	-64.110239	317	1	9	0 0 0 0 Z 0 Z 0 0 0 0 0 Z Z Z Z Z 0 Z Z 	1.037636	1.037636	1.037636	1.037636	0.000000	1.037636	0.000000	1.037636	1.037636	1.037636	1.037636	1.037636	0.000000	0.000000	0.000000	0.000000	0.000000	1.037636	0.000000	0.000000	0.351189	0.007020	0.641774	0.000000	0.000017	0.024303	0.002044	0.973653	0.000000	0.000001	0.915522	0.017476	0.066957	0.000000	0.000045	0.009030	0.000028	0.009030	0.981913	0.000000	0.000000	0.000000	1.000000	0.000000	0.000000	0.005101	0.072957	0.921780	0.000000	0.000162	0.007272	0.010876	0.981831	0.000000	0.000021	0.002554	0.002851	0.994594	0.000000	0.000002	0.055316	0.004619	0.940057	0.000000	0.000008	0.938347	
6440000	-65.986876	968	1	8	0 0 Z Z Z 0 Z 0 0 0 0 0 Z Z 0 0 Z 0 0 Z 	1.297037	1.297037	0.000000	0.000000	0.000000	1.297037	0.000000	1.297037	1.297037	1.297037	1.297037	1.297037	0.000000	0.000000	1.297037	1.297037	0.000000	1.297037	1.297037	0.000000	0.291582	0.128599	0.403598	0.108284	0.067937	0.114665	0.004284	0.872484	0.004284	0.004284	0.591638	0.231227	0.148562	0.001499	0.027074	0.000147	0.000147	0.018617	0.980943	0.000147	0.000000	0.000000	1.000000	0.000000	0.000000	0.002373	0.059877	0.597743	0.009966	0.330042	0.024698	0.022577	0.876795	0.014769	0.061161	0.012136	0.012148	0.946883	0.010908	0.017925	0.004430	0.004452	0.661545	0.324729	0.004845	1.747054	
6445000	-68.707524	425	1	8	Z 0 0 Z Z 0 0 0 0 0 Z 0 Z Z 0 0 Z 0 0 Z 	0.000000	1.349812	1.349812	0.000000	0.000000	1.349812	1.349812	1.349812	1.349812	1.349812	0.000000	1.349812	0.000000	0.000000	1.349812	1.349812	0.000000	1.349812	1.349812	0.000000	0.077026	0.245332	0.433681	0.164555	0.079406	0.274626	0.003876	0.713746	0.003876	0.003876	0.011926	0.460234	0.424581	0.008519	0.094740	0.003088	0.002889	0.000009	0.994011	0.000002	0.000000	0.000000	1.000000	0.000000	0.000000	0.001067	0.030660	0.509203	0.015591	0.443478	0.042193	0.022268	0.820517	0.019607	0.095414	0.015119	0.012832	0.936398	0.012456	0.023195	0.112294	0.096537	0.402255	0.369195	0.019720	6.318982	
6450000	-65.601383	332	1	8	0 Z 0 Z 0 0 Z 0 0 0 Z 0 0 Z 0 Z Z 0 0 Z 	1.159424	0.000000	1.159424	0.000000	1.159424	1.159424	0.000000	1.159424	1.159424	1.159424	0.000000	1.159424	1.159424	0.000000	1.159424	0.000000	0.000000	1.159424	1.159424	0.000000	0.080097	0.109676	0.283352	0.504383	0.022491	0.000244	0.009447	0.973777	0.009721	0.006811	0.068300	0.787472	0.120408	0.000941	0.022880	0.010524	0.000028	0.000028	0.989420	0.000000	0.000000	0.000000	1.000000	0.000000	0.000000	0.000279	0.081238	0.412753	0.001351	0.504379	0.001418	0.062646	0.721660	0.019835	0.194441	0.000224	0.022288	0.909164	0.010810	0.057514	--	--	--	--	--	6.855203	
6455000	-64.900439	240	1	12	0 0 Z Z Z 0 Z 0 0 Z 0 Z Z Z 0 0 Z Z Z Z 	2.425677	2.425677	0.000000	0.000000	0.000000	2.425677	0.000000	2.425677	2.425677	0.000000	2.425677	0.000000	0.000000	0.000000	2.425677	2.425677	0.000000	0.000000	0.000000	0.000000	0.487483	0.085434	0.382243	0.044840	0.000000	0.325324	0.017180	0.640316	0.017180	0.000000	0.793328	0.131123	0.073320	0.002228	0.000000	0.002611	0.002131	0.088152	0.907106	0.000000	0.000000	0.000000	1.000000	0.000000	0.000000	0.016734	0.978964	0.004173	0.000130	0.000000	0.376240	0.549000	0.073372	0.001388	0.000000	0.296202	0.346641	0.351292	0.005865	0.000000	0.151671	0.121002	0.515377	0.211949	0.000000	7.773726	
6460000	-62.502360	51	1	10	0 0 Z Z Z 0 Z 0 0 Z 0 0 Z Z Z 0 Z 0 0 Z 	1.889432	1.889432	0.000000	0.000000	0.000000	1.889432	0.000000	1.889432	1.889432	0.000000	1.889432	1.889432	0.000000	0.000000	0.000000	1.889432	0.000000	1.889432	1.889432	0.000000	0.410705	0.171966	0.250972	0.020417	0.145940	0.622509	0.003164	0.371155	0.000008	0.003164	0.736547	0.171936	0.046446	0.000789	0.044282	0.000501	0.000501	0.033399	0.965099	0.000501	0.000000	0.000000	1.000000	0.000000	0.000000	0.002475	0.076904	0.274969	0.000922	0.644730	0.164721	0.041872	0.635727	0.001031	0.156649	0.052344	0.030270	0.866288	0.000392	0.050706	0.011871	0.008707	0.953713	0.014080	0.011629	4.218229	
6465000	-66.224259	384	1	10	0 0 Z Z 0 0 Z 0 0 0 0 Z Z Z Z Z Z 0 Z 0 	1.601190	1.601190	0.000000	0.000000	1.601190	1.601190	0.000000	1.601190	1.601190	1.601190	1.601190	0.000000	0.000000	0.000000	0.000000	0.000000	0.000000	1.601190	0.000000	1.601190	0.148455	0.184515	0.656398	0.000000	0.010632	0.467880	0.031334	0.500737	0.000000	0.000049	0.403879	0.459503	0.115557	0.000000	0.021061	0.000022	0.000077	0.007577	0.983886	0.008437	0.000000	0.000000	1.000000	0.000000	0.000000	0.038280	0.600744	0.316774	0.000000	0.044203	0.188222	0.281507	0.526521	0.000000	0.003750	0.056050	0.066437	0.877163	0.000000	0.000350	0.052074	0.079222	0.839996	0.000000	0.028708	9.437817	
6470000	-62.638626	314	1	11	Z 0 0 0 Z 0 Z 0 0 0 Z Z Z Z Z Z Z 0 0 Z 	0.000000	2.437742	2.437742	2.437742	0.000000	2.437742	0.000000	2.437742	2.437742	2.437742	0.000000	0.000000	0.000000	0.000000	0.000000	0.000000	0.000000	2.437742	2.437742	0.000000	0.473759	0.088344	0.343198	0.000000	0.094699	0.337304	0.012992	0.636712	0.000000	0.012992	0.262214	0.252498	0.379342	0.000000	0.105946	0.071089	0.000140	0.003939	0.924693	0.000140	0.000000	0.000000	1.000000	0.000000	0.000000	0.053988	0.140418	0.048562	0.000000	0.757031	0.181494	0.189788	0.184101	0.000000	0.444617	0.137281	0.197068	0.335846	0.000000	0.329805	--	--	--	--	--	1.251239	
6475000	-63.158869	244	1	8	0 0 0 0 Z 0 Z 0 0 0 0 0 Z Z 0 Z Z 0 Z Z 	1.430640	1.430640	1.430640	1.430640	0.000000	1.430640	0.000000	1.430640	1.430640	1.430640	1.430640	1.430640	0.000000	0.000000	1.430640	0.000000	0.000000	1.430640	0.000000	0.000000	0.312991	0.046496	0.520968	0.118804	0.000741	0.108117	0.007577	0.875896	0.008393	0.000016	0.714467	0.119555	0.162807	0.001570	0.001601	0.005136	0.000008	0.005136	0.989721	0.000000	0.000000	0.000000	1.000000	0.000000	0.000000	0.006348	0.047452	0.944832	0.000751	0.000616	0.038088	0.027243	0.912295	0.022194	0.000180	0.005882	0.005120	0.983967	0.005025	0.000006	0.087730	0.016051	0.540197	0.355853	0.000169	2.943105	
6480000	-65.121592	901	1	8	Z 0 Z 0 0 0 Z 0 0 0 0 0 Z Z Z 0 Z 0 0 Z 	0.000000	0.913063	0.000000	0.913063	0.913063	0.913063	0.000000	0.913063	0.913063	0.913063	0.913063	0.913063	0.000000	0.000000	0.000000	0.913063	0.000000	0.913063	0.913063	0.000000	0.023713	0.340523	0.541229	0.004151	0.090384	0.528438	0.024722	0.445537	0.000001	0.001301	0.008491	0.951740	0.032186	0.000011	0.007572	0.000018	0.000018	0.006987	0.992959	0.000018	0.000000	0.000000	1.000000	0.000000	0.000000	0.007625	0.032376	0.255184	0.000247	0.704568	0.136661	0.031924	0.696544	0.000146	0.134726	0.020310	0.008466	0.951612	0.000030	0.019582	0.008277	0.007222	0.942482	0.033881	0.008138	1.794716	
6485000	-65.415811	911	1	14	Z 0 0 Z Z 0 Z 0 0 0 Z Z Z Z Z Z Z Z Z Z 	0.000000	3.448996	3.448996	0.000000	0.000000	3.448996	0.000000	3.448996	3.448996	3.448996	0.000000	0.000000	0.000000	0.000000	0.000000	0.000000	0.000000	0.000000	0.000000	0.000000	0.217202	0.174916	0.607882	0.000000	0.000000	0.358778	0.019583	0.621639	0.000000	0.000000	0.050116	0.409827	0.540057	0.000000	0.000000	0.029891	0.000001	0.000303	0.969805	0.000000	0.000000	0.000000	1.000000	0.000000	0.000000	0.000290	0.938011	0.061699	0.000000	0.000000	0.042077	0.423847	0.534077	0.000000	0.000000	0.019179	0.122304	0.858518	0.000000	0.000000	0.420865	0.017073	0.562062	0.000000	0.000000	3.765057	
6490000	-63.375310	410	1	10	0 0 Z Z Z 0 Z 0 0 0 0 0 Z Z Z Z Z 0 Z 0 	1.248361	1.248361	0.000000	0.000000	0.000000	1.248361	0.000000	1.248361	1.248361	1.248361	1.248361	1.248361	0.000000	0.000000	0.000000	0.000000	0.000000	1.248361	0.000000	1.248361	0.293049	0.081411	0.623838	0.000000	0.001702	0.227261	0.003364	0.769372	0.000000	0.000003	0.683826	0.159290	0.155698	0.000000	0.001186	0.000025	0.000088	0.008051	0.982968	0.008869	0.000000	0.000000	1.000000	0.000000	0.000000	0.003656	0.341552	0.518212	0.000000	0.136580	0.039820	0.083191	0.874964	0.000000	0.002025	0.025909	0.031546	0.942358	0.000000	0.000186	0.016277	0.028995	0.948708	0.000000	0.006020	7.952563	
6495000	-68.529578	660	1	7	Z 0 0 Z 0 0 0 0 0 0 Z 0 0 Z 0 Z 0 0 Z Z 	0.000000	1.143307	1.143307	0.000000	1.143307	1.143307	1.143307	1.143307	1.143307	1.143307	0.000000	1.143307	1.143307	0.000000	1.143307	0.000000	1.143307	1.143307	0.000000	0.000000	0.032763	0.558368	0.293367	0.105780	0.009722	0.450556	0.016653	0.514262	0.017452	0.001077	0.005738	0.728866	0.113547	0.001534	0.150315	0.019683	0.017411	0.000382	0.962141	0.000382	0.000000	0.000000	1.000000	0.000000	0.000000	0.001051	0.042373	0.952589	0.001051	0.002936	0.087920	0.027061	0.862354	0.021006	0.001659	0.011286	0.005542	0.977786	0.005336	0.000050	--	--	--	--	--	1.301014	
6500000	-70.590601	122	1	7	0 0 Z Z Z 0 0 0 0 0 0 0 Z 0 0 Z Z 0 Z 0 	1.958073	1.958073	0.000000	0.000000	0.000000	1.958073	1.958073	1.958073	1.958073	1.958073	1.958073	1.958073	0.000000	1.958073	1.958073	0.000000	0.000000	1.958073	0.000000	1.958073	0.286764	0.087256	0.470496	0.143442	0.012043	0.576155	0.008504	0.405465	0.009687	0.000189	0.668255	0.085818	0.209368	0.030886	0.005674	0.000148	0.013383	0.011767	0.961171	0.013530	0.000000	0.000000	1.000000	0.000000	0.000000	0.013858	0.396352	0.564427	0.013854	0.011508	0.200585	0.064562	0.718484	0.015483	0.000887	0.092399	0.041404	0.830405	0.034568	0.001223	0.048242	0.106438	0.538629	0.290043	0.016648	8.633734	
6505000	-66.224079	709	1	11	Z 0 Z 0 Z Z Z 0 0 0 0 0 Z Z Z Z Z 0 Z 0 	0.000000	1.512557	0.000000	1.512557	0.000000	0.000000	0.000000	1.512557	1.512557	1.512557	1.512557	1.512557	0.000000	0.000000	0.000000	0.000000	0.000000	1.512557	0.000000	1.512557	0.081805	0.000000	0.918195	0.000000	0.000000	0.487405	0.000000	0.512595	0.000000	0.000000	0.406089	0.000000	0.593911	0.000000	0.000000	0.000000	0.000000	0.000317	0.999344	0.000338	0.000000	0.000000	1.000000	0.000000	0.000000	0.012193	0.000000	0.987807	0.000000	0.000000	0.200894	0.000000	0.799106	0.000000	0.000000	0.040648	0.000000	0.959352	0.000000	0.000000	0.013444	0.000000	0.986556	0.000000	0.000000	5.459970	
6510000	-65.103130	637	1	11	Z 0 0 Z 0 0 Z 0 0 0 Z Z Z Z Z Z 0 0 Z Z 	0.000000	2.123067	2.123067	0.000000	2.123067	2.123067	0.000000	2.123067	2.123067	2.123067	0.000000	0.000000	0.000000	0.000000	0.000000	0.000000	2.123067	2.123067	0.000000	0.000000	0.073743	0.361540	0.405670	0.000000	0.159047	0.219960	0.046814	0.727705	0.000000	0.005521	0.002744	0.671942	0.084678	0.000000	0.240635	0.021762	0.000169	0.000169	0.977731	0.000169	0.000000	0.000000	1.000000	0.000000	0.000000	0.000039	0.822659	0.159434	0.000000	0.017868	0.026262	0.327480	0.630514	0.000000	0.015744	0.017369	0.058461	0.922915	0.000000	0.001255	0.333188	0.085769	0.571376	0.000000	0.009667	1.872938	
6515000	-69.669788	45	1	11	Z 0 0 Z Z 0 Z 0 0 0 Z 0 0 Z Z Z Z 0 Z Z 	0.000000	1.857416	1.857416	0.000000	0.000000	1.857416	0.000000	1.857416	1.857416	1.857416	0.000000	1.857416	1.857416	0.000000	0.000000	0.000000	0.000000	1.857416	0.000000	0.000000	0.233831	0.014204	0.739943	0.011988	0.000034	0.470287	0.008165	0.516190	0.005318	0.000040	0.072877	0.379457	0.536405	0.000788	0.010473	0.040783	0.000003	0.000438	0.958776	0.000000	0.000000	0.000000	1.000000	0.000000	0.000000	0.001827	0.447413	0.546648	0.000002	0.004110	0.061165	0.090825	0.847327	0.000255	0.000428	0.066714	0.074583	0.855857	0.001298	0.001549	--	--	--	--	--	3.512685	
6520000	-74.205385	592	1	9	0 Z Z 0 Z Z Z 0 0 0 0 0 Z 0 Z Z Z 0 0 0 	1.486509	0.000000	0.000000	1.486509	0.000000	0.000000	0.000000	1.486509	1.486509	1.486509	1.486509	1.486509	0.000000	1.486509	0.000000	0.000000	0.000000	1.486509	1.486509	1.486509	0.042708	0.004369	0.864686	0.000063	0.088173	0.000207	0.000009	0.994007	0.000000	0.005778	0.468126	0.018704	0.443174	0.000238	0.069757	0.000000	0.000000	0.000035	0.999927	0.000038	0.000000	0.000000	1.000000	0.000000	0.000000	0.000069	0.000079	0.696125	0.000000	0.303727	0.000058	0.000051	0.972300	0.000000	0.027592	0.000040	0.000040	0.987586	0.000000	0.012334	0.000151	0.000151	0.949813	0.000079	0.049806	2.570652	
6525000	-66.424211	804	1	12	Z 0 Z 0 Z 0 0 0 0 0 Z Z 0 Z Z Z Z Z Z Z 	0.000000	2.461290	0.000000	2.461290	0.000000	2.461290	2.461290	2.461290	2.461290	2.461290	0.000000	0.000000	2.461290	0.000000	0.000000	0.000000	0.000000	0.000000	0.000000	0.000000	0.136699	0.224200	0.517242	0.121859	0.000000	0.280886	0.011644	0.704540	0.002929	0.000000	0.229583	0.234655	0.527520	0.008242	0.000000	0.000000	0.006083	0.000011	0.993906	0.000000	0.000000	0.000000	1.000000	0.000000	0.000000	0.001629	0.816168	0.182203	0.000001	0.000000	0.028417	0.200379	0.771101	0.000103	0.000000	0.021961	0.034352	0.943541	0.000147	0.000000	0.037063	0.345883	0.413551	0.203503	0.000000	3.100811	
6530000	-63.841165	135	1	5	0 0 Z 0 Z 0 0 0 0 0 0 0 0 Z Z Z 0 0 0 0 	1.496051	1.496051	0.000000	1.496051	0.000000	1.496051	1.496051	1.496051	1.496051	1.496051	1.496051	1.496051	1.496051	0.000000	0.000000	0.000000	1.496051	1.496051	1.496051	1.496051	0.226252	0.095360	0.556460	0.008451	0.113476	0.240459	0.008329	0.722783	0.001171	0.027259	0.595153	0.156703	0.125833	0.007210	0.115100	0.000053	0.005115	0.004793	0.985246	0.004793	0.000000	0.000000	1.000000	0.000000	0.000000	0.040107	0.043133	0.411550	0.000067	0.505144	0.107964	0.029112	0.707326	0.000777	0.154821	0.031338	0.015164	0.917801	0.000121	0.035577	0.035132	0.075276	0.788943	0.014054	0.086595	8.612032	
6535000	-63.168850	135	1	8	0 0 Z Z Z 0 Z 0 0 0 0 0 Z Z 0 Z Z 0 0 0 	1.941432	1.941432	0.000000	0.000000	0.000000	1.941432	0.000000	1.941432	1.941432	1.941432	1.941432	1.941432	0.000000	0.000000	1.941432	0.000000	0.000000	1.941432	1.941432	1.941432	0.270128	0.069220	0.532754	0.064243	0.063656	0.349076	0.011036	0.617815	0.011036	0.011036	0.715539	0.110184	0.151628	0.002587	0.020062	0.000018	0.000064	0.007147	0.984969	0.007802	0.000000	0.000000	1.000000	0.000000	0.000000	0.006166	0.065436	0.385938	0.002762	0.539698	0.099827	0.056764	0.659956	0.017172	0.166282	0.042874	0.033558	0.846453	0.019680	0.057434	0.022239	0.034143	0.589849	0.240978	0.112790	9.212719	
6540000	-68.791434	270	1	9	0 0 Z Z Z 0 Z 0 0 0 0 0 0 0 Z Z Z 0 Z Z 	0.988498	0.988498	0.000000	0.000000	0.000000	0.988498	0.000000	0.988498	0.988498	0.988498	0.988498	0.988498	0.988498	0.988498	0.000000	0.000000	0.000000	0.988498	0.000000	0.000000	0.140577	0.058167	0.626722	0.173551	0.000983	0.284440	0.001753	0.713091	0.000716	0.000001	0.527392	0.225359	0.200028	0.044912	0.002309	0.000009	0.000009	0.005376	0.994605	0.000000	0.000000	0.000000	1.000000	0.000000	0.000000	0.001378	0.292804	0.689308	0.000128	0.016383	0.091615	0.071120	0.831935	0.004583	0.000746	0.035005	0.027084	0.937080	0.000687	0.000144	--	--	--	--	--	6.469712	
6545000	-62.207245	135	1	9	Z 0 Z 0 0 0 Z 0 0 0 0 Z 0 Z Z Z Z 0 0 Z 	0.000000	1.370525	0.000000	1.370525	1.370525	1.370525	0.000000	1.370525	1.370525	1.370525	1.370525	0.000000	1.370525	0.000000	0.000000	0.000000	0.000000	1.370525	1.370525	0.000000	0.027820	0.297071	0.598937	0.001711	0.074462	0.207556	0.022528	0.762651	0.000783	0.006482	0.035757	0.871041	0.068596	0.000238	0.024368	0.000004	0.000004	0.003797	0.996190	0.000004	0.000000	0.000000	1.000000	0.000000	0.000000	0.051614	0.058080	0.038467	0.000068	0.851771	0.230136	0.097402	0.229585	0.001366	0.441511	0.094587	0.050886	0.692611	0.000328	0.161589	0.029446	0.021084	0.863989	0.043706	0.041775	7.040823	
6550000	-65.073615	655	1	11	Z 0 0 Z Z 0 Z 0 0 0 Z Z Z Z Z Z 0 0 0 Z 	0.000000	3.344797	3.344797	0.000000	0.000000	3.344797	0.000000	3.344797	3.344797	3.344797	0.000000	0.000000	0.000000	0.000000	0.000000	0.000000	3.344797	3.344797	3.344797	0.000000	0.093685	0.192367	0.336314	0.000000	0.377635	0.444963	0.022607	0.435371	0.000000	0.097058	0.026138	0.452274	0.189424	0.000000	0.332163	0.058119	0.000060	0.001346	0.939129	0.001346	0.000000	0.000000	1.000000	0.000000	0.000000	0.000210	0.248673	0.037882	0.000000	0.713235	0.023612	0.221907	0.174962	0.000000	0.579518	0.024443	0.186688	0.453065	0.000000	0.335804	0.333903	0.081070	0.319950	0.000000	0.265078	1.287827	
6555000	-64.002753	709	1	9	0 0 Z 0 Z 0 0 0 0 0 0 0 Z Z Z Z Z 0 Z Z 	1.661684	1.661684	0.000000	1.661684	0.000000	1.661684	1.661684	1.661684	1.661684	1.661684	1.661684	1.661684	0.000000	0.000000	0.000000	0.000000	0.000000	1.661684	0.000000	0.000000	0.240699	0.020082	0.739060	0.000000	0.000159	0.464356	0.002304	0.533338	0.000000	0.000003	0.836251	0.032259	0.131282	0.000000	0.000207	0.000000	0.000427	0.000397	0.999176	0.000000	0.000000	0.000000	1.000000	0.000000	0.000000	0.021801	0.051178	0.919222	0.000000	0.007799	0.194223	0.034036	0.771127	0.000000	0.000613	0.043516	0.012549	0.943891	0.000000	0.000044	0.014852	0.023262	0.961853	0.000000	0.000032	3.119311	
6560000	-69.157551	618	1	10	0 0 Z Z 0 Z Z 0 0 Z 0 0 Z Z Z Z 0 0 0 Z 	1.646125	1.646125	0.000000	0.000000	1.646125	0.000000	0.000000	1.646125	1.646125	0.000000	1.646125	1.646125	0.000000	0.000000	0.000000	0.000000	1.646125	1.646125	1.646125	0.000000	0.145579	0.025442	0.692576	0.000000	0.136403	0.197035	0.000673	0.786271	0.000000	0.016020	0.285144	0.568615	0.007937	0.000000	0.138304	0.000008	0.000000	0.004927	0.995058	0.000008	0.000000	0.000000	1.000000	0.000000	0.000000	0.000706	0.001619	0.294815	0.000000	0.702860	0.023469	0.008047	0.668227	0.000000	0.300257	0.025563	0.001937	0.897416	0.000000	0.075085	--	--	--	--	--	8.008035	
6565000	-71.022726	904	1	10	Z Z Z Z Z Z Z 0 0 0 0 0 Z 0 0 Z Z 0 0 0 	0.000000	0.000000	0.000000	0.000000	0.000000	0.000000	0.000000	1.601972	1.601972	1.601972	1.601972	1.601972	0.000000	1.601972	1.601972	0.000000	0.000000	1.601972	1.601972	1.601972	0.000000	0.006544	0.535525	0.259404	0.198527	0.000000	0.000010	0.986902	0.006544	0.006544	0.000000	0.015018	0.869035	0.049904	0.066044	0.000000	0.000020	0.007755	0.983687	0.008539	0.000000	0.000000	1.000000	0.000000	0.000000	0.000000	0.003336	0.304083	0.002460	0.690121	0.000000	0.002852	0.711188	0.016494	0.269466	0.000000	0.003118	0.808401	0.050375	0.138106	0.000000	0.011185	0.459926	0.308673	0.220216	1.307779	
6570000	-66.336567	37	2	8	1 Z 0 Z Z 1 0 1 1 Z 0 1 Z 0 0 Z Z 1 1 Z 	3.329547	0.000000	0.588485	0.000000	0.000000	3.329547	0.588485	3.329547	3.329547	0.000000	0.588485	3.329547	0.000000	0.588485	0.588485	0.000000	0.000000	3.329547	3.329547	0.000000	0.200006	0.230871	0.320479	0.048866	0.199778	0.000816	0.036824	0.923131	0.001249	0.037980	0.522232	0.224451	0.134082	0.001718	0.117516	0.000917	0.000789	0.000798	0.997477	0.000019	0.000000	0.000000	1.000000	0.000000	0.000000	0.004527	0.253652	0.149839	0.000958	0.591023	0.007087	0.228012	0.342431	0.002295	0.420175	0.002202	0.149432	0.597037	0.001310	0.250018	0.043369	0.206778	0.397006	0.211379	0.141469	4.676814	
6575000	-69.363537	343	1	7	Z 0 0 Z 0 0 0 0 0 0 Z 0 0 Z Z Z 0 Z 0 0 	0.000000	1.656596	1.656596	0.000000	1.656596	1.656596	1.656596	1.656596	1.656596	1.656596	0.000000	1.656596	1.656596	0.000000	0.000000	0.000000	1.656596	0.000000	1.656596	1.656596	0.020515	0.488803	0.472229	0.000288	0.018164	0.255185	0.030919	0.681556	0.001422	0.030919	0.009963	0.810829	0.172183	0.000051	0.006974	0.012341	0.012341	0.000351	0.962626	0.012341	0.000000	0.000000	1.000000	0.000000	0.000000	0.001439	0.360074	0.632478	0.000001	0.006008	0.024165	0.048457	0.921452	0.000029	0.005897	0.025336	0.028569	0.923642	0.000173	0.022280	0.134679	0.139614	0.574555	0.021680	0.129472	0.581414	
6580000	-65.756783	901	1	10	Z 0 Z Z Z 0 0 0 0 0 Z 0 Z Z 0 Z Z 0 0 Z 	0.000000	1.663293	0.000000	0.000000	0.000000	1.663293	1.663293	1.663293	1.663293	1.663293	0.000000	1.663293	0.000000	0.000000	1.663293	0.000000	0.000000	1.663293	1.663293	0.000000	0.019535	0.344618	0.186777	0.352124	0.096946	0.569899	0.002550	0.422451	0.002550	0.002550	0.030112	0.462598	0.419390	0.005128	0.082772	0.000001	0.021818	0.000169	0.977823	0.000189	0.000000	0.000000	1.000000	0.000000	0.000000	0.000302	0.063613	0.285669	0.000302	0.650113	0.066688	0.031567	0.715339	0.005156	0.181250	0.025066	0.019480	0.896484	0.012152	0.046819	0.002634	0.164627	0.141488	0.660194	0.031057	2.586743	
6585000	-65.694205	588	1	9	0 0 Z Z Z 0 Z 0 0 Z 0 0 Z 0 Z Z 0 0 0 Z 	1.964576	1.964576	0.000000	0.000000	0.000000	1.964576	0.000000	1.964576	1.964576	0.000000	1.964576	1.964576	0.000000	1.964576	0.000000	0.000000	1.964576	1.964576	1.964576	0.000000	0.160804	0.162741	0.341483	0.164924	0.170048	0.491805	0.006104	0.451942	0.000014	0.050135	0.336534	0.318133	0.052771	0.006554	0.286008	0.005610	0.005610	0.089057	0.894112	0.005610	0.000000	0.000000	1.000000	0.000000	0.000000	0.024460	0.299025	0.234484	0.001942	0.440090	0.189536	0.183608	0.298248	0.005838	0.322769	0.157592	0.163628	0.445677	0.004405	0.228698	--	--	--	--	--	7.445094	
6590000	-68.216072	793	1	9	0 0 Z Z Z 0 Z 0 0 0 0 0 Z 0 Z Z 0 0 Z Z 	1.510451	1.510451	0.000000	0.000000	0.000000	1.510451	0.000000	1.510451	1.510451	1.510451	1.510451	1.510451	0.000000	1.510451	0.000000	0.000000	1.510451	1.510451	0.000000	0.000000	0.210358	0.098435	0.662493	0.009638	0.019076	0.589006	0.003281	0.403545	0.000005	0.004163	0.431243	0.184882	0.133589	0.002748	0.247539	0.000069	0.000063	0.012605	0.987263	0.000001	0.000000	0.000000	1.000000	0.000000	0.000000	0.007868	0.098310	0.881961	0.000155	0.011706	0.242479	0.040364	0.704259	0.000383	0.012516	0.049487	0.014497	0.935365	0.000045	0.000606	0.038558	0.025838	0.890179	0.044239	0.001187	4.912808	
6595000	-64.470916	451	1	8	Z 0 Z 0 0 0 Z 0 0 0 0 0 Z Z 0 Z Z 0 0 Z 	0.000000	2.195931	0.000000	2.195931	2.195931	2.195931	0.000000	2.195931	2.195931	2.195931	2.195931	2.195931	0.000000	0.000000	2.195931	0.000000	0.000000	2.195931	2.195931	0.000000	0.153028	0.171373	0.229803	0.279941	0.165855	0.505704	0.086034	0.386543	0.007414	0.014306	0.180649	0.546216	0.161060	0.007477	0.104599	0.000119	0.000119	0.015922	0.983720	0.000119	0.000000	0.000000	1.000000	0.000000	0.000000	0.048785	0.128451	0.360569	0.005834	0.456361	0.173700	0.105984	0.591774	0.003365	0.125177	0.028721	0.021515	0.919668	0.007248	0.022848	0.129359	0.129120	0.206109	0.406483	0.128929	6.552035	
6600000	-67.817522	467	1	11	0 0 0 Z Z 0 Z 0 0 Z Z Z 0 Z Z Z Z 0 0 Z 	2.432449	2.432449	2.432449	0.000000	0.000000	2.432449	0.000000	2.432449	2.432449	0.000000	0.000000	0.000000	2.432449	0.000000	0.000000	0.000000	0.000000	2.432449	2.432449	0.000000	0.235893	0.205735	0.154489	0.200666	0.203216	0.127217	0.006915	0.858369	0.000584	0.006915	0.318856	0.493758	0.017766	0.007661	0.161959	0.022116	0.000001	0.000212	0.977670	0.000001	0.000000	0.000000	1.000000	0.000000	0.000000	0.003968	0.217751	0.000116	0.000024	0.778141	0.032172	0.262389	0.006774	0.000372	0.698294	0.077737	0.332280	0.053995	0.004549	0.531439	0.358620	0.149212	0.101343	0.194516	0.196310	5.076094	
6605000	-69.692325	382	1	8	Z 0 Z 0 0 0 Z 0 0 0 0 Z 0 0 Z Z 0 0 Z Z 	0.000000	1.574003	0.000000	1.574003	1.574003	1.574003	0.000000	1.574003	1.574003	1.574003	1.574003	0.000000	1.574003	1.574003	0.000000	0.000000	1.574003	1.574003	0.000000	0.000000	0.042928	0.179943	0.716465	0.052610	0.008053	0.325107	0.027051	0.642835	0.002504	0.002504	0.075536	0.626117	0.093665	0.055623	0.149058	0.000001	0.000001	0.002065	0.997933	0.000000	0.000000	0.000000	1.000000	0.000000	0.000000	0.100106	0.465454	0.239613	0.005617	0.189210	0.155465	0.267046	0.524677	0.003607	0.049204	0.071711	0.102786	0.815291	0.003744	0.006468	0.030772	0.037710	0.865798	0.064246	0.001473	6.904677	
6610000	-69.470015	772	1	10	0 0 Z 0 Z Z 0 0 0 0 Z Z Z Z Z Z 0 0 0 Z 	2.525478	2.525478	0.000000	2.525478	0.000000	0.000000	2.525478	2.525478	2.525478	2.525478	0.000000	0.000000	0.000000	0.000000	0.000000	0.000000	2.525478	2.525478	2.525478	0.000000	0.285170	0.035598	0.431671	0.000000	0.247561	0.356530	0.000103	0.608017	0.000000	0.035349	0.456654	0.029115	0.288903	0.000000	0.225329	0.002862	0.073638	0.002862	0.917778	0.002862	0.000000	0.000000	1.000000	0.000000	0.000000	0.045994	0.000346	0.205086	0.000000	0.748575	0.251874	0.018935	0.358629	0.000000	0.370562	0.136822	0.003559	0.681553	0.000000	0.178065	0.150053	0.068391	0.599019	0.000000	0.182538	4.557927	
6615000	-63.878542	441	1	7	0 0 Z 0 0 0 0 0 0 0 0 0 Z Z Z Z 0 0 Z Z 	1.199714	1.199714	0.000000	1.199714	1.199714	1.199714	1.199714	1.199714	1.199714	1.199714	1.199714	1.199714	0.000000	0.000000	0.000000	0.000000	1.199714	1.199714	0.000000	0.000000	0.163532	0.233450	0.588394	0.000000	0.014624	0.496838	0.039794	0.459720	0.000000	0.003647	0.414018	0.354381	0.124369	0.000000	0.107231	0.000411	0.016901	0.016901	0.965653	0.000133	0.000000	0.000000	1.000000	0.000000	0.000000	0.002216	0.004843	0.992932	0.000000	0.000008	0.088324	0.019315	0.891585	0.000000	0.000777	0.010240	0.005186	0.984530	0.000000	0.000045	0.031703	0.127672	0.837880	0.000000	0.002745	6.362842	
6620000	-66.263105	135	1	8	0 0 0 0 0 0 0 0 0 0 Z Z Z 0 Z Z Z 0 Z Z 	1.362470	1.362470	1.362470	1.362470	1.362470	1.362470	1.362470	1.362470	1.362470	1.362470	0.000000	0.000000	0.000000	1.362470	0.000000	0.000000	0.000000	1.362470	0.000000	0.000000	0.227275	0.272925	0.484846	0.011086	0.003868	0.128727	0.015746	0.855463	0.000032	0.000032	0.373626	0.487800	0.122061	0.008188	0.008326	0.003736	0.003736	0.000016	0.992508	0.000004	0.000000	0.000000	1.000000	0.000000	0.000000	0.158145	0.404818	0.340346	0.000949	0.095743	0.091213	0.095025	0.811234	0.000541	0.001988	0.015973	0.016356	0.967558	0.000052	0.000062	0.165589	0.166347	0.638889	0.028210	0.000966	1.756925	
6625000	-71.145165	385	1	11	Z 0 Z 0 0 Z 0 0 0 0 0 0 Z Z Z Z Z Z Z Z 	0.000000	1.406266	0.000000	1.406266	1.406266	0.000000	1.406266	1.406266	1.406266	1.406266	1.406266	1.406266	0.000000	0.000000	0.000000	0.000000	0.000000	0.000000	0.000000	0.000000	0.216338	0.049213	0.734449	0.000000	0.000000	0.103344	0.000324	0.896332	0.000000	0.000000	0.189752	0.495989	0.314258	0.000000	0.000000	0.000024	0.008414	0.008414	0.983147	0.000000	0.000000	0.000000	1.000000	0.000000	0.000000	0.000550	0.001777	0.997673	0.000000	0.000000	0.017055	0.000067	0.982878	0.000000	0.000000	0.008050	0.000014	0.991937	0.000000	0.000000	0.017460	0.007362	0.975177	0.000000	0.000000	4.936126	
6630000	-61.727109	451	1	10	0 0 Z Z Z 0 Z 0 0 0 0 0 Z Z Z Z Z 0 0 Z 	1.744593	1.744593	0.000000	0.000000	0.000000	1.744593	0.000000	1.744593	1.744593	1.744593	1.744593	1.744593	0.000000	0.000000	0.000000	0.000000	0.000000	1.744593	1.744593	0.000000	0.334034	0.165304	0.346895	0.000000	0.153768	0.557792	0.004924	0.432361	0.000000	0.004924	0.662468	0.126515	0.169391	0.000000	0.041625	0.000043	0.000043	0.009854	0.990016	0.000043	0.000000	0.000000	1.000000	0.000000	0.000000	0.011683	0.129441	0.404802	0.000000	0.454075	0.071733	0.027822	0.813977	0.000000	0.086468	0.009867	0.007007	0.972193	0.000000	0.010933	0.200364	0.200199	0.398828	0.000000	0.200609	2.454820	
6635000	-70.415864	970	1	7	0 0 0 Z 0 0 0 0 0 0 0 Z Z Z 0 0 Z 0 Z Z 	1.501460	1.501460	1.501460	0.000000	1.501460	1.501460	1.501460	1.501460	1.501460	1.501460	1.501460	0.000000	0.000000	0.000000	1.501460	1.501460	0.000000	1.501460	0.000000	0.000000	0.275267	0.216405	0.379835	0.102364	0.026129	0.507880	0.032135	0.457794	0.002132	0.000057	0.337182	0.486081	0.136016	0.005578	0.035143	0.004022	0.003758	0.004022	0.988194	0.000004	0.000000	0.000000	1.000000	0.000000	0.000000	0.021118	0.807331	0.156033	0.004111	0.011407	0.144248	0.408990	0.443262	0.002294	0.001205	0.149953	0.161614	0.617411	0.062056	0.008966	0.203505	0.164840	0.435979	0.184049	0.011627	0.607480	
6640000	-64.576667	551	1	8	Z 0 0 Z Z 0 Z 0 0 0 0 0 Z Z Z 0 0 0 0 Z 	0.000000	1.481401	1.481401	0.000000	0.000000	1.481401	0.000000	1.481401	1.481401	1.481401	1.481401	1.481401	0.000000	0.000000	0.000000	1.481401	1.481401	1.481401	1.481401	0.000000	0.047254	0.188701	0.629000	0.021959	0.113087	0.566557	0.002734	0.390155	0.000065	0.040489	0.002742	0.764439	0.097397	0.001940	0.133482	0.000601	0.000000	0.000552	0.998847	0.000000	0.000000	0.000000	1.000000	0.000000	0.000000	0.000470	0.041911	0.719621	0.000076	0.237922	0.097806	0.013877	0.788812	0.000398	0.099108	0.042955	0.030869	0.877616	0.000402	0.048159	--	--	--	--	--	1.737360	
6645000	-66.850126	317	1	10	0 0 Z 0 Z 0 Z Z 0 Z 0 0 Z 0 Z Z Z 0 0 Z 	2.028799	2.028799	0.000000	2.028799	0.000000	2.028799	0.000000	0.000000	2.028799	0.000000	2.028799	2.028799	0.000000	2.028799	0.000000	0.000000	0.000000	2.028799	2.028799	0.000000	0.305541	0.029403	0.643607	0.001854	0.019595	0.109396	0.008382	0.873823	0.000018	0.008382	0.920087	0.036466	0.033828	0.000342	0.009277	0.000441	0.000441	0.031725	0.966953	0.000441	0.000000	0.000000	1.000000	0.000000	0.000000	0.039899	0.002316	0.348564	0.000004	0.609216	0.079042	0.015190	0.731468	0.000073	0.174227	0.019693	0.010922	0.939274	0.000028	0.030083	0.024002	0.022089	0.899865	0.028222	0.025821	2.912068	
6650000	-71.924557	453	1	10	0 0 0 0 Z 0 Z 0 0 0 0 Z Z Z Z Z Z Z Z 0 	1.145196	1.145196	1.145196	1.145196	0.000000	1.145196	0.000000	1.145196	1.145196	1.145196	1.145196	0.000000	0.000000	0.000000	0.000000	0.000000	0.000000	0.000000	0.000000	1.145196	0.406797	0.020115	0.573089	0.000000	0.000000	0.156989	0.003126	0.839884	0.000000	0.000000	0.917005	0.033328	0.049668	0.000000	0.000000	0.018036	0.000428	0.017908	0.943042	0.020587	0.000000	0.000000	1.000000	0.000000	0.000000	0.014670	0.461266	0.524064	0.000000	0.000000	0.031158	0.064563	0.904279	0.000000	0.000000	0.006862	0.009989	0.983149	0.000000	0.000000	0.121349	0.028597	0.850054	0.000000	0.000000	2.188123	
6655000	-67.042613	438	1	9	Z 0 Z Z 0 0 Z 0 0 0 0 0 Z Z Z 0 Z 0 0 Z 	0.000000	2.998598	0.000000	0.000000	2.998598	2.998598	0.000000	2.998598	2.998598	2.998598	2.998598	2.998598	0.000000	0.000000	0.000000	2.998598	0.000000	2.998598	2.998598	0.000000	0.085474	0.290721	0.346141	0.044456	0.233208	0.706549	0.041369	0.248940	0.000006	0.003136	0.054687	0.501856	0.182230	0.016140	0.245087	0.000124	0.000124	0.016067	0.983562	0.000124	0.000000	0.000000	1.000000	0.000000	0.000000	0.002380	0.215993	0.408860	0.002275	0.370492	0.192301	0.219183	0.473420	0.001185	0.113910	0.225785	0.221369	0.340255	0.015805	0.196786	0.148767	0.145524	0.475210	0.099036	0.131464	1.730055	
6660000	-62.734158	694	1	9	0 0 Z Z Z 0 Z 0 0 Z 0 0 0 Z Z Z 0 0 0 Z 	1.950698	1.950698	0.000000	0.000000	0.000000	1.950698	0.000000	1.950698	1.950698	0.000000	1.950698	1.950698	1.950698	0.000000	0.000000	0.000000	1.950698	1.950698	1.950698	0.000000	0.209034	0.245302	0.311082	0.046854	0.187728	0.295869	0.008250	0.664698	0.001590	0.029593	0.307381	0.445359	0.015948	0.003187	0.228125	0.000017	0.000017	0.007122	0.992828	0.000017	0.000000	0.000000	1.000000	0.000000	0.000000	0.001753	0.050684	0.212070	0.000001	0.735492	0.033885	0.015194	0.763079	0.000040	0.187803	0.017844	0.017511	0.925904	0.000069	0.038673	0.063259	0.064164	0.697888	0.107665	0.067023	4.615987	
6665000	-66.683081	823	1	9	Z 0 Z Z Z 0 Z 0 0 0 0 0 0 Z Z 0 Z 0 0 Z 	0.000000	1.807825	0.000000	0.000000	0.000000	1.807825	0.000000	1.807825	1.807825	1.807825	1.807825	1.807825	1.807825	0.000000	0.000000	1.807825	0.000000	1.807825	1.807825	0.000000	0.035933	0.181782	0.691745	0.017461	0.073079	0.262003	0.008451	0.718638	0.002457	0.008451	0.053510	0.522102	0.309460	0.015510	0.099418	0.000216	0.000216	0.022139	0.977212	0.000216	0.000000	0.000000	1.000000	0.000000	0.000000	0.000658	0.077490	0.574668	0.000421	0.346763	0.053801	0.030699	0.838916	0.003524	0.073059	0.017665	0.014727	0.947311	0.000267	0.020030	0.029479	0.028928	0.815194	0.096506	0.029893	0.965593	
6670000	-70.568887	755	1	9	0 Z Z Z Z 0 0 0 0 0 Z Z Z 0 Z Z 0 0 0 0 	1.825842	0.000000	0.000000	0.000000	0.000000	1.825842	1.825842	1.825842	1.825842	1.825842	0.000000	0.000000	0.000000	1.825842	0.000000	0.000000	1.825842	1.825842	1.825842	1.825842	0.025053	0.319966	0.277009	0.096556	0.281416	0.000396	0.016713	0.962184	0.000076	0.020631	0.225516	0.212283	0.270879	0.002811	0.288512	0.000050	0.012710	0.000050	0.975821	0.011369	0.000000	0.000000	1.000000	0.000000	0.000000	0.000088	0.078762	0.012857	0.000088	0.908206	0.000199	0.098526	0.314659	0.000153	0.586463	0.000088	0.031013	0.876266	0.000088	0.092545	--	--	--	--	--	2.183771	
6675000	-67.462269	888	1	9	0 0 0 Z 0 0 Z 0 Z 0 0 Z 0 0 Z Z Z 0 Z Z 	2.401185	2.401185	2.401185	0.000000	2.401185	2.401185	0.000000	2.401185	0.000000	2.401185	2.401185	0.000000	2.401185	2.401185	0.000000	0.000000	0.000000	2.401185	0.000000	0.000000	0.295650	0.212633	0.321929	0.156452	0.013336	0.803385	0.097900	0.081442	0.016741	0.000532	0.316116	0.492285	0.064317	0.093587	0.033695	0.000510	0.000000	0.000510	0.998980	0.000000	0.000000	0.000000	1.000000	0.000000	0.000000	0.009160	0.719092	0.217526	0.001049	0.053173	0.293833	0.484674	0.132760	0.068479	0.020254	0.229862	0.260618	0.415013	0.069514	0.024993	0.258289	0.150660	0.441693	0.143850	0.005508	3.079358	
6680000	-68.487343	796	1	6	Z 0 Z 0 0 0 0 0 0 0 0 0 Z Z 0 0 Z 0 0 Z 	0.000000	1.436432	0.000000	1.436432	1.436432	1.436432	1.436432	1.436432	1.436432	1.436432	1.436432	1.436432	0.000000	0.000000	1.436432	1.436432	0.000000	1.436432	1.436432	0.000000	0.074070	0.273270	0.395632	0.172769	0.084259	0.612698	0.031660	0.351927	0.001462	0.002252	0.200535	0.551717	0.163382	0.005711	0.078655	0.000036	0.010274	0.010274	0.979293	0.000123	0.000000	0.000000	1.000000	0.000000	0.000000	0.017764	0.051542	0.484745	0.017734	0.428216	0.261412	0.089026	0.488477	0.029773	0.131312	0.097187	0.038639	0.795537	0.016944	0.051693	--	--	--	--	--	1.178804	
6685000	-65.610706	332	1	8	0 0 Z Z Z 0 0 0 0 0 Z Z Z Z 0 0 0 0 0 Z 	2.373034	2.373034	0.000000	0.000000	0.000000	2.373034	2.373034	2.373034	2.373034	2.373034	0.000000	0.000000	0.000000	0.000000	2.373034	2.373034	2.373034	2.373034	2.373034	0.000000	0.129868	0.233272	0.172019	0.291283	0.173558	0.171178	0.023297	0.736050	0.023297	0.046178	0.359516	0.163376	0.110869	0.014030	0.352208	0.000498	0.035929	0.000498	0.962578	0.000498	0.000000	0.000000	1.000000	0.000000	0.000000	0.015394	0.213602	0.066811	0.053289	0.650904	0.093821	0.199757	0.213819	0.137443	0.355160	0.082450	0.155837	0.401965	0.117807	0.241941	--	--	--	--	--	2.464721	
6690000	-66.697062	968	1	5	0 0 Z 0 Z 0 Z 0 0 0 0 0 Z 0 0 Z 0 0 0 0 	1.369740	1.369740	0.000000	1.369740	0.000000	1.369740	0.000000	1.369740	1.369740	1.369740	1.369740	1.369740	0.000000	1.369740	1.369740	0.000000	1.369740	1.369740	1.369740	1.369740	0.235071	0.130291	0.329681	0.131405	0.173553	0.108408	0.005392	0.866890	0.004870	0.014440	0.560649	0.200812	0.094153	0.007056	0.137331	0.000699	0.000699	0.023554	0.951493	0.023554	0.000000	0.000000	1.000000	0.000000	0.000000	0.015499	0.064852	0.611626	0.002746	0.305278	0.038292	0.024943	0.862790	0.011168	0.062806	0.016007	0.013860	0.939775	0.011137	0.019221	0.009638	0.009351	0.643822	0.283611	0.053577	3.716612	
6695000	-67.803019	870	1	11	0 0 0 Z Z 0 Z 0 0 0 0 Z Z 0 Z Z Z Z Z Z 	3.453300	3.453300	3.453300	0.000000	0.000000	3.453300	0.000000	3.453300	3.453300	3.453300	3.453300	0.000000	0.000000	3.453300	0.000000	0.000000	0.000000	0.000000	0.000000	0.000000	0.358409	0.078628	0.531175	0.031789	0.000000	0.333127	0.021676	0.644999	0.000198	0.000000	0.511160	0.177184	0.285371	0.026286	0.000000	0.019129	0.000104	0.019129	0.961639	0.000000	0.000000	0.000000	1.000000	0.000000	0.000000	0.025601	0.890152	0.079844	0.004403	0.000000	0.233558	0.389896	0.355408	0.021139	0.000000	0.123434	0.181963	0.691291	0.003312	0.000000	0.262866	0.108176	0.516019	0.112939	0.000000	8.268687	
6700000	-67.789674	501	1	9	0 0 0 0 Z 0 Z 0 0 Z 0 Z Z Z 0 Z Z 0 0 Z 	1.807988	1.807988	1.807988	1.807988	0.000000	1.807988	0.000000	1.807988	1.807988	0.000000	1.807988	0.000000	0.000000	0.000000	1.807988	0.000000	0.000000	1.807988	1.807988	0.000000	0.649997	0.034149	0.274896	0.007131	0.033827	0.391022	0.006005	0.590963	0.006005	0.006005	0.834007	0.118795	0.019311	0.000136	0.027751	0.022253	0.000246	0.029838	0.947416	0.000246	0.000000	0.000000	1.000000	0.000000	0.000000	0.026964	0.059762	0.003162	0.000003	0.910109	0.295112	0.130525	0.064388	0.001287	0.508688	0.171397	0.095299	0.435174	0.003614	0.294516	--	--	--	--	--	4.806118	
6705000	-65.627500	135	1	11	0 0 Z 0 Z Z 0 0 0 Z Z Z Z 0 Z Z Z 0 0 Z 	3.963804	3.963804	0.000000	3.963804	0.000000	0.000000	3.963804	3.963804	3.963804	0.000000	0.000000	0.000000	0.000000	3.963804	0.000000	0.000000	0.000000	3.963804	3.963804	0.000000	0.404049	0.044883	0.347601	0.004991	0.198476	0.188586	0.000508	0.775440	0.000004	0.035463	0.683584	0.036994	0.162253	0.003570	0.113599	0.000244	0.028721	0.000001	0.970789	0.000244	0.000000	0.000000	1.000000	0.000000	0.000000	0.146800	0.016772	0.068153	0.000140	0.768135	0.249632	0.017513	0.308769	0.000297	0.423788	0.142711	0.005839	0.648632	0.000070	0.202747	0.272928	0.140179	0.239731	0.024726	0.322436	5.295550	
6710000	-65.745394	33	1	8	Z 0 Z Z 0 0 Z 0 0 0 0 0 0 Z Z Z 0 0 0 Z 	0.000000	1.167961	0.000000	0.000000	1.167961	1.167961	0.000000	1.167961	1.167961	1.167961	1.167961	1.167961	1.167961	0.000000	0.000000	0.000000	1.167961	1.167961	1.167961	0.000000	0.003349	0.144500	0.810129	0.000404	0.041618	0.137982	0.013759	0.834153	0.000347	0.013759	0.001423	0.855160	0.044592	0.000004	0.098821	0.000002	0.000002	0.002499	0.997495	0.000002	0.000000	0.000000	1.000000	0.000000	0.000000	0.000426	0.035651	0.464127	0.000000	0.499796	0.008716	0.012223	0.890328	0.000009	0.088725	0.011317	0.012611	0.954664	0.000028	0.021380	0.028217	0.028706	0.860595	0.052354	0.030128	1.572537	
6715000	-66.803955	660	1	8	Z 0 Z Z 0 0 Z 0 0 0 0 0 Z Z 0 0 Z 0 Z 0 	0.000000	1.410046	0.000000	0.000000	1.410046	1.410046	0.000000	1.410046	1.410046	1.410046	1.410046	1.410046	0.000000	0.000000	1.410046	1.410046	0.000000	1.410046	0.000000	1.410046	0.006143	0.228334	0.635579	0.099038	0.030906	0.548667	0.023713	0.426216	0.001352	0.000052	0.008988	0.886345	0.079473	0.002012	0.023182	0.000224	0.000788	0.024701	0.945457	0.028831	0.000000	0.000000	1.000000	0.000000	0.000000	0.001620	0.068703	0.917576	0.006690	0.005411	0.171949	0.056857	0.756077	0.014203	0.000914	0.030201	0.013028	0.950141	0.006554	0.000076	--	--	--	--	--	3.780578	
6720000	-68.658971	829	1	9	Z 0 Z 0 Z 0 0 0 0 0 Z Z Z 0 0 Z 0 0 Z Z 	0.000000	2.328168	0.000000	2.328168	0.000000	2.328168	2.328168	2.328168	2.328168	2.328168	0.000000	0.000000	0.000000	2.328168	2.328168	0.000000	2.328168	2.328168	0.000000	0.000000	0.076814	0.263291	0.219856	0.352513	0.087526	0.382020	0.006487	0.601365	0.005999	0.004129	0.251474	0.192404	0.181758	0.038693	0.335672	0.000107	0.072802	0.002172	0.922746	0.002172	0.000000	0.000000	1.000000	0.000000	0.000000	0.089171	0.464690	0.196212	0.019516	0.230412	0.195714	0.162475	0.561092	0.017729	0.062990	0.105970	0.090137	0.712876	0.076541	0.014477	0.034587	0.227643	0.195505	0.509327	0.032938	9.525567	
6725000	-67.053623	451	1	6	0 0 0 0 0 0 0 0 0 0 0 0 Z Z Z Z Z 0 Z 0 	0.702976	0.702976	0.702976	0.702976	0.702976	0.702976	0.702976	0.702976	0.702976	0.702976	0.702976	0.702976	0.000000	0.000000	0.000000	0.000000	0.000000	0.702976	0.000000	0.702976	0.232208	0.307797	0.440510	0.000000	0.019484	0.453240	0.025403	0.521339	0.000000	0.000017	0.329349	0.611469	0.053846	0.000000	0.005336	0.002481	0.002481	0.002481	0.990076	0.002481	0.000000	0.000000	1.000000	0.000000	0.000000	0.010154	0.064812	0.920972	0.000000	0.004061	0.018389	0.008006	0.973592	0.000000	0.000012	0.001031	0.000823	0.998147	0.000000	0.000000	0.199099	0.199022	0.565720	0.000000	0.036159	1.369597	
6730000	-65.323565	694	1	8	0 0 0 0 Z 0 Z 0 0 Z Z 0 Z Z 0 Z Z 0 0 0 	1.813010	1.813010	1.813010	1.813010	0.000000	1.813010	0.000000	1.813010	1.813010	0.000000	0.000000	1.813010	0.000000	0.000000	1.813010	0.000000	0.000000	1.813010	1.813010	1.813010	0.437330	0.148630	0.210992	0.077908	0.125140	0.200190	0.006803	0.779402	0.006803	0.006803	0.637246	0.314800	0.022321	0.000093	0.025540	0.006219	0.000013	0.000047	0.987503	0.006219	0.000000	0.000000	1.000000	0.000000	0.000000	0.024160	0.046283	0.237111	0.000191	0.692255	0.065971	0.011140	0.850003	0.001798	0.071088	0.016660	0.011789	0.944394	0.010030	0.017126	0.145716	0.038592	0.219814	0.450010	0.145868	8.606331	
6735000	-68.120293	709	1	6	0 0 0 0 0 0 Z 0 0 0 0 Z Z 0 Z Z 0 0 0 Z 	2.766239	2.766239	2.766239	2.766239	2.766239	2.766239	0.000000	2.766239	2.766239	2.766239	2.766239	0.000000	0.000000	2.766239	0.000000	0.000000	2.766239	2.766239	2.766239	0.000000	0.193772	0.219663	0.360243	0.014146	0.212176	0.326153	0.056387	0.560773	0.000300	0.056387	0.256179	0.428153	0.118520	0.014351	0.182797	0.001553	0.000003	0.001758	0.996683	0.000003	0.000000	0.000000	1.000000	0.000000	0.000000	0.044986	0.116518	0.039036	0.000308	0.799153	0.201354	0.203978	0.146293	0.008548	0.439827	0.136307	0.159309	0.417731	0.002116	0.284537	0.172411	0.097064	0.549140	0.014517	0.166868	8.653348	
6740000	-66.450704	430	1	11	Z 0 Z 0 0 0 Z 0 Z 0 0 Z 0 Z Z Z Z 0 Z Z 	0.000000	2.344369	0.000000	2.344369	2.344369	2.344369	0.000000	2.344369	0.000000	2.344369	2.344369	0.000000	2.344369	0.000000	0.000000	0.000000	0.000000	2.344369	0.000000	0.000000	0.089906	0.273595	0.618934	0.014245	0.003320	0.763839	0.115031	0.107477	0.012688	0.000965	0.162085	0.666995	0.084378	0.003491	0.083051	0.000103	0.000103	0.019142	0.980652	0.000000	0.000000	0.000000	1.000000	0.000000	0.000000	0.017787	0.517102	0.458271	0.000005	0.006835	0.322399	0.373647	0.258230	0.018030	0.027694	0.212739	0.235842	0.528549	0.010276	0.012594	--	--	--	--	--	5.770110	
6745000	-70.345431	389	2	9	Z Z 1 Z 0 0 Z 0 0 0 0 0 Z Z Z Z 0 1 0 Z 	0.000000	0.000000	1.796733	0.000000	0.982313	0.982313	0.000000	0.982313	0.982313	0.982313	0.982313	0.982313	0.000000	0.000000	0.000000	0.000000	0.982313	1.796733	0.982313	0.000000	0.000000	0.292117	0.571921	0.000000	0.135962	0.000000	0.004625	0.990749	0.000000	0.004625	0.000000	0.694262	0.115946	0.000000	0.189792	0.005373	0.000005	0.001579	0.993037	0.000005	0.000000	0.000000	1.000000	0.000000	0.000000	0.000000	0.078156	0.483467	0.000000	0.438377	0.000000	0.012827	0.933774	0.000000	0.053399	0.000000	0.000761	0.997350	0.000000	0.001888	0.000000	0.004568	0.990659	0.000000	0.004773	4.419281	
6750000	-63.881142	549	1	12	0 0 Z Z Z 0 0 0 0 0 Z Z Z Z Z Z Z 0 Z Z 	3.051828	3.051828	0.000000	0.000000	0.000000	3.051828	3.051828	3.051828	3.051828	3.051828	0.000000	0.000000	0.000000	0.000000	0.000000	0.000000	0.000000	3.051828	0.000000	0.000000	0.258595	0.086498	0.653567	0.000000	0.001339	0.490394	0.006659	0.502911	0.000000	0.000036	0.577333	0.080972	0.333247	0.000000	0.008449	0.000061	0.012495	0.000061	0.987322	0.000061	0.000000	0.000000	1.000000	0.000000	0.000000	0.017713	0.739322	0.219740	0.000000	0.023225	0.316209	0.147665	0.531204	0.000000	0.004922	0.051550	0.023199	0.925118	0.000000	0.000133	0.109288	0.279816	0.604854	0.000000	0.006042	6.718469	
6755000	-64.899037	847	1	9	0 0 Z 0 Z 0 0 0 0 0 Z 0 Z Z Z Z 0 0 Z Z 	1.611149	1.611149	0.000000	1.611149	0.000000	1.611149	1.611149	1.611149	1.611149	1.611149	0.000000	1.611149	0.000000	0.000000	0.000000	0.000000	1.611149	1.611149	0.000000	0.000000	0.340740	0.144915	0.455351	0.000000	0.058994	0.137687	0.010820	0.849643	0.000000	0.001850	0.636960	0.082374	0.133045	0.000000	0.147621	0.000070	0.013334	0.000070	0.986456	0.000070	0.000000	0.000000	1.000000	0.000000	0.000000	0.043044	0.126788	0.710994	0.000000	0.119175	0.023237	0.008729	0.966672	0.000000	0.001361	0.015559	0.012341	0.971883	0.000000	0.000218	0.043517	0.329374	0.624287	0.000000	0.002822	1.191684	
6760000	-61.046350	332	1	11	0 0 Z Z Z 0 Z 0 0 Z 0 Z Z Z Z Z 0 0 0 Z 	2.403005	2.403005	0.000000	0.000000	0.000000	2.403005	0.000000	2.403005	2.403005	0.000000	2.403005	0.000000	0.000000	0.000000	0.000000	0.000000	2.403005	2.403005	2.403005	0.000000	0.201405	0.317507	0.158410	0.000000	0.322678	0.185658	0.024788	0.739792	0.000000	0.049761	0.336573	0.308027	0.003039	0.000000	0.352361	0.000334	0.000334	0.029443	0.969556	0.000334	0.000000	0.000000	1.000000	0.000000	0.000000	0.020218	0.292459	0.002763	0.000000	0.684560	0.131028	0.335661	0.037483	0.000000	0.495828	0.138997	0.325741	0.101609	0.000000	0.433652	--	--	--	--	--	5.566517	
6765000	-64.012040	551	1	10	Z 0 Z 0 Z 0 0 0 0 0 0 0 Z Z Z Z Z 0 Z Z 	0.000000	1.224248	0.000000	1.224248	0.000000	1.224248	1.224248	1.224248	1.224248	1.224248	1.224248	1.224248	0.000000	0.000000	0.000000	0.000000	0.000000	1.224248	0.000000	0.000000	0.014245	0.252640	0.731640	0.000000	0.001475	0.591411	0.000847	0.407741	0.000000	0.000001	0.067036	0.595242	0.323019	0.000000	0.014702	0.000000	0.000379	0.000366	0.999255	0.000000	0.000000	0.000000	1.000000	0.000000	0.000000	0.001713	0.030351	0.967287	0.000000	0.000649	0.093789	0.005707	0.900494	0.000000	0.000010	0.031608	0.014689	0.953641	0.000000	0.000062	--	--	--	--	--	4.597097	
6770000	-66.638813	332	1	7	Z Z Z Z 0 0 Z 0 0 0 0 0 Z 0 0 0 Z 0 0 0 	0.000000	0.000000	0.000000	0.000000	0.943188	0.943188	0.000000	0.943188	0.943188	0.943188	0.943188	0.943188	0.000000	0.943188	0.943188	0.943188	0.000000	0.943188	0.943188	0.943188	0.000000	0.068280	0.485778	0.311613	0.134329	0.000000	0.006645	0.984068	0.004644	0.004644	0.000000	0.858637	0.113028	0.008521	0.019814	0.000000	0.000050	0.006938	0.985465	0.007547	0.000000	0.000000	1.000000	0.000000	0.000000	0.000000	0.075854	0.404451	0.021089	0.498607	0.000000	0.051205	0.739213	0.042520	0.167063	0.000000	0.015727	0.927250	0.015334	0.041688	--	--	--	--	--	1.222618	
6775000	-65.581389	240	1	8	0 0 0 0 0 0 Z 0 0 Z 0 Z Z Z Z Z 0 0 0 Z 	2.336374	2.336374	2.336374	2.336374	2.336374	2.336374	0.000000	2.336374	2.336374	0.000000	2.336374	0.000000	0.000000	0.000000	0.000000	0.000000	2.336374	2.336374	2.336374	0.000000	0.234894	0.362791	0.106319	0.000000	0.295995	0.216917	0.071806	0.639471	0.000000	0.071806	0.237151	0.475148	0.023847	0.000000	0.263854	0.041231	0.003600	0.059038	0.892531	0.003600	0.000000	0.000000	1.000000	0.000000	0.000000	0.043809	0.443093	0.002134	0.000000	0.510963	0.177528	0.366810	0.053035	0.000000	0.402627	0.148032	0.290330	0.248908	0.000000	0.312730	0.271746	0.173059	0.375569	0.000000	0.179626	6.087825	
6780000	-62.197316	93	1	9	0 0 Z Z 0 0 Z 0 0 0 0 0 Z Z Z Z Z 0 Z 0 	1.599975	1.599975	0.000000	0.000000	1.599975	1.599975	0.000000	1.599975	1.599975	1.599975	1.599975	1.599975	0.000000	0.000000	0.000000	0.000000	0.000000	1.599975	0.000000	1.599975	0.346994	0.283355	0.327352	0.000000	0.042299	0.481173	0.058579	0.460037	0.000000	0.000211	0.414556	0.489445	0.081905	0.000000	0.014095	0.000016	0.000054	0.006461	0.986360	0.007109	0.000000	0.000000	1.000000	0.000000	0.000000	0.014425	0.144422	0.810135	0.000000	0.031018	0.053001	0.059689	0.886419	0.000000	0.000890	0.016840	0.015908	0.967201	0.000000	0.000051	0.081702	0.111864	0.760230	0.000000	0.046205	2.553072	
6785000	-67.352374	746	1	12	Z 0 Z Z Z 0 Z 0 0 0 Z 0 Z Z Z Z Z 0 Z 0 	0.000000	1.574799	0.000000	0.000000	0.000000	1.574799	0.000000	1.574799	1.574799	1.574799	0.000000	1.574799	0.000000	0.000000	0.000000	0.000000	0.000000	1.574799	0.000000	1.574799	0.021242	0.261225	0.681837	0.000000	0.035696	0.480434	0.003263	0.516297	0.000000	0.000006	0.033730	0.473014	0.471494	0.000000	0.021762	0.000000	0.000085	0.000077	0.983978	0.015860	0.000000	0.000000	1.000000	0.000000	0.000000	0.000539	0.088726	0.741331	0.000000	0.169404	0.135770	0.037739	0.823583	0.000000	0.002908	0.032181	0.012485	0.955273	0.000000	0.000062	0.028650	0.184540	0.678310	0.000000	0.108500	8.764997	
6790000	-66.297920	819	1	12	Z 0 0 0 Z 0 Z 0 0 0 Z Z Z Z Z Z 0 Z Z Z 	0.000000	2.661541	2.661541	2.661541	0.000000	2.661541	0.000000	2.661541	2.661541	2.661541	0.000000	0.000000	0.000000	0.000000	0.000000	0.000000	2.661541	0.000000	0.000000	0.000000	0.312738	0.131446	0.543586	0.000000	0.012230	0.558814	0.009310	0.424688	0.000000	0.007188	0.044226	0.688309	0.266329	0.000000	0.001136	0.043765	0.000047	0.001019	0.953944	0.001224	0.000000	0.000000	1.000000	0.000000	0.000000	0.002041	0.647923	0.350027	0.000000	0.000009	0.074121	0.179605	0.745690	0.000000	0.000584	0.038108	0.066361	0.894883	0.000000	0.000648	--	--	--	--	--	8.133554	
6795000	-65.932551	314	1	12	0 0 Z Z 0 0 Z 0 0 Z Z 0 Z Z Z Z Z Z Z 0 	1.803796	1.803796	0.000000	0.000000	1.803796	1.803796	0.000000	1.803796	1.803796	0.000000	0.000000	1.803796	0.000000	0.000000	0.000000	0.000000	0.000000	0.000000	0.000000	1.803796	0.258322	0.559702	0.181976	0.000000	0.000000	0.364443	0.036992	0.598565	0.000000	0.000000	0.375986	0.617311	0.006703	0.000000	0.000000	0.000154	0.002724	0.002724	0.897762	0.096637	0.000000	0.000000	1.000000	0.000000	0.000000	0.061691	0.925657	0.012652	0.000000	0.000000	0.326049	0.604453	0.069498	0.000000	0.000000	0.335758	0.411654	0.252588	0.000000	0.000000	--	--	--	--	--	4.320979	
6800000	-66.301541	902	1	11	Z 0 0 Z Z 0 Z 0 0 0 Z Z Z Z Z Z 0 0 Z 0 	0.000000	2.643831	2.643831	0.000000	0.000000	2.643831	0.000000	2.643831	2.643831	2.643831	0.000000	0.000000	0.000000	0.000000	0.000000	0.000000	2.643831	2.643831	0.000000	2.643831	0.099890	0.352589	0.452034	0.000000	0.095487	0.544086	0.007288	0.440339	0.000000	0.008288	0.021954	0.525981	0.254216	0.000000	0.197848	0.000185	0.000000	0.000000	0.999631	0.000185	0.000000	0.000000	1.000000	0.000000	0.000000	0.001258	0.698056	0.235283	0.000000	0.065403	0.045905	0.347517	0.550900	0.000000	0.055678	--	--	--	--	--	0.246175	0.215815	0.426033	0.000000	0.111977	2.664700	
6805000	-67.254039	424	1	8	0 0 Z 0 0 0 Z 0 0 Z 0 0 Z Z Z Z 0 0 0 Z 	1.694367	1.694367	0.000000	1.694367	1.694367	1.694367	0.000000	1.694367	1.694367	0.000000	1.694367	1.694367	0.000000	0.000000	0.000000	0.000000	1.694367	1.694367	1.694367	0.000000	0.158781	0.149802	0.583324	0.000000	0.108093	0.191197	0.045188	0.718426	0.000000	0.045188	0.446695	0.406883	0.015374	0.000000	0.131048	0.000025	0.000025	0.008380	0.991544	0.000025	0.000000	0.000000	1.000000	0.000000	0.000000	0.034426	0.057149	0.509360	0.000000	0.399065	0.080150	0.054493	0.714285	0.000000	0.151072	0.027015	0.022722	0.911383	0.000000	0.038880	--	--	--	--	--	4.456864	
6810000	-66.291101	451	1	11	Z 0 Z Z 0 0 Z Z 0 0 Z 0 Z 0 Z Z Z 0 Z 0 	0.000000	1.761819	0.000000	0.000000	1.761819	1.761819	0.000000	0.000000	1.761819	1.761819	0.000000	1.761819	0.000000	1.761819	0.000000	0.000000	0.000000	1.761819	0.000000	1.761819	0.062920	0.104638	0.221528	0.366235	0.244679	0.494184	0.067156	0.438049	0.000305	0.000305	0.074807	0.558499	0.291656	0.023799	0.051239	0.000000	0.000000	0.000053	0.985558	0.014389	0.000000	0.000000	1.000000	0.000000	0.000000	0.010484	0.011890	0.947915	0.000034	0.029677	0.043355	0.011147	0.944921	0.000012	0.000565	0.007176	0.005281	0.987530	0.000006	0.000007	0.078377	0.078242	0.208905	0.386588	0.247887	6.569534	
6815000	-66.825708	823	1	7	0 0 Z 0 0 0 0 0 0 0 0 0 Z Z Z Z Z 0 Z 0 	2.151668	2.151668	0.000000	2.151668	2.151668	2.151668	2.151668	2.151668	2.151668	2.151668	2.151668	2.151668	0.000000	0.000000	0.000000	0.000000	0.000000	2.151668	0.000000	2.151668	0.276168	0.222895	0.492117	0.000000	0.008820	0.230030	0.029798	0.740045	0.000000	0.000126	0.523957	0.323053	0.137140	0.000000	0.015850	0.002113	0.027941	0.027941	0.909865	0.032141	0.000000	0.000000	1.000000	0.000000	0.000000	0.026597	0.096228	0.869569	0.000000	0.007605	0.074712	0.037906	0.887019	0.000000	0.000364	0.024325	0.017501	0.958101	0.000000	0.000074	0.074576	0.147389	0.762524	0.000000	0.015512	9.582861	
6820000	-67.628469	902	1	5	0 0 Z 0 Z 0 0 0 0 0 Z 0 Z 0 0 Z 0 0 0 0 	1.219320	1.219320	0.000000	1.219320	0.000000	1.219320	1.219320	1.219320	1.219320	1.219320	0.000000	1.219320	0.000000	1.219320	1.219320	0.000000	1.219320	1.219320	1.219320	1.219320	0.214871	0.095224	0.424206	0.096591	0.169109	0.543468	0.001513	0.427409	0.000886	0.026725	0.661342	0.078904	0.139644	0.008373	0.111736	0.000000	0.000027	0.000000	0.999946	0.000026	0.000000	0.000000	1.000000	0.000000	0.000000	0.015303	0.054810	0.549429	0.001835	0.378623	0.083323	0.015684	0.752115	0.003994	0.144884	--	--	--	--	--	0.064911	0.133305	0.371903	0.280190	0.149690	6.378895	
6825000	-64.513967	314	1	11	0 0 0 Z 0 0 Z 0 0 Z Z 0 Z Z Z Z Z 0 Z Z 	2.897260	2.897260	2.897260	0.000000	2.897260	2.897260	0.000000	2.897260	2.897260	0.000000	0.000000	2.897260	0.000000	0.000000	0.000000	0.000000	0.000000	2.897260	0.000000	0.000000	0.424617	0.250595	0.287764	0.000000	0.037024	0.340887	0.069155	0.589280	0.000000	0.000677	0.252851	0.579038	0.073386	0.000000	0.094725	0.087216	0.006212	0.006212	0.900053	0.000307	0.000000	0.000000	1.000000	0.000000	0.000000	0.036260	0.309619	0.522880	0.000000	0.131240	0.164979	0.242969	0.543714	0.000000	0.048338	0.152261	0.193697	0.632710	0.000000	0.021332	--	--	--	--	--	3.979767	
6830000	-70.026420	360	1	12	Z 0 0 Z 0 0 Z 0 0 0 Z Z Z Z 0 Z Z Z Z Z 	0.000000	1.174292	1.174292	0.000000	1.174292	1.174292	0.000000	1.174292	1.174292	1.174292	0.000000	0.000000	0.000000	0.000000	1.174292	0.000000	0.000000	0.000000	0.000000	0.000000	0.053915	0.315338	0.466485	0.164262	0.000000	0.424447	0.021001	0.552625	0.001926	0.000000	0.001135	0.935581	0.062892	0.000392	0.000000	0.001701	0.000001	0.000001	0.998297	0.000000	0.000000	0.000000	1.000000	0.000000	0.000000	0.000083	0.693312	0.306523	0.000083	0.000000	0.032764	0.170511	0.794753	0.001972	0.000000	0.009101	0.016619	0.967285	0.006995	0.000000	--	--	--	--	--	1.309019	
6835000	-69.999685	731	1	11	0 0 0 0 Z 0 Z 0 0 Z Z Z 0 Z Z Z Z Z 0 Z 	3.509957	3.509957	3.509957	3.509957	0.000000	3.509957	0.000000	3.509957	3.509957	0.000000	0.000000	0.000000	3.509957	0.000000	0.000000	0.000000	0.000000	0.000000	3.509957	0.000000	0.368714	0.144565	0.320745	0.155929	0.010047	0.164907	0.031278	0.768112	0.004425	0.031278	0.466083	0.392840	0.072796	0.065852	0.002429	0.005990	0.000000	0.000016	0.993994	0.000000	0.000000	0.000000	1.000000	0.000000	0.000000	0.056250	0.932617	0.010832	0.000159	0.000142	0.195320	0.631462	0.152386	0.011665	0.009167	0.154601	0.380561	0.411203	0.009534	0.044102	--	--	--	--	--	6.159237	
6840000	-63.972611	314	1	9	0 0 0 Z 0 0 0 0 0 0 Z 0 Z Z Z Z Z 0 Z Z 	1.262744	1.262744	1.262744	0.000000	1.262744	1.262744	1.262744	1.262744	1.262744	1.262744	0.000000	1.262744	0.000000	0.000000	0.000000	0.000000	0.000000	1.262744	0.000000	0.000000	0.345003	0.293415	0.356954	0.000000	0.004628	0.304889	0.022130	0.672946	0.000000	0.000035	0.294564	0.561587	0.134715	0.000000	0.009134	0.042882	0.035594	0.002329	0.918488	0.000708	0.000000	0.000000	1.000000	0.000000	0.000000	0.007237	0.074726	0.899323	0.000000	0.018715	0.080187	0.049890	0.868485	0.000000	0.001439	0.044776	0.032315	0.922550	0.000000	0.000359	--	--	--	--	--	0.486421	
6845000	-69.306694	716	1	8	Z 0 0 Z 0 0 Z 0 0 0 Z 0 Z 0 Z Z 0 0 0 Z 	0.000000	2.461049	2.461049	0.000000	2.461049	2.461049	0.000000	2.461049	2.461049	2.461049	0.000000	2.461049	0.000000	2.461049	0.000000	0.000000	2.461049	2.461049	2.461049	0.000000	0.152908	0.250705	0.285805	0.100708	0.209873	0.455170	0.055349	0.433905	0.000228	0.055349	0.037966	0.534079	0.172202	0.043247	0.212506	0.005166	0.000008	0.000008	0.994811	0.000008	0.000000	0.000000	1.000000	0.000000	0.000000	0.000199	0.074893	0.237361	0.000036	0.687511	0.082258	0.135544	0.417658	0.002419	0.362120	0.030516	0.053833	0.810554	0.000328	0.104770	0.285940	0.119721	0.350412	0.108677	0.135250	3.542936	
6850000	-63.617335	78	1	9	0 0 0 Z 0 0 Z 0 0 0 Z 0 Z Z Z Z Z 0 Z 0 	1.329181	1.329181	1.329181	0.000000	1.329181	1.329181	0.000000	1.329181	1.329181	1.329181	0.000000	1.329181	0.000000	0.000000	0.000000	0.000000	0.000000	1.329181	0.000000	1.329181	0.296423	0.260326	0.416219	0.000000	0.027032	0.484714	0.045811	0.469376	0.000000	0.000099	0.294269	0.581576	0.117679	0.000000	0.006476	0.002629	0.000009	0.000009	0.994537	0.002817	0.000000	0.000000	1.000000	0.000000	0.000000	0.006897	0.143651	0.830810	0.000000	0.018642	0.070712	0.066805	0.861596	0.000000	0.000887	0.032018	0.031664	0.936101	0.000000	0.000216	0.297564	0.130162	0.533579	0.000000	0.038694	4.465510	
6855000	-67.294738	51	1	10	0 0 0 0 0 0 Z 0 0 0 0 Z Z Z Z Z Z Z Z Z 	2.601928	2.601928	2.601928	2.601928	2.601928	2.601928	0.000000	2.601928	2.601928	2.601928	2.601928	0.000000	0.000000	0.000000	0.000000	0.000000	0.000000	0.000000	0.000000	0.000000	0.203633	0.375256	0.421111	0.000000	0.000000	0.460735	0.079035	0.460230	0.000000	0.000000	0.232082	0.538090	0.229828	0.000000	0.000000	0.040136	0.002970	0.050376	0.906518	0.000000	0.000000	0.000000	1.000000	0.000000	0.000000	0.036627	0.622116	0.341257	0.000000	0.000000	0.179498	0.310628	0.509874	0.000000	0.000000	0.069336	0.111743	0.818921	0.000000	0.000000	0.097381	0.040691	0.861928	0.000000	0.000000	3.744040	
6860000	-65.008289	332	1	10	Z Z 0 Z 0 0 0 0 0 0 Z 0 Z Z Z Z Z 0 Z 0 	0.000000	0.000000	1.333225	0.000000	1.333225	1.333225	1.333225	1.333225	1.333225	1.333225	0.000000	1.333225	0.000000	0.000000	0.000000	0.000000	0.000000	1.333225	0.000000	1.333225	0.000000	0.287872	0.672232	0.000000	0.039896	0.000000	0.010288	0.989683	0.000000	0.000029	0.000000	0.675439	0.318798	0.000000	0.005762	0.012043	0.010934	0.000305	0.964727	0.011990	0.000000	0.000000	1.000000	0.000000	0.000000	0.000000	0.135245	0.854785	0.000000	0.009970	0.000000	0.049359	0.949618	0.000000	0.001023	0.000000	0.015794	0.984128	0.000000	0.000078	--	--	--	--	--	7.325214	
6865000	-65.395162	872	1	8	0 0 Z 0 0 0 Z 0 0 0 Z 0 Z Z Z Z Z 0 0 0 	1.860201	1.860201	0.000000	1.860201	1.860201	1.860201	0.000000	1.860201	1.860201	1.860201	0.000000	1.860201	0.000000	0.000000	0.000000	0.000000	0.000000	1.860201	1.860201	1.860201	0.227165	0.249638	0.359763	0.000000	0.163435	0.151062	0.033605	0.800539	0.000000	0.014794	0.356629	0.466059	0.148920	0.000000	0.028392	0.000008	0.000008	0.000008	0.995212	0.004765	0.000000	0.000000	1.000000	0.000000	0.000000	0.050608	0.137497	0.374425	0.000000	0.437470	0.059434	0.065632	0.749927	0.000000	0.125007	0.031092	0.032088	0.899820	0.000000	0.037001	0.073881	0.074381	0.510338	0.000000	0.341399	7.217682	
6870000	-71.476366	988	1	8	0 0 0 Z 0 0 0 0 0 0 Z Z 0 Z Z Z Z Z 0 0 	2.545845	2.545845	2.545845	0.000000	2.545845	2.545845	2.545845	2.545845	2.545845	2.545845	0.000000	0.000000	2.545845	0.000000	0.000000	0.000000	0.000000	0.000000	2.545845	2.545845	0.220318	0.211787	0.478196	0.022297	0.067403	0.123908	0.022618	0.843466	0.000728	0.009280	0.308356	0.392025	0.262714	0.020283	0.016623	0.017831	0.017831	0.000370	0.946137	0.017831	0.000000	0.000000	1.000000	0.000000	0.000000	0.053079	0.612207	0.319196	0.000210	0.015309	0.069049	0.195512	0.719819	0.000626	0.014994	0.046371	0.055723	0.863787	0.000646	0.033473	0.187733	0.190630	0.393333	0.052748	0.175556	2.127858	
6875000	-70.177736	632	1	6	0 0 Z 0 0 0 Z 0 0 0 0 0 Z 0 Z 0 0 0 Z Z 	1.584072	1.584072	0.000000	1.584072	1.584072	1.584072	0.000000	1.584072	1.584072	1.584072	1.584072	1.584072	0.000000	1.584072	0.000000	1.584072	1.584072	1.584072	0.000000	0.000000	0.225947	0.285493	0.400070	0.026891	0.061600	0.478025	0.054171	0.461055	0.000353	0.006396	0.279270	0.525146	0.090855	0.016899	0.087830	0.000055	0.000055	0.012424	0.987466	0.000000	0.000000	0.000000	1.000000	0.000000	0.000000	0.049776	0.186829	0.673800	0.002768	0.086827	0.154740	0.090952	0.733841	0.000973	0.019495	--	--	--	--	--	0.008827	0.006653	0.982842	0.001622	0.000056	6.213973	
6880000	-64.337456	51	1	8	0 0 Z Z 0 0 0 0 0 Z 0 0 0 Z Z Z Z 0 0 Z 	1.115519	1.115519	0.000000	0.000000	1.115519	1.115519	1.115519	1.115519	1.115519	0.000000	1.115519	1.115519	1.115519	0.000000	0.000000	0.000000	0.000000	1.115519	1.115519	0.000000	0.295065	0.292517	0.229641	0.021844	0.160933	0.582033	0.029092	0.385901	0.001252	0.001722	0.246763	0.722237	0.005831	0.002363	0.022805	0.000250	0.013888	0.013888	0.971724	0.000250	0.000000	0.000000	1.000000	0.000000	0.000000	0.000618	0.029135	0.313614	0.000000	0.656633	0.088885	0.042075	0.755863	0.000192	0.112985	0.016169	0.011132	0.953917	0.000040	0.018742	0.004760	0.029401	0.956476	0.004242	0.005121	5.210699	
6885000	-68.361730	863	1	8	0 Z 0 Z 0 0 Z 0 0 0 0 0 Z Z Z Z Z 0 0 0 	1.014914	0.000000	1.014914	0.000000	1.014914	1.014914	0.000000	1.014914	1.014914	1.014914	1.014914	1.014914	0.000000	0.000000	0.000000	0.000000	0.000000	1.014914	1.014914	1.014914	0.018596	0.121389	0.761072	0.000000	0.098943	0.000022	0.006045	0.989892	0.000000	0.004040	0.048986	0.777197	0.140394	0.000000	0.033423	0.011162	0.000307	0.011162	0.966206	0.011162	0.000000	0.000000	1.000000	0.000000	0.000000	0.000019	0.065895	0.496288	0.000000	0.437797	0.000013	0.012163	0.936781	0.000000	0.051044	0.000008	0.006221	0.983868	0.000000	0.009902	--	--	--	--	--	5.724315	
6890000	-74.750734	26	1	6	Z 0 0 0 Z 0 0 0 0 0 Z Z 0 0 Z 0 0 0 Z 0 	0.000000	1.088229	1.088229	1.088229	0.000000	1.088229	1.088229	1.088229	1.088229	1.088229	0.000000	0.000000	1.088229	1.088229	0.000000	1.088229	1.088229	1.088229	0.000000	1.088229	0.216657	0.229824	0.358753	0.100350	0.094416	0.245692	0.005026	0.746100	0.001591	0.001591	0.221617	0.237549	0.112048	0.127411	0.301376	0.013812	0.013812	0.000184	0.956958	0.015233	0.000000	0.000000	1.000000	0.000000	0.000000	0.006182	0.519750	0.466658	0.000622	0.006788	0.028645	0.062965	0.904305	0.001920	0.002165	0.014951	0.019008	0.965348	0.000345	0.000348	0.193495	0.200720	0.505992	0.075847	0.023946	2.937023	
6895000	-66.503858	847	1	8	Z 0 Z Z Z 0 Z 0 0 0 Z 0 0 Z 0 Z 0 0 0 0 	0.000000	2.380398	0.000000	0.000000	0.000000	2.380398	0.000000	2.380398	2.380398	2.380398	0.000000	2.380398	2.380398	0.000000	2.380398	0.000000	2.380398	2.380398	2.380398	2.380398	0.030579	0.213987	0.290115	0.200468	0.264852	0.234507	0.025962	0.618007	0.062434	0.059089	0.061116	0.390581	0.282239	0.019868	0.246196	0.000002	0.000423	0.000373	0.969861	0.029341	0.000000	0.000000	1.000000	0.000000	0.000000	0.000889	0.185697	0.361795	0.000889	0.450728	0.026829	0.043551	0.787483	0.009592	0.132545	0.034788	0.041775	0.839399	0.030799	0.053239	0.004280	0.036935	0.240090	0.542336	0.176360	5.197328	
6900000	-66.685925	332	1	4	0 0 Z 0 0 0 0 0 0 0 0 0 Z Z Z 0 0 0 0 0 	0.508249	0.508249	0.000000	0.508249	0.508249	0.508249	0.508249	0.508249	0.508249	0.508249	0.508249	0.508249	0.000000	0.000000	0.000000	0.508249	0.508249	0.508249	0.508249	0.508249	0.043324	0.168001	0.683417	0.020903	0.084355	0.025769	0.002244	0.969742	0.000001	0.002244	0.440459	0.518269	0.010275	0.000006	0.030992	0.000009	0.001942	0.001942	0.994165	0.001942	0.000000	0.000000	1.000000	0.000000	0.000000	0.009591	0.040845	0.469070	0.000178	0.480315	0.015263	0.015712	0.891583	0.000205	0.077237	0.002895	0.002804	0.986034	0.000006	0.008261	--	--	--	--	--	0.260281	
6905000	-64.216521	135	1	8	0 0 Z Z Z Z Z 0 0 0 0 0 0 Z 0 Z 0 0 0 Z 	1.328137	1.328137	0.000000	0.000000	0.000000	0.000000	0.000000	1.328137	1.328137	1.328137	1.328137	1.328137	1.328137	0.000000	1.328137	0.000000	1.328137	1.328137	1.328137	0.000000	0.109564	0.001928	0.680138	0.137345	0.071026	0.212693	0.000043	0.741295	0.024083	0.021885	0.430474	0.120120	0.209607	0.019920	0.219879	0.000004	0.000000	0.003569	0.996423	0.000004	0.000000	0.000000	1.000000	0.000000	0.000000	0.002267	0.001533	0.421129	0.001297	0.573774	0.033812	0.000988	0.779260	0.013047	0.172893	0.011869	0.000107	0.946310	0.009576	0.032138	0.008158	0.000047	0.731188	0.249968	0.010639	3.665467	
6910000	-70.334656	928	1	12	0 0 Z Z 0 Z Z 0 Z Z 0 Z Z Z Z Z 0 0 0 Z 	2.702890	2.702890	0.000000	0.000000	2.702890	0.000000	0.000000	2.702890	0.000000	0.000000	2.702890	0.000000	0.000000	0.000000	0.000000	0.000000	2.702890	2.702890	2.702890	0.000000	0.286385	0.246010	0.000000	0.000000	0.467605	0.879371	0.021103	0.000000	0.000000	0.099526	0.187853	0.665562	0.000000	0.000000	0.146585	0.001860	0.000085	0.080869	0.915327	0.001860	0.000000	0.000000	1.000000	0.000000	0.000000	0.051518	0.109831	0.000000	0.000000	0.838651	0.189679	0.273049	0.000000	0.000000	0.537272	0.274052	0.126436	0.000000	0.000000	0.599512	0.314792	0.146159	0.000000	0.000000	0.539049	1.991338	
6915000	-66.938127	742	1	10	Z 0 0 Z Z 0 Z 0 0 0 Z 0 Z Z Z Z 0 0 0 Z 	0.000000	2.555475	2.555475	0.000000	0.000000	2.555475	0.000000	2.555475	2.555475	2.555475	0.000000	2.555475	0.000000	0.000000	0.000000	0.000000	2.555475	2.555475	2.555475	0.000000	0.135590	0.144104	0.473638	0.000000	0.246668	0.387961	0.009314	0.546940	0.000000	0.055785	0.028627	0.365328	0.259514	0.000000	0.346531	0.082815	0.000222	0.003077	0.910809	0.003077	0.000000	0.000000	1.000000	0.000000	0.000000	0.001259	0.226433	0.296156	0.000000	0.476153	0.043579	0.124403	0.514283	0.000000	0.317735	0.031422	0.068927	0.804392	0.000000	0.095259	0.431898	0.017717	0.448864	0.000000	0.101520	7.459526	
6920000	-70.979745	487	1	7	Z 0 0 0 0 0 0 0 0 0 0 Z Z 0 0 Z 0 Z Z Z 	0.000000	1.620506	1.620506	1.620506	1.620506	1.620506	1.620506	1.620506	1.620506	1.620506	1.620506	0.000000	0.000000	1.620506	1.620506	0.000000	1.620506	0.000000	0.000000	0.000000	0.058569	0.174476	0.551111	0.215503	0.000340	0.110611	0.014246	0.866691	0.007991	0.000462	0.125627	0.671747	0.155057	0.045200	0.002369	0.024994	0.024994	0.028648	0.921173	0.000191	0.000000	0.000000	1.000000	0.000000	0.000000	0.000651	0.214060	0.771717	0.013572	0.000000	0.007805	0.042217	0.942147	0.007819	0.000013	0.037970	0.045863	0.869510	0.046230	0.000427	--	--	--	--	--	3.802845	
6925000	-65.823175	135	1	9	0 0 0 0 Z 0 Z 0 0 0 Z 0 Z Z Z Z 0 0 Z Z 	1.284918	1.284918	1.284918	1.284918	0.000000	1.284918	0.000000	1.284918	1.284918	1.284918	0.000000	1.284918	0.000000	0.000000	0.000000	0.000000	1.284918	1.284918	0.000000	0.000000	0.460502	0.044853	0.475002	0.000000	0.019643	0.149740	0.005685	0.843527	0.000000	0.001047	0.515003	0.212493	0.143918	0.000000	0.128586	0.002959	0.000000	0.000003	0.997036	0.000003	0.000000	0.000000	1.000000	0.000000	0.000000	0.031126	0.086536	0.849161	0.000000	0.033177	0.030638	0.019204	0.948633	0.000000	0.001525	0.008699	0.008230	0.982987	0.000000	0.000084	0.322027	0.007711	0.667476	0.000000	0.002786	9.302664	
6930000	-64.662511	709	1	10	0 0 Z Z 0 Z 0 0 0 0 0 0 Z Z Z Z Z 0 Z Z 	1.393044	1.393044	0.000000	0.000000	1.393044	0.000000	1.393044	1.393044	1.393044	1.393044	1.393044	1.393044	0.000000	0.000000	0.000000	0.000000	0.000000	1.393044	0.000000	0.000000	0.114777	0.002581	0.882629	0.000000	0.000012	0.461936	0.000756	0.537307	0.000000	0.000000	0.445282	0.269644	0.282675	0.000000	0.002399	0.000000	0.000260	0.000260	0.999481	0.000000	0.000000	0.000000	1.000000	0.000000	0.000000	0.001519	0.000033	0.998446	0.000000	0.000002	0.162084	0.001511	0.836399	0.000000	0.000006	0.029748	0.000073	0.970179	0.000000	0.000000	0.009158	0.000325	0.990517	0.000000	0.000000	3.284954	
6935000	-67.358777	498	2	7	0 0 0 1 0 1 Z 0 0 1 Z Z 1 1 Z Z Z 0 0 Z 	5.019283	5.019283	5.019283	0.467872	5.019283	0.467872	0.000000	5.019283	5.019283	0.467872	0.000000	0.000000	0.467872	0.467872	0.000000	0.000000	0.000000	5.019283	5.019283	0.000000	0.174678	0.321796	0.179636	0.016769	0.307121	0.194170	0.047314	0.673467	0.000391	0.084659	0.115890	0.492909	0.064146	0.001072	0.325983	0.051829	0.001581	0.001933	0.944562	0.000096	0.000000	0.000000	1.000000	0.000000	0.000000	0.004857	0.022659	0.002172	0.000002	0.970310	0.081356	0.123848	0.062749	0.000103	0.731944	0.115858	0.173534	0.233885	0.000909	0.475814	0.297599	0.206980	0.232049	0.051814	0.211558	8.105113	
6940000	-65.629185	142	1	10	0 0 0 Z 0 0 Z 0 0 0 Z 0 Z Z Z Z Z 0 Z Z 	2.189308	2.189308	2.189308	0.000000	2.189308	2.189308	0.000000	2.189308	2.189308	2.189308	0.000000	2.189308	0.000000	0.000000	0.000000	0.000000	0.000000	2.189308	0.000000	0.000000	0.328469	0.246802	0.410359	0.000000	0.014370	0.192407	0.025693	0.781826	0.000000	0.000074	0.258993	0.515652	0.182500	0.000000	0.042855	0.022405	0.000206	0.000206	0.977181	0.000001	0.000000	0.000000	1.000000	0.000000	0.000000	0.005800	0.191232	0.786026	0.000000	0.016942	0.053403	0.073305	0.871995	0.000000	0.001297	0.015464	0.017204	0.967262	0.000000	0.000070	0.376897	0.063986	0.558658	0.000000	0.000459	4.571053	
6945000	-65.131015	332	1	10	Z 0 Z Z Z 0 Z 0 0 0 Z 0 Z Z Z 0 Z 0 0 0 	0.000000	3.102943	0.000000	0.000000	0.000000	3.102943	0.000000	3.102943	3.102943	3.102943	0.000000	3.102943	0.000000	0.000000	0.000000	3.102943	0.000000	3.102943	3.102943	3.102943	0.087763	0.230548	0.238242	0.158022	0.285426	0.425840	0.029121	0.520824	0.000310	0.023905	0.165420	0.287452	0.470906	0.000862	0.075359	0.000008	0.000938	0.000803	0.955384	0.042868	0.000000	0.000000	1.000000	0.000000	0.000000	0.010562	0.339020	0.364034	0.004835	0.281549	0.209796	0.230200	0.389371	0.014709	0.155925	0.187472	0.192572	0.496296	0.005259	0.118402	--	--	--	--	--	5.048007	
6950000	-68.156648	252	1	10	0 0 0 Z Z 0 Z Z 0 Z Z 0 Z Z 0 Z Z 0 0 0 	2.369952	2.369952	2.369952	0.000000	0.000000	2.369952	0.000000	0.000000	2.369952	0.000000	0.000000	2.369952	0.000000	0.000000	2.369952	0.000000	0.000000	2.369952	2.369952	2.369952	0.354188	0.107864	0.249205	0.131804	0.156938	0.487257	0.012339	0.475726	0.012339	0.012339	0.598467	0.270365	0.072122	0.000991	0.058055	0.013846	0.000001	0.000263	0.972046	0.013846	0.000000	0.000000	1.000000	0.000000	0.000000	0.002457	0.013169	0.210787	0.000345	0.773242	0.050654	0.006619	0.765191	0.003433	0.174103	0.010205	0.007361	0.957079	0.007101	0.018253	0.142077	0.010144	0.255407	0.446484	0.145888	5.667638	
6955000	-65.582677	240	1	10	0 0 0 0 0 0 Z 0 0 0 Z Z Z Z Z Z Z Z Z 0 	1.734875	1.734875	1.734875	1.734875	1.734875	1.734875	0.000000	1.734875	1.734875	1.734875	0.000000	0.000000	0.000000	0.000000	0.000000	0.000000	0.000000	0.000000	0.000000	1.734875	0.267910	0.297103	0.434987	0.000000	0.000000	0.186478	0.040775	0.772747	0.000000	0.000000	0.303507	0.497189	0.199304	0.000000	0.000000	0.027014	0.001293	0.000403	0.933117	0.038173	0.000000	0.000000	1.000000	0.000000	0.000000	0.049574	0.836053	0.114373	0.000000	0.000000	0.107889	0.348347	0.543763	0.000000	0.000000	0.030466	0.080170	0.889365	0.000000	0.000000	0.408503	0.168463	0.423034	0.000000	0.000000	3.125938	
6960000	-65.594497	451	1	8	Z 0 Z Z 0 0 0 0 0 0 0 0 Z Z 0 0 Z 0 Z Z 	0.000000	1.390846	0.000000	0.000000	1.390846	1.390846	1.390846	1.390846	1.390846	1.390846	1.390846	1.390846	0.000000	0.000000	1.390846	1.390846	0.000000	1.390846	0.000000	0.000000	0.081862	0.283939	0.293366	0.284074	0.056758	0.513784	0.047303	0.436132	0.002642	0.000138	0.027465	0.779195	0.140113	0.006063	0.047164	0.000026	0.009171	0.009171	0.981605	0.000026	0.000000	0.000000	1.000000	0.000000	0.000000	0.005824	0.120839	0.829619	0.026599	0.017119	0.034083	0.035297	0.927098	0.003275	0.000247	0.004639	0.004329	0.988180	0.002847	0.000004	0.127281	0.208906	0.270529	0.352739	0.040544	3.679311	
6965000	-63.896973	51	2	8	0 0 1 0 0 0 Z 0 0 Z 1 Z Z 1 Z Z 1 0 Z Z 	2.617879	2.617879	1.377050	2.617879	2.617879	2.617879	0.000000	2.617879	2.617879	0.000000	1.377050	0.000000	0.000000	1.377050	0.000000	0.000000	1.377050	2.617879	0.000000	0.000000	0.230336	0.269353	0.232011	0.061328	0.206973	0.428562	0.070442	0.495231	0.000147	0.005618	0.277936	0.440394	0.034011	0.019543	0.228117	0.016553	0.001437	0.025305	0.956500	0.000206	0.000000	0.000000	1.000000	0.000000	0.000000	0.155725	0.655631	0.041155	0.000496	0.146994	0.367473	0.415965	0.158360	0.002260	0.055942	0.164713	0.197764	0.626077	0.001067	0.010378	0.168296	0.062380	0.727170	0.039684	0.002470	3.903068	
6970000	-66.751429	676	1	9	Z 0 Z 0 0 0 Z 0 0 0 0 Z 0 0 Z Z Z Z Z 0 	0.000000	1.620606	0.000000	1.620606	1.620606	1.620606	0.000000	1.620606	1.620606	1.620606	1.620606	0.000000	1.620606	1.620606	0.000000	0.000000	0.000000	0.000000	0.000000	1.620606	0.020896	0.152658	0.786322	0.039894	0.000230	0.116560	0.013086	0.869727	0.000626	0.000001	0.038695	0.739769	0.120835	0.099843	0.000858	0.000112	0.000112	0.009538	0.978598	0.011640	0.000000	0.000000	1.000000	0.000000	0.000000	0.000359	0.312882	0.686497	0.000262	0.000000	0.054412	0.112692	0.826082	0.006765	0.000050	0.042497	0.056743	0.898279	0.002467	0.000014	--	--	--	--	--	5.593216	
6975000	-64.667793	727	1	6	0 0 0 0 0 0 Z 0 0 0 0 0 Z Z 0 Z Z 0 0 Z 	1.099510	1.099510	1.099510	1.099510	1.099510	1.099510	0.000000	1.099510	1.099510	1.099510	1.099510	1.099510	0.000000	0.000000	1.099510	0.000000	0.000000	1.099510	1.099510	0.000000	0.138936	0.129199	0.665473	0.041409	0.024984	0.055833	0.009195	0.923846	0.005490	0.005636	0.159348	0.793334	0.039217	0.000127	0.007974	0.001067	0.000001	0.001067	0.997864	0.000000	0.000000	0.000000	1.000000	0.000000	0.000000	0.016295	0.066121	0.466010	0.000469	0.451105	0.038303	0.041608	0.781635	0.012157	0.126296	0.010057	0.010618	0.951710	0.006027	0.021588	--	--	--	--	--	1.556654	
6980000	-62.868201	244	1	7	0 0 Z Z 0 0 Z 0 0 0 0 0 Z Z 0 Z Z 0 0 0 	1.090448	1.090448	0.000000	0.000000	1.090448	1.090448	0.000000	1.090448	1.090448	1.090448	1.090448	1.090448	0.000000	0.000000	1.090448	0.000000	0.000000	1.090448	1.090448	1.090448	0.067017	0.237413	0.526684	0.049067	0.119818	0.094599	0.011814	0.884419	0.004428	0.004740	0.080291	0.865944	0.038028	0.000229	0.015508	0.000003	0.000011	0.003126	0.993550	0.003311	0.000000	0.000000	1.000000	0.000000	0.000000	0.000944	0.029686	0.858021	0.000363	0.110986	0.025657	0.019388	0.917891	0.011496	0.025568	0.003321	0.002977	0.987938	0.002476	0.003288	0.011747	0.019680	0.573341	0.316349	0.078884	4.718167	
6985000	-62.734554	693	1	11	Z 0 Z Z 0 0 Z 0 0 0 0 0 Z Z Z Z Z 0 Z Z 	0.000000	1.296943	0.000000	0.000000	1.296943	1.296943	0.000000	1.296943	1.296943	1.296943	1.296943	1.296943	0.000000	0.000000	0.000000	0.000000	0.000000	1.296943	0.000000	0.000000	0.042637	0.439631	0.490736	0.000000	0.026997	0.661721	0.029757	0.308474	0.000000	0.000048	0.004046	0.925775	0.056784	0.000000	0.013395	0.000000	0.000000	0.000143	0.999857	0.000000	0.000000	0.000000	1.000000	0.000000	0.000000	0.001113	0.085597	0.907524	0.000000	0.005766	0.051651	0.030280	0.917969	0.000000	0.000099	0.014568	0.011114	0.974291	0.000000	0.000027	0.010043	0.008610	0.981322	0.000000	0.000026	2.976688	
6990000	-64.852465	694	1	10	0 0 Z Z Z Z Z 0 0 Z 0 0 0 Z 0 Z Z 0 0 Z 	1.904196	1.904196	0.000000	0.000000	0.000000	0.000000	0.000000	1.904196	1.904196	0.000000	1.904196	1.904196	1.904196	0.000000	1.904196	0.000000	0.000000	1.904196	1.904196	0.000000	0.234922	0.001908	0.360486	0.375684	0.026999	0.268239	0.000016	0.695637	0.029615	0.006493	0.876850	0.028831	0.040271	0.014951	0.039097	0.000016	0.000000	0.007467	0.992501	0.000016	0.000000	0.000000	1.000000	0.000000	0.000000	0.000912	0.001009	0.234959	0.000228	0.762892	0.026138	0.000116	0.875226	0.004632	0.093888	0.014217	0.000102	0.950019	0.012964	0.022699	0.034537	0.000962	0.502432	0.426290	0.035778	3.399560	
6995000	-67.252575	86	1	10	0 0 0 Z 0 0 Z 0 0 0 Z Z Z 0 Z Z Z Z 0 Z 	2.850674	2.850674	2.850674	0.000000	2.850674	2.850674	0.000000	2.850674	2.850674	2.850674	0.000000	0.000000	0.000000	2.850674	0.000000	0.000000	0.000000	0.000000	2.850674	0.000000	0.217464	0.225227	0.290442	0.119309	0.147558	0.335742	0.097742	0.547376	0.001303	0.017836	0.242865	0.504925	0.181287	0.056505	0.014418	0.006803	0.000014	0.000015	0.993168	0.000000	0.000000	0.000000	1.000000	0.000000	0.000000	0.035905	0.753827	0.202869	0.003496	0.003903	0.154245	0.302751	0.537216	0.001617	0.004171	0.049022	0.069457	0.857529	0.000847	0.023145	0.254369	0.074881	0.613636	0.047965	0.009148	6.554295	
7000000	-70.539316	595	1	10	0 0 Z Z Z Z 0 0 0 0 Z 0 Z 0 0 Z Z Z Z 0 	1.965043	1.965043	0.000000	0.000000	0.000000	0.000000	1.965043	1.965043	1.965043	1.965043	0.000000	1.965043	0.000000	1.965043	1.965043	0.000000	0.000000	0.000000	0.000000	1.965043	0.405936	0.024720	0.355519	0.189406	0.024418	0.556913	0.000016	0.438217	0.004838	0.000016	0.756488	0.001403	0.222624	0.019252	0.000234	0.000042	0.012852	0.000139	0.974115	0.012852	0.000000	0.000000	1.000000	0.000000	0.000000	0.028956	0.004835	0.941063	0.025042	0.000104	0.226269	0.000794	0.731231	0.041074	0.000632	0.080047	0.000283	0.887395	0.031997	0.000279	0.136805	0.046512	0.435913	0.334262	0.046507	3.296146	
7005000	-70.410859	902	1	8	0 0 0 0 0 Z Z 0 0 0 0 0 Z 0 Z Z Z Z 0 Z 	1.066580	1.066580	1.066580	1.066580	1.066580	0.000000	0.000000	1.066580	1.066580	1.066580	1.066580	1.066580	0.000000	1.066580	0.000000	0.000000	0.000000	0.000000	1.066580	0.000000	0.179846	0.008979	0.799721	0.000119	0.011335	0.546357	0.001489	0.451426	0.000001	0.000728	0.531509	0.260432	0.204041	0.002414	0.001604	0.000018	0.000000	0.000018	0.999963	0.000000	0.000000	0.000000	1.000000	0.000000	0.000000	0.012080	0.006759	0.963070	0.000003	0.018088	0.050270	0.001182	0.942968	0.000002	0.005579	--	--	--	--	--	0.087239	0.001776	0.885769	0.000302	0.024914	2.591535	
7010000	-66.824912	26	1	8	0 0 Z Z 0 0 Z 0 0 0 0 0 Z Z 0 Z 0 0 Z Z 	2.478342	2.478342	0.000000	0.000000	2.478342	2.478342	0.000000	2.478342	2.478342	2.478342	2.478342	2.478342	0.000000	0.000000	2.478342	0.000000	2.478342	2.478342	0.000000	0.000000	0.204855	0.173888	0.293032	0.242016	0.086209	0.454646	0.083173	0.430057	0.015232	0.016892	0.293051	0.357933	0.130223	0.005047	0.213746	0.000655	0.000571	0.031665	0.967092	0.000018	0.000000	0.000000	1.000000	0.000000	0.000000	0.019753	0.271145	0.693518	0.002745	0.012839	0.225916	0.166868	0.563130	0.023066	0.021019	0.194116	0.139348	0.565917	0.079415	0.021204	0.082462	0.058784	0.341186	0.507170	0.010398	6.798089	
7015000	-66.128121	26	1	9	0 0 Z Z 0 0 0 0 0 0 0 0 Z Z 0 Z Z Z Z Z 	1.532220	1.532220	0.000000	0.000000	1.532220	1.532220	1.532220	1.532220	1.532220	1.532220	1.532220	1.532220	0.000000	0.000000	1.532220	0.000000	0.000000	0.000000	0.000000	0.000000	0.287204	0.249259	0.339015	0.124522	0.000000	0.401119	0.042413	0.549588	0.006880	0.000000	0.474877	0.429191	0.094477	0.001455	0.000000	0.000460	0.018119	0.018119	0.963302	0.000000	0.000000	0.000000	1.000000	0.000000	0.000000	0.014249	0.351061	0.633806	0.000884	0.000000	0.136748	0.107217	0.746118	0.009917	0.000000	0.081267	0.057769	0.824333	0.036631	0.000000	0.046906	0.107286	0.467757	0.378052	0.000000	8.982717	
7020000	-71.045355	21	1	4	0 0 0 0 0 0 0 0 0 0 Z 0 Z 0 Z Z 0 0 0 0 	1.409935	1.409935	1.409935	1.409935	1.409935	1.409935	1.409935	1.409935	1.409935	1.409935	0.000000	1.409935	0.000000	1.409935	0.000000	0.000000	1.409935	1.409935	1.409935	1.409935	0.227740	0.245215	0.368726	0.019544	0.138776	0.394948	0.028461	0.548082	0.000048	0.028461	0.369032	0.434138	0.117585	0.004059	0.075186	0.003620	0.003620	0.000030	0.989110	0.003620	0.000000	0.000000	1.000000	0.000000	0.000000	0.006371	0.021634	0.685606	0.000003	0.286385	0.085449	0.020798	0.834177	0.000056	0.059520	0.006304	0.003778	0.984624	0.000003	0.005291	0.170473	0.168324	0.445398	0.046194	0.169611	8.307048	
7025000	-66.897539	135	1	5	0 0 0 0 0 0 0 0 0 Z 0 0 Z 0 Z 0 0 0 Z Z 	1.176995	1.176995	1.176995	1.176995	1.176995	1.176995	1.176995	1.176995	1.176995	0.000000	1.176995	1.176995	0.000000	1.176995	0.000000	1.176995	1.176995	1.176995	0.000000	0.000000	0.225954	0.380009	0.371860	0.008195	0.013983	0.140803	0.014526	0.843807	0.000037	0.000827	0.292864	0.612270	0.007251	0.013213	0.074403	0.003195	0.003195	0.003195	0.990404	0.000010	0.000000	0.000000	1.000000	0.000000	0.000000	0.052258	0.128806	0.757134	0.001898	0.059905	0.035460	0.025459	0.936502	0.000160	0.002418	0.008122	0.007239	0.984547	0.000015	0.000077	0.052130	0.051410	0.889395	0.006311	0.000753	2.236838	
7030000	-65.761771	888	1	12	0 0 Z Z 0 0 Z 0 Z Z 0 Z Z Z Z Z 0 0 Z Z 	4.585928	4.585928	0.000000	0.000000	4.585928	4.585928	0.000000	4.585928	0.000000	0.000000	4.585928	0.000000	0.000000	0.000000	0.000000	0.000000	4.585928	4.585928	0.000000	0.000000	0.238509	0.322949	0.000000	0.000000	0.438542	0.779502	0.164681	0.000000	0.000000	0.055817	0.192499	0.309342	0.000000	0.000000	0.498159	0.000001	0.000001	0.002345	0.997652	0.000000	0.000000	0.000000	1.000000	0.000000	0.000000	0.037785	0.458385	0.000000	0.000000	0.503831	0.201522	0.333230	0.000000	0.000000	0.465248	0.295391	0.354074	0.000000	0.000000	0.350535	0.361588	0.383448	0.000000	0.000000	0.254964	4.181783	
7035000	-68.084887	343	1	7	Z 0 Z Z 0 Z Z 0 0 0 0 0 Z Z 0 0 0 0 0 0 	0.000000	2.083825	0.000000	0.000000	2.083825	0.000000	0.000000	2.083825	2.083825	2.083825	2.083825	2.083825	0.000000	0.000000	2.083825	2.083825	2.083825	2.083825	2.083825	2.083825	0.021474	0.092010	0.582707	0.112516	0.191294	0.428121	0.007387	0.501476	0.012517	0.050499	0.019176	0.678439	0.148597	0.014115	0.139672	0.000122	0.000122	0.018577	0.962601	0.018577	0.000000	0.000000	1.000000	0.000000	0.000000	0.002166	0.005288	0.556180	0.025273	0.411093	0.067421	0.003563	0.806414	0.011298	0.111304	0.067604	0.003397	0.813877	0.049798	0.065324	0.021020	0.002722	0.583573	0.297635	0.095050	3.064971	
7040000	-67.492362	735	1	10	0 0 Z Z 0 Z Z 0 0 0 0 0 Z Z 0 Z Z 0 Z Z 	1.486672	1.486672	0.000000	0.000000	1.486672	0.000000	0.000000	1.486672	1.486672	1.486672	1.486672	1.486672	0.000000	0.000000	1.486672	0.000000	0.000000	1.486672	0.000000	0.000000	0.083457	0.000579	0.818289	0.097673	0.000001	0.724231	0.001368	0.273567	0.000833	0.000001	0.558306	0.288924	0.148080	0.001301	0.003388	0.000118	0.000000	0.016064	0.983818	0.000000	0.000000	0.000000	1.000000	0.000000	0.000000	0.002739	0.000802	0.994543	0.001755	0.000161	0.237064	0.003111	0.739272	0.020528	0.000024	0.083407	0.000574	0.893886	0.022131	0.000001	--	--	--	--	--	2.282858	
7045000	-62.976796	314	1	8	0 0 Z 0 0 0 0 0 0 Z 0 Z Z Z Z Z 0 0 0 Z 	1.705158	1.705158	0.000000	1.705158	1.705158	1.705158	1.705158	1.705158	1.705158	0.000000	1.705158	0.000000	0.000000	0.000000	0.000000	0.000000	1.705158	1.705158	1.705158	0.000000	0.258828	0.301036	0.171566	0.000000	0.268570	0.319282	0.032724	0.611557	0.000000	0.036438	0.453154	0.393571	0.007873	0.000000	0.145402	0.006308	0.053007	0.065315	0.869063	0.006308	0.000000	0.000000	1.000000	0.000000	0.000000	0.058826	0.080801	0.010347	0.000000	0.850026	0.233639	0.131831	0.057180	0.000000	0.577349	0.231110	0.138382	0.194579	0.000000	0.435929	--	--	--	--	--	3.993160	
7050000	-63.954195	888	1	9	0 0 Z Z 0 0 0 0 0 0 Z 0 Z Z Z Z 0 0 Z Z 	1.464307	1.464307	0.000000	0.000000	1.464307	1.464307	1.464307	1.464307	1.464307	1.464307	0.000000	1.464307	0.000000	0.000000	0.000000	0.000000	1.464307	1.464307	0.000000	0.000000	0.161350	0.285250	0.530208	0.000000	0.023192	0.382019	0.027559	0.587856	0.000000	0.002566	0.299306	0.442026	0.139446	0.000000	0.119222	0.000000	0.000139	0.000000	0.999861	0.000000	0.000000	0.000000	1.000000	0.000000	0.000000	0.001217	0.041658	0.953067	0.000000	0.004058	0.071555	0.027872	0.898786	0.000000	0.001787	0.089625	0.052686	0.852947	0.000000	0.004743	0.086976	0.252875	0.653391	0.000000	0.006758	4.690313	
7055000	-66.410322	252	1	7	0 0 0 0 0 0 Z 0 0 Z Z 0 Z Z 0 Z Z 0 0 0 	1.509092	1.509092	1.509092	1.509092	1.509092	1.509092	0.000000	1.509092	1.509092	0.000000	0.000000	1.509092	0.000000	0.000000	1.509092	0.000000	0.000000	1.509092	1.509092	1.509092	0.347088	0.303628	0.137785	0.048012	0.163487	0.448382	0.064994	0.473527	0.004579	0.008518	0.351673	0.626356	0.008831	0.000034	0.013105	0.006194	0.000046	0.000046	0.987519	0.006194	0.000000	0.000000	1.000000	0.000000	0.000000	0.024490	0.197877	0.140860	0.000081	0.636692	0.178445	0.143138	0.560341	0.000874	0.117201	0.013608	0.012414	0.960964	0.002759	0.010254	0.123262	0.034346	0.218519	0.502658	0.121216	2.446937	
7060000	-66.918938	933	1	12	Z 0 Z Z Z 0 0 0 0 0 Z Z Z Z Z Z Z 0 0 Z 	0.000000	6.043888	0.000000	0.000000	0.000000	6.043888	6.043888	6.043888	6.043888	6.043888	0.000000	0.000000	0.000000	0.000000	0.000000	0.000000	0.000000	6.043888	6.043888	0.000000	0.281357	0.156133	0.270764	0.000000	0.291746	0.511680	0.048165	0.370166	0.000000	0.069988	0.197396	0.144060	0.283668	0.000000	0.374875	0.000018	0.046335	0.001182	0.951023	0.001442	0.000000	0.000000	1.000000	0.000000	0.000000	0.002284	0.165015	0.076846	0.000000	0.755855	0.116922	0.171898	0.256476	0.000000	0.454704	0.107968	0.112873	0.580558	0.000000	0.198601	0.062111	0.325858	0.372144	0.000000	0.239887	7.214222	
7065000	-64.421306	252	1	9	0 0 Z Z Z Z Z 0 0 0 0 0 0 Z Z Z 0 0 0 Z 	1.711086	1.711086	0.000000	0.000000	0.000000	0.000000	0.000000	1.711086	1.711086	1.711086	1.711086	1.711086	1.711086	0.000000	0.000000	0.000000	1.711086	1.711086	1.711086	0.000000	0.264423	0.012478	0.488942	0.052543	0.181614	0.500330	0.000455	0.420346	0.006415	0.072454	0.510130	0.058546	0.188759	0.007564	0.235001	0.000017	0.000000	0.006934	0.993031	0.000017	0.000000	0.000000	1.000000	0.000000	0.000000	0.001749	0.003305	0.484697	0.000001	0.510248	0.045669	0.000391	0.747324	0.000055	0.206562	0.006867	0.000029	0.976406	0.000009	0.016688	0.027288	0.000324	0.875899	0.067538	0.028952	1.657836	
7070000	-67.082195	968	1	10	Z 0 Z Z Z 0 Z 0 0 0 0 0 Z 0 Z 0 Z 0 Z Z 	0.000000	0.970639	0.000000	0.000000	0.000000	0.970639	0.000000	0.970639	0.970639	0.970639	0.970639	0.970639	0.000000	0.970639	0.000000	0.970639	0.000000	0.970639	0.000000	0.000000	0.037398	0.300337	0.643641	0.011379	0.007245	0.083700	0.002187	0.914110	0.000001	0.000001	0.006711	0.680143	0.307334	0.002741	0.003071	0.000048	0.000044	0.011330	0.988577	0.000000	0.000000	0.000000	1.000000	0.000000	0.000000	0.000978	0.061125	0.934773	0.000120	0.003004	0.013092	0.009679	0.977186	0.000018	0.000025	0.005918	0.005171	0.988898	0.000006	0.000006	0.003191	0.002943	0.984291	0.009572	0.000003	2.152939	
7075000	-68.613250	755	1	10	Z Z Z 0 0 Z 0 0 0 0 Z 0 Z 0 Z Z Z 0 Z 0 	0.000000	0.000000	0.000000	1.876397	1.876397	0.000000	1.876397	1.876397	1.876397	1.876397	0.000000	1.876397	0.000000	1.876397	0.000000	0.000000	0.000000	1.876397	0.000000	1.876397	0.000000	0.000000	1.000000	0.000000	0.000000	0.000000	0.000000	1.000000	0.000000	0.000000	0.000000	0.000000	1.000000	0.000000	0.000000	0.000060	0.013486	0.000203	0.971082	0.015168	0.000000	0.000000	1.000000	0.000000	0.000000	0.000000	0.000000	1.000000	0.000000	0.000000	0.000000	0.000000	1.000000	0.000000	0.000000	0.000000	0.000000	1.000000	0.000000	0.000000	--	--	--	--	--	1.888537	
7080000	-67.214839	51	1	10	0 0 0 Z 0 Z 0 0 0 0 Z Z 0 Z Z Z Z 0 Z Z 	2.407236	2.407236	2.407236	0.000000	2.407236	0.000000	2.407236	2.407236	2.407236	2.407236	0.000000	0.000000	2.407236	0.000000	0.000000	0.000000	0.000000	2.407236	0.000000	0.000000	0.266389	0.099385	0.485956	0.124227	0.024043	0.484770	0.005376	0.503792	0.006041	0.000020	0.302599	0.159704	0.495429	0.021105	0.021163	0.056317	0.055056	0.004134	0.883238	0.001255	0.000000	0.000000	1.000000	0.000000	0.000000	0.022597	0.009057	0.967619	0.000044	0.000683	0.118339	0.002306	0.877729	0.001603	0.000024	0.038176	0.000425	0.960925	0.000472	0.000002	0.194848	0.006896	0.772523	0.025707	0.000026	3.035418	
7085000	-71.481336	351	1	12	Z Z Z Z Z 0 Z 0 0 0 0 0 Z Z Z Z Z 0 0 Z 	0.000000	0.000000	0.000000	0.000000	0.000000	1.172137	0.000000	1.172137	1.172137	1.172137	1.172137	1.172137	0.000000	0.000000	0.000000	0.000000	0.000000	1.172137	1.172137	0.000000	0.000000	0.036656	0.948802	0.000000	0.014542	0.000000	0.007234	0.985531	0.000000	0.007234	0.000000	0.376152	0.567371	0.000000	0.056477	0.000000	0.000010	0.005111	0.994869	0.000010	0.000000	0.000000	1.000000	0.000000	0.000000	0.000000	0.024070	0.281830	0.000000	0.694100	0.000000	0.029788	0.784558	0.000000	0.185653	0.000000	0.006047	0.975080	0.000000	0.018873	0.000000	0.006556	0.985547	0.000000	0.007898	1.333233	
7090000	-67.763003	317	1	10	0 0 Z 0 Z Z Z 0 0 0 0 0 Z Z 0 Z Z Z 0 Z 	1.565504	1.565504	0.000000	1.565504	0.000000	0.000000	0.000000	1.565504	1.565504	1.565504	1.565504	1.565504	0.000000	0.000000	1.565504	0.000000	0.000000	0.000000	1.565504	0.000000	0.203079	0.000041	0.704073	0.082766	0.010041	0.073482	0.000006	0.916076	0.005218	0.005218	0.862538	0.000381	0.134885	0.001087	0.001109	0.000133	0.000001	0.017487	0.982232	0.000148	0.000000	0.000000	1.000000	0.000000	0.000000	0.014929	0.005868	0.966797	0.003666	0.008740	0.024101	0.000088	0.947811	0.013628	0.014373	0.007287	0.000011	0.978628	0.007004	0.007070	0.008064	0.000038	0.627718	0.355108	0.009073	5.725873	
7095000	-71.207207	897	1	10	0 Z 0 Z 0 0 Z 0 0 Z Z Z 0 Z Z Z 0 0 0 Z 	1.638601	0.000000	1.638601	0.000000	1.638601	1.638601	0.000000	1.638601	1.638601	0.000000	0.000000	0.000000	1.638601	0.000000	0.000000	0.000000	1.638601	1.638601	1.638601	0.000000	0.096008	0.484223	0.020364	0.003831	0.395574	0.000067	0.007480	0.984973	0.000000	0.007480	0.080064	0.708246	0.001760	0.001549	0.208381	0.021203	0.000143	0.000143	0.978369	0.000143	0.000000	0.000000	1.000000	0.000000	0.000000	0.000080	0.130530	0.000181	0.000000	0.869208	0.001692	0.217122	0.013487	0.000005	0.767693	0.001052	0.229223	0.216341	0.000002	0.553382	0.139480	0.229141	0.189162	0.031164	0.411053	6.405795	
7100000	-67.738131	142	1	9	0 0 Z Z Z 0 Z 0 0 0 0 0 0 0 Z 0 Z Z Z Z 	1.772082	1.772082	0.000000	0.000000	0.000000	1.772082	0.000000	1.772082	1.772082	1.772082	1.772082	1.772082	1.772082	1.772082	0.000000	1.772082	0.000000	0.000000	0.000000	0.000000	0.337010	0.053759	0.568997	0.040234	0.000000	0.241085	0.004370	0.753359	0.001187	0.000000	0.648180	0.077224	0.151607	0.122989	0.000000	0.000194	0.000173	0.022289	0.977344	0.000000	0.000000	0.000000	1.000000	0.000000	0.000000	0.008581	0.381987	0.608362	0.001070	0.000000	0.080650	0.097244	0.817799	0.004307	0.000000	0.016435	0.016328	0.967064	0.000174	0.000000	0.018302	0.015802	0.934329	0.031567	0.000000	2.784777	
7105000	-65.992076	401	1	6	0 0 0 0 0 0 Z 0 0 0 0 0 Z 0 0 Z Z 0 Z Z 	1.138175	1.138175	1.138175	1.138175	1.138175	1.138175	0.000000	1.138175	1.138175	1.138175	1.138175	1.138175	0.000000	1.138175	1.138175	0.000000	0.000000	1.138175	0.000000	0.000000	0.194038	0.088434	0.520146	0.197080	0.000302	0.042429	0.005316	0.948710	0.003540	0.000005	0.334753	0.584426	0.062747	0.010697	0.007377	0.004597	0.000022	0.004597	0.990784	0.000000	0.000000	0.000000	1.000000	0.000000	0.000000	0.018010	0.057704	0.883755	0.000354	0.040177	0.019349	0.020460	0.946862	0.012856	0.000473	0.012981	0.013162	0.960582	0.013229	0.000046	--	--	--	--	--	3.238899	
7110000	-64.063118	135	1	6	0 0 0 0 Z 0 0 0 0 Z 0 0 Z 0 Z 0 Z 0 0 Z 	1.221075	1.221075	1.221075	1.221075	0.000000	1.221075	1.221075	1.221075	1.221075	0.000000	1.221075	1.221075	0.000000	1.221075	0.000000	1.221075	0.000000	1.221075	1.221075	0.000000	0.430266	0.042209	0.514951	0.001572	0.011003	0.159460	0.004628	0.830901	0.000027	0.004983	0.902682	0.068432	0.020523	0.000931	0.007432	0.003437	0.003437	0.003437	0.989678	0.000012	0.000000	0.000000	1.000000	0.000000	0.000000	0.029814	0.032978	0.385111	0.002254	0.549842	0.054583	0.020182	0.809158	0.000946	0.115131	0.012254	0.008394	0.958466	0.000130	0.020755	0.057588	0.054333	0.855529	0.015625	0.016926	1.733204	
7115000	-67.136867	968	1	7	0 0 Z 0 0 0 Z 0 0 0 0 0 Z 0 0 Z Z 0 Z Z 	1.876015	1.876015	0.000000	1.876015	1.876015	1.876015	0.000000	1.876015	1.876015	1.876015	1.876015	1.876015	0.000000	1.876015	1.876015	0.000000	0.000000	1.876015	0.000000	0.000000	0.175298	0.187940	0.312107	0.305191	0.019463	0.149271	0.027389	0.811859	0.011389	0.000092	0.387744	0.483715	0.092274	0.020075	0.016193	0.000514	0.000514	0.033315	0.965652	0.000004	0.000000	0.000000	1.000000	0.000000	0.000000	0.026975	0.109336	0.846253	0.007537	0.009898	0.058052	0.048183	0.867388	0.025765	0.000612	0.029177	0.027247	0.918063	0.025343	0.000169	0.009738	0.009568	0.612842	0.367806	0.000047	7.822907	
7120000	-65.097860	441	1	8	0 0 0 Z Z 0 0 0 0 0 0 0 Z Z Z Z Z 0 0 Z 	1.117966	1.117966	1.117966	0.000000	0.000000	1.117966	1.117966	1.117966	1.117966	1.117966	1.117966	1.117966	0.000000	0.000000	0.000000	0.000000	0.000000	1.117966	1.117966	0.000000	0.363425	0.057111	0.561732	0.000000	0.017732	0.532458	0.001517	0.464404	0.000000	0.001622	0.679159	0.091344	0.204921	0.000000	0.024576	0.019214	0.017005	0.017108	0.946308	0.000365	0.000000	0.000000	1.000000	0.000000	0.000000	0.001579	0.002977	0.979147	0.000000	0.016297	0.085474	0.006330	0.900169	0.000000	0.008027	0.008889	0.003668	0.983447	0.000000	0.003996	0.122897	0.108748	0.743487	0.000000	0.024868	2.970136	
7125000	-68.666978	245	1	11	0 0 0 Z Z 0 Z 0 0 0 Z Z Z Z Z 0 Z Z Z 0 	3.557040	3.557040	3.557040	0.000000	0.000000	3.557040	0.000000	3.557040	3.557040	3.557040	0.000000	0.000000	0.000000	0.000000	0.000000	3.557040	0.000000	0.000000	0.000000	3.557040	0.268945	0.193358	0.537698	0.000000	0.000000	0.306753	0.021865	0.671383	0.000000	0.000000	0.355400	0.235284	0.409316	0.000000	0.000000	0.035335	0.000859	0.000655	0.907805	0.055346	0.000000	0.000000	1.000000	0.000000	0.000000	0.025015	0.770945	0.204040	0.000000	0.000000	0.186945	0.274546	0.538509	0.000000	0.000000	0.133228	0.157155	0.709617	0.000000	0.000000	0.325706	0.195745	0.478549	0.000000	0.000000	3.144933	
7130000	-65.835707	549	1	12	0 0 Z 0 Z Z Z 0 0 0 0 0 Z Z Z Z Z Z Z Z 	1.874047	1.874047	0.000000	1.874047	0.000000	0.000000	0.000000	1.874047	1.874047	1.874047	1.874047	1.874047	0.000000	0.000000	0.000000	0.000000	0.000000	0.000000	0.000000	0.000000	0.098946	0.000000	0.901054	0.000000	0.000000	0.495834	0.000000	0.504166	0.000000	0.000000	0.690278	0.000000	0.309722	0.000000	0.000000	0.000008	0.000000	0.005030	0.994962	0.000000	0.000000	0.000000	1.000000	0.000000	0.000000	0.019747	0.000000	0.980253	0.000000	0.000000	0.157911	0.000000	0.842089	0.000000	0.000000	0.013478	0.000000	0.986522	0.000000	0.000000	0.013294	0.000000	0.986706	0.000000	0.000000	4.347607	
7135000	-66.083013	317	1	8	Z 0 Z Z 0 Z Z 0 0 0 0 0 0 0 Z Z 0 0 0 Z 	0.000000	1.577128	0.000000	0.000000	1.577128	0.000000	0.000000	1.577128	1.577128	1.577128	1.577128	1.577128	1.577128	1.577128	0.000000	0.000000	1.577128	1.577128	1.577128	0.000000	0.017354	0.019465	0.854438	0.016356	0.092387	0.101250	0.000489	0.887028	0.000251	0.010983	0.015294	0.671526	0.120908	0.016412	0.175859	0.000195	0.000003	0.021061	0.978566	0.000175	0.000000	0.000000	1.000000	0.000000	0.000000	0.002252	0.002021	0.643410	0.000032	0.352286	0.028338	0.001821	0.892353	0.000197	0.077291	0.008599	0.000085	0.979423	0.000017	0.011876	0.015257	0.000247	0.947012	0.023435	0.014049	9.288252	
7140000	-67.762262	399	1	11	0 0 Z 0 0 0 Z Z 0 0 0 Z Z Z Z Z Z 0 Z Z 	2.194063	2.194063	0.000000	2.194063	2.194063	2.194063	0.000000	0.000000	2.194063	2.194063	2.194063	0.000000	0.000000	0.000000	0.000000	0.000000	0.000000	2.194063	0.000000	0.000000	0.236053	0.266961	0.477882	0.000000	0.019104	0.245158	0.060712	0.693709	0.000000	0.000422	0.605731	0.312392	0.067171	0.000000	0.014705	0.002345	0.002872	0.060642	0.934078	0.000063	0.000000	0.000000	1.000000	0.000000	0.000000	0.420892	0.010573	0.101410	0.000000	0.467124	0.534049	0.060140	0.370381	0.000000	0.035430	0.241329	0.151051	0.599923	0.000000	0.007697	0.074397	0.069873	0.854507	0.000000	0.001223	2.751269	
7145000	-66.858784	529	1	12	Z 0 Z Z Z 0 Z 0 0 0 Z 0 Z Z Z Z Z Z 0 0 	0.000000	3.423528	0.000000	0.000000	0.000000	3.423528	0.000000	3.423528	3.423528	3.423528	0.000000	3.423528	0.000000	0.000000	0.000000	0.000000	0.000000	0.000000	3.423528	3.423528	0.208553	0.333435	0.302088	0.000000	0.155924	0.647022	0.011303	0.332628	0.000000	0.009047	0.167662	0.421808	0.379882	0.000000	0.030647	0.000008	0.000978	0.000838	0.950829	0.047346	0.000000	0.000000	1.000000	0.000000	0.000000	0.001298	0.665216	0.325585	0.000000	0.007901	0.289062	0.224692	0.454347	0.000000	0.031900	0.137254	0.102848	0.735486	0.000000	0.024411	0.080123	0.238155	0.291958	0.000000	0.389763	6.567705	
7150000	-69.800832	94	1	12	0 0 Z Z 0 0 Z 0 0 Z 0 Z Z Z Z Z Z 0 Z Z 	3.294892	3.294892	0.000000	0.000000	3.294892	3.294892	0.000000	3.294892	3.294892	0.000000	3.294892	0.000000	0.000000	0.000000	0.000000	0.000000	0.000000	3.294892	0.000000	0.000000	0.402644	0.312995	0.202186	0.000000	0.082175	0.416222	0.071910	0.511048	0.000000	0.000820	0.350809	0.426710	0.030164	0.000000	0.192318	0.000996	0.000851	0.047547	0.950597	0.000009	0.000000	0.000000	1.000000	0.000000	0.000000	0.048712	0.554228	0.006396	0.000000	0.390664	0.267679	0.567527	0.042649	0.000000	0.122145	0.361553	0.342860	0.175650	0.000000	0.119937	0.317336	0.245683	0.395752	0.000000	0.041229	5.673915	
7155000	-69.928627	34	1	7	0 0 Z 0 0 0 0 0 0 Z 0 Z Z Z Z Z 0 0 0 0 	1.729032	1.729032	0.000000	1.729032	1.729032	1.729032	1.729032	1.729032	1.729032	0.000000	1.729032	0.000000	0.000000	0.000000	0.000000	0.000000	1.729032	1.729032	1.729032	1.729032	0.209790	0.492151	0.090279	0.000000	0.207780	0.231660	0.039409	0.689521	0.000000	0.039409	0.288098	0.633766	0.004264	0.000000	0.073872	0.000411	0.012855	0.012855	0.961025	0.012855	0.000000	0.000000	1.000000	0.000000	0.000000	0.031435	0.291976	0.006408	0.000000	0.670182	0.254544	0.229024	0.080207	0.000000	0.436225	0.179938	0.142761	0.464503	0.000000	0.212797	--	--	--	--	--	6.197957	
7160000	-64.653044	823	1	9	0 0 Z Z Z 0 Z 0 0 0 0 0 Z Z Z 0 Z 0 Z 0 	1.797616	1.797616	0.000000	0.000000	0.000000	1.797616	0.000000	1.797616	1.797616	1.797616	1.797616	1.797616	0.000000	0.000000	0.000000	1.797616	0.000000	1.797616	0.000000	1.797616	0.317546	0.064702	0.616013	0.000030	0.001708	0.252106	0.007820	0.740054	0.000000	0.000019	0.734691	0.114836	0.148071	0.000017	0.002385	0.000199	0.000666	0.021181	0.953351	0.024602	0.000000	0.000000	1.000000	0.000000	0.000000	0.003791	0.114548	0.875108	0.000003	0.006551	0.062943	0.025465	0.911449	0.000000	0.000143	0.018300	0.012203	0.969465	0.000000	0.000032	0.031360	0.048461	0.904817	0.002405	0.012956	4.256930	
7165000	-63.809719	244	1	7	0 0 Z 0 Z 0 0 0 0 0 Z 0 Z Z Z 0 Z 0 0 0 	1.250132	1.250132	0.000000	1.250132	0.000000	1.250132	1.250132	1.250132	1.250132	1.250132	0.000000	1.250132	0.000000	0.000000	0.000000	1.250132	0.000000	1.250132	1.250132	1.250132	0.306951	0.105715	0.515662	0.002693	0.068979	0.090105	0.005262	0.899362	0.000008	0.005262	0.742846	0.079808	0.165829	0.000054	0.011462	0.000020	0.004308	0.000020	0.991344	0.004308	0.000000	0.000000	1.000000	0.000000	0.000000	0.005715	0.030306	0.857368	0.000031	0.106579	0.030076	0.017745	0.926511	0.000139	0.025529	0.004213	0.003288	0.988761	0.000003	0.003734	0.065846	0.203619	0.478853	0.047447	0.204235	3.006579	
7170000	-63.742901	152	1	10	Z 0 Z Z 0 Z Z 0 0 0 0 0 Z Z Z Z 0 0 0 Z 	0.000000	1.457145	0.000000	0.000000	1.457145	0.000000	0.000000	1.457145	1.457145	1.457145	1.457145	1.457145	0.000000	0.000000	0.000000	0.000000	1.457145	1.457145	1.457145	0.000000	0.008353	0.006253	0.922787	0.000000	0.062606	0.596870	0.004293	0.358532	0.000000	0.040305	0.005103	0.682558	0.107663	0.000000	0.204676	0.000056	0.000000	0.011048	0.988844	0.000052	0.000000	0.000000	1.000000	0.000000	0.000000	0.000048	0.000498	0.337430	0.000000	0.662024	0.102925	0.024200	0.495258	0.000000	0.377617	0.027430	0.000976	0.901888	0.000000	0.069706	--	--	--	--	--	8.671266	
7175000	-65.769596	317	1	10	0 0 Z Z 0 0 Z 0 0 0 0 0 Z Z Z Z Z Z 0 Z 	2.258245	2.258245	0.000000	0.000000	2.258245	2.258245	0.000000	2.258245	2.258245	2.258245	2.258245	2.258245	0.000000	0.000000	0.000000	0.000000	0.000000	0.000000	2.258245	0.000000	0.221801	0.189743	0.572231	0.000000	0.016224	0.216995	0.032303	0.740401	0.000000	0.010300	0.450730	0.474232	0.073917	0.000000	0.001121	0.000419	0.000419	0.025055	0.973688	0.000419	0.000000	0.000000	1.000000	0.000000	0.000000	0.032782	0.477616	0.481074	0.000000	0.008528	0.137234	0.183098	0.657344	0.000000	0.022324	0.037662	0.041713	0.904781	0.000000	0.015844	0.034696	0.034865	0.901652	0.000000	0.028787	7.196018	
7180000	-65.851428	112	1	8	0 0 Z Z 0 0 Z 0 0 0 0 0 Z 0 Z Z 0 0 Z Z 	1.779764	1.779764	0.000000	0.000000	1.779764	1.779764	0.000000	1.779764	1.779764	1.779764	1.779764	1.779764	0.000000	1.779764	0.000000	0.000000	1.779764	1.779764	0.000000	0.000000	0.205011	0.226001	0.485763	0.042548	0.040677	0.233948	0.014504	0.750597	0.000018	0.000934	0.244752	0.434013	0.131390	0.020595	0.169249	0.000048	0.000044	0.010829	0.989079	0.000000	0.000000	0.000000	1.000000	0.000000	0.000000	0.002824	0.050013	0.944271	0.000033	0.002858	0.051076	0.027940	0.919719	0.000130	0.001135	0.025364	0.019640	0.954516	0.000087	0.000393	0.053231	0.043620	0.827295	0.073099	0.002755	5.923942	
7185000	-64.504173	460	1	10	0 0 Z 0 Z 0 Z 0 0 0 0 Z Z 0 Z Z Z 0 Z Z 	1.188076	1.188076	0.000000	1.188076	0.000000	1.188076	0.000000	1.188076	1.188076	1.188076	1.188076	0.000000	0.000000	1.188076	0.000000	0.000000	0.000000	1.188076	0.000000	0.000000	0.032584	0.015318	0.951775	0.000311	0.000012	0.260589	0.003852	0.735548	0.000006	0.000006	0.768684	0.066896	0.163554	0.000431	0.000435	0.000260	0.000260	0.026707	0.972772	0.000001	0.000000	0.000000	1.000000	0.000000	0.000000	0.031043	0.553720	0.412649	0.000685	0.001902	0.162322	0.237619	0.584707	0.007633	0.007718	0.070953	0.098485	0.828788	0.000885	0.000889	--	--	--	--	--	4.241217	
7190000	-67.750430	637	1	6	0 0 0 0 Z 0 Z 0 0 0 0 0 0 Z Z Z 0 Z 0 0 	1.894815	1.894815	1.894815	1.894815	0.000000	1.894815	0.000000	1.894815	1.894815	1.894815	1.894815	1.894815	1.894815	0.000000	0.000000	0.000000	1.894815	0.000000	1.894815	1.894815	0.249229	0.178019	0.378351	0.036139	0.158262	0.235899	0.018904	0.693448	0.002788	0.048961	0.572161	0.206844	0.169817	0.008166	0.043013	0.020112	0.000489	0.020112	0.936593	0.022693	0.000000	0.000000	1.000000	0.000000	0.000000	0.008406	0.569782	0.419921	0.000001	0.001891	0.091342	0.155699	0.732099	0.000626	0.020234	0.028415	0.042103	0.911335	0.000156	0.017990	0.094452	0.036493	0.757556	0.018150	0.093350	0.572100	
7195000	-65.938929	51	1	9	0 0 Z Z 0 0 Z 0 Z Z 0 0 Z Z 0 Z 0 0 0 Z 	1.818399	1.818399	0.000000	0.000000	1.818399	1.818399	0.000000	1.818399	0.000000	0.000000	1.818399	1.818399	0.000000	0.000000	1.818399	0.000000	1.818399	1.818399	1.818399	0.000000	0.265336	0.297660	0.150785	0.035036	0.251183	0.835360	0.071547	0.021456	0.000089	0.071547	0.252415	0.573592	0.003816	0.000033	0.170144	0.000476	0.000476	0.036927	0.961646	0.000476	0.000000	0.000000	1.000000	0.000000	0.000000	0.002883	0.076825	0.287985	0.000601	0.631706	0.240231	0.148833	0.065907	0.000604	0.544425	0.130603	0.112006	0.493709	0.006598	0.257084	0.027165	0.024640	0.744859	0.153840	0.049497	2.817225	
7200000	-71.438399	522	1	9	Z 0 Z 0 0 Z Z 0 0 0 0 0 Z Z Z 0 Z 0 0 Z 	0.000000	0.804641	0.000000	0.804641	0.804641	0.000000	0.000000	0.804641	0.804641	0.804641	0.804641	0.804641	0.000000	0.000000	0.000000	0.804641	0.000000	0.804641	0.804641	0.000000	0.035552	0.019562	0.914540	0.000145	0.030201	0.232165	0.000337	0.766293	0.000000	0.001204	0.081032	0.726142	0.170568	0.000048	0.022209	0.000004	0.000000	0.003544	0.996448	0.000004	0.000000	0.000000	1.000000	0.000000	0.000000	0.001727	0.000320	0.749677	0.000012	0.248264	0.017507	0.000325	0.955837	0.000028	0.026303	0.000924	0.000001	0.998003	0.000000	0.001072	0.001872	0.000004	0.992082	0.004254	0.001788	3.419917	
7205000	-65.369160	441	1	11	0 0 Z 0 Z Z Z 0 0 0 0 Z Z Z Z Z Z 0 0 Z 	2.794419	2.794419	0.000000	2.794419	0.000000	0.000000	0.000000	2.794419	2.794419	2.794419	2.794419	0.000000	0.000000	0.000000	0.000000	0.000000	0.000000	2.794419	2.794419	0.000000	0.316109	0.005679	0.582496	0.000000	0.095716	0.547683	0.000087	0.441500	0.000000	0.010731	0.649361	0.021157	0.246151	0.000000	0.083331	0.001610	0.000029	0.051366	0.945385	0.001610	0.000000	0.000000	1.000000	0.000000	0.000000	0.120663	0.000883	0.477554	0.000000	0.400900	0.353953	0.002766	0.515036	0.000000	0.128244	0.098975	0.000487	0.850950	0.000000	0.049588	0.100522	0.004050	0.805717	0.000000	0.089710	6.180395	
7210000	-67.587809	524	1	8	0 0 0 Z Z 0 0 0 0 0 0 0 Z Z Z Z Z 0 0 Z 	1.513254	1.513254	1.513254	0.000000	0.000000	1.513254	1.513254	1.513254	1.513254	1.513254	1.513254	1.513254	0.000000	0.000000	0.000000	0.000000	0.000000	1.513254	1.513254	0.000000	0.232119	0.038392	0.715310	0.000000	0.014179	0.243486	0.007659	0.740369	0.000000	0.008486	0.681653	0.088227	0.207559	0.000000	0.022562	0.000135	0.000131	0.000131	0.999603	0.000000	0.000000	0.000000	1.000000	0.000000	0.000000	0.001986	0.038042	0.364739	0.000000	0.595233	0.029574	0.026264	0.769041	0.000000	0.175121	0.015362	0.017075	0.928116	0.000000	0.039446	0.074089	0.069694	0.826610	0.000000	0.029607	0.668919	
7215000	-67.666789	824	1	10	0 0 Z 0 Z 0 Z 0 0 0 0 Z 0 Z Z Z 0 Z Z Z 	2.522085	2.522085	0.000000	2.522085	0.000000	2.522085	0.000000	2.522085	2.522085	2.522085	2.522085	0.000000	2.522085	0.000000	0.000000	0.000000	2.522085	0.000000	0.000000	0.000000	0.139137	0.079500	0.632861	0.143974	0.004528	0.537854	0.011121	0.436408	0.007309	0.007309	0.511881	0.183977	0.224382	0.038768	0.040992	0.001142	0.001142	0.051178	0.946526	0.000013	0.000000	0.000000	1.000000	0.000000	0.000000	0.090195	0.729106	0.178702	0.000200	0.001796	0.336296	0.267749	0.358937	0.018133	0.018885	0.212288	0.184044	0.581896	0.010840	0.010932	--	--	--	--	--	7.448389	
7220000	-66.542909	888	1	7	0 0 Z Z 0 0 Z 0 0 Z Z 0 Z 0 0 Z 0 0 0 0 	1.885508	1.885508	0.000000	0.000000	1.885508	1.885508	0.000000	1.885508	1.885508	0.000000	0.000000	1.885508	0.000000	1.885508	1.885508	0.000000	1.885508	1.885508	1.885508	1.885508	0.072314	0.176165	0.195501	0.311530	0.244491	0.360330	0.039318	0.555677	0.006843	0.037831	0.272689	0.575451	0.016067	0.023033	0.112761	0.000000	0.000000	0.000000	0.999740	0.000260	0.000000	0.000000	1.000000	0.000000	0.000000	0.003050	0.137860	0.327553	0.002958	0.528579	0.069910	0.106289	0.578753	0.018724	0.226323	0.092075	0.106400	0.607066	0.075631	0.118827	0.020953	0.062190	0.296597	0.409542	0.210717	7.804210	
7225000	-68.105349	169	1	8	0 0 0 0 0 0 Z 0 Z 0 0 0 Z Z 0 Z Z 0 Z Z 	1.500441	1.500441	1.500441	1.500441	1.500441	1.500441	0.000000	1.500441	0.000000	1.500441	1.500441	1.500441	0.000000	0.000000	1.500441	0.000000	0.000000	1.500441	0.000000	0.000000	0.338526	0.376701	0.275975	0.005667	0.003131	0.902414	0.071047	0.026308	0.000078	0.000153	0.279456	0.703422	0.007573	0.000015	0.009534	0.003678	0.000015	0.003678	0.992628	0.000000	0.000000	0.000000	1.000000	0.000000	0.000000	0.009580	0.065729	0.922151	0.000899	0.001641	0.521139	0.183772	0.291243	0.002574	0.001272	0.143821	0.062022	0.788630	0.005348	0.000177	0.146724	0.018553	0.696147	0.138527	0.000049	9.316989	
7230000	-69.428832	955	1	9	0 0 Z Z 0 0 0 0 0 0 Z Z Z Z 0 Z 0 0 Z Z 	4.386786	4.386786	0.000000	0.000000	4.386786	4.386786	4.386786	4.386786	4.386786	4.386786	0.000000	0.000000	0.000000	0.000000	4.386786	0.000000	4.386786	4.386786	0.000000	0.000000	0.193704	0.221353	0.352099	0.130881	0.101963	0.358124	0.117084	0.449861	0.035130	0.039801	0.249169	0.196342	0.190183	0.017752	0.346553	0.000695	0.033026	0.000695	0.964889	0.000695	0.000000	0.000000	1.000000	0.000000	0.000000	0.024530	0.608809	0.181842	0.000511	0.184308	0.257407	0.209367	0.365171	0.041327	0.126728	0.139300	0.102093	0.683047	0.056688	0.018872	0.102814	0.175973	0.356644	0.343175	0.021394	2.529813	
7235000	-64.563568	332	1	8	0 0 0 Z 0 0 Z 0 0 0 0 0 Z Z 0 Z Z Z 0 Z 	1.227904	1.227904	1.227904	0.000000	1.227904	1.227904	0.000000	1.227904	1.227904	1.227904	1.227904	1.227904	0.000000	0.000000	1.227904	0.000000	0.000000	0.000000	1.227904	0.000000	0.206614	0.145957	0.405727	0.224016	0.017686	0.096493	0.016028	0.873386	0.007046	0.007046	0.175670	0.787592	0.036588	0.000059	0.000091	0.010434	0.000111	0.009454	0.979970	0.000030	0.000000	0.000000	1.000000	0.000000	0.000000	0.023011	0.550091	0.415550	0.001748	0.009599	0.086157	0.230204	0.630395	0.024934	0.028310	0.037711	0.081379	0.847666	0.016050	0.017193	--	--	--	--	--	5.771035	
7240000	-64.942847	178	1	13	Z 0 0 Z Z 0 Z 0 0 0 Z Z Z Z 0 Z Z Z Z Z 	0.000000	4.029743	4.029743	0.000000	0.000000	4.029743	0.000000	4.029743	4.029743	4.029743	0.000000	0.000000	0.000000	0.000000	4.029743	0.000000	0.000000	0.000000	0.000000	0.000000	0.259606	0.084624	0.395807	0.259963	0.000000	0.407132	0.026721	0.529460	0.036688	0.000000	0.132143	0.309822	0.510680	0.047354	0.000000	0.009383	0.000000	0.000024	0.990593	0.000000	0.000000	0.000000	1.000000	0.000000	0.000000	0.007701	0.677886	0.307081	0.007332	0.000000	0.092774	0.252180	0.624121	0.030925	0.000000	0.105518	0.120612	0.687653	0.086217	0.000000	0.262907	0.024712	0.321228	0.391152	0.000000	8.471700	
7245000	-64.857507	385	1	11	Z 0 Z Z 0 0 Z 0 0 0 0 0 Z Z Z Z Z 0 Z Z 	0.000000	0.960517	0.000000	0.000000	0.960517	0.960517	0.000000	0.960517	0.960517	0.960517	0.960517	0.960517	0.000000	0.000000	0.000000	0.000000	0.000000	0.960517	0.000000	0.000000	0.030220	0.414016	0.544671	0.000000	0.011092	0.054469	0.006061	0.939464	0.000000	0.000006	0.015314	0.914985	0.060728	0.000000	0.008973	0.000006	0.000006	0.004093	0.995895	0.000000	0.000000	0.000000	1.000000	0.000000	0.000000	0.000047	0.098930	0.888438	0.000000	0.012585	0.006679	0.011340	0.981931	0.000000	0.000050	0.003431	0.003543	0.993023	0.000000	0.000003	0.008925	0.008101	0.982952	0.000000	0.000023	3.499078	
7250000	-67.645666	870	1	6	Z 0 0 Z Z 0 Z 0 0 0 0 0 0 0 0 0 0 0 Z Z 	0.000000	1.301461	1.301461	0.000000	0.000000	1.301461	0.000000	1.301461	1.301461	1.301461	1.301461	1.301461	1.301461	1.301461	1.301461	1.301461	1.301461	1.301461	0.000000	0.000000	0.035751	0.050206	0.717517	0.190999	0.005527	0.137204	0.003554	0.848602	0.010138	0.000502	0.023858	0.406162	0.161704	0.116148	0.292128	0.003884	0.000003	0.003460	0.992649	0.000003	0.000000	0.000000	1.000000	0.000000	0.000000	0.000717	0.210701	0.698771	0.023485	0.066327	0.031566	0.056230	0.881649	0.024919	0.005636	0.006996	0.009243	0.977638	0.006032	0.000091	0.113602	0.019252	0.661688	0.202793	0.002666	1.495103	
7255000	-64.293496	995	1	11	0 0 Z Z Z 0 Z 0 0 0 0 Z Z 0 0 Z Z Z Z Z 	1.297220	1.297220	0.000000	0.000000	0.000000	1.297220	0.000000	1.297220	1.297220	1.297220	1.297220	0.000000	0.000000	1.297220	1.297220	0.000000	0.000000	0.000000	0.000000	0.000000	0.232009	0.036146	0.679617	0.052228	0.000000	0.079170	0.002756	0.915132	0.002941	0.000000	0.716206	0.093914	0.178035	0.011844	0.000000	0.000000	0.000000	0.000269	0.999731	0.000000	0.000000	0.000000	1.000000	0.000000	0.000000	0.017643	0.759897	0.204824	0.017636	0.000000	0.032806	0.223021	0.727172	0.017002	0.000000	0.011485	0.030766	0.948135	0.009615	0.000000	0.006412	0.007847	0.791888	0.193853	0.000000	6.360673	
7260000	-67.825216	451	1	10	Z 0 Z 0 0 0 0 Z 0 0 Z 0 Z Z 0 Z Z 0 Z Z 	0.000000	3.210378	0.000000	3.210378	3.210378	3.210378	3.210378	0.000000	3.210378	3.210378	0.000000	3.210378	0.000000	0.000000	3.210378	0.000000	0.000000	3.210378	0.000000	0.000000	0.142773	0.229902	0.172798	0.304181	0.150345	0.448720	0.127792	0.403485	0.017650	0.002353	0.301453	0.311208	0.280349	0.031612	0.075378	0.000012	0.034109	0.000481	0.964847	0.000551	0.000000	0.000000	1.000000	0.000000	0.000000	0.115671	0.046079	0.729395	0.029965	0.078890	0.185338	0.046605	0.749582	0.012565	0.005910	0.036621	0.023458	0.923165	0.016608	0.000148	0.131531	0.220996	0.161763	0.334244	0.151466	5.042616	
7265000	-61.940689	93	1	8	0 0 Z 0 0 0 Z 0 0 0 0 0 Z Z Z Z Z 0 Z 0 	1.088758	1.088758	0.000000	1.088758	1.088758	1.088758	0.000000	1.088758	1.088758	1.088758	1.088758	1.088758	0.000000	0.000000	0.000000	0.000000	0.000000	1.088758	0.000000	1.088758	0.260435	0.274529	0.444314	0.000000	0.020722	0.439702	0.040737	0.519495	0.000000	0.000066	0.440205	0.503647	0.050339	0.000000	0.005809	0.000013	0.000013	0.003289	0.993171	0.003513	0.000000	0.000000	1.000000	0.000000	0.000000	0.029276	0.087664	0.868745	0.000000	0.014315	0.045569	0.022448	0.931818	0.000000	0.000165	0.007190	0.005732	0.987071	0.000000	0.000007	0.058899	0.058520	0.862217	0.000000	0.020364	8.985111	
7270000	-66.980763	461	1	8	Z 0 Z Z Z 0 Z 0 0 0 0 Z Z Z 0 0 0 0 0 0 	0.000000	1.942975	0.000000	0.000000	0.000000	1.942975	0.000000	1.942975	1.942975	1.942975	1.942975	0.000000	0.000000	0.000000	1.942975	1.942975	1.942975	1.942975	1.942975	1.942975	0.010172	0.192631	0.293067	0.216806	0.287324	0.572834	0.006918	0.357739	0.006918	0.055591	0.015668	0.447878	0.102563	0.032988	0.400904	0.000468	0.001612	0.034107	0.929706	0.034107	0.000000	0.000000	1.000000	0.000000	0.000000	0.000077	0.466185	0.105501	0.008051	0.420187	0.052922	0.190984	0.354760	0.021647	0.379687	0.051342	0.132009	0.589946	0.055727	0.170976	--	--	--	--	--	5.064581	
7275000	-65.152095	252	1	11	0 0 Z Z 0 0 0 0 Z 0 Z 0 Z Z Z Z Z 0 Z Z 	2.259251	2.259251	0.000000	0.000000	2.259251	2.259251	2.259251	2.259251	0.000000	2.259251	0.000000	2.259251	0.000000	0.000000	0.000000	0.000000	0.000000	2.259251	0.000000	0.000000	0.524317	0.253933	0.177593	0.000000	0.044156	0.823865	0.109720	0.065130	0.000000	0.001286	0.696297	0.257628	0.029376	0.000000	0.016700	0.000045	0.009697	0.000045	0.990168	0.000045	0.000000	0.000000	1.000000	0.000000	0.000000	0.005494	0.110016	0.878774	0.000000	0.005716	0.382013	0.153504	0.463708	0.000000	0.000775	0.050323	0.022249	0.927361	0.000000	0.000066	0.123902	0.416156	0.448309	0.000000	0.011632	2.038849	
7280000	-64.279437	244	1	11	Z 0 Z Z 0 Z 0 0 0 0 Z 0 Z Z Z Z 0 0 Z Z 	0.000000	2.104165	0.000000	0.000000	2.104165	0.000000	2.104165	2.104165	2.104165	2.104165	0.000000	2.104165	0.000000	0.000000	0.000000	0.000000	2.104165	2.104165	0.000000	0.000000	0.083555	0.085188	0.791858	0.000000	0.039398	0.223553	0.001705	0.772853	0.000000	0.001888	0.027817	0.394866	0.411791	0.000000	0.165526	0.000000	0.009278	0.000029	0.990663	0.000029	0.000000	0.000000	1.000000	0.000000	0.000000	0.001903	0.000101	0.997696	0.000000	0.000301	0.120909	0.001671	0.875487	0.000000	0.001932	0.022067	0.000063	0.977800	0.000000	0.000069	0.044269	0.103491	0.825413	0.000000	0.026826	1.564854	
7285000	-67.917940	51	1	7	Z 0 Z Z 0 0 0 0 Z 0 Z 0 Z Z 0 0 0 0 0 0 	0.000000	2.273799	0.000000	0.000000	2.273799	2.273799	2.273799	2.273799	0.000000	2.273799	0.000000	2.273799	0.000000	0.000000	2.273799	2.273799	2.273799	2.273799	2.273799	2.273799	0.110095	0.204103	0.253465	0.232397	0.199939	0.795723	0.077497	0.044831	0.004452	0.077497	0.067097	0.420400	0.234463	0.048499	0.229541	0.000041	0.051527	0.004104	0.892800	0.051527	0.000000	0.000000	1.000000	0.000000	0.000000	0.002305	0.054810	0.590769	0.018043	0.334073	0.360698	0.131484	0.215766	0.017759	0.274293	0.159491	0.080341	0.613663	0.035548	0.110957	0.010233	0.158498	0.290210	0.342972	0.198087	7.666913	
7290000	-69.955455	561	1	6	0 0 0 Z 0 0 Z 0 0 0 Z 0 Z Z 0 Z 0 0 0 0 	1.549612	1.549612	1.549612	0.000000	1.549612	1.549612	0.000000	1.549612	1.549612	1.549612	0.000000	1.549612	0.000000	0.000000	1.549612	0.000000	1.549612	1.549612	1.549612	1.549612	0.192518	0.199485	0.324273	0.100809	0.182914	0.362857	0.021283	0.593214	0.001912	0.020734	0.176353	0.618296	0.115397	0.000709	0.089244	0.000763	0.000001	0.000001	0.998473	0.000763	0.000000	0.000000	1.000000	0.000000	0.000000	0.000647	0.047923	0.479357	0.000168	0.471906	0.077646	0.070641	0.655878	0.018078	0.177757	0.068816	0.074432	0.716640	0.049409	0.090704	0.145296	0.076710	0.290428	0.327764	0.159801	6.445148	
7295000	-64.974034	244	1	6	0 0 Z Z 0 0 0 0 0 0 Z 0 Z 0 0 Z Z 0 0 0 	2.231806	2.231806	0.000000	0.000000	2.231806	2.231806	2.231806	2.231806	2.231806	2.231806	0.000000	2.231806	0.000000	2.231806	2.231806	0.000000	0.000000	2.231806	2.231806	2.231806	0.129030	0.205987	0.267666	0.232927	0.164391	0.195092	0.043773	0.721747	0.019694	0.019694	0.275889	0.424672	0.175641	0.056324	0.067473	0.000058	0.012896	0.000197	0.972464	0.014385	0.000000	0.000000	1.000000	0.000000	0.000000	0.003624	0.049379	0.766593	0.003615	0.176788	0.093893	0.070867	0.709470	0.045849	0.079921	0.021470	0.018193	0.926692	0.014523	0.019122	0.060356	0.151609	0.306202	0.308410	0.173423	3.730131	
7300000	-68.817880	951	1	7	Z 0 Z 0 Z 0 0 0 0 0 0 0 Z Z Z Z 0 0 0 0 	0.000000	1.615927	0.000000	1.615927	0.000000	1.615927	1.615927	1.615927	1.615927	1.615927	1.615927	1.615927	0.000000	0.000000	0.000000	0.000000	1.615927	1.615927	1.615927	1.615927	0.188165	0.162812	0.462580	0.000000	0.186442	0.462574	0.004957	0.498901	0.000000	0.033568	0.333573	0.188320	0.233598	0.000000	0.244509	0.001083	0.032595	0.028253	0.909817	0.028253	0.000000	0.000000	1.000000	0.000000	0.000000	0.012099	0.047176	0.710526	0.000000	0.230199	0.122508	0.011675	0.806438	0.000000	0.059379	0.046916	0.019781	0.904194	0.000000	0.029109	0.045224	0.151023	0.656414	0.000000	0.147339	6.128266	
7305000	-62.461988	314	1	11	Z 0 Z Z 0 0 Z 0 Z 0 0 0 Z Z Z Z Z 0 0 Z 	0.000000	2.087371	0.000000	0.000000	2.087371	2.087371	0.000000	2.087371	0.000000	2.087371	2.087371	2.087371	0.000000	0.000000	0.000000	0.000000	0.000000	2.087371	2.087371	0.000000	0.110591	0.275730	0.406665	0.000000	0.207015	0.875380	0.089665	0.029664	0.000000	0.005291	0.036295	0.833064	0.061502	0.000000	0.069140	0.003496	0.003496	0.064759	0.924752	0.003496	0.000000	0.000000	1.000000	0.000000	0.000000	0.003882	0.079408	0.313484	0.000000	0.603226	0.335440	0.316605	0.127896	0.000000	0.220059	0.281945	0.259784	0.256930	0.000000	0.201341	--	--	--	--	--	2.314084	
7310000	-69.108814	116	1	9	Z 0 0 Z 0 0 Z 0 Z 0 0 0 Z Z 0 Z 0 0 Z Z 	0.000000	1.501483	1.501483	0.000000	1.501483	1.501483	0.000000	1.501483	0.000000	1.501483	1.501483	1.501483	0.000000	0.000000	1.501483	0.000000	1.501483	1.501483	0.000000	0.000000	0.070875	0.322166	0.464678	0.074115	0.068166	0.912487	0.049956	0.033160	0.000103	0.004293	0.005282	0.785506	0.068347	0.000551	0.140314	0.015224	0.000200	0.012139	0.972372	0.000065	0.000000	0.000000	1.000000	0.000000	0.000000	0.002196	0.092434	0.743015	0.002196	0.160159	0.390292	0.183809	0.256164	0.002472	0.167263	0.157509	0.087295	0.734144	0.010703	0.010349	0.222592	0.049545	0.454539	0.263353	0.009972	2.402671	
7315000	-66.380425	570	1	7	Z 0 Z Z Z 0 Z 0 0 0 0 0 Z 0 0 Z 0 0 0 0 	0.000000	1.631348	0.000000	0.000000	0.000000	1.631348	0.000000	1.631348	1.631348	1.631348	1.631348	1.631348	0.000000	1.631348	1.631348	0.000000	1.631348	1.631348	1.631348	1.631348	0.009660	0.164017	0.367729	0.282582	0.176012	0.308128	0.007877	0.645237	0.006653	0.032105	0.009689	0.593594	0.132672	0.041527	0.222519	0.002399	0.007636	0.068827	0.852311	0.068827	0.000000	0.000000	1.000000	0.000000	0.000000	0.000615	0.093648	0.248810	0.003182	0.653746	0.049320	0.060902	0.592679	0.014471	0.282627	0.054888	0.070409	0.718022	0.044576	0.112105	0.020719	0.043702	0.435467	0.358035	0.142077	3.272467	
7320000	-67.091399	483	1	10	0 0 Z Z 0 Z Z 0 0 0 Z 0 Z Z Z Z Z 0 0 0 	2.099903	2.099903	0.000000	0.000000	2.099903	0.000000	0.000000	2.099903	2.099903	2.099903	0.000000	2.099903	0.000000	0.000000	0.000000	0.000000	0.000000	2.099903	2.099903	2.099903	0.178993	0.121287	0.522662	0.000000	0.177058	0.454273	0.010173	0.524427	0.000000	0.011127	0.405920	0.345455	0.210073	0.000000	0.038552	0.000001	0.000065	0.000065	0.986485	0.013384	0.000000	0.000000	1.000000	0.000000	0.000000	0.001513	0.005375	0.357989	0.000000	0.635122	0.040014	0.005379	0.850371	0.000000	0.104235	0.016028	0.000355	0.962642	0.000000	0.020975	0.011832	0.006548	0.560048	0.000000	0.421572	6.794148	
7325000	-68.321875	694	1	4	Z 0 0 0 0 0 0 0 0 0 Z 0 0 Z Z 0 0 0 0 0 	0.000000	1.137523	1.137523	1.137523	1.137523	1.137523	1.137523	1.137523	1.137523	1.137523	0.000000	1.137523	1.137523	0.000000	0.000000	1.137523	1.137523	1.137523	1.137523	1.137523	0.047802	0.496163	0.294503	0.015053	0.146478	0.164220	0.010108	0.814996	0.000567	0.010108	0.015410	0.845959	0.071243	0.000701	0.066686	0.002934	0.002934	0.000019	0.991179	0.002934	0.000000	0.000000	1.000000	0.000000	0.000000	0.008875	0.020524	0.308294	0.000374	0.661933	0.028112	0.005135	0.909724	0.000340	0.056689	0.006058	0.004601	0.981625	0.000039	0.007676	0.172166	0.170887	0.383119	0.100617	0.173212	9.133347	
7330000	-67.527810	93	1	9	0 0 0 Z Z 0 Z 0 0 0 Z Z Z Z 0 Z Z 0 0 0 	2.408645	2.408645	2.408645	0.000000	0.000000	2.408645	0.000000	2.408645	2.408645	2.408645	0.000000	0.000000	0.000000	0.000000	2.408645	0.000000	0.000000	2.408645	2.408645	2.408645	0.223941	0.152877	0.199465	0.230382	0.193335	0.442461	0.010399	0.526341	0.010399	0.010399	0.469348	0.184096	0.277286	0.009369	0.059901	0.014566	0.000081	0.000081	0.970706	0.014566	0.000000	0.000000	1.000000	0.000000	0.000000	0.011261	0.185615	0.047631	0.000466	0.755028	0.069420	0.154859	0.243765	0.001748	0.530208	0.040222	0.085221	0.692854	0.013402	0.168301	0.181400	0.088263	0.151933	0.361639	0.216766	5.561440	
7335000	-68.489336	551	1	7	0 0 Z 0 Z 0 Z Z 0 0 0 0 Z Z Z 0 0 0 0 0 	1.630262	1.630262	0.000000	1.630262	0.000000	1.630262	0.000000	0.000000	1.630262	1.630262	1.630262	1.630262	0.000000	0.000000	0.000000	1.630262	1.630262	1.630262	1.630262	1.630262	0.178197	0.074207	0.551921	0.018804	0.176871	0.576113	0.001711	0.381090	0.000084	0.041002	0.478568	0.269517	0.134966	0.001707	0.115242	0.000000	0.000000	0.000662	0.998676	0.000662	0.000000	0.000000	1.000000	0.000000	0.000000	0.007604	0.000948	0.771541	0.000088	0.219819	0.143756	0.006756	0.765694	0.000421	0.083373	0.065952	0.031780	0.855465	0.000477	0.046325	--	--	--	--	--	7.285062	
7340000	-65.123126	244	1	9	Z 0 0 Z 0 0 Z 0 0 0 Z 0 Z Z Z Z 0 Z 0 0 	0.000000	2.006474	2.006474	0.000000	2.006474	2.006474	0.000000	2.006474	2.006474	2.006474	0.000000	2.006474	0.000000	0.000000	0.000000	0.000000	2.006474	0.000000	2.006474	2.006474	0.072475	0.407207	0.447386	0.000000	0.072931	0.141477	0.037396	0.789527	0.000000	0.031601	0.004586	0.873244	0.115903	0.000000	0.006267	0.009500	0.000105	0.000105	0.980789	0.009500	0.000000	0.000000	1.000000	0.000000	0.000000	0.001094	0.226456	0.761819	0.000000	0.010630	0.057105	0.100681	0.803228	0.000000	0.038985	0.011979	0.017793	0.960179	0.000000	0.010049	0.225402	0.107764	0.443387	0.000000	0.223447	7.224837	
7345000	-65.536244	135	1	7	Z 0 Z Z Z 0 Z 0 0 0 0 0 Z 0 0 0 Z 0 0 0 	0.000000	1.707559	0.000000	0.000000	0.000000	1.707559	0.000000	1.707559	1.707559	1.707559	1.707559	1.707559	0.000000	1.707559	1.707559	1.707559	0.000000	1.707559	1.707559	1.707559	0.028564	0.144392	0.568204	0.154906	0.103934	0.337219	0.008347	0.637740	0.008347	0.008347	0.055258	0.456985	0.345018	0.069313	0.073427	0.000013	0.000049	0.006697	0.985978	0.007263	0.000000	0.000000	1.000000	0.000000	0.000000	0.002041	0.052272	0.384540	0.044082	0.517065	0.071597	0.042772	0.699776	0.040748	0.145106	0.028898	0.023538	0.881013	0.023113	0.043438	0.016891	0.029698	0.646375	0.207004	0.100032	5.710680	
7350000	-65.371230	93	1	7	Z 0 Z Z 0 0 0 0 0 0 0 0 Z Z Z 0 0 0 Z 0 	0.000000	1.361323	0.000000	0.000000	1.361323	1.361323	1.361323	1.361323	1.361323	1.361323	1.361323	1.361323	0.000000	0.000000	0.000000	1.361323	1.361323	1.361323	0.000000	1.361323	0.084052	0.344820	0.443361	0.014561	0.113207	0.471942	0.044741	0.479085	0.000007	0.004225	0.012092	0.709192	0.107185	0.001986	0.169544	0.000009	0.005718	0.005718	0.982836	0.005718	0.000000	0.000000	1.000000	0.000000	0.000000	0.005313	0.095622	0.859666	0.000073	0.039326	0.031862	0.030943	0.932108	0.000005	0.005082	0.010243	0.008618	0.981039	0.000000	0.000099	0.049311	0.184367	0.706825	0.012282	0.047214	1.208827	
7355000	-61.509660	135	1	10	0 0 Z Z Z 0 Z 0 0 Z 0 0 Z 0 Z Z Z 0 0 Z 	1.500607	1.500607	0.000000	0.000000	0.000000	1.500607	0.000000	1.500607	1.500607	0.000000	1.500607	1.500607	0.000000	1.500607	0.000000	0.000000	0.000000	1.500607	1.500607	0.000000	0.343265	0.060527	0.572645	0.002223	0.021340	0.240458	0.006878	0.745771	0.000015	0.006878	0.824246	0.131453	0.027779	0.002016	0.014507	0.000006	0.000006	0.004493	0.995488	0.000006	0.000000	0.000000	1.000000	0.000000	0.000000	0.003031	0.046147	0.374779	0.000084	0.575959	0.044930	0.034688	0.770444	0.000140	0.149797	0.016467	0.015962	0.933441	0.000046	0.034084	0.014243	0.014357	0.940043	0.013887	0.017470	6.460183	
7360000	-67.761923	173	1	8	Z 0 0 0 Z 0 0 0 0 0 Z 0 Z Z Z Z 0 0 0 Z 	0.000000	2.438158	2.438158	2.438158	0.000000	2.438158	2.438158	2.438158	2.438158	2.438158	0.000000	2.438158	0.000000	0.000000	0.000000	0.000000	2.438158	2.438158	2.438158	0.000000	0.213901	0.298154	0.344033	0.000000	0.143913	0.273840	0.016852	0.648989	0.000000	0.060319	0.120613	0.286234	0.290523	0.000000	0.302630	0.044426	0.044426	0.003926	0.903295	0.003926	0.000000	0.000000	1.000000	0.000000	0.000000	0.018818	0.044321	0.681547	0.000000	0.255314	0.035922	0.008632	0.895754	0.000000	0.059692	0.009373	0.007343	0.971581	0.000000	0.011702	--	--	--	--	--	5.364977	
7365000	-68.048903	410	1	7	0 0 0 0 Z 0 Z 0 0 0 Z Z 0 0 Z Z Z 0 0 0 	1.307008	1.307008	1.307008	1.307008	0.000000	1.307008	0.000000	1.307008	1.307008	1.307008	0.000000	0.000000	1.307008	1.307008	0.000000	0.000000	0.000000	1.307008	1.307008	1.307008	0.453450	0.064432	0.179643	0.126780	0.175694	0.115443	0.004042	0.875980	0.000559	0.003976	0.647663	0.095550	0.156755	0.079296	0.020736	0.010642	0.000036	0.000036	0.978644	0.010642	0.000000	0.000000	1.000000	0.000000	0.000000	0.015556	0.185088	0.009008	0.000373	0.789975	0.089636	0.182239	0.140810	0.002378	0.584936	0.072380	0.125758	0.522247	0.002295	0.277320	0.203522	0.048242	0.139527	0.131298	0.477411	7.534465	
7370000	-66.801588	272	1	6	Z 0 Z 0 0 0 Z 0 0 0 0 0 Z 0 0 Z 0 0 Z 0 	0.000000	1.579220	0.000000	1.579220	1.579220	1.579220	0.000000	1.579220	1.579220	1.579220	1.579220	1.579220	0.000000	1.579220	1.579220	0.000000	1.579220	1.579220	0.000000	1.579220	0.029802	0.141622	0.416158	0.358961	0.053458	0.259076	0.037005	0.689688	0.009965	0.004266	0.030000	0.757902	0.089692	0.037611	0.084795	0.000350	0.000350	0.016975	0.965351	0.016975	0.000000	0.000000	1.000000	0.000000	0.000000	0.004086	0.031330	0.960266	0.001106	0.003211	0.022449	0.009451	0.964584	0.003261	0.000255	0.024494	0.022630	0.927821	0.024079	0.000976	--	--	--	--	--	7.238664	
7375000	-64.721035	995	1	9	0 0 Z 0 0 0 0 0 0 0 0 Z Z Z Z Z Z Z Z 0 	0.995654	0.995654	0.000000	0.995654	0.995654	0.995654	0.995654	0.995654	0.995654	0.995654	0.995654	0.000000	0.000000	0.000000	0.000000	0.000000	0.000000	0.000000	0.000000	0.995654	0.132411	0.231209	0.636381	0.000000	0.000000	0.036159	0.002668	0.961173	0.000000	0.000000	0.344971	0.563061	0.091968	0.000000	0.000000	0.000000	0.000156	0.000156	0.999529	0.000158	0.000000	0.000000	1.000000	0.000000	0.000000	0.017297	0.756137	0.226566	0.000000	0.000000	0.016047	0.169959	0.813994	0.000000	0.000000	0.005168	0.015149	0.979683	0.000000	0.000000	0.009401	0.044647	0.945953	0.000000	0.000000	2.409760	
7380000	-66.463118	243	1	9	0 0 Z Z Z 0 Z 0 0 0 0 0 Z 0 Z Z Z 0 0 Z 	1.096825	1.096825	0.000000	0.000000	0.000000	1.096825	0.000000	1.096825	1.096825	1.096825	1.096825	1.096825	0.000000	1.096825	0.000000	0.000000	0.000000	1.096825	1.096825	0.000000	0.366083	0.028591	0.588429	0.001278	0.015619	0.226216	0.004408	0.764962	0.000006	0.004408	0.825506	0.042073	0.125046	0.000225	0.007150	0.000040	0.000040	0.010032	0.989847	0.000040	0.000000	0.000000	1.000000	0.000000	0.000000	0.000614	0.022863	0.587702	0.000005	0.388817	0.018383	0.007457	0.927997	0.000007	0.046155	0.018719	0.016635	0.939088	0.000056	0.025502	0.010137	0.009971	0.936789	0.032188	0.010915	5.202611	
7385000	-67.487998	516	1	11	0 0 Z Z Z Z Z 0 0 0 0 0 Z Z Z Z Z 0 0 Z 	1.702439	1.702439	0.000000	0.000000	0.000000	0.000000	0.000000	1.702439	1.702439	1.702439	1.702439	1.702439	0.000000	0.000000	0.000000	0.000000	0.000000	1.702439	1.702439	0.000000	0.341569	0.000678	0.622657	0.000000	0.035095	0.507720	0.000007	0.488766	0.000000	0.003507	0.787590	0.003209	0.187423	0.000000	0.021779	0.000004	0.000000	0.003600	0.996392	0.000004	0.000000	0.000000	1.000000	0.000000	0.000000	0.002319	0.002563	0.252756	0.000000	0.742362	0.090431	0.002525	0.616225	0.000000	0.290820	0.030867	0.000459	0.897683	0.000000	0.070991	0.030997	0.000572	0.926793	0.000000	0.041637	3.839406	
7390000	-67.395466	152	1	9	0 0 0 Z Z 0 Z 0 0 0 0 Z Z Z 0 Z Z 0 Z 0 	2.297054	2.297054	2.297054	0.000000	0.000000	2.297054	0.000000	2.297054	2.297054	2.297054	2.297054	0.000000	0.000000	0.000000	2.297054	0.000000	0.000000	2.297054	0.000000	2.297054	0.322435	0.092211	0.504673	0.067503	0.013178	0.610611	0.004185	0.380381	0.004762	0.000060	0.485151	0.287506	0.202302	0.003151	0.021890	0.033979	0.001448	0.033979	0.896614	0.033979	0.000000	0.000000	1.000000	0.000000	0.000000	0.007899	0.790791	0.137015	0.000037	0.064258	0.343696	0.238142	0.397105	0.010363	0.010693	0.105508	0.075264	0.799454	0.018095	0.001679	--	--	--	--	--	4.270482	
7395000	-64.569037	244	2	5	Z 0 0 Z 0 1 Z 1 0 1 0 0 1 0 0 1 1 1 Z Z 	0.000000	0.935398	0.935398	0.000000	0.935398	1.465463	0.000000	1.465463	0.935398	1.465463	0.935398	0.935398	1.465463	0.935398	0.935398	1.465463	1.465463	1.465463	0.000000	0.000000	0.026537	0.222609	0.556509	0.171153	0.023191	0.076542	0.016310	0.895595	0.010759	0.000794	0.001600	0.737417	0.063823	0.035061	0.162098	0.003227	0.000013	0.002834	0.993920	0.000006	0.000000	0.000000	1.000000	0.000000	0.000000	0.000338	0.061794	0.933102	0.003415	0.001351	0.018311	0.029652	0.940347	0.010944	0.000745	0.002243	0.005077	0.990819	0.001844	0.000017	0.088088	0.035216	0.652090	0.221136	0.003471	2.240711	
7400000	-68.409328	857	1	13	Z 0 Z Z Z 0 Z 0 0 0 Z Z Z Z Z 0 Z Z Z 0 	0.000000	4.349056	0.000000	0.000000	0.000000	4.349056	0.000000	4.349056	4.349056	4.349056	0.000000	0.000000	0.000000	0.000000	0.000000	4.349056	0.000000	0.000000	0.000000	4.349056	0.170562	0.320520	0.508918	0.000000	0.000000	0.548491	0.018336	0.433172	0.000000	0.000000	0.309955	0.221885	0.468159	0.000000	0.000000	0.000000	0.000136	0.000000	0.975697	0.024167	0.000000	0.000000	1.000000	0.000000	0.000000	0.000977	0.735585	0.263438	0.000000	0.000000	0.202619	0.224692	0.572689	0.000000	0.000000	0.058468	0.050536	0.890996	0.000000	0.000000	0.049929	0.529040	0.421031	0.000000	0.000000	6.250996	
7405000	-66.015869	774	1	11	0 0 Z Z Z Z 0 0 0 0 Z Z Z Z Z Z 0 0 0 Z 	2.492460	2.492460	0.000000	0.000000	0.000000	0.000000	2.492460	2.492460	2.492460	2.492460	0.000000	0.000000	0.000000	0.000000	0.000000	0.000000	2.492460	2.492460	2.492460	0.000000	0.191741	0.087015	0.319509	0.000000	0.401734	0.420462	0.000378	0.517311	0.000000	0.061849	0.377961	0.060466	0.225773	0.000000	0.335801	0.000114	0.018150	0.000114	0.981507	0.000114	0.000000	0.000000	1.000000	0.000000	0.000000	0.004188	0.004388	0.043528	0.000000	0.947896	0.110405	0.051159	0.167406	0.000000	0.671030	0.127561	0.027137	0.406879	0.000000	0.438423	--	--	--	--	--	8.426815	
7410000	-62.648263	332	1	10	0 0 Z 0 Z 0 Z 0 0 0 0 0 Z Z Z Z Z 0 Z Z 	0.905087	0.905087	0.000000	0.905087	0.000000	0.905087	0.000000	0.905087	0.905087	0.905087	0.905087	0.905087	0.000000	0.000000	0.000000	0.000000	0.000000	0.905087	0.000000	0.000000	0.073004	0.018898	0.907957	0.000000	0.000141	0.058135	0.003606	0.938257	0.000000	0.000003	0.951449	0.011782	0.036752	0.000000	0.000016	0.000008	0.000008	0.004670	0.995315	0.000000	0.000000	0.000000	1.000000	0.000000	0.000000	0.020514	0.163043	0.808651	0.000000	0.007792	0.035171	0.051516	0.912804	0.000000	0.000508	0.010385	0.013136	0.976450	0.000000	0.000029	--	--	--	--	--	1.381283	
7415000	-63.983808	709	1	9	Z 0 Z 0 0 0 Z 0 0 0 0 0 Z Z Z Z 0 0 Z Z 	0.000000	2.043192	0.000000	2.043192	2.043192	2.043192	0.000000	2.043192	2.043192	2.043192	2.043192	2.043192	0.000000	0.000000	0.000000	0.000000	2.043192	2.043192	0.000000	0.000000	0.049229	0.216234	0.723662	0.000000	0.010875	0.476323	0.036788	0.482806	0.000000	0.004083	0.051673	0.712704	0.115926	0.000000	0.119696	0.000000	0.000000	0.000588	0.999411	0.000000	0.000000	0.000000	1.000000	0.000000	0.000000	0.023943	0.085832	0.863748	0.000000	0.026477	0.243089	0.122090	0.607697	0.000000	0.027124	0.080735	0.048135	0.868632	0.000000	0.002499	0.018535	0.011890	0.969376	0.000000	0.000199	5.862644	
7420000	-63.954261	51	1	10	0 0 0 0 0 0 Z 0 0 Z Z Z Z Z Z Z Z 0 0 Z 	2.388293	2.388293	2.388293	2.388293	2.388293	2.388293	0.000000	2.388293	2.388293	0.000000	0.000000	0.000000	0.000000	0.000000	0.000000	0.000000	0.000000	2.388293	2.388293	0.000000	0.194229	0.317719	0.219816	0.000000	0.268236	0.403547	0.062454	0.523008	0.000000	0.010992	0.242331	0.608362	0.024494	0.000000	0.124814	0.029490	0.000592	0.000693	0.969203	0.000022	0.000000	0.000000	1.000000	0.000000	0.000000	0.035575	0.105811	0.006153	0.000000	0.852460	0.297087	0.194388	0.067470	0.000000	0.441055	0.156983	0.152613	0.434978	0.000000	0.255426	0.624804	0.092320	0.254185	0.000000	0.028692	1.376148	
7425000	-64.672956	244	1	4	0 0 0 0 Z 0 Z 0 0 0 0 0 0 0 0 Z Z 0 0 0 	1.114648	1.114648	1.114648	1.114648	0.000000	1.114648	0.000000	1.114648	1.114648	1.114648	1.114648	1.114648	1.114648	1.114648	1.114648	0.000000	0.000000	1.114648	1.114648	1.114648	0.239597	0.035078	0.461523	0.217577	0.046225	0.082689	0.004750	0.895649	0.011854	0.005057	0.670950	0.094325	0.129356	0.087459	0.017910	0.003897	0.000015	0.003897	0.988294	0.003897	0.000000	0.000000	1.000000	0.000000	0.000000	0.004960	0.031616	0.850726	0.001078	0.111620	0.025972	0.017927	0.914617	0.014759	0.026725	0.003443	0.002997	0.987263	0.002812	0.003485	0.076057	0.022637	0.594044	0.231180	0.076082	2.601481	
7430000	-66.408054	588	1	11	Z 0 Z Z 0 0 Z 0 0 0 0 0 Z Z Z Z Z Z Z 0 	0.000000	1.044753	0.000000	0.000000	1.044753	1.044753	0.000000	1.044753	1.044753	1.044753	1.044753	1.044753	0.000000	0.000000	0.000000	0.000000	0.000000	0.000000	0.000000	1.044753	0.011691	0.295836	0.692473	0.000000	0.000000	0.494654	0.024419	0.480926	0.000000	0.000000	0.001321	0.955384	0.043295	0.000000	0.000000	0.000437	0.001588	0.029560	0.925988	0.042426	0.000000	0.000000	1.000000	0.000000	0.000000	0.002165	0.399887	0.597949	0.000000	0.000000	0.125866	0.217625	0.656509	0.000000	0.000000	0.062841	0.081262	0.855896	0.000000	0.000000	--	--	--	--	--	1.024728	
7435000	-68.114631	438	1	12	Z 0 0 Z 0 0 Z 0 Z 0 Z Z Z Z Z Z Z 0 Z 0 	0.000000	2.709332	2.709332	0.000000	2.709332	2.709332	0.000000	2.709332	0.000000	2.709332	0.000000	0.000000	0.000000	0.000000	0.000000	0.000000	0.000000	2.709332	0.000000	2.709332	0.101242	0.571312	0.242558	0.000000	0.084888	0.941683	0.047367	0.010879	0.000000	0.000071	0.016731	0.674363	0.195911	0.000000	0.112995	0.015193	0.000266	0.000001	0.969073	0.015467	0.000000	0.000000	1.000000	0.000000	0.000000	0.000874	0.625783	0.276443	0.000000	0.096899	0.238161	0.671681	0.072966	0.000000	0.017192	0.132527	0.268550	0.578858	0.000000	0.020065	0.406888	0.339198	0.166956	0.000000	0.086959	6.366871	
7440000	-68.123967	385	1	9	Z 0 Z 0 0 0 0 0 0 0 Z 0 Z Z Z Z Z 0 0 Z 	0.000000	2.037025	0.000000	2.037025	2.037025	2.037025	2.037025	2.037025	2.037025	2.037025	0.000000	2.037025	0.000000	0.000000	0.000000	0.000000	0.000000	2.037025	2.037025	0.000000	0.199443	0.239415	0.355383	0.000000	0.205760	0.172490	0.029321	0.782423	0.000000	0.015766	0.321432	0.349541	0.263967	0.000000	0.065060	0.000001	0.013386	0.000083	0.986439	0.000091	0.000000	0.000000	1.000000	0.000000	0.000000	0.010048	0.062025	0.368016	0.000000	0.559912	0.071922	0.046769	0.715288	0.000000	0.166021	0.027782	0.021180	0.909022	0.000000	0.042015	0.027256	0.420973	0.439760	0.000000	0.112011	9.712593	
7445000	-71.358750	279	1	7	Z 0 0 0 Z 0 0 0 0 0 Z Z 0 0 0 Z Z 0 0 Z 	0.000000	1.843360	1.843360	1.843360	0.000000	1.843360	1.843360	1.843360	1.843360	1.843360	0.000000	0.000000	1.843360	1.843360	1.843360	0.000000	0.000000	1.843360	1.843360	0.000000	0.287264	0.094177	0.304203	0.280146	0.034210	0.118356	0.012691	0.830517	0.026801	0.011635	0.557981	0.063678	0.242798	0.118524	0.017021	0.005248	0.005248	0.000029	0.989467	0.000008	0.000000	0.000000	1.000000	0.000000	0.000000	0.034284	0.085983	0.045016	0.003691	0.831026	0.099172	0.080443	0.296388	0.011148	0.512849	0.037992	0.033351	0.775888	0.011059	0.141710	0.157969	0.154608	0.278244	0.348375	0.060804	2.970881	
7450000	-67.272473	461	1	9	Z 0 0 0 0 0 Z 0 0 0 0 0 Z Z Z Z Z Z Z 0 	0.000000	1.283756	1.283756	1.283756	1.283756	1.283756	0.000000	1.283756	1.283756	1.283756	1.283756	1.283756	0.000000	0.000000	0.000000	0.000000	0.000000	0.000000	0.000000	1.283756	0.021497	0.310133	0.668370	0.000000	0.000000	0.529591	0.040282	0.430127	0.000000	0.000000	0.010945	0.920109	0.068946	0.000000	0.000000	0.016427	0.000572	0.014818	0.951670	0.016513	0.000000	0.000000	1.000000	0.000000	0.000000	0.000225	0.531495	0.468279	0.000000	0.000000	0.057436	0.215771	0.726794	0.000000	0.000000	0.026079	0.066273	0.907647	0.000000	0.000000	--	--	--	--	--	4.039389	
7455000	-69.722178	750	1	10	0 0 Z Z 0 Z 0 0 0 0 Z Z Z Z Z Z 0 0 0 Z 	1.783586	1.783586	0.000000	0.000000	1.783586	0.000000	1.783586	1.783586	1.783586	1.783586	0.000000	0.000000	0.000000	0.000000	0.000000	0.000000	1.783586	1.783586	1.783586	0.000000	0.154665	0.297696	0.256077	0.000000	0.291562	0.168494	0.001542	0.807982	0.000000	0.021982	0.309753	0.294067	0.132459	0.000000	0.263721	0.001306	0.045053	0.001306	0.951030	0.001306	0.000000	0.000000	1.000000	0.000000	0.000000	0.000948	0.003896	0.013266	0.000000	0.981889	0.026870	0.048223	0.102319	0.000000	0.822589	0.015806	0.003272	0.527088	0.000000	0.453835	0.084949	0.358497	0.293195	0.000000	0.263359	6.617176	
7460000	-69.524487	451	1	9	Z 0 0 0 Z 0 Z 0 0 0 Z Z 0 0 0 Z Z 0 Z Z 	0.000000	2.143075	2.143075	2.143075	0.000000	2.143075	0.000000	2.143075	2.143075	2.143075	0.000000	0.000000	2.143075	2.143075	2.143075	0.000000	0.000000	2.143075	0.000000	0.000000	0.258649	0.074387	0.291056	0.365213	0.010695	0.423086	0.006465	0.489080	0.081337	0.000031	0.314784	0.169641	0.285437	0.218807	0.011331	0.023934	0.000000	0.000165	0.975901	0.000000	0.000000	0.000000	1.000000	0.000000	0.000000	0.085876	0.495275	0.288786	0.047191	0.082871	0.174679	0.109965	0.667426	0.046780	0.001151	0.019122	0.014625	0.954540	0.011673	0.000040	0.268422	0.086831	0.272655	0.353537	0.018556	2.894340	
7465000	-64.058436	244	1	9	0 0 Z 0 Z Z Z 0 0 0 0 0 0 Z Z Z Z 0 0 Z 	1.182930	1.182930	0.000000	1.182930	0.000000	0.000000	0.000000	1.182930	1.182930	1.182930	1.182930	1.182930	1.182930	0.000000	0.000000	0.000000	0.000000	1.182930	1.182930	0.000000	0.174120	0.000170	0.781626	0.024724	0.019359	0.091645	0.000007	0.903008	0.000245	0.005096	0.733813	0.002525	0.245228	0.007554	0.010881	0.000004	0.000000	0.003420	0.996572	0.000004	0.000000	0.000000	1.000000	0.000000	0.000000	0.004660	0.000053	0.883232	0.000001	0.112053	0.029607	0.000145	0.941016	0.000149	0.029083	0.003861	0.000003	0.992302	0.000003	0.003830	0.019332	0.000138	0.924495	0.036708	0.019327	0.722416	
7470000	-64.511189	135	1	6	0 0 Z 0 0 0 Z 0 0 0 0 0 0 Z Z Z 0 0 Z 0 	1.481671	1.481671	0.000000	1.481671	1.481671	1.481671	0.000000	1.481671	1.481671	1.481671	1.481671	1.481671	1.481671	0.000000	0.000000	0.000000	1.481671	1.481671	0.000000	1.481671	0.148710	0.206619	0.626403	0.005327	0.012941	0.218934	0.027373	0.750588	0.001049	0.002056	0.319251	0.535754	0.077875	0.003669	0.063452	0.000022	0.000022	0.004388	0.991179	0.004388	0.000000	0.000000	1.000000	0.000000	0.000000	0.043280	0.108935	0.808600	0.000079	0.039105	0.069559	0.042848	0.883083	0.000499	0.004010	0.019625	0.015843	0.964186	0.000070	0.000276	0.025249	0.024159	0.929450	0.014432	0.006710	3.894372	
7475000	-66.711343	888	1	5	0 0 Z 0 0 0 0 0 0 Z 0 Z 0 0 0 0 Z 0 0 Z 	1.161285	1.161285	0.000000	1.161285	1.161285	1.161285	1.161285	1.161285	1.161285	0.000000	1.161285	0.000000	1.161285	1.161285	1.161285	1.161285	0.000000	1.161285	1.161285	0.000000	0.183106	0.302655	0.176191	0.266434	0.071613	0.303680	0.020020	0.653416	0.020020	0.002865	0.450107	0.489972	0.005519	0.047532	0.006870	0.000000	0.000094	0.000096	0.999811	0.000000	0.000000	0.000000	1.000000	0.000000	0.000000	0.010632	0.071326	0.004271	0.010182	0.903589	0.204282	0.116090	0.053729	0.070390	0.555509	0.161897	0.124006	0.279460	0.108427	0.326210	0.069902	0.141976	0.333831	0.319183	0.135108	1.543281	
7480000	-66.952013	931	1	9	Z 0 Z 0 0 0 Z 0 0 0 0 Z Z Z 0 0 Z 0 Z Z 	0.000000	1.738669	0.000000	1.738669	1.738669	1.738669	0.000000	1.738669	1.738669	1.738669	1.738669	0.000000	0.000000	0.000000	1.738669	1.738669	0.000000	1.738669	0.000000	0.000000	0.055821	0.212936	0.650795	0.077706	0.002742	0.656207	0.042317	0.299916	0.001459	0.000101	0.130263	0.716791	0.136452	0.002102	0.014393	0.000000	0.000000	0.001007	0.998992	0.000000	0.000000	0.000000	1.000000	0.000000	0.000000	0.074047	0.373844	0.443127	0.069268	0.039714	0.234139	0.197774	0.552923	0.012749	0.002415	0.028217	0.024271	0.944063	0.003415	0.000034	0.017428	0.017013	0.634382	0.331019	0.000158	7.966521	
7485000	-65.717697	864	1	9	0 0 Z Z Z 0 Z 0 0 0 0 0 Z 0 Z 0 Z 0 Z Z 	0.906121	0.906121	0.000000	0.000000	0.000000	0.906121	0.000000	0.906121	0.906121	0.906121	0.906121	0.906121	0.000000	0.906121	0.000000	0.906121	0.000000	0.906121	0.000000	0.000000	0.289212	0.027921	0.682528	0.000234	0.000105	0.037411	0.001316	0.961272	0.000000	0.000000	0.777339	0.066278	0.155915	0.000231	0.000236	0.000040	0.000037	0.010377	0.989546	0.000000	0.000000	0.000000	1.000000	0.000000	0.000000	0.000673	0.032846	0.963985	0.000056	0.002441	0.004378	0.005034	0.990572	0.000005	0.000011	0.002195	0.002140	0.995663	0.000001	0.000001	0.000835	0.000805	0.993391	0.004970	0.000000	8.568714	
7490000	-66.559625	314	1	7	Z 0 Z Z 0 0 0 0 0 0 0 0 Z Z 0 0 Z 0 Z 0 	0.000000	0.972049	0.000000	0.000000	0.972049	0.972049	0.972049	0.972049	0.972049	0.972049	0.972049	0.972049	0.000000	0.000000	0.972049	0.972049	0.000000	0.972049	0.000000	0.972049	0.007424	0.330779	0.516527	0.118991	0.026279	0.342022	0.017727	0.638320	0.001898	0.000033	0.005704	0.930027	0.056062	0.000433	0.007773	0.000503	0.038964	0.038964	0.875159	0.046410	0.000000	0.000000	1.000000	0.000000	0.000000	0.002732	0.079316	0.868403	0.017071	0.032478	0.089376	0.048194	0.840826	0.019431	0.002172	0.043608	0.027654	0.908411	0.019777	0.000550	--	--	--	--	--	4.071283	
7495000	-64.857951	244	2	3	0 1 1 1 0 0 1 0 1 0 0 1 Z 1 0 Z Z 0 0 0 	1.296803	1.484440	1.484440	1.484440	1.296803	1.296803	1.484440	1.296803	1.484440	1.296803	1.296803	1.484440	0.000000	1.484440	1.296803	0.000000	0.000000	1.296803	1.296803	1.296803	0.170227	0.215476	0.379117	0.155137	0.080044	0.112441	0.015918	0.857432	0.007138	0.007072	0.310547	0.557368	0.091826	0.020353	0.019907	0.006725	0.006739	0.005394	0.975801	0.005341	0.000000	0.000000	1.000000	0.000000	0.000000	0.007928	0.029262	0.848466	0.001323	0.113021	0.044943	0.027224	0.874614	0.018186	0.035033	0.007045	0.004778	0.978887	0.004038	0.005253	0.096431	0.087269	0.525828	0.209082	0.081389	5.757531	
7500000	-68.454078	574	1	8	0 0 0 0 0 0 Z 0 0 0 Z 0 Z Z Z Z Z 0 0 Z 	1.292059	1.292059	1.292059	1.292059	1.292059	1.292059	0.000000	1.292059	1.292059	1.292059	0.000000	1.292059	0.000000	0.000000	0.000000	0.000000	0.000000	1.292059	1.292059	0.000000	0.349764	0.228617	0.382526	0.000000	0.039093	0.038693	0.010604	0.943322	0.000000	0.007381	0.372874	0.551621	0.066859	0.000000	0.008645	0.003586	0.000004	0.000004	0.996405	0.000000	0.000000	0.000000	1.000000	0.000000	0.000000	0.018902	0.037763	0.307916	0.000000	0.635419	0.021812	0.020425	0.840509	0.000000	0.117254	0.004128	0.004307	0.982380	0.000000	0.009184	0.339253	0.039285	0.615105	0.000000	0.006356	0.927688	
7505000	-66.501007	709	1	9	0 0 Z Z Z Z Z 0 0 0 0 0 Z Z Z 0 Z 0 0 0 	2.160441	2.160441	0.000000	0.000000	0.000000	0.000000	0.000000	2.160441	2.160441	2.160441	2.160441	2.160441	0.000000	0.000000	0.000000	2.160441	0.000000	2.160441	2.160441	2.160441	0.258001	0.000464	0.711213	0.000495	0.029827	0.545029	0.000008	0.451608	0.000008	0.003348	0.748997	0.002513	0.233288	0.000132	0.015071	0.000000	0.000000	0.000822	0.998269	0.000909	0.000000	0.000000	1.000000	0.000000	0.000000	0.002995	0.001084	0.596840	0.000747	0.398334	0.261401	0.003892	0.608463	0.003877	0.122367	0.091322	0.000364	0.865160	0.000364	0.042790	0.023556	0.000229	0.910034	0.003432	0.062749	5.532971	
7510000	-69.884174	481	1	9	0 0 0 0 0 0 Z 0 0 0 Z Z Z Z Z Z Z 0 Z 0 	2.469377	2.469377	2.469377	2.469377	2.469377	2.469377	0.000000	2.469377	2.469377	2.469377	0.000000	0.000000	0.000000	0.000000	0.000000	0.000000	0.000000	2.469377	0.000000	2.469377	0.224693	0.277488	0.447647	0.000000	0.050172	0.290083	0.059387	0.650107	0.000000	0.000423	0.240608	0.443604	0.270736	0.000000	0.045052	0.007135	0.000070	0.000021	0.984779	0.007996	0.000000	0.000000	1.000000	0.000000	0.000000	0.070119	0.659851	0.084016	0.000000	0.186014	0.180149	0.357835	0.430752	0.000000	0.031264	0.113746	0.201913	0.673020	0.000000	0.011321	0.293495	0.233432	0.380007	0.000000	0.093066	4.666629	
7515000	-64.126703	51	1	12	Z 0 Z Z 0 Z Z 0 Z 0 0 0 Z Z Z Z Z 0 0 Z 	0.000000	3.264693	0.000000	0.000000	3.264693	0.000000	0.000000	3.264693	0.000000	3.264693	3.264693	3.264693	0.000000	0.000000	0.000000	0.000000	0.000000	3.264693	3.264693	0.000000	0.246580	0.311759	0.164613	0.000000	0.277048	0.927099	0.034103	0.029406	0.000000	0.009392	0.082185	0.543609	0.149454	0.000000	0.224752	0.002150	0.000117	0.052328	0.943665	0.001740	0.000000	0.000000	1.000000	0.000000	0.000000	0.004309	0.007139	0.458455	0.000000	0.530097	0.604342	0.147225	0.123504	0.000000	0.124928	0.459523	0.041542	0.387684	0.000000	0.111250	0.213086	0.007771	0.728488	0.000000	0.050656	2.131376	
7520000	-64.382761	888	1	7	0 0 Z 0 Z 0 Z 0 0 0 0 0 Z 0 Z 0 0 0 Z Z 	1.389285	1.389285	0.000000	1.389285	0.000000	1.389285	0.000000	1.389285	1.389285	1.389285	1.389285	1.389285	0.000000	1.389285	0.000000	1.389285	1.389285	1.389285	0.000000	0.000000	0.170506	0.047610	0.770396	0.004931	0.006557	0.392272	0.004173	0.600985	0.000052	0.002518	0.675769	0.095566	0.112514	0.008237	0.107914	0.000000	0.000000	0.000131	0.999869	0.000000	0.000000	0.000000	1.000000	0.000000	0.000000	0.009981	0.061458	0.924739	0.000059	0.003762	0.077389	0.022347	0.898092	0.000170	0.002001	0.085637	0.067661	0.840185	0.001401	0.005115	0.027576	0.022923	0.935677	0.013154	0.000670	8.299425	
7525000	-69.254956	467	1	7	Z 0 Z 0 0 0 Z 0 0 0 0 Z Z Z 0 0 Z 0 0 0 	0.000000	1.135381	0.000000	1.135381	1.135381	1.135381	0.000000	1.135381	1.135381	1.135381	1.135381	0.000000	0.000000	0.000000	1.135381	1.135381	0.000000	1.135381	1.135381	1.135381	0.080032	0.248349	0.220428	0.177304	0.273887	0.115767	0.005582	0.875479	0.001530	0.001642	0.022915	0.910756	0.055537	0.000260	0.010532	0.000052	0.000052	0.006622	0.986059	0.007216	0.000000	0.000000	1.000000	0.000000	0.000000	0.010866	0.117556	0.016800	0.010866	0.843911	0.081158	0.131481	0.143252	0.039363	0.604746	0.109105	0.132890	0.350676	0.086029	0.321300	0.053621	0.059672	0.253390	0.351839	0.281477	0.847607	
7530000	-64.428011	438	1	12	0 0 0 Z Z 0 Z 0 0 0 Z Z Z Z Z Z 0 Z Z Z 	2.247229	2.247229	2.247229	0.000000	0.000000	2.247229	0.000000	2.247229	2.247229	2.247229	0.000000	0.000000	0.000000	0.000000	0.000000	0.000000	2.247229	0.000000	0.000000	0.000000	0.357427	0.119871	0.505542	0.000000	0.017160	0.497688	0.002009	0.499252	0.000000	0.001051	0.253811	0.489497	0.200179	0.000000	0.056513	0.009937	0.000000	0.000035	0.989990	0.000038	0.000000	0.000000	1.000000	0.000000	0.000000	0.018303	0.735096	0.246398	0.000000	0.000203	0.192507	0.180163	0.625863	0.000000	0.001468	0.117465	0.121721	0.754875	0.000000	0.005939	0.416409	0.036088	0.539073	0.000000	0.008429	7.948413	
7535000	-64.529024	694	1	7	0 0 Z Z Z 0 Z 0 0 0 0 0 Z Z 0 0 0 0 0 Z 	1.677207	1.677207	0.000000	0.000000	0.000000	1.677207	0.000000	1.677207	1.677207	1.677207	1.677207	1.677207	0.000000	0.000000	1.677207	1.677207	1.677207	1.677207	1.677207	0.000000	0.144253	0.149032	0.367652	0.215124	0.123939	0.322317	0.006134	0.639237	0.006134	0.026177	0.314682	0.359241	0.102180	0.005118	0.218780	0.000010	0.000010	0.005398	0.994573	0.000010	0.000000	0.000000	1.000000	0.000000	0.000000	0.001081	0.034249	0.292074	0.013969	0.658627	0.032202	0.008650	0.815585	0.006680	0.136883	0.014315	0.012574	0.933528	0.012307	0.027276	0.033904	0.034046	0.434817	0.461675	0.035558	2.732128	
7540000	-63.936549	438	1	10	Z 0 Z 0 Z 0 Z 0 0 0 Z 0 Z Z Z Z Z 0 0 0 	0.000000	2.943180	0.000000	2.943180	0.000000	2.943180	0.000000	2.943180	2.943180	2.943180	0.000000	2.943180	0.000000	0.000000	0.000000	0.000000	0.000000	2.943180	2.943180	2.943180	0.258850	0.189429	0.391205	0.000000	0.160517	0.653355	0.002308	0.342326	0.000000	0.002011	0.311489	0.261130	0.335869	0.000000	0.091513	0.000102	0.000102	0.000102	0.984288	0.015407	0.000000	0.000000	1.000000	0.000000	0.000000	0.025509	0.259803	0.472192	0.000000	0.242495	0.264629	0.070464	0.608368	0.000000	0.056539	0.227347	0.159563	0.504300	0.000000	0.108790	0.191178	0.140220	0.380085	0.000000	0.288517	2.766037	
7545000	-63.028424	93	1	9	Z 0 Z Z 0 0 Z 0 0 0 0 0 Z Z Z Z 0 0 Z 0 	0.000000	1.477863	0.000000	0.000000	1.477863	1.477863	0.000000	1.477863	1.477863	1.477863	1.477863	1.477863	0.000000	0.000000	0.000000	0.000000	1.477863	1.477863	0.000000	1.477863	0.087645	0.403772	0.403429	0.000000	0.105154	0.474020	0.053658	0.467207	0.000000	0.005115	0.009642	0.775968	0.083990	0.000000	0.130400	0.000011	0.000039	0.005613	0.988723	0.005613	0.000000	0.000000	1.000000	0.000000	0.000000	0.005989	0.133170	0.810885	0.000000	0.049955	0.035739	0.052176	0.904400	0.000000	0.007685	0.012474	0.013057	0.974298	0.000000	0.000170	0.063343	0.093283	0.778198	0.000000	0.065175	5.438148	
7550000	-66.417611	360	1	12	0 0 Z Z Z 0 0 0 0 0 Z Z Z Z Z Z Z Z 0 Z 	2.076776	2.076776	0.000000	0.000000	0.000000	2.076776	2.076776	2.076776	2.076776	2.076776	0.000000	0.000000	0.000000	0.000000	0.000000	0.000000	0.000000	0.000000	2.076776	0.000000	0.321758	0.142996	0.523238	0.000000	0.012007	0.479699	0.005185	0.509260	0.000000	0.005855	0.679771	0.052109	0.261612	0.000000	0.006507	0.000006	0.004181	0.000006	0.995807	0.000000	0.000000	0.000000	1.000000	0.000000	0.000000	0.020057	0.658001	0.317974	0.000000	0.003968	0.198032	0.096008	0.699628	0.000000	0.006331	0.046219	0.026748	0.905712	0.000000	0.021321	--	--	--	--	--	2.661337	
7555000	-62.818210	332	1	9	0 0 0 0 Z 0 Z 0 0 Z Z 0 Z Z Z Z 0 0 0 Z 	1.432452	1.432452	1.432452	1.432452	0.000000	1.432452	0.000000	1.432452	1.432452	0.000000	0.000000	1.432452	0.000000	0.000000	0.000000	0.000000	1.432452	1.432452	1.432452	0.000000	0.495664	0.042113	0.317275	0.000000	0.144949	0.062696	0.009274	0.911344	0.000000	0.016685	0.558454	0.190998	0.011199	0.000000	0.239350	0.009783	0.000000	0.000043	0.990135	0.000040	0.000000	0.000000	1.000000	0.000000	0.000000	0.038392	0.210299	0.213569	0.000000	0.537740	0.079832	0.140474	0.546254	0.000000	0.233440	0.034716	0.059108	0.819670	0.000000	0.086505	--	--	--	--	--	8.806482	
7560000	-70.135615	461	1	11	Z Z 0 Z 0 0 0 0 0 0 Z Z 0 Z Z Z Z 0 Z Z 	0.000000	0.000000	2.042567	0.000000	2.042567	2.042567	2.042567	2.042567	2.042567	2.042567	0.000000	0.000000	2.042567	0.000000	0.000000	0.000000	0.000000	2.042567	0.000000	0.000000	0.000000	0.252132	0.741660	0.000000	0.006209	0.000000	0.022162	0.977668	0.000000	0.000170	0.000000	0.511552	0.429630	0.000000	0.058818	0.045058	0.031570	0.001721	0.921211	0.000440	0.000000	0.000000	1.000000	0.000000	0.000000	0.000000	0.744913	0.206541	0.000000	0.048546	0.000000	0.218126	0.778685	0.000000	0.003190	0.000000	0.058958	0.939730	0.000000	0.001312	--	--	--	--	--	5.549724	
7565000	-64.624802	343	1	9	0 0 Z 0 Z 0 Z 0 0 0 0 0 Z Z Z Z Z 0 0 Z 	1.645681	1.645681	0.000000	1.645681	0.000000	1.645681	0.000000	1.645681	1.645681	1.645681	1.645681	1.645681	0.000000	0.000000	0.000000	0.000000	0.000000	1.645681	1.645681	0.000000	0.350655	0.033378	0.601622	0.000000	0.014346	0.338332	0.007765	0.646138	0.000000	0.007765	0.818386	0.059147	0.110522	0.000000	0.011946	0.000034	0.000034	0.008926	0.990972	0.000034	0.000000	0.000000	1.000000	0.000000	0.000000	0.022950	0.106152	0.431961	0.000000	0.438936	0.092079	0.015287	0.847193	0.000000	0.045442	0.048473	0.031126	0.882463	0.000000	0.037938	0.016801	0.013947	0.954185	0.000000	0.015068	9.639738	
7570000	-66.543663	888	1	9	0 Z Z Z 0 0 Z 0 0 0 0 0 0 0 Z Z Z 0 Z Z 	0.852804	0.000000	0.000000	0.000000	0.852804	0.852804	0.000000	0.852804	0.852804	0.852804	0.852804	0.852804	0.852804	0.852804	0.000000	0.000000	0.000000	0.852804	0.000000	0.000000	0.000618	0.128622	0.868072	0.002233	0.000455	0.000010	0.002578	0.997409	0.000002	0.000002	0.046661	0.843961	0.097141	0.007410	0.004827	0.000000	0.000000	0.000045	0.999955	0.000000	0.000000	0.000000	1.000000	0.000000	0.000000	0.000003	0.031772	0.967778	0.000003	0.000444	0.000011	0.007095	0.992870	0.000011	0.000013	0.000124	0.021135	0.978493	0.000124	0.000124	0.000006	0.004437	0.992829	0.002721	0.000006	7.688186	
7575000	-65.851565	516	1	11	0 0 Z 0 Z 0 Z 0 0 Z 0 Z 0 Z Z Z Z 0 Z Z 	1.886325	1.886325	0.000000	1.886325	0.000000	1.886325	0.000000	1.886325	1.886325	0.000000	1.886325	0.000000	1.886325	0.000000	0.000000	0.000000	0.000000	1.886325	0.000000	0.000000	0.325874	0.051639	0.549867	0.071202	0.001418	0.350911	0.005294	0.641757	0.002025	0.000013	0.878497	0.076691	0.025579	0.017225	0.002008	0.000008	0.000008	0.005479	0.994505	0.000000	0.000000	0.000000	1.000000	0.000000	0.000000	0.174707	0.675422	0.023989	0.000292	0.125590	0.453491	0.378236	0.149842	0.007599	0.010831	0.180028	0.154441	0.662466	0.001596	0.001469	0.068852	0.062739	0.788185	0.078987	0.001237	7.319061	
7580000	-64.225526	332	1	5	0 0 0 0 0 0 Z 0 0 0 0 0 0 Z Z Z 0 0 Z 0 	1.153262	1.153262	1.153262	1.153262	1.153262	1.153262	0.000000	1.153262	1.153262	1.153262	1.153262	1.153262	1.153262	0.000000	0.000000	0.000000	1.153262	1.153262	0.000000	1.153262	0.180202	0.139641	0.566953	0.058632	0.054572	0.062355	0.012670	0.924349	0.000199	0.000426	0.288781	0.598512	0.039316	0.000455	0.072936	0.009263	0.000196	0.009263	0.972016	0.009263	0.000000	0.000000	1.000000	0.000000	0.000000	0.027242	0.210163	0.742172	0.000041	0.020382	0.049205	0.091008	0.854732	0.000583	0.004472	0.017287	0.028464	0.953769	0.000063	0.000418	--	--	--	--	--	3.913780	
7585000	-70.553937	430	1	7	Z 0 0 0 0 0 0 0 0 0 Z Z 0 0 Z Z Z 0 0 Z 	0.000000	1.251332	1.251332	1.251332	1.251332	1.251332	1.251332	1.251332	1.251332	1.251332	0.000000	0.000000	1.251332	1.251332	0.000000	0.000000	0.000000	1.251332	1.251332	0.000000	0.073586	0.494681	0.359627	0.039408	0.032698	0.446961	0.040248	0.504808	0.003815	0.004167	0.049756	0.780596	0.089790	0.051834	0.028024	0.005839	0.005839	0.000038	0.988273	0.000011	0.000000	0.000000	1.000000	0.000000	0.000000	0.010933	0.079073	0.164949	0.000013	0.745032	0.226622	0.113001	0.380036	0.009975	0.270365	0.091370	0.060354	0.728388	0.003150	0.116738	--	--	--	--	--	2.086368	
7590000	-66.215199	824	1	11	0 0 Z 0 Z 0 Z 0 0 0 0 Z Z Z Z Z Z Z 0 Z 	2.781080	2.781080	0.000000	2.781080	0.000000	2.781080	0.000000	2.781080	2.781080	2.781080	2.781080	0.000000	0.000000	0.000000	0.000000	0.000000	0.000000	0.000000	2.781080	0.000000	0.233849	0.093708	0.630758	0.000000	0.041684	0.608481	0.009302	0.372916	0.000000	0.009302	0.624899	0.122238	0.238541	0.000000	0.014322	0.001300	0.001300	0.044925	0.951174	0.001300	0.000000	0.000000	1.000000	0.000000	0.000000	0.099630	0.728295	0.146455	0.000000	0.025620	0.394503	0.260708	0.311816	0.000000	0.032973	0.263728	0.203668	0.457628	0.000000	0.074976	--	--	--	--	--	6.594390	
7595000	-63.145497	135	1	7	0 0 Z Z Z 0 Z 0 0 0 0 0 Z Z 0 Z 0 0 0 0 	1.349021	1.349021	0.000000	0.000000	0.000000	1.349021	0.000000	1.349021	1.349021	1.349021	1.349021	1.349021	0.000000	0.000000	1.349021	0.000000	1.349021	1.349021	1.349021	1.349021	0.140330	0.113172	0.577779	0.033807	0.134911	0.239896	0.006458	0.723961	0.005652	0.024033	0.439455	0.301059	0.108371	0.000825	0.150290	0.000004	0.000015	0.003668	0.992644	0.003668	0.000000	0.000000	1.000000	0.000000	0.000000	0.002833	0.043625	0.407552	0.001303	0.544687	0.042990	0.029089	0.755960	0.008589	0.163373	0.014731	0.013609	0.930637	0.008754	0.032269	0.009038	0.015195	0.681058	0.227027	0.067682	1.594862	
7600000	-65.152545	114	1	11	Z 0 0 0 Z 0 Z 0 0 0 Z Z Z Z Z Z 0 0 Z Z 	0.000000	2.204250	2.204250	2.204250	0.000000	2.204250	0.000000	2.204250	2.204250	2.204250	0.000000	0.000000	0.000000	0.000000	0.000000	0.000000	2.204250	2.204250	0.000000	0.000000	0.188694	0.184711	0.535691	0.000000	0.090904	0.361404	0.007851	0.625813	0.000000	0.004932	0.120828	0.353202	0.169250	0.000000	0.356719	0.008458	0.000000	0.000025	0.991492	0.000025	0.000000	0.000000	1.000000	0.000000	0.000000	0.009584	0.695302	0.267116	0.000000	0.027998	0.065607	0.253293	0.650521	0.000000	0.030579	0.022051	0.058813	0.917441	0.000000	0.001694	0.278300	0.018476	0.697476	0.000000	0.005747	2.504212	
7605000	-68.264044	49	1	10	0 0 Z Z 0 0 0 0 0 Z Z 0 Z Z Z Z Z 0 0 Z 	2.368625	2.368625	0.000000	0.000000	2.368625	2.368625	2.368625	2.368625	2.368625	0.000000	0.000000	2.368625	0.000000	0.000000	0.000000	0.000000	0.000000	2.368625	2.368625	0.000000	0.330545	0.227619	0.248188	0.000000	0.193648	0.276838	0.045306	0.658779	0.000000	0.019077	0.502798	0.334436	0.067629	0.000000	0.095136	0.000027	0.007844	0.000000	0.992102	0.000027	0.000000	0.000000	1.000000	0.000000	0.000000	0.004080	0.057972	0.454383	0.000000	0.483565	0.052763	0.049742	0.754408	0.000000	0.143088	0.123564	0.097500	0.633229	0.000000	0.145707	0.145087	0.418158	0.266729	0.000000	0.170026	1.800963	
7610000	-69.509996	281	1	9	0 0 0 0 Z 0 Z 0 0 0 0 Z 0 Z Z Z 0 Z Z Z 	2.486621	2.486621	2.486621	2.486621	0.000000	2.486621	0.000000	2.486621	2.486621	2.486621	2.486621	0.000000	2.486621	0.000000	0.000000	0.000000	2.486621	0.000000	0.000000	0.000000	0.215982	0.206492	0.510143	0.046095	0.021288	0.311433	0.017088	0.662447	0.004516	0.004516	0.367089	0.317680	0.240064	0.032857	0.042310	0.021830	0.000215	0.025243	0.952517	0.000195	0.000000	0.000000	1.000000	0.000000	0.000000	0.060128	0.786282	0.152070	0.000277	0.001243	0.163306	0.447775	0.372455	0.008055	0.008409	0.080146	0.221061	0.696798	0.000986	0.001008	0.176459	0.112854	0.636444	0.065291	0.008952	3.537322	
7615000	-68.468856	279	1	4	Z 0 Z 0 0 0 Z 0 0 0 0 0 0 Z 0 0 0 0 0 0 	0.000000	0.973405	0.000000	0.973405	0.973405	0.973405	0.000000	0.973405	0.973405	0.973405	0.973405	0.973405	0.973405	0.000000	0.973405	0.973405	0.973405	0.973405	0.973405	0.973405	0.041132	0.168594	0.587223	0.099934	0.103117	0.072122	0.008921	0.901115	0.008921	0.008921	0.115216	0.668802	0.109353	0.007641	0.098988	0.000002	0.000002	0.001455	0.997086	0.001455	0.000000	0.000000	1.000000	0.000000	0.000000	0.007472	0.037273	0.712359	0.007472	0.235425	0.006734	0.005987	0.960854	0.003237	0.023188	0.002406	0.002360	0.989703	0.002193	0.003338	0.012391	0.012384	0.623626	0.292242	0.059356	1.574356	
7620000	-64.400957	588	1	11	Z 0 Z Z 0 0 Z 0 0 0 0 0 Z Z Z Z Z 0 Z Z 	0.000000	1.595902	0.000000	0.000000	1.595902	1.595902	0.000000	1.595902	1.595902	1.595902	1.595902	1.595902	0.000000	0.000000	0.000000	0.000000	0.000000	1.595902	0.000000	0.000000	0.068009	0.229056	0.695286	0.000000	0.007648	0.532020	0.038862	0.429042	0.000000	0.000076	0.006532	0.870168	0.090732	0.000000	0.032569	0.001467	0.001196	0.038345	0.958972	0.000020	0.000000	0.000000	1.000000	0.000000	0.000000	0.007995	0.191376	0.791568	0.000000	0.009061	0.239125	0.175517	0.580015	0.000000	0.005343	0.182992	0.119698	0.694899	0.000000	0.002412	--	--	--	--	--	3.933903	
7625000	-66.517483	847	1	7	0 Z 0 Z 0 0 0 0 0 0 0 0 Z Z Z Z 0 0 0 Z 	1.259365	0.000000	1.259365	0.000000	1.259365	1.259365	1.259365	1.259365	1.259365	1.259365	1.259365	1.259365	0.000000	0.000000	0.000000	0.000000	1.259365	1.259365	1.259365	0.000000	0.007118	0.275895	0.578854	0.000000	0.138133	0.000182	0.012498	0.973320	0.000000	0.014000	0.076392	0.576602	0.122066	0.000000	0.224940	0.010688	0.009763	0.009763	0.969549	0.000237	0.000000	0.000000	1.000000	0.000000	0.000000	0.000025	0.054928	0.330179	0.000000	0.614869	0.000005	0.008200	0.930802	0.000000	0.060993	0.000019	0.008874	0.975924	0.000000	0.015183	0.001274	0.047804	0.937169	0.000000	0.013753	3.410330	
7630000	-66.002501	225	1	11	Z 0 Z Z Z 0 Z 0 0 0 0 0 Z Z Z Z Z 0 0 Z 	0.000000	2.490803	0.000000	0.000000	0.000000	2.490803	0.000000	2.490803	2.490803	2.490803	2.490803	2.490803	0.000000	0.000000	0.000000	0.000000	0.000000	2.490803	2.490803	0.000000	0.098907	0.272364	0.421441	0.000000	0.207288	0.636767	0.004243	0.354748	0.000000	0.004243	0.050738	0.471661	0.283294	0.000000	0.194308	0.000011	0.000011	0.005273	0.994694	0.000011	0.000000	0.000000	1.000000	0.000000	0.000000	0.001064	0.056351	0.547121	0.000000	0.395464	0.235214	0.042290	0.618810	0.000000	0.103686	0.102924	0.039218	0.802164	0.000000	0.055694	0.118690	0.090109	0.696329	0.000000	0.094872	1.836875	
7635000	-61.650561	135	1	8	0 0 Z 0 0 0 Z 0 0 Z 0 0 Z Z Z 0 Z 0 0 Z 	1.776505	1.776505	0.000000	1.776505	1.776505	1.776505	0.000000	1.776505	1.776505	0.000000	1.776505	1.776505	0.000000	0.000000	0.000000	1.776505	0.000000	1.776505	1.776505	0.000000	0.236899	0.310286	0.371096	0.002894	0.078826	0.247893	0.036502	0.704433	0.000034	0.011138	0.376668	0.587843	0.012498	0.000185	0.022805	0.000012	0.000012	0.006127	0.993838	0.000012	0.000000	0.000000	1.000000	0.000000	0.000000	0.045095	0.051248	0.369928	0.002452	0.531277	0.122261	0.060338	0.660819	0.001363	0.155218	0.040332	0.028548	0.883754	0.000262	0.047104	0.024739	0.022480	0.900184	0.026457	0.026140	0.916143	
7640000	-68.045234	706	1	10	Z 0 Z Z Z 0 Z 0 0 0 0 0 Z Z 0 Z Z 0 0 Z 	0.000000	2.560992	0.000000	0.000000	0.000000	2.560992	0.000000	2.560992	2.560992	2.560992	2.560992	2.560992	0.000000	0.000000	2.560992	0.000000	0.000000	2.560992	2.560992	0.000000	0.017901	0.171052	0.553300	0.171659	0.086089	0.644369	0.007012	0.334594	0.007012	0.007012	0.020995	0.591236	0.191414	0.008311	0.188044	0.002446	0.002446	0.052473	0.940188	0.002446	0.000000	0.000000	1.000000	0.000000	0.000000	0.000568	0.028181	0.518076	0.000562	0.452614	0.135661	0.019476	0.743822	0.007683	0.093358	0.034074	0.016454	0.910178	0.013311	0.025982	0.026541	0.024380	0.372314	0.551572	0.025194	2.719088	
7645000	-65.278186	78	1	11	Z 0 Z Z Z 0 Z 0 Z 0 0 0 Z Z Z Z 0 0 0 Z 	0.000000	2.176950	0.000000	0.000000	0.000000	2.176950	0.000000	2.176950	0.000000	2.176950	2.176950	2.176950	0.000000	0.000000	0.000000	0.000000	2.176950	2.176950	2.176950	0.000000	0.144639	0.277224	0.297651	0.000000	0.280487	0.840994	0.008484	0.041412	0.000000	0.109110	0.101139	0.289731	0.082558	0.000000	0.526572	0.000014	0.000014	0.006307	0.993650	0.000014	0.000000	0.000000	1.000000	0.000000	0.000000	0.004500	0.194532	0.399658	0.000000	0.401310	0.223808	0.077909	0.148182	0.000000	0.550101	0.167149	0.116844	0.412640	0.000000	0.303368	0.156804	0.150573	0.498765	0.000000	0.193858	4.574730	
7650000	-66.491987	410	1	8	0 0 Z 0 0 Z Z 0 0 0 0 0 0 Z Z Z 0 Z 0 Z 	1.613592	1.613592	0.000000	1.613592	1.613592	0.000000	0.000000	1.613592	1.613592	1.613592	1.613592	1.613592	1.613592	0.000000	0.000000	0.000000	1.613592	0.000000	1.613592	0.000000	0.205452	0.055120	0.632380	0.023785	0.083262	0.221136	0.001814	0.751819	0.000889	0.024342	0.340155	0.520005	0.114047	0.004865	0.020928	0.000060	0.000001	0.012319	0.987556	0.000065	0.000000	0.000000	1.000000	0.000000	0.000000	0.079117	0.084969	0.716285	0.000091	0.119537	0.083154	0.011150	0.847943	0.000619	0.057134	0.047776	0.002103	0.902335	0.000441	0.047345	0.027618	0.001012	0.894617	0.045099	0.031654	1.006373	
7655000	-64.387066	332	1	11	Z 0 0 Z Z Z 0 0 0 0 Z 0 Z Z Z Z Z 0 Z 0 	0.000000	1.262312	1.262312	0.000000	0.000000	0.000000	1.262312	1.262312	1.262312	1.262312	0.000000	1.262312	0.000000	0.000000	0.000000	0.000000	0.000000	1.262312	0.000000	1.262312	0.260244	0.000000	0.739756	0.000000	0.000000	0.087961	0.000000	0.912039	0.000000	0.000000	0.105801	0.000000	0.894199	0.000000	0.000000	0.009853	0.010902	0.000250	0.968093	0.010902	0.000000	0.000000	1.000000	0.000000	0.000000	0.004691	0.000000	0.995309	0.000000	0.000000	0.050310	0.000000	0.949690	0.000000	0.000000	0.018858	0.000000	0.981142	0.000000	0.000000	--	--	--	--	--	2.202114	
7660000	-66.959442	727	1	9	0 0 Z Z Z Z 0 0 0 0 Z 0 Z 0 Z Z 0 0 0 Z 	2.575090	2.575090	0.000000	0.000000	0.000000	0.000000	2.575090	2.575090	2.575090	2.575090	0.000000	2.575090	0.000000	2.575090	0.000000	0.000000	2.575090	2.575090	2.575090	0.000000	0.216196	0.041598	0.538034	0.003285	0.200888	0.192025	0.000431	0.756098	0.000002	0.051445	0.383227	0.094796	0.291314	0.003353	0.227309	0.000010	0.005782	0.000010	0.994189	0.000010	0.000000	0.000000	1.000000	0.000000	0.000000	0.007051	0.002950	0.581003	0.000006	0.408990	0.101770	0.008170	0.670170	0.000120	0.219770	0.051852	0.001096	0.862063	0.000005	0.084984	--	--	--	--	--	4.779191	
7665000	-69.289875	86	1	9	Z 0 0 Z Z 0 0 0 0 0 0 Z Z 0 0 Z Z Z Z 0 	0.000000	2.999780	2.999780	0.000000	0.000000	2.999780	2.999780	2.999780	2.999780	2.999780	2.999780	0.000000	0.000000	2.999780	2.999780	0.000000	0.000000	0.000000	0.000000	2.999780	0.244401	0.183512	0.248896	0.233983	0.089207	0.505581	0.016004	0.458768	0.019424	0.000222	0.157651	0.370641	0.325085	0.139858	0.006765	0.009782	0.009782	0.009782	0.960872	0.009782	0.000000	0.000000	1.000000	0.000000	0.000000	0.002226	0.752735	0.201487	0.043254	0.000297	0.116529	0.140345	0.709701	0.033332	0.000093	0.052935	0.046842	0.859262	0.040604	0.000357	0.088324	0.079868	0.688634	0.139522	0.003652	4.830398	
7670000	-69.286613	332	1	12	Z Z 0 Z Z Z Z 0 0 Z 0 0 Z Z 0 Z Z 0 0 Z 	0.000000	0.000000	1.832762	0.000000	0.000000	0.000000	0.000000	1.832762	1.832762	0.000000	1.832762	1.832762	0.000000	0.000000	1.832762	0.000000	0.000000	1.832762	1.832762	0.000000	0.021387	0.011672	0.509896	0.273326	0.183718	0.000330	0.000067	0.965273	0.018355	0.015975	0.000004	0.139410	0.120927	0.000444	0.739215	0.025026	0.000000	0.021537	0.953301	0.000135	0.000000	0.000000	1.000000	0.000000	0.000000	0.000003	0.012446	0.236633	0.001471	0.749448	0.000721	0.016375	0.540280	0.041482	0.401142	0.000295	0.002739	0.773157	0.036743	0.187066	--	--	--	--	--	1.542431	
7675000	-69.603661	935	1	8	0 0 0 Z 0 Z 0 0 0 0 Z Z Z 0 Z Z 0 0 0 Z 	2.471408	2.471408	2.471408	0.000000	2.471408	0.000000	2.471408	2.471408	2.471408	2.471408	0.000000	0.000000	0.000000	2.471408	0.000000	0.000000	2.471408	2.471408	2.471408	0.000000	0.091467	0.080251	0.365190	0.002123	0.460970	0.205553	0.004557	0.736832	0.000016	0.053042	0.185105	0.264295	0.187683	0.017557	0.345359	0.007573	0.007573	0.000063	0.984729	0.000063	0.000000	0.000000	1.000000	0.000000	0.000000	0.005099	0.016391	0.035738	0.000058	0.942713	0.042776	0.073442	0.156356	0.001649	0.725777	0.055485	0.032073	0.474137	0.000530	0.437775	--	--	--	--	--	4.753445	
7680000	-63.905317	135	1	10	Z 0 0 Z Z 0 Z 0 0 0 Z 0 Z Z Z Z Z 0 0 0 	0.000000	2.853725	2.853725	0.000000	0.000000	2.853725	0.000000	2.853725	2.853725	2.853725	0.000000	2.853725	0.000000	0.000000	0.000000	0.000000	0.000000	2.853725	2.853725	2.853725	0.110760	0.230978	0.485311	0.000000	0.172951	0.341855	0.023857	0.614584	0.000000	0.019704	0.060772	0.442677	0.387309	0.000000	0.109242	0.014042	0.000066	0.000219	0.973346	0.012328	0.000000	0.000000	1.000000	0.000000	0.000000	0.006256	0.106436	0.432910	0.000000	0.454398	0.094834	0.100351	0.650653	0.000000	0.154161	0.053223	0.069367	0.806924	0.000000	0.070486	0.227788	0.077011	0.480340	0.000000	0.214861	3.499440	
7685000	-67.468025	604	1	9	0 0 0 0 0 0 Z 0 0 Z Z Z 0 Z Z Z Z 0 0 Z 	3.552493	3.552493	3.552493	3.552493	3.552493	3.552493	0.000000	3.552493	3.552493	0.000000	0.000000	0.000000	3.552493	0.000000	0.000000	0.000000	0.000000	3.552493	3.552493	0.000000	0.381131	0.254215	0.162040	0.098082	0.104532	0.139756	0.059621	0.768431	0.002831	0.029360	0.297005	0.537984	0.030459	0.027768	0.106783	0.041422	0.001149	0.001365	0.956007	0.000056	0.000000	0.000000	1.000000	0.000000	0.000000	0.055316	0.100955	0.012466	0.000168	0.831095	0.176785	0.194352	0.143825	0.004756	0.480282	0.152908	0.201618	0.334934	0.011048	0.299493	--	--	--	--	--	6.655539	
7690000	-66.245075	870	1	11	0 0 Z 0 Z 0 Z 0 0 Z 0 Z Z Z 0 Z Z 0 Z Z 	2.207685	2.207685	0.000000	2.207685	0.000000	2.207685	0.000000	2.207685	2.207685	0.000000	2.207685	0.000000	0.000000	0.000000	2.207685	0.000000	0.000000	2.207685	0.000000	0.000000	0.339364	0.099603	0.530906	0.029036	0.001090	0.139125	0.009071	0.841374	0.010403	0.000027	0.835714	0.135968	0.020910	0.000179	0.007228	0.000019	0.000019	0.008426	0.991536	0.000000	0.000000	0.000000	1.000000	0.000000	0.000000	0.121481	0.677616	0.003573	0.000002	0.197327	0.291514	0.561887	0.113291	0.002167	0.031141	0.172400	0.310945	0.508268	0.005664	0.002723	0.078008	0.108351	0.555514	0.253989	0.004137	7.677811	
7695000	-70.892612	510	1	8	0 0 0 Z Z 0 0 0 0 0 Z 0 Z Z 0 Z Z 0 0 Z 	3.537892	3.537892	3.537892	0.000000	0.000000	3.537892	3.537892	3.537892	3.537892	3.537892	0.000000	3.537892	0.000000	0.000000	3.537892	0.000000	0.000000	3.537892	3.537892	0.000000	0.238043	0.181440	0.245265	0.184645	0.150607	0.518789	0.023190	0.411641	0.023190	0.023190	0.318907	0.165096	0.311895	0.043151	0.160951	0.017317	0.014811	0.000306	0.967470	0.000096	0.000000	0.000000	1.000000	0.000000	0.000000	0.010364	0.132162	0.263368	0.002228	0.591878	0.174201	0.112766	0.434723	0.033357	0.244953	0.070498	0.056007	0.749566	0.026093	0.097836	0.189131	0.159628	0.273494	0.293706	0.084040	2.121371	
7700000	-66.959104	888	1	11	0 Z Z Z 0 0 Z 0 0 0 0 Z Z Z 0 Z Z 0 Z Z 	2.529102	0.000000	0.000000	0.000000	2.529102	2.529102	0.000000	2.529102	2.529102	2.529102	2.529102	0.000000	0.000000	0.000000	2.529102	0.000000	0.000000	2.529102	0.000000	0.000000	0.017317	0.162877	0.594229	0.215683	0.009894	0.000882	0.024126	0.948249	0.026567	0.000176	0.246981	0.562045	0.139296	0.004158	0.047519	0.000000	0.000000	0.000507	0.999493	0.000000	0.000000	0.000000	1.000000	0.000000	0.000000	0.000809	0.726564	0.213284	0.000232	0.059111	0.008815	0.350144	0.600795	0.026610	0.013636	0.020567	0.192117	0.598185	0.167778	0.021353	0.002093	0.051268	0.499714	0.444775	0.002150	2.576980	
7705000	-65.236169	332	1	10	0 0 Z Z Z 0 0 0 0 0 Z Z Z 0 0 Z Z 0 Z Z 	2.255889	2.255889	0.000000	0.000000	0.000000	2.255889	2.255889	2.255889	2.255889	2.255889	0.000000	0.000000	0.000000	2.255889	2.255889	0.000000	0.000000	2.255889	0.000000	0.000000	0.197770	0.176195	0.286844	0.321325	0.017866	0.168501	0.017070	0.794607	0.019718	0.000105	0.702291	0.091650	0.189426	0.014431	0.002202	0.000393	0.031978	0.000393	0.966843	0.000393	0.000000	0.000000	1.000000	0.000000	0.000000	0.046435	0.572730	0.226714	0.045851	0.108270	0.169735	0.218223	0.470427	0.119571	0.022044	0.110273	0.110582	0.690903	0.084986	0.003257	--	--	--	--	--	2.278028	
7710000	-68.495062	401	1	9	Z 0 Z Z 0 0 Z 0 0 0 0 0 Z 0 0 Z Z Z 0 Z 	0.000000	1.501316	0.000000	0.000000	1.501316	1.501316	0.000000	1.501316	1.501316	1.501316	1.501316	1.501316	0.000000	1.501316	1.501316	0.000000	0.000000	0.000000	1.501316	0.000000	0.008829	0.122624	0.457067	0.403601	0.007879	0.116408	0.012745	0.858973	0.006056	0.005818	0.008345	0.868367	0.084272	0.037816	0.001199	0.000018	0.000018	0.007234	0.992713	0.000018	0.000000	0.000000	1.000000	0.000000	0.000000	0.000180	0.377691	0.513966	0.003405	0.104758	0.034980	0.130856	0.755180	0.030090	0.048894	0.028051	0.052659	0.858160	0.028895	0.032235	--	--	--	--	--	6.416673	
7715000	-65.128630	441	1	6	0 0 Z 0 0 0 Z 0 0 0 0 0 Z 0 Z 0 0 0 Z Z 	1.189680	1.189680	0.000000	1.189680	1.189680	1.189680	0.000000	1.189680	1.189680	1.189680	1.189680	1.189680	0.000000	1.189680	0.000000	1.189680	1.189680	1.189680	0.000000	0.000000	0.133830	0.152015	0.681962	0.025719	0.006474	0.494619	0.042688	0.458910	0.000153	0.003630	0.348607	0.422315	0.113431	0.021028	0.094619	0.000149	0.000149	0.019626	0.980074	0.000002	0.000000	0.000000	1.000000	0.000000	0.000000	0.002175	0.006256	0.991559	0.000001	0.000008	0.087262	0.021745	0.890132	0.000077	0.000784	0.010062	0.005620	0.984265	0.000007	0.000045	0.020180	0.019647	0.900834	0.058833	0.000506	4.610482	
7720000	-67.297280	135	1	7	0 Z 0 Z Z 0 0 0 0 0 0 0 Z Z 0 Z Z 0 0 0 	1.211817	0.000000	1.211817	0.000000	0.000000	1.211817	1.211817	1.211817	1.211817	1.211817	1.211817	1.211817	0.000000	0.000000	1.211817	0.000000	0.000000	1.211817	1.211817	1.211817	0.048842	0.123022	0.746599	0.038198	0.043340	0.000171	0.006821	0.979365	0.006821	0.006821	0.478522	0.259735	0.234143	0.001939	0.025660	0.003364	0.003364	0.003364	0.986544	0.003364	0.000000	0.000000	1.000000	0.000000	0.000000	0.000081	0.035254	0.399546	0.000984	0.564135	0.000154	0.024332	0.841822	0.007699	0.125993	0.000057	0.010042	0.960220	0.007063	0.022618	0.002865	0.048566	0.708411	0.182376	0.057782	2.762266	
7725000	-73.400983	474	1	6	0 0 Z 0 0 0 0 0 0 0 0 0 Z Z 0 Z 0 0 Z Z 	3.349615	3.349615	0.000000	3.349615	3.349615	3.349615	3.349615	3.349615	3.349615	3.349615	3.349615	3.349615	0.000000	0.000000	3.349615	0.000000	3.349615	3.349615	0.000000	0.000000	0.259139	0.218305	0.374465	0.063875	0.084215	0.419228	0.094994	0.443002	0.021028	0.021748	0.373099	0.235945	0.154291	0.009602	0.227063	0.000093	0.008680	0.008680	0.982519	0.000028	0.000000	0.000000	1.000000	0.000000	0.000000	0.089274	0.195748	0.539530	0.004460	0.170987	0.265327	0.132481	0.519099	0.022691	0.060402	0.075361	0.046956	0.854034	0.020416	0.003233	0.038154	0.072550	0.726434	0.160632	0.002231	5.382184	
7730000	-63.185435	995	1	13	Z 0 Z 0 Z 0 Z 0 0 0 0 Z Z Z Z Z Z Z Z Z 	0.000000	2.453585	0.000000	2.453585	0.000000	2.453585	0.000000	2.453585	2.453585	2.453585	2.453585	0.000000	0.000000	0.000000	0.000000	0.000000	0.000000	0.000000	0.000000	0.000000	0.101279	0.181351	0.717370	0.000000	0.000000	0.222659	0.009063	0.768277	0.000000	0.000000	0.186227	0.378448	0.435325	0.000000	0.000000	0.000000	0.000000	0.000905	0.999094	0.000000	0.000000	0.000000	1.000000	0.000000	0.000000	0.001097	0.765868	0.233034	0.000000	0.000000	0.022533	0.334616	0.642851	0.000000	0.000000	0.023779	0.096498	0.879723	0.000000	0.000000	0.021492	0.038711	0.939798	0.000000	0.000000	6.002330	
7735000	-64.439763	51	1	7	0 0 Z 0 0 Z 0 0 0 0 0 0 Z Z 0 Z Z 0 0 Z 	1.133780	1.133780	0.000000	1.133780	1.133780	0.000000	1.133780	1.133780	1.133780	1.133780	1.133780	1.133780	0.000000	0.000000	1.133780	0.000000	0.000000	1.133780	1.133780	0.000000	0.276112	0.148526	0.354695	0.108403	0.112263	0.597948	0.003844	0.395274	0.001082	0.001851	0.529795	0.280056	0.168477	0.001795	0.019877	0.000262	0.014131	0.014131	0.971214	0.000262	0.000000	0.000000	1.000000	0.000000	0.000000	0.008806	0.000705	0.554629	0.000534	0.435325	0.167026	0.005474	0.772858	0.003871	0.050770	0.024788	0.000371	0.954840	0.007528	0.012472	0.005157	0.001485	0.808521	0.181158	0.003679	6.599514	
7740000	-64.316646	78	1	11	0 0 Z Z Z Z 0 0 0 0 Z 0 Z Z Z Z Z 0 0 Z 	1.972211	1.972211	0.000000	0.000000	0.000000	0.000000	1.972211	1.972211	1.972211	1.972211	0.000000	1.972211	0.000000	0.000000	0.000000	0.000000	0.000000	1.972211	1.972211	0.000000	0.428571	0.017886	0.424299	0.000000	0.129244	0.549250	0.000016	0.445908	0.000000	0.004826	0.706651	0.001084	0.272715	0.000000	0.019550	0.000011	0.005888	0.000011	0.994080	0.000011	0.000000	0.000000	1.000000	0.000000	0.000000	0.008758	0.003660	0.569700	0.000000	0.417882	0.110408	0.001193	0.761589	0.000000	0.126810	0.071843	0.001197	0.850102	0.000000	0.076859	0.198371	0.108719	0.491221	0.000000	0.201689	2.824372	
7745000	-68.268575	225	1	8	0 0 0 Z 0 0 0 0 0 Z Z 0 Z 0 Z Z Z 0 0 Z 	2.023265	2.023265	2.023265	0.000000	2.023265	2.023265	2.023265	2.023265	2.023265	0.000000	0.000000	2.023265	0.000000	2.023265	0.000000	0.000000	0.000000	2.023265	2.023265	0.000000	0.312907	0.339835	0.170535	0.073282	0.103440	0.386514	0.032206	0.575800	0.000078	0.005402	0.271432	0.593124	0.028513	0.026373	0.080557	0.004681	0.004334	0.000006	0.990973	0.000006	0.000000	0.000000	1.000000	0.000000	0.000000	0.001553	0.048040	0.397107	0.000029	0.553271	0.067664	0.052156	0.746668	0.000342	0.133170	0.022228	0.021410	0.920061	0.000109	0.036192	0.271417	0.242142	0.325087	0.084953	0.076402	8.262752	
7750000	-66.490616	152	1	9	Z 0 Z Z 0 Z 0 0 0 0 Z 0 Z 0 Z Z 0 0 0 Z 	0.000000	1.513361	0.000000	0.000000	1.513361	0.000000	1.513361	1.513361	1.513361	1.513361	0.000000	1.513361	0.000000	1.513361	0.000000	0.000000	1.513361	1.513361	1.513361	0.000000	0.004868	0.165686	0.677174	0.006591	0.145681	0.576338	0.004093	0.379147	0.000006	0.040416	0.013418	0.424401	0.281982	0.004676	0.275523	0.000000	0.015001	0.000076	0.984847	0.000076	0.000000	0.000000	1.000000	0.000000	0.000000	0.000061	0.000401	0.393841	0.000000	0.605697	0.103430	0.017475	0.579055	0.000060	0.299979	0.024428	0.000644	0.926245	0.000001	0.048681	--	--	--	--	--	6.195328	
7755000	-67.235850	794	1	11	0 0 0 Z 0 0 Z 0 0 0 Z Z Z Z Z Z Z Z Z 0 	1.332567	1.332567	1.332567	0.000000	1.332567	1.332567	0.000000	1.332567	1.332567	1.332567	0.000000	0.000000	0.000000	0.000000	0.000000	0.000000	0.000000	0.000000	0.000000	1.332567	0.396526	0.284421	0.319053	0.000000	0.000000	0.198544	0.016137	0.785319	0.000000	0.000000	0.219878	0.685314	0.094807	0.000000	0.000000	0.021254	0.000785	0.000237	0.947915	0.029809	0.000000	0.000000	1.000000	0.000000	0.000000	0.022762	0.478864	0.498375	0.000000	0.000000	0.037981	0.128924	0.833095	0.000000	0.000000	0.011703	0.024116	0.964180	0.000000	0.000000	0.450938	0.078255	0.470806	0.000000	0.000000	4.605227	
7760000	-62.155114	244	1	9	Z 0 0 Z 0 0 Z 0 0 0 0 0 Z Z Z Z Z 0 Z 0 	0.000000	1.283256	1.283256	0.000000	1.283256	1.283256	0.000000	1.283256	1.283256	1.283256	1.283256	1.283256	0.000000	0.000000	0.000000	0.000000	0.000000	1.283256	0.000000	1.283256	0.024046	0.364844	0.598612	0.000000	0.012498	0.110394	0.015958	0.873618	0.000000	0.000030	0.000704	0.940209	0.041144	0.000000	0.017943	0.004503	0.000043	0.004228	0.987005	0.004221	0.000000	0.000000	1.000000	0.000000	0.000000	0.000585	0.040201	0.958755	0.000000	0.000459	0.034019	0.025543	0.940309	0.000000	0.000130	0.004703	0.004159	0.991134	0.000000	0.000004	0.128177	0.047549	0.816641	0.000000	0.007633	4.350868	
7765000	-64.757543	441	1	7	0 0 Z 0 Z 0 0 0 0 0 0 0 Z Z Z 0 Z 0 0 Z 	1.479868	1.479868	0.000000	1.479868	0.000000	1.479868	1.479868	1.479868	1.479868	1.479868	1.479868	1.479868	0.000000	0.000000	0.000000	1.479868	0.000000	1.479868	1.479868	0.000000	0.319544	0.074809	0.569328	0.002402	0.033917	0.559854	0.002658	0.434580	0.000006	0.002902	0.733174	0.062945	0.177890	0.000331	0.025660	0.001200	0.032560	0.028142	0.936896	0.001200	0.000000	0.000000	1.000000	0.000000	0.000000	0.010202	0.007329	0.951356	0.000008	0.031105	0.139693	0.011246	0.833786	0.000056	0.015219	0.020015	0.006879	0.965298	0.000013	0.007794	0.051390	0.155060	0.687270	0.057969	0.048311	2.032235	
7770000	-65.412344	863	1	10	0 0 Z 0 0 0 Z 0 0 Z 0 Z Z Z Z Z Z 0 0 Z 	2.930925	2.930925	0.000000	2.930925	2.930925	2.930925	0.000000	2.930925	2.930925	0.000000	2.930925	0.000000	0.000000	0.000000	0.000000	0.000000	0.000000	2.930925	2.930925	0.000000	0.260886	0.262897	0.288442	0.000000	0.187774	0.185428	0.063376	0.718842	0.000000	0.032354	0.421453	0.423981	0.044652	0.000000	0.109913	0.001756	0.001756	0.060458	0.934274	0.001756	0.000000	0.000000	1.000000	0.000000	0.000000	0.067242	0.187319	0.017286	0.000000	0.728153	0.203466	0.215629	0.096429	0.000000	0.484475	0.181115	0.186677	0.302429	0.000000	0.329779	--	--	--	--	--	3.266868	
7775000	-65.485824	401	1	9	Z 0 Z 0 0 0 Z 0 0 0 0 Z Z Z Z Z 0 0 0 Z 	0.000000	2.145367	0.000000	2.145367	2.145367	2.145367	0.000000	2.145367	2.145367	2.145367	2.145367	0.000000	0.000000	0.000000	0.000000	0.000000	2.145367	2.145367	2.145367	0.000000	0.108658	0.279695	0.385004	0.000000	0.226643	0.163433	0.026095	0.784377	0.000000	0.026095	0.104328	0.593637	0.090876	0.000000	0.211158	0.000057	0.000057	0.012201	0.987629	0.000057	0.000000	0.000000	1.000000	0.000000	0.000000	0.018380	0.109422	0.025953	0.000000	0.846244	0.169166	0.163776	0.144458	0.000000	0.522600	0.156827	0.153872	0.361430	0.000000	0.327871	--	--	--	--	--	2.943755	
7780000	-62.706545	694	1	10	0 0 Z Z 0 0 Z 0 0 Z Z 0 Z Z Z Z Z 0 0 0 	2.517669	2.517669	0.000000	0.000000	2.517669	2.517669	0.000000	2.517669	2.517669	0.000000	0.000000	2.517669	0.000000	0.000000	0.000000	0.000000	0.000000	2.517669	2.517669	2.517669	0.208088	0.334826	0.234904	0.000000	0.222182	0.306860	0.040621	0.641536	0.000000	0.010984	0.361839	0.569097	0.030298	0.000000	0.038767	0.000000	0.000034	0.000034	0.990034	0.009898	0.000000	0.000000	1.000000	0.000000	0.000000	0.003370	0.078321	0.253907	0.000000	0.664401	0.050250	0.044893	0.813461	0.000000	0.091396	0.027649	0.027535	0.915800	0.000000	0.029016	0.051418	0.138878	0.356342	0.000000	0.453362	1.821059	
7785000	-70.235062	223	1	8	Z 0 0 0 0 0 0 0 0 0 Z Z Z Z Z 0 Z 0 Z 0 	0.000000	2.961615	2.961615	2.961615	2.961615	2.961615	2.961615	2.961615	2.961615	2.961615	0.000000	0.000000	0.000000	0.000000	0.000000	2.961615	0.000000	2.961615	0.000000	2.961615	0.140091	0.164851	0.681237	0.000559	0.013262	0.240231	0.033767	0.725837	0.000000	0.000165	0.189236	0.316351	0.463803	0.000839	0.029771	0.015399	0.015399	0.000269	0.951575	0.017358	0.000000	0.000000	1.000000	0.000000	0.000000	0.019268	0.237143	0.740060	0.000004	0.003525	0.043694	0.055132	0.900694	0.000001	0.000479	0.036992	0.037757	0.924694	0.000004	0.000553	0.211060	0.211507	0.539045	0.005164	0.033224	0.832956	
7790000	-63.289475	888	1	12	0 0 0 Z 0 0 Z 0 0 Z Z Z Z Z Z Z Z 0 Z Z 	2.172896	2.172896	2.172896	0.000000	2.172896	2.172896	0.000000	2.172896	2.172896	0.000000	0.000000	0.000000	0.000000	0.000000	0.000000	0.000000	0.000000	2.172896	0.000000	0.000000	0.409001	0.485868	0.074356	0.000000	0.030775	0.296543	0.039602	0.663690	0.000000	0.000164	0.176205	0.771175	0.004671	0.000000	0.047949	0.000342	0.000000	0.000000	0.999658	0.000000	0.000000	0.000000	1.000000	0.000000	0.000000	0.005970	0.937125	0.000361	0.000000	0.056544	0.177724	0.771822	0.029699	0.000000	0.020756	0.220860	0.469593	0.271956	0.000000	0.037591	0.518814	0.277351	0.196678	0.000000	0.007157	3.080213	
7795000	-68.602431	158	1	7	Z 0 0 Z 0 Z Z 0 0 0 0 0 0 Z 0 Z 0 0 0 Z 	0.000000	1.361106	1.361106	0.000000	1.361106	0.000000	0.000000	1.361106	1.361106	1.361106	1.361106	1.361106	1.361106	0.000000	1.361106	0.000000	1.361106	1.361106	1.361106	0.000000	0.063700	0.036315	0.680438	0.116235	0.103312	0.465849	0.002965	0.459599	0.036703	0.034884	0.008595	0.646911	0.149499	0.002641	0.192354	0.010695	0.000029	0.008899	0.980283	0.000094	0.000000	0.000000	1.000000	0.000000	0.000000	0.000436	0.000528	0.598914	0.000436	0.399687	0.068873	0.004640	0.772372	0.015054	0.139061	0.014967	0.000218	0.954159	0.009060	0.021596	--	--	--	--	--	1.967789	
7800000	-65.943870	604	1	10	0 0 Z Z Z 0 Z 0 0 0 0 Z Z 0 Z Z Z 0 0 Z 	2.320875	2.320875	0.000000	0.000000	0.000000	2.320875	0.000000	2.320875	2.320875	2.320875	2.320875	0.000000	0.000000	2.320875	0.000000	0.000000	0.000000	2.320875	2.320875	0.000000	0.186082	0.071698	0.629047	0.016325	0.096847	0.296071	0.010412	0.683069	0.000036	0.010412	0.738335	0.079837	0.156224	0.002136	0.023469	0.000364	0.000364	0.029195	0.969711	0.000364	0.000000	0.000000	1.000000	0.000000	0.000000	0.001880	0.066970	0.015421	0.000107	0.915622	0.075704	0.143756	0.170076	0.001125	0.609340	0.096775	0.187790	0.319248	0.005627	0.390561	--	--	--	--	--	8.392805	
7805000	-68.004578	861	1	12	Z 0 Z Z Z 0 Z 0 0 0 0 Z Z Z Z Z 0 0 Z Z 	0.000000	4.185761	0.000000	0.000000	0.000000	4.185761	0.000000	4.185761	4.185761	4.185761	4.185761	0.000000	0.000000	0.000000	0.000000	0.000000	4.185761	4.185761	0.000000	0.000000	0.091949	0.429495	0.242620	0.000000	0.235936	0.601403	0.045890	0.290664	0.000000	0.062044	0.016522	0.528302	0.067017	0.000000	0.388160	0.000334	0.000289	0.025223	0.974148	0.000006	0.000000	0.000000	1.000000	0.000000	0.000000	0.001682	0.604166	0.264268	0.000000	0.129884	0.229994	0.269649	0.279934	0.000000	0.220424	--	--	--	--	--	0.153652	0.122640	0.701634	0.000000	0.022074	4.041862	
7810000	-66.232876	727	1	13	Z 0 Z 0 Z Z Z 0 0 0 0 Z Z Z Z Z Z Z 0 Z 	0.000000	1.679992	0.000000	1.679992	0.000000	0.000000	0.000000	1.679992	1.679992	1.679992	1.679992	0.000000	0.000000	0.000000	0.000000	0.000000	0.000000	0.000000	1.679992	0.000000	0.042577	0.000225	0.925802	0.000000	0.031397	0.125477	0.000039	0.862108	0.000000	0.012376	0.153125	0.018509	0.816437	0.000000	0.011929	0.000002	0.000000	0.002255	0.997742	0.000002	0.000000	0.000000	1.000000	0.000000	0.000000	0.005501	0.052883	0.868545	0.000000	0.073071	0.066127	0.002155	0.875173	0.000000	0.056545	0.023103	0.000106	0.955450	0.000000	0.021341	--	--	--	--	--	5.003332	
7815000	-65.759624	401	1	11	0 0 0 Z Z 0 Z 0 0 Z Z 0 Z Z Z Z Z 0 0 Z 	2.584975	2.584975	2.584975	0.000000	0.000000	2.584975	0.000000	2.584975	2.584975	0.000000	0.000000	2.584975	0.000000	0.000000	0.000000	0.000000	0.000000	2.584975	2.584975	0.000000	0.540267	0.067978	0.341507	0.000000	0.050249	0.111812	0.016394	0.855400	0.000000	0.016394	0.360687	0.402523	0.100418	0.000000	0.136372	0.016394	0.000000	0.000101	0.983504	0.000000	0.000000	0.000000	1.000000	0.000000	0.000000	0.001450	0.156426	0.138688	0.000000	0.703436	0.044882	0.149673	0.467953	0.000000	0.337492	0.047832	0.112166	0.663210	0.000000	0.176792	--	--	--	--	--	3.439194	
7820000	-63.038496	332	1	7	0 0 Z 0 0 0 Z 0 0 0 0 Z Z Z Z Z 0 0 0 0 	1.446971	1.446971	0.000000	1.446971	1.446971	1.446971	0.000000	1.446971	1.446971	1.446971	1.446971	0.000000	0.000000	0.000000	0.000000	0.000000	1.446971	1.446971	1.446971	1.446971	0.159349	0.180385	0.395104	0.000000	0.265162	0.101093	0.020797	0.859699	0.000000	0.018411	0.389207	0.513734	0.026478	0.000000	0.070580	0.000176	0.000176	0.011245	0.977158	0.011245	0.000000	0.000000	1.000000	0.000000	0.000000	0.050964	0.170332	0.055873	0.000000	0.722832	0.173725	0.202291	0.249018	0.000000	0.374966	0.115093	0.129978	0.562321	0.000000	0.192607	--	--	--	--	--	4.027399	
7825000	-68.047994	304	1	7	0 0 0 Z Z 0 Z 0 0 0 Z 0 Z Z 0 Z 0 0 0 0 	1.694604	1.694604	1.694604	0.000000	0.000000	1.694604	0.000000	1.694604	1.694604	1.694604	0.000000	1.694604	0.000000	0.000000	1.694604	0.000000	1.694604	1.694604	1.694604	1.694604	0.266583	0.097129	0.247742	0.175246	0.213299	0.275468	0.009120	0.673411	0.007638	0.034363	0.452928	0.136307	0.201001	0.002812	0.206952	0.003624	0.000004	0.000015	0.992732	0.003624	0.000000	0.000000	1.000000	0.000000	0.000000	0.006139	0.146954	0.462319	0.001281	0.383306	0.043822	0.056975	0.746233	0.009456	0.143515	0.013220	0.016308	0.934437	0.007253	0.028782	0.129644	0.029036	0.249543	0.451789	0.139988	6.386474	
7830000	-63.715550	244	1	5	0 0 0 Z 0 0 Z 0 0 0 0 0 Z Z Z 0 0 0 0 0 	1.084386	1.084386	1.084386	0.000000	1.084386	1.084386	0.000000	1.084386	1.084386	1.084386	1.084386	1.084386	0.000000	0.000000	0.000000	1.084386	1.084386	1.084386	1.084386	1.084386	0.111862	0.252020	0.517722	0.003785	0.114611	0.078322	0.011421	0.899758	0.000015	0.010484	0.074114	0.799221	0.044121	0.000505	0.082039	0.003272	0.000024	0.003272	0.990159	0.003272	0.000000	0.000000	1.000000	0.000000	0.000000	0.000959	0.029864	0.866963	0.000022	0.102191	0.021004	0.019078	0.934801	0.000113	0.025005	0.002875	0.002911	0.991128	0.000002	0.003085	0.090139	0.034450	0.764560	0.020553	0.090298	6.632789	
7835000	-65.347247	901	1	12	Z 0 0 Z Z 0 Z 0 0 0 Z Z Z Z Z Z Z 0 0 Z 	0.000000	3.467126	3.467126	0.000000	0.000000	3.467126	0.000000	3.467126	3.467126	3.467126	0.000000	0.000000	0.000000	0.000000	0.000000	0.000000	0.000000	3.467126	3.467126	0.000000	0.137210	0.266909	0.339503	0.000000	0.256378	0.500410	0.015058	0.469474	0.000000	0.015058	0.021774	0.465027	0.270727	0.000000	0.242472	0.064868	0.000027	0.001700	0.933379	0.000027	0.000000	0.000000	1.000000	0.000000	0.000000	0.000087	0.231210	0.021679	0.000000	0.747024	0.014594	0.243620	0.166559	0.000000	0.575227	0.022109	0.207906	0.405811	0.000000	0.364174	0.428675	0.076131	0.398860	0.000000	0.096335	3.309545	
7840000	-62.579165	244	1	8	0 0 Z 0 0 0 0 0 0 0 0 0 Z Z Z Z Z 0 Z Z 	1.390865	1.390865	0.000000	1.390865	1.390865	1.390865	1.390865	1.390865	1.390865	1.390865	1.390865	1.390865	0.000000	0.000000	0.000000	0.000000	0.000000	1.390865	0.000000	0.000000	0.166869	0.253473	0.571671	0.000000	0.007988	0.112833	0.016555	0.870570	0.000000	0.000041	0.360207	0.542751	0.084601	0.000000	0.012441	0.000025	0.004559	0.004559	0.990851	0.000007	0.000000	0.000000	1.000000	0.000000	0.000000	0.006020	0.036669	0.956794	0.000000	0.000517	0.040376	0.025223	0.934229	0.000000	0.000171	0.005798	0.004496	0.989701	0.000000	0.000005	0.041171	0.122437	0.834652	0.000000	0.001741	0.893313	
7845000	-62.571716	252	1	8	0 0 Z 0 0 0 Z 0 0 0 0 0 Z Z Z Z Z 0 Z 0 	1.573594	1.573594	0.000000	1.573594	1.573594	1.573594	0.000000	1.573594	1.573594	1.573594	1.573594	1.573594	0.000000	0.000000	0.000000	0.000000	0.000000	1.573594	0.000000	1.573594	0.279277	0.266535	0.440120	0.000000	0.014068	0.502017	0.070869	0.426769	0.000000	0.000345	0.481334	0.438170	0.074218	0.000000	0.006278	0.000049	0.000049	0.006045	0.987225	0.006632	0.000000	0.000000	1.000000	0.000000	0.000000	0.024569	0.173188	0.798811	0.000000	0.003432	0.084427	0.054804	0.860670	0.000000	0.000099	0.007653	0.006290	0.986050	0.000000	0.000007	0.043572	0.043229	0.900271	0.000000	0.012928	1.462530	
7850000	-65.921177	93	1	8	Z 0 Z Z 0 0 0 0 0 0 0 0 Z Z Z 0 Z 0 0 Z 	0.000000	2.030515	0.000000	0.000000	2.030515	2.030515	2.030515	2.030515	2.030515	2.030515	2.030515	2.030515	0.000000	0.000000	0.000000	2.030515	0.000000	2.030515	2.030515	0.000000	0.129384	0.235574	0.256144	0.105488	0.273410	0.511779	0.066765	0.409535	0.000052	0.011868	0.068918	0.602782	0.197610	0.002605	0.128085	0.000042	0.010917	0.010917	0.977970	0.000154	0.000000	0.000000	1.000000	0.000000	0.000000	0.004614	0.076938	0.345424	0.003838	0.569185	0.047594	0.078556	0.665030	0.000578	0.208242	0.025021	0.029906	0.888503	0.000343	0.056227	0.078000	0.209536	0.435989	0.138283	0.138192	7.779814	
7855000	-64.625726	332	1	12	Z 0 Z Z 0 0 Z 0 0 0 Z 0 Z Z Z Z Z Z Z 0 	0.000000	1.106844	0.000000	0.000000	1.106844	1.106844	0.000000	1.106844	1.106844	1.106844	0.000000	1.106844	0.000000	0.000000	0.000000	0.000000	0.000000	0.000000	0.000000	1.106844	0.013433	0.355007	0.631560	0.000000	0.000000	0.082614	0.011052	0.906333	0.000000	0.000000	0.003153	0.951668	0.045179	0.000000	0.000000	0.000000	0.000019	0.000019	0.991261	0.008701	0.000000	0.000000	1.000000	0.000000	0.000000	0.001708	0.482892	0.515400	0.000000	0.000000	0.036639	0.154567	0.808793	0.000000	0.000000	0.015008	0.037714	0.947278	0.000000	0.000000	--	--	--	--	--	0.924834	
7860000	-64.444946	240	1	9	0 0 Z Z 0 0 Z 0 0 0 0 0 Z Z Z Z 0 0 Z Z 	1.757875	1.757875	0.000000	0.000000	1.757875	1.757875	0.000000	1.757875	1.757875	1.757875	1.757875	1.757875	0.000000	0.000000	0.000000	0.000000	1.757875	1.757875	0.000000	0.000000	0.218677	0.243051	0.486759	0.000000	0.051513	0.346811	0.055915	0.590455	0.000000	0.006819	0.247615	0.410621	0.112729	0.000000	0.229035	0.000326	0.000289	0.022531	0.976847	0.000007	0.000000	0.000000	1.000000	0.000000	0.000000	0.011911	0.557537	0.402171	0.000000	0.028381	0.171892	0.261935	0.541834	0.000000	0.024339	0.066174	0.081596	0.849893	0.000000	0.002338	0.047766	0.043221	0.906875	0.000000	0.002138	7.021060	
7865000	-68.394810	804	1	9	0 0 Z 0 Z 0 Z 0 0 Z 0 0 Z Z Z 0 0 Z 0 Z 	2.339774	2.339774	0.000000	2.339774	0.000000	2.339774	0.000000	2.339774	2.339774	0.000000	2.339774	2.339774	0.000000	0.000000	0.000000	2.339774	2.339774	0.000000	2.339774	0.000000	0.273660	0.237994	0.226930	0.062043	0.199373	0.317585	0.014577	0.611578	0.000298	0.055962	0.575877	0.339720	0.033098	0.000988	0.050317	0.000010	0.000010	0.005568	0.994402	0.000010	0.000000	0.000000	1.000000	0.000000	0.000000	0.050521	0.933712	0.011548	0.000003	0.004216	0.372388	0.518101	0.096154	0.000039	0.013319	0.167925	0.214531	0.573115	0.000251	0.044177	0.147338	0.158236	0.444925	0.134966	0.114536	2.923605	
7870000	-62.325689	135	1	7	0 0 Z 0 Z 0 Z 0 0 0 0 0 Z Z Z Z 0 0 0 0 	1.101551	1.101551	0.000000	1.101551	0.000000	1.101551	0.000000	1.101551	1.101551	1.101551	1.101551	1.101551	0.000000	0.000000	0.000000	0.000000	1.101551	1.101551	1.101551	1.101551	0.205088	0.056985	0.651835	0.000000	0.086093	0.187691	0.004435	0.792362	0.000000	0.015513	0.661606	0.147496	0.098718	0.000000	0.092179	0.000007	0.000007	0.002383	0.995220	0.002383	0.000000	0.000000	1.000000	0.000000	0.000000	0.028920	0.033319	0.412432	0.000000	0.525329	0.064493	0.018741	0.799271	0.000000	0.117495	0.013526	0.007921	0.960380	0.000000	0.018174	0.013193	0.011986	0.911673	0.000000	0.063148	1.478743	
7875000	-65.053566	244	1	9	Z 0 Z Z 0 Z Z 0 0 0 0 0 Z Z 0 0 Z 0 Z 0 	0.000000	1.080758	0.000000	0.000000	1.080758	0.000000	0.000000	1.080758	1.080758	1.080758	1.080758	1.080758	0.000000	0.000000	1.080758	1.080758	0.000000	1.080758	0.000000	1.080758	0.014614	0.019737	0.822171	0.115979	0.027498	0.104061	0.000210	0.891630	0.004090	0.000010	0.002827	0.841291	0.142727	0.001906	0.011249	0.000003	0.000003	0.003253	0.993291	0.003450	0.000000	0.000000	1.000000	0.000000	0.000000	0.000444	0.000013	0.998530	0.000978	0.000036	0.028449	0.000108	0.960441	0.010969	0.000033	0.003410	0.000002	0.994292	0.002294	0.000001	0.013158	0.000793	0.664413	0.316709	0.004926	2.650918	
7880000	-62.723587	332	1	8	Z 0 0 Z 0 0 0 0 0 0 Z 0 Z Z Z Z Z 0 0 0 	0.000000	1.260448	1.260448	0.000000	1.260448	1.260448	1.260448	1.260448	1.260448	1.260448	0.000000	1.260448	0.000000	0.000000	0.000000	0.000000	0.000000	1.260448	1.260448	1.260448	0.129784	0.280380	0.390675	0.000000	0.199161	0.080534	0.013508	0.899113	0.000000	0.006845	0.006674	0.864818	0.112764	0.000000	0.015744	0.009846	0.009846	0.000237	0.970226	0.009846	0.000000	0.000000	1.000000	0.000000	0.000000	0.001744	0.086961	0.454578	0.000000	0.456718	0.033419	0.066504	0.747832	0.000000	0.152245	0.015414	0.024155	0.916101	0.000000	0.044329	--	--	--	--	--	4.383574	
7885000	-67.989082	314	1	7	0 0 0 Z 0 0 0 0 Z 0 0 Z Z 0 0 Z Z 0 0 Z 	1.895665	1.895665	1.895665	0.000000	1.895665	1.895665	1.895665	1.895665	0.000000	1.895665	1.895665	0.000000	0.000000	1.895665	1.895665	0.000000	0.000000	1.895665	1.895665	0.000000	0.253091	0.259550	0.161192	0.167859	0.158309	0.869972	0.085734	0.034640	0.004827	0.004827	0.437554	0.454234	0.043866	0.030177	0.034170	0.126649	0.103678	0.126649	0.626026	0.016999	0.000000	0.000000	1.000000	0.000000	0.000000	0.003463	0.079106	0.017863	0.003459	0.896109	0.170416	0.336287	0.030621	0.018041	0.444635	0.153173	0.258632	0.161694	0.054491	0.372011	--	--	--	--	--	4.385163	
7890000	-64.664041	332	1	13	Z 0 Z Z Z 0 0 0 0 0 Z Z Z 0 Z Z Z Z Z Z 	0.000000	2.343896	0.000000	0.000000	0.000000	2.343896	2.343896	2.343896	2.343896	2.343896	0.000000	0.000000	0.000000	2.343896	0.000000	0.000000	0.000000	0.000000	0.000000	0.000000	0.061906	0.326678	0.436577	0.174839	0.000000	0.216559	0.014649	0.768691	0.000102	0.000000	0.082950	0.302971	0.609822	0.004257	0.000000	0.000002	0.027562	0.000297	0.972139	0.000000	0.000000	0.000000	1.000000	0.000000	0.000000	0.003453	0.666497	0.323676	0.006374	0.000000	0.119357	0.216244	0.648882	0.015517	0.000000	0.083737	0.085304	0.828615	0.002344	0.000000	--	--	--	--	--	4.489989	
7895000	-64.605081	314	1	11	0 0 Z Z Z 0 Z 0 0 0 Z Z Z Z Z Z Z 0 0 0 	3.336430	3.336430	0.000000	0.000000	0.000000	3.336430	0.000000	3.336430	3.336430	3.336430	0.000000	0.000000	0.000000	0.000000	0.000000	0.000000	0.000000	3.336430	3.336430	3.336430	0.166977	0.288303	0.174942	0.000000	0.369779	0.452129	0.019146	0.513030	0.000000	0.015695	0.547826	0.123198	0.283077	0.000000	0.045899	0.000549	0.008287	0.000549	0.899978	0.090637	0.000000	0.000000	1.000000	0.000000	0.000000	0.035737	0.319361	0.104707	0.000000	0.540196	0.226097	0.269552	0.281383	0.000000	0.222968	0.227937	0.233798	0.391774	0.000000	0.146491	--	--	--	--	--	2.963532	
7900000	-65.444224	823	1	8	Z 0 Z Z 0 0 Z 0 0 0 0 0 Z Z Z Z 0 0 0 0 	0.000000	0.867712	0.000000	0.000000	0.867712	0.867712	0.000000	0.867712	0.867712	0.867712	0.867712	0.867712	0.000000	0.000000	0.000000	0.000000	0.867712	0.867712	0.867712	0.867712	0.002020	0.312281	0.598723	0.000000	0.086976	0.090734	0.005530	0.898497	0.000000	0.005239	0.000795	0.897872	0.036480	0.000000	0.064853	0.000010	0.000037	0.005529	0.988894	0.005529	0.000000	0.000000	1.000000	0.000000	0.000000	0.000187	0.036791	0.732651	0.000000	0.230371	0.008245	0.006392	0.966859	0.000000	0.018505	0.002517	0.002443	0.992157	0.000000	0.002884	0.005119	0.009518	0.919305	0.000000	0.066057	1.068582	
7905000	-63.026572	399	2	9	0 0 Z 0 Z 0 Z 0 0 Z 0 0 Z Z Z Z Z 0 0 1 	1.372205	1.372205	0.000000	1.372205	0.000000	1.372205	0.000000	1.372205	1.372205	0.000000	1.372205	1.372205	0.000000	0.000000	0.000000	0.000000	0.000000	1.372205	1.372205	0.246386	0.337008	0.033591	0.598184	0.000000	0.031218	0.195827	0.007073	0.790142	0.000000	0.006958	0.965399	0.022221	0.008829	0.000000	0.003551	0.000938	0.000938	0.036113	0.958128	0.003883	0.000000	0.000000	1.000000	0.000000	0.000000	0.020533	0.063224	0.286247	0.000000	0.629995	0.079471	0.032402	0.741392	0.000000	0.146736	0.058310	0.048096	0.823289	0.000000	0.070305	0.019762	0.018394	0.913847	0.000000	0.047996	0.814640	
7910000	-67.755976	904	1	6	0 0 Z 0 Z 0 0 0 0 0 0 0 Z 0 Z 0 Z 0 0 Z 	0.956616	0.956616	0.000000	0.956616	0.000000	0.956616	0.956616	0.956616	0.956616	0.956616	0.956616	0.956616	0.000000	0.956616	0.000000	0.956616	0.000000	0.956616	0.956616	0.000000	0.224151	0.038613	0.715730	0.004937	0.016568	0.096649	0.001782	0.899692	0.000003	0.001874	0.904963	0.023987	0.068978	0.000082	0.001989	0.000009	0.003094	0.002924	0.993963	0.000009	0.000000	0.000000	1.000000	0.000000	0.000000	0.015688	0.033821	0.261057	0.001120	0.688313	0.044975	0.024572	0.734709	0.001260	0.194485	0.030562	0.023639	0.882647	0.000973	0.062179	0.040448	0.119764	0.725229	0.064782	0.049777	5.444028	
7915000	-68.850778	916	1	8	Z 0 Z Z Z 0 0 0 0 0 0 0 0 0 Z Z 0 0 Z Z 	0.000000	0.932776	0.000000	0.000000	0.000000	0.932776	0.932776	0.932776	0.932776	0.932776	0.932776	0.932776	0.932776	0.932776	0.000000	0.000000	0.932776	0.932776	0.000000	0.000000	0.008242	0.044883	0.941594	0.000331	0.004951	0.333119	0.004114	0.659543	0.001612	0.001612	0.025403	0.213838	0.323142	0.014236	0.423381	0.000000	0.000061	0.000060	0.999879	0.000000	0.000000	0.000000	1.000000	0.000000	0.000000	0.000106	0.158115	0.839339	0.000020	0.002419	0.022739	0.012711	0.963922	0.000267	0.000362	--	--	--	--	--	0.000905	0.004349	0.994638	0.000104	0.000004	1.673500	
7920000	-66.268891	135	1	7	Z Z Z 0 0 0 0 0 0 0 0 0 Z Z 0 Z Z 0 0 0 	0.000000	0.000000	0.000000	1.324077	1.324077	1.324077	1.324077	1.324077	1.324077	1.324077	1.324077	1.324077	0.000000	0.000000	1.324077	0.000000	0.000000	1.324077	1.324077	1.324077	0.000970	0.355830	0.524388	0.028191	0.090620	0.000045	0.008338	0.974840	0.008372	0.008406	0.010450	0.864824	0.096242	0.000980	0.027504	0.000004	0.003768	0.003768	0.988451	0.004009	0.000000	0.000000	1.000000	0.000000	0.000000	0.001446	0.036525	0.405905	0.001214	0.554909	0.000679	0.025970	0.829596	0.009322	0.134432	0.000083	0.011200	0.953017	0.008695	0.027005	0.000389	0.050109	0.679433	0.201015	0.069054	1.299973	
7925000	-73.608140	791	1	10	0 Z Z 0 Z 0 0 0 0 0 Z Z 0 Z Z Z 0 0 Z Z 	2.011509	0.000000	0.000000	2.011509	0.000000	2.011509	2.011509	2.011509	2.011509	2.011509	0.000000	0.000000	2.011509	0.000000	0.000000	0.000000	2.011509	2.011509	0.000000	0.000000	0.126478	0.310372	0.434826	0.017731	0.110592	0.000047	0.007508	0.992426	0.000000	0.000019	0.370033	0.224000	0.210473	0.004672	0.190822	0.002877	0.068565	0.002877	0.922805	0.002877	0.000000	0.000000	1.000000	0.000000	0.000000	0.038334	0.392802	0.316023	0.000153	0.252688	0.011037	0.212114	0.749660	0.000106	0.027083	0.001747	0.078954	0.916755	0.000011	0.002534	0.011956	0.497747	0.461109	0.016900	0.012289	2.287333	
7930000	-69.647671	460	1	12	Z Z Z Z Z Z Z 0 0 0 Z 0 Z 0 Z 0 Z Z 0 0 	0.000000	0.000000	0.000000	0.000000	0.000000	0.000000	0.000000	1.706266	1.706266	1.706266	0.000000	1.706266	0.000000	1.706266	0.000000	1.706266	0.000000	0.000000	1.706266	1.706266	0.000000	0.000395	0.892497	0.001048	0.106060	0.000000	0.000048	0.986109	0.000048	0.013795	0.000000	0.018693	0.941988	0.003533	0.035786	0.000000	0.001748	0.001458	0.924073	0.072721	0.000000	0.000000	1.000000	0.000000	0.000000	0.000000	0.008610	0.982402	0.000631	0.008357	0.000000	0.007302	0.847009	0.006254	0.139434	0.000000	0.001525	0.913412	0.001428	0.083635	--	--	--	--	--	1.429450	
7935000	-67.307931	410	1	6	0 0 0 Z 0 0 Z 0 0 0 0 Z Z Z 0 Z 0 0 0 0 	1.686751	1.686751	1.686751	0.000000	1.686751	1.686751	0.000000	1.686751	1.686751	1.686751	1.686751	0.000000	0.000000	0.000000	1.686751	0.000000	1.686751	1.686751	1.686751	1.686751	0.126999	0.366629	0.224427	0.024319	0.257626	0.216514	0.023548	0.730983	0.006215	0.022740	0.110029	0.716349	0.056050	0.000567	0.117005	0.016756	0.000651	0.016756	0.949080	0.016756	0.000000	0.000000	1.000000	0.000000	0.000000	0.001833	0.251820	0.008536	0.000011	0.737800	0.034933	0.263280	0.100906	0.000817	0.600064	0.049799	0.213506	0.362536	0.009264	0.364896	0.094192	0.112233	0.329928	0.131940	0.331707	0.641729	
7940000	-66.037597	332	1	5	0 0 Z 0 0 0 Z 0 0 0 Z 0 0 Z 0 0 Z 0 0 0 	1.765426	1.765426	0.000000	1.765426	1.765426	1.765426	0.000000	1.765426	1.765426	1.765426	0.000000	1.765426	1.765426	0.000000	1.765426	1.765426	0.000000	1.765426	1.765426	1.765426	0.129716	0.133167	0.223064	0.306293	0.207760	0.128343	0.029569	0.796685	0.029569	0.015833	0.411869	0.457232	0.091588	0.014396	0.024916	0.000186	0.000186	0.000186	0.975232	0.024210	0.000000	0.000000	1.000000	0.000000	0.000000	0.044513	0.151550	0.407175	0.028121	0.368641	0.118055	0.125331	0.506159	0.085524	0.164931	0.069955	0.072904	0.713032	0.055880	0.088229	--	--	--	--	--	3.352829	
7945000	-63.873037	823	1	10	Z 0 Z 0 Z 0 Z 0 0 0 0 0 Z Z Z Z Z 0 Z 0 	0.000000	1.313396	0.000000	1.313396	0.000000	1.313396	0.000000	1.313396	1.313396	1.313396	1.313396	1.313396	0.000000	0.000000	0.000000	0.000000	0.000000	1.313396	0.000000	1.313396	0.060748	0.104731	0.833045	0.000000	0.001475	0.146804	0.004546	0.848645	0.000000	0.000006	0.217789	0.409469	0.368204	0.000000	0.004538	0.000180	0.000180	0.011246	0.975866	0.012527	0.000000	0.000000	1.000000	0.000000	0.000000	0.005692	0.080503	0.909820	0.000000	0.003985	0.022486	0.012667	0.964810	0.000000	0.000038	0.006566	0.005758	0.987668	0.000000	0.000008	0.024104	0.023898	0.945742	0.000000	0.006255	6.154389	
7950000	-66.004932	332	1	8	0 0 0 Z 0 0 0 0 0 0 Z Z Z 0 Z Z 0 Z 0 Z 	1.644373	1.644373	1.644373	0.000000	1.644373	1.644373	1.644373	1.644373	1.644373	1.644373	0.000000	0.000000	0.000000	1.644373	0.000000	0.000000	1.644373	0.000000	1.644373	0.000000	0.236212	0.247205	0.328012	0.118910	0.069661	0.079930	0.020012	0.877052	0.000079	0.022926	0.215266	0.665237	0.070128	0.004668	0.044701	0.017750	0.015677	0.000344	0.966120	0.000109	0.000000	0.000000	1.000000	0.000000	0.000000	0.035094	0.649834	0.244953	0.002803	0.067316	0.096660	0.225135	0.598487	0.007797	0.071920	0.043345	0.079488	0.837424	0.000862	0.038880	--	--	--	--	--	2.780931	
7955000	-62.472384	332	1	7	0 0 Z Z 0 0 Z 0 0 0 0 0 Z Z 0 Z 0 0 0 Z 	1.327083	1.327083	0.000000	0.000000	1.327083	1.327083	0.000000	1.327083	1.327083	1.327083	1.327083	1.327083	0.000000	0.000000	1.327083	0.000000	1.327083	1.327083	1.327083	0.000000	0.060788	0.089299	0.459556	0.319244	0.071113	0.114347	0.019326	0.838954	0.008047	0.019326	0.189958	0.633871	0.044690	0.000082	0.131400	0.000038	0.000038	0.009718	0.990168	0.000038	0.000000	0.000000	1.000000	0.000000	0.000000	0.006523	0.120963	0.373599	0.001784	0.497131	0.061265	0.110762	0.566118	0.025913	0.235942	0.033132	0.052691	0.799695	0.018583	0.095898	--	--	--	--	--	7.316616	
7960000	-67.810836	471	1	9	Z 0 Z 0 Z Z 0 0 0 0 0 Z 0 Z 0 0 Z Z 0 Z 	0.000000	2.299489	0.000000	2.299489	0.000000	0.000000	2.299489	2.299489	2.299489	2.299489	2.299489	0.000000	2.299489	0.000000	2.299489	2.299489	0.000000	0.000000	2.299489	0.000000	0.076419	0.101856	0.754192	0.032386	0.035147	0.374507	0.024547	0.560575	0.015825	0.024547	0.131677	0.241471	0.397074	0.217837	0.011941	0.000000	0.000000	0.000245	0.999755	0.000000	0.000000	0.000000	1.000000	0.000000	0.000000	0.000389	0.906093	0.087610	0.001828	0.004080	0.054696	0.317639	0.578368	0.037795	0.011501	0.004546	0.015587	0.977217	0.000080	0.002569	0.024552	0.027298	0.901011	0.023130	0.024008	5.954629	
7965000	-65.849010	198	1	10	0 0 Z Z 0 0 Z 0 0 0 Z 0 Z Z Z Z Z 0 Z 0 	2.696461	2.696461	0.000000	0.000000	2.696461	2.696461	0.000000	2.696461	2.696461	2.696461	0.000000	2.696461	0.000000	0.000000	0.000000	0.000000	0.000000	2.696461	0.000000	2.696461	0.189948	0.291228	0.441188	0.000000	0.077636	0.481030	0.060680	0.457931	0.000000	0.000359	0.374967	0.416463	0.180245	0.000000	0.028325	0.000000	0.000042	0.000042	0.988056	0.011860	0.000000	0.000000	1.000000	0.000000	0.000000	0.019429	0.148733	0.810523	0.000000	0.021315	0.201101	0.115154	0.680660	0.000000	0.003085	0.101050	0.058898	0.839493	0.000000	0.000559	--	--	--	--	--	7.102482	
7970000	-63.183042	314	1	13	Z 0 0 Z 0 0 Z 0 0 0 Z Z Z Z Z Z Z Z Z Z 	0.000000	2.016561	2.016561	0.000000	2.016561	2.016561	0.000000	2.016561	2.016561	2.016561	0.000000	0.000000	0.000000	0.000000	0.000000	0.000000	0.000000	0.000000	0.000000	0.000000	0.242353	0.226218	0.531429	0.000000	0.000000	0.333038	0.041598	0.625364	0.000000	0.000000	0.011502	0.791354	0.197144	0.000000	0.000000	0.083402	0.003005	0.003788	0.909805	0.000000	0.000000	0.000000	1.000000	0.000000	0.000000	0.001870	0.724103	0.274027	0.000000	0.000000	0.066012	0.371394	0.562594	0.000000	0.000000	0.063904	0.172799	0.763297	0.000000	0.000000	--	--	--	--	--	3.720785	
7975000	-70.644235	196	1	7	0 0 Z 0 0 0 Z 0 Z 0 Z 0 Z 0 Z 0 Z 0 0 0 	1.743515	1.743515	0.000000	1.743515	1.743515	1.743515	0.000000	1.743515	0.000000	1.743515	0.000000	1.743515	0.000000	1.743515	0.000000	1.743515	0.000000	1.743515	1.743515	1.743515	0.211210	0.223595	0.204964	0.170215	0.190015	0.865062	0.079210	0.051632	0.000367	0.003729	0.352197	0.564620	0.042499	0.016252	0.024432	0.000026	0.000026	0.000026	0.990838	0.009085	0.000000	0.000000	1.000000	0.000000	0.000000	0.024955	0.071306	0.379145	0.001982	0.522611	0.570688	0.157247	0.189875	0.005294	0.076895	0.136348	0.048705	0.791836	0.000332	0.022779	0.112928	0.093018	0.297879	0.214366	0.281809	7.909820	
7980000	-62.525075	244	1	10	Z 0 Z Z Z 0 0 0 0 0 Z 0 Z Z Z Z Z 0 0 0 	0.000000	2.087684	0.000000	0.000000	0.000000	2.087684	2.087684	2.087684	2.087684	2.087684	0.000000	2.087684	0.000000	0.000000	0.000000	0.000000	0.000000	2.087684	2.087684	2.087684	0.045626	0.280036	0.466228	0.000000	0.208110	0.221010	0.013030	0.752931	0.000000	0.013030	0.042861	0.399355	0.448185	0.000000	0.109599	0.000000	0.010185	0.000113	0.979517	0.010185	0.000000	0.000000	1.000000	0.000000	0.000000	0.001324	0.052617	0.788489	0.000000	0.157569	0.101115	0.045488	0.793212	0.000000	0.060185	0.019872	0.011459	0.955674	0.000000	0.012996	0.022799	0.262482	0.450808	0.000000	0.263911	3.127312	
7985000	-64.766380	888	1	9	0 0 0 0 Z 0 Z 0 0 Z 0 0 Z Z Z 0 Z 0 Z Z 	1.717644	1.717644	1.717644	1.717644	0.000000	1.717644	0.000000	1.717644	1.717644	0.000000	1.717644	1.717644	0.000000	0.000000	0.000000	1.717644	0.000000	1.717644	0.000000	0.000000	0.308361	0.043377	0.647607	0.000013	0.000641	0.345684	0.005253	0.649051	0.000000	0.000012	0.893699	0.079126	0.026209	0.000004	0.000962	0.000210	0.000000	0.000218	0.999572	0.000000	0.000000	0.000000	1.000000	0.000000	0.000000	0.034209	0.217712	0.742620	0.000002	0.005456	0.084495	0.062198	0.852687	0.000002	0.000617	0.081350	0.100030	0.815648	0.000032	0.002939	0.097776	0.031685	0.869793	0.000458	0.000288	3.881660	
7990000	-61.112160	332	1	11	0 0 Z Z Z 0 Z 0 0 Z 0 Z Z Z Z Z 0 0 0 Z 	1.749919	1.749919	0.000000	0.000000	0.000000	1.749919	0.000000	1.749919	1.749919	0.000000	1.749919	0.000000	0.000000	0.000000	0.000000	0.000000	1.749919	1.749919	1.749919	0.000000	0.147422	0.305545	0.129213	0.000000	0.417820	0.122317	0.013485	0.837366	0.000000	0.026832	0.361543	0.263811	0.001404	0.000000	0.373242	0.000106	0.000106	0.017550	0.982132	0.000106	0.000000	0.000000	1.000000	0.000000	0.000000	0.009232	0.193788	0.001263	0.000000	0.795717	0.075071	0.281394	0.023114	0.000000	0.620421	0.082978	0.283683	0.085081	0.000000	0.548258	--	--	--	--	--	5.799813	
7995000	-63.682235	93	1	6	0 0 Z 0 0 0 0 0 0 0 Z 0 Z Z 0 Z Z 0 0 0 	1.284973	1.284973	0.000000	1.284973	1.284973	1.284973	1.284973	1.284973	1.284973	1.284973	0.000000	1.284973	0.000000	0.000000	1.284973	0.000000	0.000000	1.284973	1.284973	1.284973	0.211838	0.253731	0.223421	0.154456	0.156553	0.428565	0.045039	0.518901	0.002615	0.004880	0.518494	0.376066	0.091762	0.000745	0.012933	0.000028	0.004814	0.000028	0.989942	0.005188	0.000000	0.000000	1.000000	0.000000	0.000000	0.028490	0.052400	0.508606	0.002351	0.408153	0.066385	0.024159	0.841989	0.001761	0.065706	0.011402	0.008118	0.963835	0.005687	0.010957	0.053271	0.137888	0.201415	0.454184	0.153242	2.336602	
8000000	-67.126752	53	1	6	0 0 Z Z 0 0 Z 0 0 0 0 0 Z 0 0 0 Z 0 0 Z 	1.033025	1.033025	0.000000	0.000000	1.033025	1.033025	0.000000	1.033025	1.033025	1.033025	1.033025	1.033025	0.000000	1.033025	1.033025	1.033025	0.000000	1.033025	1.033025	0.000000	0.015841	0.055963	0.674653	0.247329	0.006214	0.498457	0.026305	0.470546	0.002346	0.002346	0.142529	0.768828	0.053786	0.014572	0.020286	0.000103	0.000103	0.016806	0.982885	0.000103	0.000000	0.000000	1.000000	0.000000	0.000000	0.000410	0.018745	0.852074	0.003213	0.125559	0.054671	0.010942	0.920746	0.003122	0.010520	0.007738	0.005259	0.977344	0.004621	0.005039	--	--	--	--	--	3.551149	
8005000	-64.518731	196	1	8	Z 0 Z 0 0 0 Z 0 0 0 0 0 Z 0 Z Z Z 0 0 Z 	0.000000	1.524893	0.000000	1.524893	1.524893	1.524893	0.000000	1.524893	1.524893	1.524893	1.524893	1.524893	0.000000	1.524893	0.000000	0.000000	0.000000	1.524893	1.524893	0.000000	0.123812	0.270309	0.278973	0.118449	0.208456	0.324264	0.028454	0.642429	0.000051	0.004803	0.026639	0.824189	0.094337	0.016326	0.038508	0.000013	0.000013	0.005935	0.994027	0.000013	0.000000	0.000000	1.000000	0.000000	0.000000	0.018203	0.050767	0.287854	0.000047	0.643128	0.127234	0.050469	0.653518	0.000166	0.168613	0.016023	0.009358	0.955374	0.000012	0.019233	0.046175	0.044840	0.773064	0.089356	0.046565	7.087748
[truncated: 6,159,425 more chars]
