# Supplementary material for: Phylogenetic evidence reveals early Kra-Dai divergence and dispersal in the late Holocene
Source: Nat Commun. 2023 Oct 30;14:6924. doi: 10.1038/s41467-023-42761-x (PMC10616200; doi:10.1038/s41467-023-42761-x)
Supplement: Supplementary file 14 — Supplementary Data 11 [file 41467_2023_42761_MOESM14_ESM.zip › run3.GeoDistribution5state.txt.Log.txt]

Options:
Model:                           MultiState
Tree File Name:                  KD_Covarion_Relaxed_1000.nex
Data File Name:                  GeoDistribution5state.txt
Log File Name:                   GeoDistribution5state.txt.Log.txt
Save Initial Trees:              False
Save Trees:                      False
Summary:                         False
Seed:                            1695049616
Precision:                       64 bits
Cores:                           1
Analysis Type:                   MCMC
Sample Period:                   5000
Iterations:                      55000000
Burn in:                         5000000
MCMC ML Start:                   False
Use RJ MCMC:                     True
Schedule File:                   GeoDistribution5state.txt.Schedule.txt
Rate Dev:                        AutoTune
No of Rates:                     20
Base frequency (PIs):           None
Character Symbols:               A,B,C,D,E
Using a covarion model:          False
Normalise Q Matrix:              False
Tags:	8
	KS	16	KsBiao KsLakkia KsChadong KsMaonan KsJin KsMak KsSuiDS KsSuiDY KsSuiLB KsSuiSD KsThen KsMulam KsKamJP KsKamTZ KsKamLP KsKamRJ 
	Kra	11	KraBuyangBH KraLachi KraLaha KraGelaoAS KraGelaoMJ KraGelaoZF KraGelaoDF KraBuyangEC KraBuyangLJ KraBuyangYR KraPubiao 
	Hlai	13	HlaiBaisha HlaiYuanmen HlaiBaoting HlaiQiandui HlaiTongza HlaiBaoding HlaiChangjiang HlaiXifang HlaiCun HlaiNadou HlaiHeitu HlaiZhongsha HlaiJiamao 
	Be	9	BeChengmaiMY BeLinGaoLC BeLinGaoXY BeChengmaiYL BeHaikouCL BeHaikouRS BeQiongshanLQ BeQiongshanLT BeJizhao 
	Tai	51	TcDaxin TcLongzhou TcDebao TcCaoBanTai TcWenma TcYanshan TnSaek TswAiton TswHsipaw TswTaunggyi TswChiangmai TswNgheAn TswKhuen TswJinghong TswMangshi TswMenglian TswJinping TswThaiTrang TswYuanjiang TswLuchun TswMaguan TswYuanyang TswJinsha TswWuding TswBangkok TswKorat TswSongkhla TswLao TcFusui TcShangsi TcQinzhou TcLongAn TcYongning TnTiandong TnPingguo TnHuishui TnQianxi TnLibo TnShuicheng TnZhenfeng TnLuodian TnZhenning TnPanxian TnQiubei TnDonglan TnFengshan TnLianshan TnLiujiang TnDuAn TnHengxian TnWuming 
	micro-KT	67	KsBiao KsLakkia KsChadong KsMaonan KsJin KsMak KsSuiDS KsSuiDY KsSuiLB KsSuiSD KsThen KsMulam KsKamJP KsKamTZ KsKamLP KsKamRJ TcDaxin TcLongzhou TcDebao TcCaoBanTai TcWenma TcYanshan TnSaek TswAiton TswHsipaw TswTaunggyi TswChiangmai TswNgheAn TswKhuen TswJinghong TswMangshi TswMenglian TswJinping TswThaiTrang TswYuanjiang TswLuchun TswMaguan TswYuanyang TswJinsha TswWuding TswBangkok TswKorat TswSongkhla TswLao TcFusui TcShangsi TcQinzhou TcLongAn TcYongning TnTiandong TnPingguo TnHuishui TnQianxi TnLibo TnShuicheng TnZhenfeng TnLuodian TnZhenning TnPanxian TnQiubei TnDonglan TnFengshan TnLianshan TnLiujiang TnDuAn TnHengxian TnWuming 
	macro-KT	76	BeChengmaiMY BeLinGaoLC BeLinGaoXY BeChengmaiYL BeHaikouCL BeHaikouRS BeQiongshanLQ BeQiongshanLT BeJizhao KsBiao KsLakkia KsChadong KsMaonan KsJin KsMak KsSuiDS KsSuiDY KsSuiLB KsSuiSD KsThen KsMulam KsKamJP KsKamTZ KsKamLP KsKamRJ TcDaxin TcLongzhou TcDebao TcCaoBanTai TcWenma TcYanshan TnSaek TswAiton TswHsipaw TswTaunggyi TswChiangmai TswNgheAn TswKhuen TswJinghong TswMangshi TswMenglian TswJinping TswThaiTrang TswYuanjiang TswLuchun TswMaguan TswYuanyang TswJinsha TswWuding TswBangkok TswKorat TswSongkhla TswLao TcFusui TcShangsi TcQinzhou TcLongAn TcYongning TnTiandong TnPingguo TnHuishui TnQianxi TnLibo TnShuicheng TnZhenfeng TnLuodian TnZhenning TnPanxian TnQiubei TnDonglan TnFengshan TnLianshan TnLiujiang TnDuAn TnHengxian TnWuming 
	no-Kra	89	BeChengmaiMY BeLinGaoLC BeLinGaoXY BeChengmaiYL BeHaikouCL BeHaikouRS BeQiongshanLQ BeQiongshanLT BeJizhao KsBiao KsLakkia KsChadong KsMaonan KsJin KsMak KsSuiDS KsSuiDY KsSuiLB KsSuiSD KsThen KsMulam KsKamJP KsKamTZ KsKamLP KsKamRJ TcDaxin TcLongzhou TcDebao TcCaoBanTai TcWenma TcYanshan TnSaek TswAiton TswHsipaw TswTaunggyi TswChiangmai TswNgheAn TswKhuen TswJinghong TswMangshi TswMenglian TswJinping TswThaiTrang TswYuanjiang TswLuchun TswMaguan TswYuanyang TswJinsha TswWuding TswBangkok TswKorat TswSongkhla TswLao TcFusui TcShangsi TcQinzhou TcLongAn TcYongning TnTiandong TnPingguo TnHuishui TnQianxi TnLibo TnShuicheng TnZhenfeng TnLuodian TnZhenning TnPanxian TnQiubei TnDonglan TnFengshan TnLianshan TnLiujiang TnDuAn TnHengxian TnWuming HlaiBaisha HlaiYuanmen HlaiBaoting HlaiQiandui HlaiTongza HlaiBaoding HlaiChangjiang HlaiXifang HlaiCun HlaiNadou HlaiHeitu HlaiZhongsha HlaiJiamao 
Scale Tree:                      0.000100
Restrictions:
    qAB                          RJ MCMC
    qAC                          RJ MCMC
    qAD                          RJ MCMC
    qAE                          RJ MCMC
    qBA                          RJ MCMC
    qBC                          RJ MCMC
    qBD                          RJ MCMC
    qBE                          RJ MCMC
    qCA                          RJ MCMC
    qCB                          RJ MCMC
    qCD                          RJ MCMC
    qCE                          RJ MCMC
    qDA                          RJ MCMC
    qDB                          RJ MCMC
    qDC                          RJ MCMC
    qDE                          RJ MCMC
    qEA                          RJ MCMC
    qEB                          RJ MCMC
    qEC                          RJ MCMC
    qED                          RJ MCMC
Prior Information:
    Prior Categories:            100
    Priors
        RJRates - Hyper Prior exp (0.00,10.00) 
Node reconstruction / fossilisation:
	Node KS KS
	Node Kra Kra
	Node Hlai Hlai
	Fossil Be Be C 
	Node Tai Tai
	Node micro-KT micro-KT
	Node macro-KT macro-KT
	Node no-Kra no-Kra
Tree Information
     Trees:                      1000
     Taxa:                       100
     Sites:                      1
     States:                     5
Iteration	Lh	Tree No	No Off Parmeters	No Off Zero	Model string	qAB	qAC	qAD	qAE	qBA	qBC	qBD	qBE	qCA	qCB	qCD	qCE	qDA	qDB	qDC	qDE	qEA	qEB	qEC	qED	Root P(A)	Root P(B)	Root P(C)	Root P(D)	Root P(E)	KS P(A)	KS P(B)	KS P(C)	KS P(D)	KS P(E)	Kra P(A)	Kra P(B)	Kra P(C)	Kra P(D)	Kra P(E)	Hlai P(A)	Hlai P(B)	Hlai P(C)	Hlai P(D)	Hlai P(E)	Be P(A)	Be P(B)	Be P(C)	Be P(D)	Be P(E)	Tai P(A)	Tai P(B)	Tai P(C)	Tai P(D)	Tai P(E)	micro-KT P(A)	micro-KT P(B)	micro-KT P(C)	micro-KT P(D)	micro-KT P(E)	macro-KT P(A)	macro-KT P(B)	macro-KT P(C)	macro-KT P(D)	macro-KT P(E)	no-Kra P(A)	no-Kra P(B)	no-Kra P(C)	no-Kra P(D)	no-Kra P(E)	RJRates - Mean	
5005000	-64.293854	244	1	6	0 0 Z Z Z 0 0 0 0 0 Z 0 Z 0 Z 0 0 0 0 0 	1.679201	1.679201	0.000000	0.000000	0.000000	1.679201	1.679201	1.679201	1.679201	1.679201	0.000000	1.679201	0.000000	1.679201	0.000000	1.679201	1.679201	1.679201	1.679201	1.679201	0.131126	0.224955	0.383337	0.066859	0.193723	0.139902	0.010046	0.826753	0.000206	0.023093	0.271882	0.282554	0.176997	0.038501	0.230066	0.000019	0.008210	0.000065	0.984169	0.007537	0.000000	0.000000	1.000000	0.000000	0.000000	0.002259	0.043583	0.825299	0.000227	0.128631	0.055379	0.032759	0.861164	0.001432	0.049266	0.009437	0.006930	0.975280	0.000053	0.008301	0.061592	0.210731	0.451018	0.088244	0.188415	9.153278	
5010000	-66.330592	902	1	10	0 0 Z Z Z 0 Z 0 0 0 0 Z Z 0 Z Z Z 0 Z 0 	2.166066	2.166066	0.000000	0.000000	0.000000	2.166066	0.000000	2.166066	2.166066	2.166066	2.166066	0.000000	0.000000	2.166066	0.000000	0.000000	0.000000	2.166066	0.000000	2.166066	0.439689	0.090016	0.449089	0.012608	0.008598	0.609185	0.002628	0.388175	0.000006	0.000006	0.744355	0.065952	0.184132	0.002739	0.002822	0.000000	0.000000	0.000110	0.999772	0.000118	0.000000	0.000000	1.000000	0.000000	0.000000	0.028799	0.721004	0.201246	0.001962	0.046988	0.268357	0.272529	0.453253	0.002030	0.003830	--	--	--	--	--	0.189736	0.180500	0.507366	0.077008	0.045391	2.111188	
5015000	-66.563118	460	1	9	0 0 0 Z 0 0 0 0 0 0 Z Z Z Z Z Z Z 0 Z 0 	1.920329	1.920329	1.920329	0.000000	1.920329	1.920329	1.920329	1.920329	1.920329	1.920329	0.000000	0.000000	0.000000	0.000000	0.000000	0.000000	0.000000	1.920329	0.000000	1.920329	0.141485	0.133673	0.723440	0.000000	0.001401	0.264980	0.036097	0.698772	0.000000	0.000151	0.277074	0.419075	0.283429	0.000000	0.020422	0.049600	0.050569	0.003988	0.834398	0.061444	0.000000	0.000000	1.000000	0.000000	0.000000	0.039751	0.485320	0.468089	0.000000	0.006840	0.167229	0.178274	0.639692	0.000000	0.014804	0.090760	0.080116	0.827094	0.000000	0.002030	--	--	--	--	--	7.038927	
5020000	-66.557033	244	1	11	Z 0 0 0 Z Z Z 0 0 0 Z Z Z Z 0 Z 0 0 Z Z 	0.000000	2.836088	2.836088	2.836088	0.000000	0.000000	0.000000	2.836088	2.836088	2.836088	0.000000	0.000000	0.000000	0.000000	2.836088	0.000000	2.836088	2.836088	0.000000	0.000000	0.269058	0.002676	0.295633	0.396565	0.036068	0.158820	0.000014	0.808072	0.030685	0.002410	0.298746	0.067980	0.452529	0.025522	0.155223	0.017519	0.000000	0.000104	0.982272	0.000104	0.000000	0.000000	1.000000	0.000000	0.000000	0.060024	0.000018	0.928215	0.003203	0.008540	0.100700	0.000054	0.822844	0.073071	0.003331	0.024329	0.000000	0.952241	0.023296	0.000134	0.208448	0.000317	0.246949	0.533611	0.010676	5.588514	
5025000	-70.257198	912	1	8	0 0 0 Z Z 0 0 0 0 0 Z Z Z Z Z Z 0 0 0 0 	2.252507	2.252507	2.252507	0.000000	0.000000	2.252507	2.252507	2.252507	2.252507	2.252507	0.000000	0.000000	0.000000	0.000000	0.000000	0.000000	2.252507	2.252507	2.252507	2.252507	0.189715	0.225143	0.298590	0.000000	0.286553	0.434185	0.009201	0.500792	0.000000	0.055821	0.300465	0.240332	0.169379	0.000000	0.289824	0.006160	0.006160	0.000044	0.981477	0.006160	0.000000	0.000000	1.000000	0.000000	0.000000	0.008777	0.155137	0.064469	0.000000	0.771617	0.060399	0.104658	0.226362	0.000000	0.608582	0.078498	0.137075	0.532096	0.000000	0.252331	--	--	--	--	--	4.334578	
5030000	-69.280697	360	1	8	0 0 Z 0 Z 0 Z 0 0 0 0 Z Z Z 0 Z Z 0 0 0 	1.055515	1.055515	0.000000	1.055515	0.000000	1.055515	0.000000	1.055515	1.055515	1.055515	1.055515	0.000000	0.000000	0.000000	1.055515	0.000000	0.000000	1.055515	1.055515	1.055515	0.168492	0.017345	0.724799	0.062074	0.027291	0.453618	0.001591	0.541608	0.001591	0.001591	0.818420	0.053605	0.122160	0.000402	0.005413	0.000002	0.000002	0.001302	0.997322	0.001372	0.000000	0.000000	1.000000	0.000000	0.000000	0.015955	0.221455	0.101432	0.000023	0.661135	0.262193	0.055012	0.543971	0.001119	0.137704	0.029840	0.012154	0.934316	0.005728	0.017963	--	--	--	--	--	7.857863	
5035000	-63.208960	694	1	10	0 0 Z 0 0 0 Z 0 0 Z 0 Z Z Z Z Z Z 0 0 Z 	1.974813	1.974813	0.000000	1.974813	1.974813	1.974813	0.000000	1.974813	1.974813	0.000000	1.974813	0.000000	0.000000	0.000000	0.000000	0.000000	0.000000	1.974813	1.974813	0.000000	0.281145	0.348820	0.225233	0.000000	0.144802	0.239029	0.026664	0.725873	0.000000	0.008434	0.349143	0.618120	0.003742	0.000000	0.028995	0.000016	0.000016	0.007251	0.992700	0.000016	0.000000	0.000000	1.000000	0.000000	0.000000	0.033007	0.045957	0.003798	0.000000	0.917238	0.382247	0.090328	0.093412	0.000000	0.434012	0.182971	0.078767	0.534731	0.000000	0.203531	0.103776	0.087080	0.701098	0.000000	0.108046	2.291093	
5040000	-67.404096	163	1	7	0 0 0 0 Z Z 0 0 0 0 0 0 Z 0 Z Z Z 0 0 Z 	1.153001	1.153001	1.153001	1.153001	0.000000	0.000000	1.153001	1.153001	1.153001	1.153001	1.153001	1.153001	0.000000	1.153001	0.000000	0.000000	0.000000	1.153001	1.153001	0.000000	0.285746	0.001212	0.682720	0.000040	0.030281	0.113285	0.000006	0.881938	0.000000	0.004771	0.655831	0.006883	0.314504	0.000063	0.022719	0.005520	0.005520	0.005520	0.983409	0.000033	0.000000	0.000000	1.000000	0.000000	0.000000	0.003478	0.000042	0.913004	0.000000	0.083475	0.019621	0.000047	0.963321	0.000000	0.017011	0.007606	0.000014	0.984414	0.000000	0.007966	0.145373	0.014231	0.788964	0.003065	0.048367	4.899489	
5045000	-65.620263	178	1	12	Z 0 0 Z Z 0 Z 0 0 0 Z Z Z 0 Z Z Z 0 Z Z 	0.000000	3.814326	3.814326	0.000000	0.000000	3.814326	0.000000	3.814326	3.814326	3.814326	0.000000	0.000000	0.000000	3.814326	0.000000	0.000000	0.000000	3.814326	0.000000	0.000000	0.263620	0.139536	0.538616	0.046577	0.011652	0.365408	0.028678	0.604957	0.000479	0.000479	0.180135	0.318648	0.425792	0.031296	0.044129	0.008471	0.000000	0.000020	0.991509	0.000000	0.000000	0.000000	1.000000	0.000000	0.000000	0.007816	0.544110	0.202445	0.010219	0.235410	0.079022	0.292022	0.599523	0.006731	0.022702	0.082891	0.147188	0.755937	0.006473	0.007510	0.336735	0.041645	0.517079	0.103177	0.001364	1.725807	
5050000	-62.871764	332	1	8	Z 0 Z Z 0 0 Z 0 0 0 0 0 0 Z 0 Z Z 0 0 Z 	0.000000	1.254403	0.000000	0.000000	1.254403	1.254403	0.000000	1.254403	1.254403	1.254403	1.254403	1.254403	1.254403	0.000000	1.254403	0.000000	0.000000	1.254403	1.254403	0.000000	0.027802	0.112929	0.500387	0.287064	0.071819	0.114504	0.016752	0.843797	0.017301	0.007645	0.003875	0.930121	0.051034	0.000424	0.014546	0.000036	0.000036	0.009885	0.990007	0.000036	0.000000	0.000000	1.000000	0.000000	0.000000	0.001450	0.099507	0.353293	0.001449	0.544301	0.041923	0.100354	0.585742	0.027764	0.244217	0.022815	0.044975	0.820468	0.017900	0.093841	--	--	--	--	--	1.542783	
5055000	-68.471732	778	1	8	0 0 Z 0 0 Z Z 0 0 0 Z 0 Z Z 0 Z Z 0 0 0 	1.863868	1.863868	0.000000	1.863868	1.863868	0.000000	0.000000	1.863868	1.863868	1.863868	0.000000	1.863868	0.000000	0.000000	1.863868	0.000000	0.000000	1.863868	1.863868	1.863868	0.138590	0.072385	0.250646	0.317658	0.220721	0.444763	0.001685	0.549424	0.001977	0.002151	0.360040	0.320243	0.246095	0.012080	0.061542	0.000495	0.000495	0.000495	0.965455	0.033061	0.000000	0.000000	1.000000	0.000000	0.000000	0.046880	0.008265	0.428563	0.004174	0.512118	0.142447	0.011049	0.694760	0.009414	0.142331	0.047408	0.001755	0.882976	0.023496	0.044366	0.040475	0.009656	0.153056	0.617229	0.179584	5.800528	
5060000	-64.107720	135	1	9	0 0 0 0 Z 0 Z 0 0 Z 0 Z 0 Z Z Z Z 0 0 Z 	1.147697	1.147697	1.147697	1.147697	0.000000	1.147697	0.000000	1.147697	1.147697	0.000000	1.147697	0.000000	1.147697	0.000000	0.000000	0.000000	0.000000	1.147697	1.147697	0.000000	0.515196	0.025092	0.432356	0.017647	0.009710	0.128606	0.004242	0.862561	0.000349	0.004242	0.912278	0.069492	0.006063	0.005907	0.006260	0.002716	0.000002	0.003035	0.994245	0.000002	0.000000	0.000000	1.000000	0.000000	0.000000	0.042960	0.050545	0.015853	0.000040	0.890602	0.166034	0.079084	0.163084	0.000678	0.591120	0.067495	0.043041	0.667110	0.000162	0.222192	0.108588	0.012938	0.816777	0.023598	0.038100	4.736448	
5065000	-69.567730	916	2	6	Z 0 1 1 0 Z Z 1 0 0 1 1 1 Z Z 1 0 Z 0 0 	0.000000	2.576547	0.847070	0.847070	2.576547	0.000000	0.000000	0.847070	2.576547	2.576547	0.847070	0.847070	0.847070	0.000000	0.000000	0.847070	2.576547	0.000000	2.576547	2.576547	0.087000	0.045776	0.815822	0.000458	0.050943	0.416645	0.012230	0.491240	0.002327	0.077557	0.107817	0.546267	0.308951	0.000306	0.036660	0.000051	0.000000	0.000050	0.999417	0.000482	0.000000	0.000000	1.000000	0.000000	0.000000	0.005119	0.005674	0.947949	0.000008	0.041251	0.095436	0.002238	0.856341	0.000280	0.045705	--	--	--	--	--	0.050200	0.000380	0.883858	0.000867	0.064695	5.999570	
5070000	-62.203310	314	1	13	0 0 Z Z 0 0 Z 0 0 Z 0 Z Z Z Z Z Z Z Z Z 	2.219511	2.219511	0.000000	0.000000	2.219511	2.219511	0.000000	2.219511	2.219511	0.000000	2.219511	0.000000	0.000000	0.000000	0.000000	0.000000	0.000000	0.000000	0.000000	0.000000	0.417816	0.232162	0.350022	0.000000	0.000000	0.392623	0.048400	0.558977	0.000000	0.000000	0.398556	0.590619	0.010825	0.000000	0.000000	0.005054	0.003942	0.093405	0.897600	0.000000	0.000000	0.000000	1.000000	0.000000	0.000000	0.075739	0.912690	0.011571	0.000000	0.000000	0.358835	0.568406	0.072759	0.000000	0.000000	0.376462	0.383901	0.239636	0.000000	0.000000	--	--	--	--	--	3.797702	
5075000	-63.645673	135	1	9	0 0 0 0 Z 0 Z 0 0 Z Z 0 Z 0 Z Z Z 0 0 Z 	2.079823	2.079823	2.079823	2.079823	0.000000	2.079823	0.000000	2.079823	2.079823	0.000000	0.000000	2.079823	0.000000	2.079823	0.000000	0.000000	0.000000	2.079823	2.079823	0.000000	0.536209	0.052157	0.372490	0.013192	0.025953	0.181506	0.013878	0.790678	0.000060	0.013878	0.757377	0.160284	0.046889	0.004793	0.030657	0.007325	0.000000	0.000019	0.992656	0.000000	0.000000	0.000000	1.000000	0.000000	0.000000	0.046825	0.061101	0.380371	0.000223	0.511480	0.080094	0.050788	0.715963	0.000401	0.152754	0.029671	0.028187	0.894092	0.000160	0.047891	0.314305	0.012405	0.583742	0.075221	0.014327	9.828559	
5080000	-66.782065	256	1	10	Z 0 Z 0 Z 0 Z 0 0 0 0 0 Z Z Z Z 0 0 Z Z 	0.000000	2.272889	0.000000	2.272889	0.000000	2.272889	0.000000	2.272889	2.272889	2.272889	2.272889	2.272889	0.000000	0.000000	0.000000	0.000000	2.272889	2.272889	0.000000	0.000000	0.234412	0.308146	0.295224	0.000000	0.162218	0.514144	0.016491	0.454213	0.000000	0.015153	0.149120	0.385520	0.157934	0.000000	0.307427	0.000298	0.000298	0.022716	0.976680	0.000007	0.000000	0.000000	1.000000	0.000000	0.000000	0.063115	0.337182	0.434932	0.000000	0.164772	0.279534	0.152626	0.463938	0.000000	0.103903	0.144942	0.085661	0.755145	0.000000	0.014252	0.120493	0.099238	0.764015	0.000000	0.016254	4.008945	
5085000	-66.867979	252	1	10	Z 0 Z Z 0 0 Z 0 Z 0 0 0 Z Z 0 Z Z 0 0 Z 	0.000000	3.530328	0.000000	0.000000	3.530328	3.530328	0.000000	3.530328	0.000000	3.530328	3.530328	3.530328	0.000000	0.000000	3.530328	0.000000	0.000000	3.530328	3.530328	0.000000	0.151169	0.218844	0.263844	0.164904	0.201239	0.737183	0.171423	0.060831	0.002743	0.027820	0.167749	0.565689	0.107651	0.004948	0.153963	0.000338	0.000338	0.027167	0.971819	0.000338	0.000000	0.000000	1.000000	0.000000	0.000000	0.001829	0.158448	0.316295	0.001825	0.521603	0.202860	0.381015	0.201984	0.002133	0.212008	0.071007	0.109622	0.727565	0.011533	0.080274	0.073443	0.080113	0.386289	0.382504	0.077651	5.748304	
5090000	-64.643908	135	1	8	0 0 Z Z Z 0 Z 0 0 0 Z 0 Z 0 Z 0 Z 0 0 0 	1.875488	1.875488	0.000000	0.000000	0.000000	1.875488	0.000000	1.875488	1.875488	1.875488	0.000000	1.875488	0.000000	1.875488	0.000000	1.875488	0.000000	1.875488	1.875488	1.875488	0.203184	0.096012	0.562841	0.022503	0.115460	0.288305	0.010283	0.692092	0.000130	0.009189	0.651306	0.120565	0.200622	0.004296	0.023212	0.000000	0.000017	0.000016	0.992583	0.007385	0.000000	0.000000	1.000000	0.000000	0.000000	0.005702	0.060797	0.426226	0.005543	0.501732	0.072189	0.047081	0.751248	0.003065	0.126417	0.029500	0.025295	0.908365	0.000684	0.036156	0.017401	0.066864	0.513085	0.099485	0.303164	1.439558	
5095000	-68.584833	303	1	9	0 0 Z Z 0 0 Z 0 0 0 0 Z 0 Z Z Z Z 0 0 Z 	1.895560	1.895560	0.000000	0.000000	1.895560	1.895560	0.000000	1.895560	1.895560	1.895560	1.895560	0.000000	1.895560	0.000000	0.000000	0.000000	0.000000	1.895560	1.895560	0.000000	0.176004	0.197985	0.423605	0.057419	0.144988	0.481546	0.049053	0.459439	0.003205	0.006757	0.284206	0.592612	0.080165	0.002267	0.040751	0.000004	0.000004	0.003676	0.996312	0.000004	0.000000	0.000000	1.000000	0.000000	0.000000	0.003644	0.100462	0.101826	0.000001	0.794067	0.085479	0.137847	0.510750	0.000150	0.265773	0.088726	0.108617	0.660428	0.001834	0.140394	--	--	--	--	--	3.177248	
5100000	-64.929443	332	1	11	Z 0 Z Z Z Z Z 0 0 0 0 0 Z Z Z Z Z 0 0 0 	0.000000	1.002196	0.000000	0.000000	0.000000	0.000000	0.000000	1.002196	1.002196	1.002196	1.002196	1.002196	0.000000	0.000000	0.000000	0.000000	0.000000	1.002196	1.002196	1.002196	0.028128	0.001813	0.837364	0.000000	0.132694	0.087551	0.000005	0.908417	0.000000	0.004027	0.126520	0.001259	0.853722	0.000000	0.018500	0.000012	0.000013	0.006028	0.987405	0.006541	0.000000	0.000000	1.000000	0.000000	0.000000	0.001268	0.002025	0.467623	0.000000	0.529083	0.036068	0.001812	0.805088	0.000000	0.157031	0.014174	0.000117	0.950821	0.000000	0.034887	--	--	--	--	--	0.521894	
5105000	-64.614604	870	1	11	Z 0 Z Z 0 0 Z 0 0 0 0 Z Z Z Z Z Z 0 0 Z 	0.000000	2.462919	0.000000	0.000000	2.462919	2.462919	0.000000	2.462919	2.462919	2.462919	2.462919	0.000000	0.000000	0.000000	0.000000	0.000000	0.000000	2.462919	2.462919	0.000000	0.005127	0.358870	0.278576	0.000000	0.357426	0.346830	0.043481	0.597188	0.000000	0.012501	0.006022	0.743878	0.076848	0.000000	0.173252	0.000025	0.000025	0.008427	0.991496	0.000025	0.000000	0.000000	1.000000	0.000000	0.000000	0.000004	0.076983	0.002763	0.000000	0.920251	0.005194	0.231277	0.060218	0.000000	0.703311	0.007196	0.190776	0.284165	0.000000	0.517864	0.037874	0.168527	0.462734	0.000000	0.330865	6.258918	
5110000	-68.676913	60	1	8	Z 0 0 0 Z 0 0 0 0 0 Z Z Z 0 Z Z 0 0 0 Z 	0.000000	2.000734	2.000734	2.000734	0.000000	2.000734	2.000734	2.000734	2.000734	2.000734	0.000000	0.000000	0.000000	2.000734	0.000000	0.000000	2.000734	2.000734	2.000734	0.000000	0.199558	0.213955	0.283018	0.074211	0.229257	0.148766	0.019860	0.786859	0.000130	0.044385	0.185904	0.269157	0.218156	0.009420	0.317364	0.012305	0.012305	0.000196	0.974998	0.000196	0.000000	0.000000	1.000000	0.000000	0.000000	0.036305	0.060779	0.025210	0.000102	0.877603	0.123358	0.050081	0.219757	0.000077	0.606727	0.046247	0.032720	0.790496	0.000117	0.130420	0.221819	0.217254	0.284472	0.120696	0.155759	4.061106	
5115000	-68.419020	126	1	12	Z 0 0 0 Z 0 Z 0 0 0 Z Z Z Z Z 0 Z Z Z Z 	0.000000	2.327784	2.327784	2.327784	0.000000	2.327784	0.000000	2.327784	2.327784	2.327784	0.000000	0.000000	0.000000	0.000000	0.000000	2.327784	0.000000	0.000000	0.000000	0.000000	0.116584	0.127210	0.756205	0.000000	0.000000	0.276896	0.011771	0.711333	0.000000	0.000000	0.097585	0.315230	0.587185	0.000000	0.000000	0.007942	0.000000	0.000020	0.992038	0.000000	0.000000	0.000000	1.000000	0.000000	0.000000	0.001225	0.822523	0.176252	0.000000	0.000000	0.028171	0.319850	0.651979	0.000000	0.000000	0.016443	0.067492	0.916065	0.000000	0.000000	0.273441	0.016200	0.710359	0.000000	0.000000	5.289267	
5120000	-71.590225	446	1	10	Z 0 0 Z 0 0 Z 0 0 Z Z 0 Z 0 Z Z Z 0 0 Z 	0.000000	3.585598	3.585598	0.000000	3.585598	3.585598	0.000000	3.585598	3.585598	0.000000	0.000000	3.585598	0.000000	3.585598	0.000000	0.000000	0.000000	3.585598	3.585598	0.000000	0.205859	0.206536	0.190579	0.246996	0.150030	0.435914	0.080399	0.467730	0.000626	0.015331	0.067076	0.600087	0.056049	0.099566	0.177223	0.170118	0.012737	0.012737	0.802737	0.001670	0.000000	0.000000	1.000000	0.000000	0.000000	0.006576	0.171031	0.244754	0.003802	0.573837	0.068130	0.215644	0.355233	0.012825	0.348169	0.077549	0.188111	0.459705	0.013031	0.261604	0.259041	0.177841	0.243301	0.203672	0.116144	1.875822	
5125000	-64.096969	93	1	8	0 0 Z 0 Z 0 0 0 0 Z 0 0 Z Z 0 Z Z 0 0 Z 	1.286220	1.286220	0.000000	1.286220	0.000000	1.286220	1.286220	1.286220	1.286220	0.000000	1.286220	1.286220	0.000000	0.000000	1.286220	0.000000	0.000000	1.286220	1.286220	0.000000	0.349030	0.096647	0.372126	0.127353	0.054843	0.460286	0.002734	0.531512	0.002734	0.002734	0.928131	0.046977	0.017504	0.000064	0.007324	0.000028	0.005168	0.004783	0.989994	0.000028	0.000000	0.000000	1.000000	0.000000	0.000000	0.038846	0.105549	0.202830	0.000642	0.652132	0.153387	0.031081	0.644386	0.001241	0.169904	0.022184	0.009756	0.938767	0.005468	0.023825	0.044319	0.123353	0.415984	0.371770	0.044573	2.719459	
5130000	-64.078561	244	1	10	0 0 Z Z Z Z 0 0 0 0 0 0 Z Z Z Z Z 0 0 Z 	1.630687	1.630687	0.000000	0.000000	0.000000	0.000000	1.630687	1.630687	1.630687	1.630687	1.630687	1.630687	0.000000	0.000000	0.000000	0.000000	0.000000	1.630687	1.630687	0.000000	0.279904	0.002725	0.659851	0.000000	0.057520	0.161723	0.000025	0.828606	0.000000	0.009646	0.630762	0.009942	0.314478	0.000000	0.044818	0.000047	0.006563	0.006054	0.987288	0.000047	0.000000	0.000000	1.000000	0.000000	0.000000	0.001120	0.000143	0.840700	0.000000	0.158036	0.061483	0.000544	0.878577	0.000000	0.059397	0.009700	0.000016	0.980779	0.000000	0.009505	0.064003	0.015985	0.856097	0.000000	0.063915	3.263276	
5135000	-70.639077	872	1	11	Z 0 0 Z Z 0 0 0 0 0 Z 0 Z Z Z Z Z Z Z 0 	0.000000	2.821169	2.821169	0.000000	0.000000	2.821169	2.821169	2.821169	2.821169	2.821169	0.000000	2.821169	0.000000	0.000000	0.000000	0.000000	0.000000	0.000000	0.000000	2.821169	0.252879	0.214853	0.532268	0.000000	0.000000	0.286707	0.022464	0.690829	0.000000	0.000000	0.105477	0.366690	0.527833	0.000000	0.000000	0.010818	0.010891	0.000297	0.965867	0.012127	0.000000	0.000000	1.000000	0.000000	0.000000	0.009293	0.510284	0.480424	0.000000	0.000000	0.047994	0.164096	0.787910	0.000000	0.000000	0.048369	0.064276	0.887355	0.000000	0.000000	0.198892	0.202817	0.598290	0.000000	0.000000	3.645284	
5140000	-70.865240	557	1	9	0 Z 0 Z Z 0 0 0 0 0 Z 0 0 0 Z Z Z Z Z 0 	1.421613	0.000000	1.421613	0.000000	0.000000	1.421613	1.421613	1.421613	1.421613	1.421613	0.000000	1.421613	1.421613	1.421613	0.000000	0.000000	0.000000	0.000000	0.000000	1.421613	0.022629	0.228240	0.720297	0.028537	0.000297	0.000031	0.004474	0.995487	0.000008	0.000000	0.162710	0.383392	0.433723	0.020113	0.000063	0.000717	0.000694	0.000001	0.997870	0.000718	0.000000	0.000000	1.000000	0.000000	0.000000	0.000831	0.433265	0.565073	0.000831	0.000001	0.000196	0.074020	0.925588	0.000196	0.000000	0.000414	0.037340	0.961830	0.000414	0.000002	--	--	--	--	--	9.253504	
5145000	-65.229763	410	1	8	0 0 0 Z 0 0 Z 0 0 Z 0 0 Z Z 0 Z Z 0 0 Z 	1.429546	1.429546	1.429546	0.000000	1.429546	1.429546	0.000000	1.429546	1.429546	0.000000	1.429546	1.429546	0.000000	0.000000	1.429546	0.000000	0.000000	1.429546	1.429546	0.000000	0.229044	0.451263	0.181917	0.011944	0.125832	0.193990	0.017147	0.779130	0.004616	0.005117	0.132359	0.837679	0.003892	0.000017	0.026052	0.012542	0.000167	0.012484	0.974756	0.000051	0.000000	0.000000	1.000000	0.000000	0.000000	0.000882	0.143428	0.030001	0.000029	0.825660	0.020431	0.145764	0.310592	0.001893	0.521321	0.024629	0.082406	0.659296	0.012602	0.221067	0.081081	0.040604	0.594552	0.236170	0.047594	5.728590	
5150000	-69.518908	979	1	7	0 0 0 0 Z 0 Z 0 0 Z 0 0 Z 0 Z Z 0 0 0 Z 	1.095229	1.095229	1.095229	1.095229	0.000000	1.095229	0.000000	1.095229	1.095229	0.000000	1.095229	1.095229	0.000000	1.095229	0.000000	0.000000	1.095229	1.095229	1.095229	0.000000	0.336755	0.012861	0.608526	0.002999	0.038859	0.139011	0.001232	0.849097	0.000000	0.010660	0.742103	0.092447	0.016188	0.000548	0.148714	0.013100	0.000070	0.014645	0.971963	0.000221	0.000000	0.000000	1.000000	0.000000	0.000000	0.031336	0.312757	0.246077	0.000464	0.409367	0.060446	0.099502	0.695725	0.000331	0.143996	0.012785	0.017772	0.947905	0.000043	0.021495	--	--	--	--	--	7.543970	
5155000	-69.448289	606	1	9	0 0 Z 0 0 0 Z 0 0 0 0 Z 0 Z Z Z Z Z 0 Z 	1.227644	1.227644	0.000000	1.227644	1.227644	1.227644	0.000000	1.227644	1.227644	1.227644	1.227644	0.000000	1.227644	0.000000	0.000000	0.000000	0.000000	0.000000	1.227644	0.000000	0.167663	0.198763	0.595511	0.017329	0.020734	0.401409	0.044127	0.547424	0.002406	0.004635	0.383447	0.511603	0.099842	0.004399	0.000710	0.000001	0.000001	0.001750	0.998248	0.000001	0.000000	0.000000	1.000000	0.000000	0.000000	0.027382	0.649612	0.321764	0.000023	0.001219	0.123539	0.278141	0.592339	0.000669	0.005312	0.027574	0.054670	0.913109	0.000053	0.004595	0.022297	0.026182	0.895851	0.037875	0.017795	3.454918	
5160000	-65.892294	180	1	8	0 0 Z 0 0 0 Z 0 0 0 0 0 Z Z Z Z 0 Z 0 Z 	1.428828	1.428828	0.000000	1.428828	1.428828	1.428828	0.000000	1.428828	1.428828	1.428828	1.428828	1.428828	0.000000	0.000000	0.000000	0.000000	1.428828	0.000000	1.428828	0.000000	0.116640	0.165780	0.672154	0.000000	0.045426	0.460943	0.024171	0.490715	0.000000	0.024171	0.313056	0.647211	0.036147	0.000000	0.003586	0.000097	0.000097	0.013989	0.985719	0.000097	0.000000	0.000000	1.000000	0.000000	0.000000	0.035360	0.618324	0.340869	0.000000	0.005446	0.162947	0.256303	0.567231	0.000000	0.013519	0.049872	0.071396	0.866138	0.000000	0.012594	--	--	--	--	--	1.170041	
5165000	-62.184651	93	1	10	Z 0 Z Z 0 0 Z 0 0 0 0 0 Z Z Z Z 0 0 Z Z 	0.000000	1.506711	0.000000	0.000000	1.506711	1.506711	0.000000	1.506711	1.506711	1.506711	1.506711	1.506711	0.000000	0.000000	0.000000	0.000000	1.506711	1.506711	0.000000	0.000000	0.096494	0.359237	0.431438	0.000000	0.112831	0.474265	0.054774	0.465121	0.000000	0.005840	0.008462	0.703231	0.082519	0.000000	0.205789	0.000011	0.000010	0.005279	0.994700	0.000000	0.000000	0.000000	1.000000	0.000000	0.000000	0.006121	0.132549	0.799439	0.000000	0.061891	0.036651	0.053777	0.899027	0.000000	0.010544	0.013062	0.013719	0.972996	0.000000	0.000223	0.076922	0.062436	0.855260	0.000000	0.005382	1.754061	
5170000	-68.142503	825	1	7	Z 0 Z 0 0 Z Z 0 0 0 0 0 Z Z 0 Z 0 0 0 0 	0.000000	1.623798	0.000000	1.623798	1.623798	0.000000	0.000000	1.623798	1.623798	1.623798	1.623798	1.623798	0.000000	0.000000	1.623798	0.000000	1.623798	1.623798	1.623798	1.623798	0.032466	0.016475	0.826077	0.030245	0.094737	0.530726	0.005437	0.417594	0.003513	0.042729	0.085344	0.578587	0.190949	0.004302	0.140819	0.000034	0.000010	0.005324	0.989307	0.005324	0.000000	0.000000	1.000000	0.000000	0.000000	0.019706	0.005485	0.549575	0.001456	0.423778	0.188987	0.014404	0.595934	0.010068	0.190607	0.036236	0.000567	0.922679	0.009655	0.030863	0.023492	0.001094	0.720022	0.190706	0.064686	4.347919	
5175000	-69.804442	601	1	11	0 0 Z Z Z 0 Z 0 0 0 0 0 Z Z Z Z Z 0 Z Z 	1.050007	1.050007	0.000000	0.000000	0.000000	1.050007	0.000000	1.050007	1.050007	1.050007	1.050007	1.050007	0.000000	0.000000	0.000000	0.000000	0.000000	1.050007	0.000000	0.000000	0.461787	0.052060	0.484512	0.000000	0.001641	0.574647	0.000760	0.424593	0.000000	0.000000	0.841121	0.045063	0.113565	0.000000	0.000251	0.000006	0.000005	0.004022	0.995967	0.000000	0.000000	0.000000	1.000000	0.000000	0.000000	0.000593	0.005742	0.993648	0.000000	0.000018	0.107547	0.007474	0.884964	0.000000	0.000016	0.017635	0.005188	0.977170	0.000000	0.000007	0.029097	0.022818	0.947894	0.000000	0.000191	4.482657	
5180000	-66.144514	244	1	8	0 0 0 Z 0 0 Z 0 0 Z Z 0 Z 0 Z Z Z 0 0 0 	1.437305	1.437305	1.437305	0.000000	1.437305	1.437305	0.000000	1.437305	1.437305	0.000000	0.000000	1.437305	0.000000	1.437305	0.000000	0.000000	0.000000	1.437305	1.437305	1.437305	0.232072	0.358982	0.159451	0.059565	0.189930	0.078416	0.015881	0.898634	0.000038	0.007030	0.103014	0.848306	0.003231	0.019860	0.025589	0.005238	0.000032	0.000032	0.989461	0.005238	0.000000	0.000000	1.000000	0.000000	0.000000	0.003549	0.139263	0.487683	0.000058	0.369447	0.028161	0.054506	0.838058	0.000417	0.078858	0.004859	0.007114	0.979624	0.000009	0.008393	0.191798	0.074018	0.484882	0.053342	0.195960	4.442329	
5185000	-66.646158	332	1	6	0 0 Z Z 0 Z 0 0 0 0 Z 0 0 0 0 Z Z 0 0 0 	1.846702	1.846702	0.000000	0.000000	1.846702	0.000000	1.846702	1.846702	1.846702	1.846702	0.000000	1.846702	1.846702	1.846702	1.846702	0.000000	0.000000	1.846702	1.846702	1.846702	0.120152	0.110887	0.318880	0.248499	0.201583	0.141074	0.003510	0.808157	0.031595	0.015664	0.343389	0.374152	0.170464	0.063420	0.048574	0.000265	0.029995	0.000812	0.938661	0.030267	0.000000	0.000000	1.000000	0.000000	0.000000	0.008721	0.017119	0.490470	0.008652	0.475037	0.082204	0.030976	0.619926	0.063133	0.203761	0.048798	0.008033	0.806166	0.041388	0.095615	--	--	--	--	--	3.254304	
5190000	-65.786945	178	1	11	0 0 Z 0 Z 0 Z 0 0 Z 0 Z 0 Z Z Z Z 0 Z Z 	2.756243	2.756243	0.000000	2.756243	0.000000	2.756243	0.000000	2.756243	2.756243	0.000000	2.756243	0.000000	2.756243	0.000000	0.000000	0.000000	0.000000	2.756243	0.000000	0.000000	0.347568	0.093135	0.484936	0.070199	0.004161	0.286643	0.017826	0.689591	0.005792	0.000147	0.752775	0.149713	0.055001	0.032277	0.010234	0.000006	0.000006	0.004548	0.995441	0.000000	0.000000	0.000000	1.000000	0.000000	0.000000	0.409133	0.392287	0.040351	0.004603	0.153626	0.552342	0.186032	0.241411	0.011438	0.008778	0.222296	0.101668	0.666752	0.006486	0.002798	0.084660	0.051122	0.785061	0.078081	0.001076	2.019701	
5195000	-65.675910	252	1	12	Z 0 Z Z Z 0 Z 0 Z 0 0 0 Z Z Z Z 0 0 Z Z 	0.000000	1.898706	0.000000	0.000000	0.000000	1.898706	0.000000	1.898706	0.000000	1.898706	1.898706	1.898706	0.000000	0.000000	0.000000	0.000000	1.898706	1.898706	0.000000	0.000000	0.073047	0.293958	0.530049	0.000000	0.102947	0.913669	0.010320	0.053815	0.000000	0.022196	0.029988	0.371117	0.085804	0.000000	0.513091	0.000026	0.000024	0.008232	0.991719	0.000000	0.000000	0.000000	1.000000	0.000000	0.000000	0.000948	0.204712	0.779711	0.000000	0.014629	0.445121	0.042178	0.492950	0.000000	0.019751	0.054055	0.008849	0.936761	0.000000	0.000335	0.047787	0.030575	0.919872	0.000000	0.001766	2.173130	
5200000	-64.017662	135	1	8	Z 0 Z 0 Z 0 0 0 0 0 Z 0 Z 0 Z Z Z 0 0 0 	0.000000	1.644664	0.000000	1.644664	0.000000	1.644664	1.644664	1.644664	1.644664	1.644664	0.000000	1.644664	0.000000	1.644664	0.000000	0.000000	0.000000	1.644664	1.644664	1.644664	0.105523	0.156203	0.639891	0.006124	0.092258	0.257642	0.007288	0.727761	0.000020	0.007288	0.289493	0.231178	0.429420	0.004192	0.045716	0.000010	0.005721	0.000034	0.988515	0.005721	0.000000	0.000000	1.000000	0.000000	0.000000	0.041144	0.044036	0.424583	0.000101	0.490136	0.117773	0.028959	0.747870	0.000146	0.105252	0.033520	0.015189	0.924396	0.000054	0.026841	0.041882	0.169596	0.571849	0.025410	0.191263	3.796108	
5205000	-65.701211	124	1	11	Z 0 Z Z 0 0 Z 0 0 0 0 Z Z Z Z Z Z 0 0 Z 	0.000000	1.732148	0.000000	0.000000	1.732148	1.732148	0.000000	1.732148	1.732148	1.732148	1.732148	0.000000	0.000000	0.000000	0.000000	0.000000	0.000000	1.732148	1.732148	0.000000	0.011915	0.300123	0.575675	0.000000	0.112288	0.214947	0.034360	0.737887	0.000000	0.012806	0.002406	0.848340	0.057503	0.000000	0.091751	0.000014	0.000014	0.006460	0.993497	0.000014	0.000000	0.000000	1.000000	0.000000	0.000000	0.000041	0.056156	0.204647	0.000000	0.739156	0.025010	0.042224	0.799549	0.000000	0.133216	0.039446	0.045983	0.854450	0.000000	0.060122	0.024722	0.026557	0.918813	0.000000	0.029909	2.590001	
5210000	-65.604706	694	1	9	0 0 Z Z Z Z 0 0 0 Z 0 0 Z Z Z Z 0 0 0 0 	2.406802	2.406802	0.000000	0.000000	0.000000	0.000000	2.406802	2.406802	2.406802	0.000000	2.406802	2.406802	0.000000	0.000000	0.000000	0.000000	2.406802	2.406802	2.406802	2.406802	0.372937	0.044846	0.377991	0.000000	0.204226	0.324846	0.000153	0.640544	0.000000	0.034457	0.637580	0.138768	0.046537	0.000000	0.177115	0.000128	0.011290	0.010146	0.968239	0.010197	0.000000	0.000000	1.000000	0.000000	0.000000	0.002171	0.002201	0.261588	0.000000	0.734040	0.040655	0.000467	0.783801	0.000000	0.175078	0.024946	0.000306	0.935779	0.000000	0.038969	0.116165	0.046370	0.622544	0.000000	0.214920	6.026633	
5215000	-66.520507	707	1	12	0 0 Z Z Z Z Z 0 0 0 0 Z Z Z Z Z Z 0 0 Z 	2.682544	2.682544	0.000000	0.000000	0.000000	0.000000	0.000000	2.682544	2.682544	2.682544	2.682544	0.000000	0.000000	0.000000	0.000000	0.000000	0.000000	2.682544	2.682544	0.000000	0.314261	0.021358	0.368890	0.000000	0.295492	0.515164	0.000059	0.474916	0.000000	0.009861	0.755971	0.009502	0.195403	0.000000	0.039124	0.000096	0.000000	0.015626	0.984182	0.000096	0.000000	0.000000	1.000000	0.000000	0.000000	0.000288	0.008913	0.001946	0.000000	0.988853	0.153860	0.032656	0.113007	0.000000	0.700477	0.131802	0.010726	0.288312	0.000000	0.569160	--	--	--	--	--	1.187676	
5220000	-68.716908	598	1	11	Z 0 0 Z 0 0 Z 0 0 0 Z Z Z Z 0 Z 0 Z Z Z 	0.000000	3.461833	3.461833	0.000000	3.461833	3.461833	0.000000	3.461833	3.461833	3.461833	0.000000	0.000000	0.000000	0.000000	3.461833	0.000000	3.461833	0.000000	0.000000	0.000000	0.130394	0.189227	0.499558	0.178439	0.002382	0.373510	0.110503	0.471007	0.027757	0.017224	0.022855	0.672350	0.282524	0.017896	0.004375	0.001712	0.000001	0.000001	0.998286	0.000001	0.000000	0.000000	1.000000	0.000000	0.000000	0.023637	0.467987	0.484404	0.023621	0.000351	0.117128	0.262053	0.569527	0.046856	0.004436	0.094824	0.114141	0.717838	0.070528	0.002669	--	--	--	--	--	6.459255	
5225000	-65.667192	616	1	9	0 0 0 0 0 0 Z 0 0 0 0 Z Z Z 0 Z Z Z Z Z 	1.286845	1.286845	1.286845	1.286845	1.286845	1.286845	0.000000	1.286845	1.286845	1.286845	1.286845	0.000000	0.000000	0.000000	1.286845	0.000000	0.000000	0.000000	0.000000	0.000000	0.195223	0.182979	0.515226	0.106572	0.000000	0.138956	0.012925	0.843732	0.004387	0.000000	0.309670	0.619305	0.070385	0.000639	0.000000	0.033139	0.001622	0.040101	0.925139	0.000000	0.000000	0.000000	1.000000	0.000000	0.000000	0.037710	0.751408	0.210664	0.000218	0.000000	0.078203	0.291568	0.620901	0.009327	0.000000	0.037588	0.085974	0.857471	0.018967	0.000000	0.084485	0.027565	0.524690	0.363260	0.000000	4.177984	
5230000	-66.295121	78	1	7	0 0 Z 0 Z 0 Z 0 0 0 Z 0 Z Z 0 0 Z 0 0 0 	1.527938	1.527938	0.000000	1.527938	0.000000	1.527938	0.000000	1.527938	1.527938	1.527938	0.000000	1.527938	0.000000	0.000000	1.527938	1.527938	0.000000	1.527938	1.527938	1.527938	0.267546	0.078966	0.279384	0.232328	0.141776	0.533856	0.003137	0.456735	0.003137	0.003137	0.806358	0.040682	0.143432	0.001750	0.007778	0.000005	0.000005	0.000005	0.996003	0.003983	0.000000	0.000000	1.000000	0.000000	0.000000	0.043569	0.122369	0.470967	0.024009	0.339085	0.169267	0.042937	0.681871	0.019421	0.086504	0.067010	0.038094	0.816782	0.031964	0.046150	0.074867	0.068209	0.213465	0.441536	0.201923	8.627861	
5235000	-64.680168	332	1	10	0 Z 0 0 0 0 Z 0 0 Z Z Z 0 Z Z Z Z 0 0 Z 	1.525780	0.000000	1.525780	1.525780	1.525780	1.525780	0.000000	1.525780	1.525780	0.000000	0.000000	0.000000	1.525780	0.000000	0.000000	0.000000	0.000000	1.525780	1.525780	0.000000	0.397803	0.267484	0.080671	0.155431	0.098610	0.000357	0.013226	0.976095	0.000001	0.010321	0.220572	0.735907	0.002585	0.000691	0.040245	0.013729	0.000064	0.000069	0.986138	0.000001	0.000000	0.000000	1.000000	0.000000	0.000000	0.006269	0.110679	0.008590	0.000008	0.874454	0.028653	0.184275	0.096188	0.000243	0.690642	0.009530	0.143841	0.332732	0.000028	0.513869	--	--	--	--	--	3.214764	
5240000	-67.141008	995	1	11	Z 0 0 0 Z Z Z 0 0 0 Z Z 0 0 Z Z Z 0 Z Z 	0.000000	2.094742	2.094742	2.094742	0.000000	0.000000	0.000000	2.094742	2.094742	2.094742	0.000000	0.000000	2.094742	2.094742	0.000000	0.000000	0.000000	2.094742	0.000000	0.000000	0.213346	0.000000	0.772674	0.013980	0.000000	0.084270	0.000000	0.915399	0.000331	0.000000	0.354592	0.000000	0.610882	0.034526	0.000000	0.000706	0.000000	0.000000	0.999294	0.000000	0.000000	0.000000	1.000000	0.000000	0.000000	0.039790	0.000000	0.959911	0.000298	0.000000	0.020273	0.000000	0.979628	0.000098	0.000000	0.014617	0.000000	0.985320	0.000063	0.000000	0.260463	0.000000	0.707359	0.032178	0.000000	4.150524	
5245000	-64.708791	152	1	8	0 0 Z 0 0 0 Z 0 0 0 0 0 Z Z 0 Z Z 0 Z Z 	0.996691	0.996691	0.000000	0.996691	0.996691	0.996691	0.000000	0.996691	0.996691	0.996691	0.996691	0.996691	0.000000	0.000000	0.996691	0.000000	0.000000	0.996691	0.000000	0.000000	0.040559	0.055698	0.861966	0.041718	0.000060	0.570987	0.028480	0.399726	0.000783	0.000025	0.364965	0.571857	0.056498	0.000104	0.006578	0.000015	0.000015	0.006622	0.993348	0.000000	0.000000	0.000000	1.000000	0.000000	0.000000	0.004060	0.098121	0.896510	0.000050	0.001259	0.107209	0.040713	0.846475	0.005456	0.000146	0.011199	0.006667	0.978176	0.003950	0.000008	--	--	--	--	--	5.754804	
5250000	-64.811161	314	1	13	0 0 0 Z Z 0 Z 0 0 Z Z Z Z Z Z 0 Z Z Z Z 	2.224967	2.224967	2.224967	0.000000	0.000000	2.224967	0.000000	2.224967	2.224967	0.000000	0.000000	0.000000	0.000000	0.000000	0.000000	2.224967	0.000000	0.000000	0.000000	0.000000	0.579235	0.048101	0.372664	0.000000	0.000000	0.272386	0.009425	0.718189	0.000000	0.000000	0.757588	0.209047	0.033365	0.000000	0.000000	0.095617	0.000177	0.007429	0.896777	0.000000	0.000000	0.000000	1.000000	0.000000	0.000000	0.065466	0.921717	0.012818	0.000000	0.000000	0.253167	0.617860	0.128973	0.000000	0.000000	0.208556	0.401414	0.390030	0.000000	0.000000	--	--	--	--	--	4.694623	
5255000	-67.956703	897	1	9	0 0 Z Z 0 Z Z 0 0 Z 0 0 0 Z Z Z 0 0 0 Z 	2.215880	2.215880	0.000000	0.000000	2.215880	0.000000	0.000000	2.215880	2.215880	0.000000	2.215880	2.215880	2.215880	0.000000	0.000000	0.000000	2.215880	2.215880	2.215880	0.000000	0.175874	0.041368	0.577591	0.036335	0.168832	0.242866	0.002065	0.727631	0.001014	0.026424	0.245758	0.537171	0.033126	0.011537	0.172408	0.000358	0.000007	0.030604	0.968674	0.000358	0.000000	0.000000	1.000000	0.000000	0.000000	0.002528	0.011833	0.167834	0.000002	0.817803	0.061687	0.034475	0.509265	0.000929	0.393643	0.030237	0.002265	0.890705	0.000220	0.076573	0.055040	0.005451	0.805204	0.068569	0.065735	6.923810	
5260000	-67.260893	655	1	9	0 0 0 0 Z 0 0 0 0 0 Z Z Z Z Z Z Z 0 0 Z 	1.537983	1.537983	1.537983	1.537983	0.000000	1.537983	1.537983	1.537983	1.537983	1.537983	0.000000	0.000000	0.000000	0.000000	0.000000	0.000000	0.000000	1.537983	1.537983	0.000000	0.652241	0.062875	0.270397	0.000000	0.014487	0.464969	0.003101	0.528547	0.000000	0.003384	0.677349	0.063314	0.243381	0.000000	0.015956	0.015115	0.015115	0.000339	0.969327	0.000104	0.000000	0.000000	1.000000	0.000000	0.000000	0.022884	0.073930	0.013619	0.000000	0.889567	0.342049	0.072371	0.130116	0.000000	0.455464	0.151553	0.044707	0.584887	0.000000	0.218853	0.400397	0.239569	0.281526	0.000000	0.078507	7.578745	
5265000	-61.881518	332	1	9	0 0 Z 0 Z 0 Z 0 0 Z 0 0 Z Z 0 Z Z 0 0 Z 	1.217857	1.217857	0.000000	1.217857	0.000000	1.217857	0.000000	1.217857	1.217857	0.000000	1.217857	1.217857	0.000000	0.000000	1.217857	0.000000	0.000000	1.217857	1.217857	0.000000	0.104186	0.027210	0.546890	0.295483	0.026230	0.081515	0.006558	0.898811	0.006558	0.006558	0.962488	0.029057	0.004501	0.000003	0.003950	0.000029	0.000029	0.009333	0.990578	0.000029	0.000000	0.000000	1.000000	0.000000	0.000000	0.035148	0.148986	0.202682	0.000532	0.612652	0.096939	0.109745	0.511654	0.015202	0.266460	0.042197	0.046315	0.803126	0.011656	0.096706	--	--	--	--	--	6.550583	
5270000	-65.275194	83	1	10	0 0 Z Z Z 0 Z 0 0 0 0 0 Z Z Z Z Z 0 0 Z 	1.113772	1.113772	0.000000	0.000000	0.000000	1.113772	0.000000	1.113772	1.113772	1.113772	1.113772	1.113772	0.000000	0.000000	0.000000	0.000000	0.000000	1.113772	1.113772	0.000000	0.454340	0.100519	0.382156	0.000000	0.062984	0.518191	0.001583	0.478643	0.000000	0.001583	0.728644	0.104915	0.152177	0.000000	0.014265	0.000000	0.000000	0.001046	0.998953	0.000000	0.000000	0.000000	1.000000	0.000000	0.000000	0.002797	0.043484	0.776790	0.000000	0.176929	0.041785	0.005337	0.938015	0.000000	0.014863	--	--	--	--	--	0.001129	0.000628	0.997487	0.000000	0.000755	0.874933	
5275000	-69.029340	487	1	8	0 0 Z 0 0 0 Z 0 0 0 Z 0 Z Z Z Z 0 0 Z 0 	2.367441	2.367441	0.000000	2.367441	2.367441	2.367441	0.000000	2.367441	2.367441	2.367441	0.000000	2.367441	0.000000	0.000000	0.000000	0.000000	2.367441	2.367441	0.000000	2.367441	0.201036	0.203517	0.473042	0.000000	0.122404	0.165475	0.031991	0.799696	0.000000	0.002838	0.366389	0.362047	0.177077	0.000000	0.094487	0.000456	0.000456	0.000456	0.969030	0.029602	0.000000	0.000000	1.000000	0.000000	0.000000	0.025244	0.142340	0.830668	0.000000	0.001748	0.030046	0.050509	0.918502	0.000000	0.000942	0.090127	0.096335	0.806338	0.000000	0.007200	--	--	--	--	--	4.774842	
5280000	-68.909932	413	1	8	0 0 Z Z 0 0 0 0 0 0 Z 0 Z Z Z Z 0 0 0 Z 	2.202667	2.202667	0.000000	0.000000	2.202667	2.202667	2.202667	2.202667	2.202667	2.202667	0.000000	2.202667	0.000000	0.000000	0.000000	0.000000	2.202667	2.202667	2.202667	0.000000	0.203416	0.308340	0.323186	0.000000	0.165057	0.496922	0.035581	0.427408	0.000000	0.040090	0.312276	0.252957	0.218325	0.000000	0.216441	0.000322	0.022356	0.000322	0.976678	0.000322	0.000000	0.000000	1.000000	0.000000	0.000000	0.001054	0.021547	0.721824	0.000000	0.255575	0.093358	0.022178	0.810989	0.000000	0.073475	0.025110	0.015475	0.936698	0.000000	0.022717	0.075487	0.478490	0.371440	0.000000	0.074583	3.189063	
5285000	-69.131570	909	1	9	0 0 Z Z 0 0 Z 0 0 0 0 0 Z Z Z Z 0 0 Z Z 	1.147938	1.147938	0.000000	0.000000	1.147938	1.147938	0.000000	1.147938	1.147938	1.147938	1.147938	1.147938	0.000000	0.000000	0.000000	0.000000	1.147938	1.147938	0.000000	0.000000	0.153642	0.319893	0.515175	0.000000	0.011290	0.364111	0.018897	0.615894	0.000000	0.001099	0.213835	0.640424	0.051337	0.000000	0.094404	0.000000	0.000000	0.000769	0.999231	0.000000	0.000000	0.000000	1.000000	0.000000	0.000000	0.006373	0.086784	0.888365	0.000000	0.018478	0.017567	0.010369	0.971436	0.000000	0.000628	0.004302	0.003755	0.991928	0.000000	0.000015	0.008478	0.007661	0.983782	0.000000	0.000079	6.842173	
5290000	-66.766814	135	1	9	Z 0 0 0 Z 0 Z 0 0 0 0 0 0 Z Z Z Z 0 Z Z 	0.000000	1.004540	1.004540	1.004540	0.000000	1.004540	0.000000	1.004540	1.004540	1.004540	1.004540	1.004540	1.004540	0.000000	0.000000	0.000000	0.000000	1.004540	0.000000	0.000000	0.048726	0.071342	0.879044	0.000627	0.000261	0.154242	0.003288	0.842149	0.000317	0.000003	0.158947	0.438039	0.399738	0.000540	0.002736	0.002214	0.000001	0.002108	0.995677	0.000000	0.000000	0.000000	1.000000	0.000000	0.000000	0.019967	0.082109	0.884428	0.000015	0.013481	0.023970	0.013454	0.962423	0.000071	0.000083	0.005746	0.005145	0.989094	0.000008	0.000006	0.050795	0.004949	0.937403	0.006843	0.000009	6.526046	
5295000	-64.339349	694	1	10	0 0 Z Z Z Z Z 0 0 Z 0 0 Z Z Z Z 0 0 0 0 	1.833108	1.833108	0.000000	0.000000	0.000000	0.000000	0.000000	1.833108	1.833108	0.000000	1.833108	1.833108	0.000000	0.000000	0.000000	0.000000	1.833108	1.833108	1.833108	1.833108	0.297009	0.053563	0.428716	0.000000	0.220711	0.268961	0.000059	0.708524	0.000000	0.022456	0.527842	0.285178	0.019371	0.000000	0.167608	0.000012	0.000011	0.006283	0.987914	0.005779	0.000000	0.000000	1.000000	0.000000	0.000000	0.001040	0.001204	0.242742	0.000000	0.755014	0.023940	0.000209	0.836086	0.000000	0.139765	0.013406	0.000114	0.962833	0.000000	0.023648	0.046753	0.006100	0.771006	0.000000	0.176141	6.869695	
5300000	-67.833568	75	1	11	0 0 Z Z Z 0 Z 0 0 0 0 0 Z Z Z Z Z Z 0 Z 	2.257353	2.257353	0.000000	0.000000	0.000000	2.257353	0.000000	2.257353	2.257353	2.257353	2.257353	2.257353	0.000000	0.000000	0.000000	0.000000	0.000000	0.000000	2.257353	0.000000	0.433111	0.047402	0.495977	0.000000	0.023510	0.286595	0.021258	0.670889	0.000000	0.021258	0.847324	0.050082	0.101809	0.000000	0.000785	0.000059	0.000059	0.011187	0.988637	0.000059	0.000000	0.000000	1.000000	0.000000	0.000000	0.009446	0.577827	0.404898	0.000000	0.007829	0.154571	0.137380	0.692657	0.000000	0.015392	0.043369	0.038053	0.904438	0.000000	0.014140	0.046746	0.044430	0.870572	0.000000	0.038252	9.831952	
5305000	-66.271745	51	1	7	0 0 0 0 0 0 Z 0 0 0 Z Z 0 Z 0 Z Z 0 0 Z 	1.648700	1.648700	1.648700	1.648700	1.648700	1.648700	0.000000	1.648700	1.648700	1.648700	0.000000	0.000000	1.648700	0.000000	1.648700	0.000000	0.000000	1.648700	1.648700	0.000000	0.230125	0.179349	0.213683	0.280312	0.096531	0.488359	0.042371	0.420868	0.044164	0.004238	0.284800	0.479825	0.161598	0.025138	0.048639	0.026298	0.000300	0.000337	0.973059	0.000006	0.000000	0.000000	1.000000	0.000000	0.000000	0.025705	0.069179	0.034678	0.000423	0.870016	0.363239	0.130910	0.172081	0.010157	0.323612	0.121312	0.070932	0.662137	0.024594	0.121024	0.278152	0.021036	0.158817	0.537358	0.004637	8.194048	
5310000	-64.846977	252	1	8	Z 0 0 0 0 0 Z 0 0 0 Z 0 Z Z 0 Z Z 0 Z 0 	0.000000	1.504630	1.504630	1.504630	1.504630	1.504630	0.000000	1.504630	1.504630	1.504630	0.000000	1.504630	0.000000	0.000000	1.504630	0.000000	0.000000	1.504630	0.000000	1.504630	0.127424	0.296678	0.284200	0.172454	0.119245	0.470013	0.063585	0.461143	0.004671	0.000588	0.056571	0.798873	0.129502	0.001226	0.013828	0.006776	0.000049	0.000049	0.986350	0.006776	0.000000	0.000000	1.000000	0.000000	0.000000	0.003347	0.143965	0.844319	0.000593	0.007776	0.039865	0.038041	0.920348	0.001621	0.000125	0.004443	0.004478	0.988028	0.003038	0.000013	0.135844	0.036573	0.245969	0.562150	0.019464	6.100244	
5315000	-68.049037	78	1	9	Z 0 Z 0 0 0 Z 0 0 0 0 Z Z Z 0 Z Z 0 Z 0 	0.000000	2.391799	0.000000	2.391799	2.391799	2.391799	0.000000	2.391799	2.391799	2.391799	2.391799	0.000000	0.000000	0.000000	2.391799	0.000000	0.000000	2.391799	0.000000	2.391799	0.174049	0.225878	0.281447	0.178457	0.140169	0.494215	0.080996	0.415451	0.007963	0.001375	0.205840	0.586825	0.169231	0.004472	0.033632	0.000093	0.000093	0.008384	0.981997	0.009432	0.000000	0.000000	1.000000	0.000000	0.000000	0.099405	0.475985	0.186853	0.001832	0.235925	0.250686	0.376951	0.315492	0.009305	0.047566	0.153280	0.199595	0.582535	0.045922	0.018668	0.138650	0.150481	0.316586	0.290635	0.103649	5.179924	
5320000	-71.040314	709	1	6	0 0 Z Z 0 Z 0 0 0 0 Z Z 0 0 0 0 Z 0 0 0 	1.921181	1.921181	0.000000	0.000000	1.921181	0.000000	1.921181	1.921181	1.921181	1.921181	0.000000	0.000000	1.921181	1.921181	1.921181	1.921181	0.000000	1.921181	1.921181	1.921181	0.041573	0.139548	0.163504	0.328604	0.326770	0.352731	0.003494	0.613534	0.025382	0.004859	0.277937	0.371771	0.201803	0.095885	0.052604	0.000000	0.000917	0.000000	0.998165	0.000917	0.000000	0.000000	1.000000	0.000000	0.000000	0.000644	0.005983	0.010325	0.027648	0.955399	0.052005	0.096254	0.099306	0.179673	0.572762	0.040729	0.018314	0.457219	0.129670	0.354069	0.012677	0.030046	0.127463	0.372735	0.457080	2.614383	
5325000	-67.188519	796	1	11	Z 0 0 Z 0 0 Z 0 0 0 Z Z Z Z Z Z Z 0 Z 0 	0.000000	1.657823	1.657823	0.000000	1.657823	1.657823	0.000000	1.657823	1.657823	1.657823	0.000000	0.000000	0.000000	0.000000	0.000000	0.000000	0.000000	1.657823	0.000000	1.657823	0.141537	0.384252	0.370369	0.000000	0.103842	0.528300	0.033503	0.438136	0.000000	0.000061	0.012057	0.816080	0.126895	0.000000	0.044968	0.011868	0.000163	0.000050	0.975991	0.011929	0.000000	0.000000	1.000000	0.000000	0.000000	0.000628	0.619137	0.337794	0.000000	0.042442	0.080469	0.334491	0.576083	0.000000	0.008958	0.028159	0.097094	0.874183	0.000000	0.000563	--	--	--	--	--	1.267292	
5330000	-67.505264	557	1	11	0 0 0 Z Z 0 Z 0 0 0 Z Z 0 Z Z Z 0 Z Z Z 	1.351148	1.351148	1.351148	0.000000	0.000000	1.351148	0.000000	1.351148	1.351148	1.351148	0.000000	0.000000	1.351148	0.000000	0.000000	0.000000	1.351148	0.000000	0.000000	0.000000	0.474900	0.064473	0.402851	0.053151	0.004625	0.380232	0.002485	0.615641	0.000821	0.000821	0.271999	0.642529	0.077757	0.000533	0.007182	0.000583	0.000000	0.000000	0.999417	0.000000	0.000000	0.000000	1.000000	0.000000	0.000000	0.021640	0.775463	0.202841	0.000018	0.000039	0.111273	0.213816	0.674268	0.000320	0.000323	0.044193	0.061412	0.893529	0.000433	0.000433	--	--	--	--	--	0.455609	
5335000	-66.949088	888	1	4	0 0 Z 0 0 0 Z 0 0 0 0 0 0 Z 0 0 Z 0 0 0 	0.569726	0.569726	0.000000	0.569726	0.569726	0.569726	0.000000	0.569726	0.569726	0.569726	0.569726	0.569726	0.569726	0.000000	0.569726	0.569726	0.000000	0.569726	0.569726	0.569726	0.081686	0.096565	0.749316	0.051608	0.020825	0.253579	0.007880	0.729786	0.007880	0.000874	0.428461	0.535632	0.032129	0.001934	0.001844	0.000000	0.000000	0.000019	0.999961	0.000019	0.000000	0.000000	1.000000	0.000000	0.000000	0.001331	0.017060	0.654475	0.000399	0.326735	0.021408	0.006251	0.938508	0.004206	0.029627	0.012733	0.010961	0.952067	0.010703	0.013536	0.003533	0.003250	0.862068	0.109033	0.022115	8.684826	
5340000	-67.696102	901	1	6	0 0 Z 0 0 Z 0 0 0 0 0 0 Z Z Z Z 0 0 0 0 	1.562179	1.562179	0.000000	1.562179	1.562179	0.000000	1.562179	1.562179	1.562179	1.562179	1.562179	1.562179	0.000000	0.000000	0.000000	0.000000	1.562179	1.562179	1.562179	1.562179	0.273388	0.079007	0.464066	0.000000	0.183538	0.513538	0.004173	0.441662	0.000000	0.040627	0.463172	0.284318	0.161803	0.000000	0.090707	0.000924	0.019036	0.019036	0.941969	0.019036	0.000000	0.000000	1.000000	0.000000	0.000000	0.027154	0.004339	0.374362	0.000000	0.594144	0.154195	0.009117	0.579342	0.000000	0.257346	0.047753	0.001145	0.890365	0.000000	0.060737	0.053435	0.025741	0.767068	0.000000	0.153756	9.991196	
5345000	-69.720204	970	1	8	Z 0 0 Z 0 0 Z 0 0 0 Z 0 0 Z 0 Z Z 0 0 Z 	0.000000	2.367252	2.367252	0.000000	2.367252	2.367252	0.000000	2.367252	2.367252	2.367252	0.000000	2.367252	2.367252	0.000000	2.367252	0.000000	0.000000	2.367252	2.367252	0.000000	0.191458	0.211823	0.219942	0.213762	0.163015	0.512334	0.055431	0.366197	0.058357	0.007682	0.035702	0.518168	0.228858	0.025630	0.191643	0.009355	0.000022	0.000022	0.990600	0.000000	0.000000	0.000000	1.000000	0.000000	0.000000	0.002223	0.432729	0.289732	0.002222	0.273094	0.047452	0.307250	0.536970	0.014565	0.093764	0.126755	0.192389	0.381990	0.120503	0.178363	0.254478	0.149572	0.191893	0.315064	0.088994	3.145794	
5350000	-68.184302	438	1	10	0 0 Z Z 0 0 Z 0 0 Z 0 Z Z Z Z Z 0 0 0 Z 	1.433352	1.433352	0.000000	0.000000	1.433352	1.433352	0.000000	1.433352	1.433352	0.000000	1.433352	0.000000	0.000000	0.000000	0.000000	0.000000	1.433352	1.433352	1.433352	0.000000	0.110435	0.567173	0.044731	0.000000	0.277661	0.538016	0.014457	0.433069	0.000000	0.014457	0.099515	0.703790	0.001235	0.000000	0.195460	0.000008	0.000008	0.005033	0.994944	0.000008	0.000000	0.000000	1.000000	0.000000	0.000000	0.000994	0.396832	0.000004	0.000000	0.602170	0.139087	0.350805	0.003641	0.000000	0.506467	0.166797	0.306885	0.147796	0.000000	0.378522	0.099684	0.178000	0.505511	0.000000	0.216805	1.039960	
5355000	-65.576255	240	1	8	0 0 Z Z 0 0 Z 0 0 0 0 0 Z Z 0 Z Z 0 Z 0 	1.570285	1.570285	0.000000	0.000000	1.570285	1.570285	0.000000	1.570285	1.570285	1.570285	1.570285	1.570285	0.000000	0.000000	1.570285	0.000000	0.000000	1.570285	0.000000	1.570285	0.199399	0.224621	0.418036	0.097162	0.060781	0.326253	0.045339	0.618064	0.009899	0.000444	0.361957	0.494230	0.105307	0.003168	0.035338	0.000355	0.001096	0.027224	0.939127	0.032198	0.000000	0.000000	1.000000	0.000000	0.000000	0.009732	0.556194	0.410415	0.000367	0.023292	0.148453	0.231864	0.601568	0.013138	0.004977	0.047289	0.059703	0.880713	0.011647	0.000648	0.021525	0.035784	0.514467	0.406440	0.021784	4.497200	
5360000	-66.970528	410	1	8	Z 0 0 Z 0 0 0 0 0 0 Z 0 Z Z 0 Z Z 0 0 Z 	0.000000	2.123224	2.123224	0.000000	2.123224	2.123224	2.123224	2.123224	2.123224	2.123224	0.000000	2.123224	0.000000	0.000000	2.123224	0.000000	0.000000	2.123224	2.123224	0.000000	0.102698	0.273490	0.311645	0.154878	0.157290	0.310855	0.035211	0.634790	0.008821	0.010323	0.028264	0.498978	0.302090	0.008875	0.161793	0.025958	0.022259	0.000695	0.950868	0.000220	0.000000	0.000000	1.000000	0.000000	0.000000	0.000705	0.091420	0.213010	0.000705	0.694161	0.030513	0.099033	0.519768	0.009631	0.341056	0.041870	0.077192	0.677719	0.033636	0.169583	0.145374	0.165642	0.276182	0.339246	0.073556	2.403432	
5365000	-69.524436	755	1	9	0 0 0 Z Z 0 0 0 0 0 0 Z Z Z Z Z 0 0 Z Z 	1.340105	1.340105	1.340105	0.000000	0.000000	1.340105	1.340105	1.340105	1.340105	1.340105	1.340105	0.000000	0.000000	0.000000	0.000000	0.000000	1.340105	1.340105	0.000000	0.000000	0.321285	0.171546	0.469568	0.000000	0.037601	0.338046	0.005738	0.653116	0.000000	0.003099	0.401175	0.192657	0.078796	0.000000	0.327372	0.007159	0.006586	0.007159	0.979044	0.000051	0.000000	0.000000	1.000000	0.000000	0.000000	0.002420	0.442268	0.058732	0.000000	0.496580	0.138126	0.118670	0.667455	0.000000	0.075748	0.014217	0.012224	0.973181	0.000000	0.000378	--	--	--	--	--	6.376755	
5370000	-66.906826	317	1	7	0 0 Z 0 Z Z 0 0 0 0 0 0 Z 0 Z 0 Z 0 Z 0 	1.375809	1.375809	0.000000	1.375809	0.000000	0.000000	1.375809	1.375809	1.375809	1.375809	1.375809	1.375809	0.000000	1.375809	0.000000	1.375809	0.000000	1.375809	0.000000	1.375809	0.208168	0.000000	0.791832	0.000000	0.000000	0.048765	0.000000	0.951235	0.000000	0.000000	0.807344	0.000000	0.192656	0.000000	0.000000	0.000994	0.023642	0.021027	0.930695	0.023642	0.000000	0.000000	1.000000	0.000000	0.000000	0.006634	0.000000	0.993366	0.000000	0.000000	0.014413	0.000000	0.985587	0.000000	0.000000	0.004837	0.000000	0.995163	0.000000	0.000000	0.025817	0.000000	0.974183	0.000000	0.000000	3.545498	
5375000	-72.129560	781	1	7	0 0 0 0 0 0 Z 0 0 Z 0 Z Z Z 0 0 0 0 Z Z 	1.705636	1.705636	1.705636	1.705636	1.705636	1.705636	0.000000	1.705636	1.705636	0.000000	1.705636	0.000000	0.000000	0.000000	1.705636	1.705636	1.705636	1.705636	0.000000	0.000000	0.257756	0.441145	0.159438	0.073269	0.068393	0.211755	0.026296	0.752626	0.007084	0.002239	0.232981	0.572069	0.005731	0.003421	0.185798	0.001759	0.000003	0.002015	0.996221	0.000001	0.000000	0.000000	1.000000	0.000000	0.000000	0.096645	0.807774	0.037054	0.018066	0.040461	0.193543	0.569133	0.144339	0.029062	0.063924	0.141007	0.342770	0.467910	0.030999	0.017314	--	--	--	--	--	2.728123	
5380000	-72.276288	406	1	12	Z 0 Z Z Z 0 0 0 0 0 0 0 Z Z Z Z Z Z Z Z 	0.000000	1.795671	0.000000	0.000000	0.000000	1.795671	1.795671	1.795671	1.795671	1.795671	1.795671	1.795671	0.000000	0.000000	0.000000	0.000000	0.000000	0.000000	0.000000	0.000000	0.056195	0.165712	0.778093	0.000000	0.000000	0.575295	0.003753	0.420952	0.000000	0.000000	0.109164	0.397965	0.492871	0.000000	0.000000	0.000011	0.006158	0.005673	0.988158	0.000000	0.000000	0.000000	1.000000	0.000000	0.000000	0.000832	0.456632	0.542536	0.000000	0.000000	0.157602	0.080647	0.761751	0.000000	0.000000	0.082208	0.039057	0.878735	0.000000	0.000000	--	--	--	--	--	6.017994	
5385000	-67.408178	770	1	9	Z 0 Z 0 Z 0 Z 0 0 0 Z 0 Z 0 Z Z 0 0 Z 0 	0.000000	1.611529	0.000000	1.611529	0.000000	1.611529	0.000000	1.611529	1.611529	1.611529	0.000000	1.611529	0.000000	1.611529	0.000000	0.000000	1.611529	1.611529	0.000000	1.611529	0.119855	0.204314	0.604054	0.017647	0.054129	0.715592	0.001466	0.279450	0.000001	0.003491	0.083859	0.436642	0.186418	0.005348	0.287734	0.000002	0.000002	0.000002	0.997289	0.002705	0.000000	0.000000	1.000000	0.000000	0.000000	0.006459	0.060396	0.928359	0.000022	0.004764	0.245090	0.023257	0.724018	0.000154	0.007481	0.087659	0.033125	0.876272	0.000305	0.002640	0.105395	0.055304	0.784493	0.025393	0.029416	5.750575	
5390000	-66.851775	660	1	10	Z 0 Z Z 0 0 0 0 0 0 0 Z Z Z Z Z Z 0 0 Z 	0.000000	1.312958	0.000000	0.000000	1.312958	1.312958	1.312958	1.312958	1.312958	1.312958	1.312958	0.000000	0.000000	0.000000	0.000000	0.000000	0.000000	1.312958	1.312958	0.000000	0.001631	0.561383	0.368029	0.000000	0.068957	0.500742	0.019743	0.477763	0.000000	0.001752	0.001952	0.893768	0.049529	0.000000	0.054751	0.000126	0.016627	0.018806	0.964008	0.000432	0.000000	0.000000	1.000000	0.000000	0.000000	0.000020	0.063164	0.027266	0.000000	0.909550	0.021334	0.183471	0.170513	0.000000	0.624681	0.010931	0.070915	0.685335	0.000000	0.232819	--	--	--	--	--	3.684292	
5395000	-66.558540	65	1	9	Z 0 Z 0 Z 0 0 0 0 0 0 0 Z Z Z Z 0 0 Z Z 	0.000000	1.528587	0.000000	1.528587	0.000000	1.528587	1.528587	1.528587	1.528587	1.528587	1.528587	1.528587	0.000000	0.000000	0.000000	0.000000	1.528587	1.528587	0.000000	0.000000	0.117262	0.159988	0.691959	0.000000	0.030791	0.371715	0.006993	0.617341	0.000000	0.003952	0.237345	0.229076	0.207656	0.000000	0.325923	0.000005	0.004249	0.003960	0.991780	0.000005	0.000000	0.000000	1.000000	0.000000	0.000000	0.006947	0.112842	0.872423	0.000000	0.007789	0.043456	0.008180	0.947778	0.000000	0.000585	0.008083	0.005091	0.986785	0.000000	0.000041	0.011250	0.085745	0.901998	0.000000	0.001007	2.212348	
5400000	-66.880940	332	1	7	Z 0 Z Z 0 0 0 0 0 Z 0 0 0 0 Z Z Z 0 0 0 	0.000000	1.297463	0.000000	0.000000	1.297463	1.297463	1.297463	1.297463	1.297463	0.000000	1.297463	1.297463	1.297463	1.297463	0.000000	0.000000	0.000000	1.297463	1.297463	1.297463	0.009629	0.373109	0.206556	0.151853	0.258853	0.105644	0.015195	0.870908	0.000785	0.007468	0.000112	0.950178	0.003248	0.019691	0.026771	0.000046	0.012845	0.012845	0.960014	0.014249	0.000000	0.000000	1.000000	0.000000	0.000000	0.000696	0.136777	0.222920	0.000624	0.638983	0.034527	0.111347	0.577927	0.004997	0.271202	0.020112	0.043175	0.845859	0.000747	0.090107	--	--	--	--	--	3.919577	
5405000	-65.459308	135	1	7	0 0 0 0 Z 0 Z 0 0 0 0 0 0 Z Z Z Z 0 Z 0 	1.085006	1.085006	1.085006	1.085006	0.000000	1.085006	0.000000	1.085006	1.085006	1.085006	1.085006	1.085006	1.085006	0.000000	0.000000	0.000000	0.000000	1.085006	0.000000	1.085006	0.277652	0.026672	0.690455	0.004858	0.000362	0.154060	0.003901	0.841636	0.000386	0.000017	0.786326	0.075357	0.129888	0.004511	0.003918	0.002571	0.000007	0.002571	0.992280	0.002571	0.000000	0.000000	1.000000	0.000000	0.000000	0.025145	0.089459	0.872338	0.000024	0.013034	0.027666	0.016072	0.956047	0.000100	0.000116	0.006870	0.006222	0.986888	0.000011	0.000009	0.050909	0.011202	0.929615	0.006877	0.001397	7.379252	
5410000	-68.130759	314	1	7	0 Z Z 0 0 0 Z 0 0 Z 0 0 0 Z Z Z 0 0 0 0 	1.800384	0.000000	0.000000	1.800384	1.800384	1.800384	0.000000	1.800384	1.800384	0.000000	1.800384	1.800384	1.800384	0.000000	0.000000	0.000000	1.800384	1.800384	1.800384	1.800384	0.071899	0.206589	0.439597	0.036394	0.245521	0.000855	0.014995	0.970874	0.000003	0.013272	0.376434	0.506785	0.018700	0.006133	0.091948	0.004064	0.010080	0.089305	0.823611	0.072940	0.000000	0.000000	1.000000	0.000000	0.000000	0.009588	0.139888	0.257332	0.000020	0.593171	0.025779	0.159107	0.552045	0.000301	0.262769	0.015738	0.131142	0.715922	0.000182	0.137016	--	--	--	--	--	2.860197	
5415000	-67.427082	401	1	6	0 0 Z 0 0 Z 0 0 0 0 0 0 Z 0 Z Z 0 0 0 Z 	1.353086	1.353086	0.000000	1.353086	1.353086	0.000000	1.353086	1.353086	1.353086	1.353086	1.353086	1.353086	0.000000	1.353086	0.000000	0.000000	1.353086	1.353086	1.353086	0.000000	0.125026	0.051253	0.744055	0.002031	0.077635	0.065789	0.000305	0.925421	0.000000	0.008485	0.448736	0.274144	0.140570	0.004277	0.132273	0.000042	0.005941	0.005941	0.988034	0.000042	0.000000	0.000000	1.000000	0.000000	0.000000	0.009895	0.000393	0.405737	0.000000	0.583974	0.047790	0.003686	0.771327	0.000011	0.177186	0.027599	0.000913	0.917113	0.000002	0.054373	--	--	--	--	--	0.738946	
5420000	-60.858907	135	1	10	0 0 Z 0 Z 0 Z 0 0 Z 0 Z Z Z Z Z 0 0 0 Z 	2.668564	2.668564	0.000000	2.668564	0.000000	2.668564	0.000000	2.668564	2.668564	0.000000	2.668564	0.000000	0.000000	0.000000	0.000000	0.000000	2.668564	2.668564	2.668564	0.000000	0.305702	0.177582	0.277230	0.000000	0.239486	0.262205	0.023505	0.652837	0.000000	0.061453	0.512594	0.240786	0.019503	0.000000	0.227117	0.000052	0.000052	0.012583	0.987261	0.000052	0.000000	0.000000	1.000000	0.000000	0.000000	0.101295	0.125847	0.036067	0.000000	0.736791	0.259901	0.133462	0.136458	0.000000	0.470178	0.182803	0.118190	0.420462	0.000000	0.278546	0.106458	0.082875	0.673035	0.000000	0.137632	3.148831	
5425000	-68.924353	819	1	8	Z 0 Z 0 0 0 0 0 0 0 0 Z Z Z 0 Z Z 0 0 Z 	0.000000	1.830466	0.000000	1.830466	1.830466	1.830466	1.830466	1.830466	1.830466	1.830466	1.830466	0.000000	0.000000	0.000000	1.830466	0.000000	0.000000	1.830466	1.830466	0.000000	0.047428	0.294381	0.417552	0.152519	0.088120	0.618048	0.044507	0.332122	0.001844	0.003479	0.084726	0.787567	0.082998	0.000654	0.044056	0.000563	0.031541	0.036804	0.929474	0.001617	0.000000	0.000000	1.000000	0.000000	0.000000	0.028362	0.206833	0.098999	0.000189	0.665618	0.351876	0.186488	0.271545	0.001673	0.188418	0.120777	0.074385	0.712540	0.016068	0.076230	--	--	--	--	--	3.144107	
5430000	-64.410457	244	1	6	0 0 Z 0 0 0 Z 0 0 0 Z 0 Z 0 0 0 Z 0 Z 0 	1.522223	1.522223	0.000000	1.522223	1.522223	1.522223	0.000000	1.522223	1.522223	1.522223	0.000000	1.522223	0.000000	1.522223	1.522223	1.522223	0.000000	1.522223	0.000000	1.522223	0.122985	0.164278	0.319921	0.337627	0.055189	0.101324	0.019062	0.870908	0.008565	0.000140	0.301222	0.567454	0.096201	0.020619	0.014505	0.000014	0.000014	0.000014	0.992482	0.007476	0.000000	0.000000	1.000000	0.000000	0.000000	0.006686	0.041619	0.943728	0.006682	0.001284	0.037394	0.029732	0.910546	0.021696	0.000632	0.006112	0.005572	0.983338	0.004953	0.000026	0.056799	0.056636	0.349629	0.500670	0.036266	7.185293	
5435000	-63.661655	931	1	12	0 0 Z Z 0 0 Z 0 0 0 0 Z Z Z Z Z Z Z Z Z 	1.264509	1.264509	0.000000	0.000000	1.264509	1.264509	0.000000	1.264509	1.264509	1.264509	1.264509	0.000000	0.000000	0.000000	0.000000	0.000000	0.000000	0.000000	0.000000	0.000000	0.157833	0.175833	0.666334	0.000000	0.000000	0.675566	0.029596	0.294838	0.000000	0.000000	0.386303	0.546445	0.067252	0.000000	0.000000	0.000000	0.000000	0.000462	0.999538	0.000000	0.000000	0.000000	1.000000	0.000000	0.000000	0.017180	0.490566	0.492254	0.000000	0.000000	0.139376	0.211183	0.649441	0.000000	0.000000	0.011636	0.016027	0.972337	0.000000	0.000000	0.013285	0.012237	0.974477	0.000000	0.000000	2.867515	
5440000	-69.408526	141	1	9	Z 0 0 0 Z 0 Z 0 0 0 Z Z Z Z 0 0 0 0 Z Z 	0.000000	1.868175	1.868175	1.868175	0.000000	1.868175	0.000000	1.868175	1.868175	1.868175	0.000000	0.000000	0.000000	0.000000	1.868175	1.868175	1.868175	1.868175	0.000000	0.000000	0.197448	0.169368	0.278743	0.239497	0.114943	0.361162	0.010219	0.612068	0.010219	0.006333	0.092105	0.463514	0.216740	0.010551	0.217089	0.006038	0.000000	0.000010	0.993941	0.000010	0.000000	0.000000	1.000000	0.000000	0.000000	0.021538	0.671202	0.220069	0.021499	0.065693	0.096762	0.185559	0.669298	0.020069	0.028312	0.034338	0.053256	0.889078	0.021145	0.002183	0.173016	0.010287	0.347886	0.464714	0.004096	2.100614	
5445000	-62.991339	995	1	11	0 0 0 Z 0 0 Z 0 0 0 0 Z Z Z Z Z Z Z Z Z 	1.607300	1.607300	1.607300	0.000000	1.607300	1.607300	0.000000	1.607300	1.607300	1.607300	1.607300	0.000000	0.000000	0.000000	0.000000	0.000000	0.000000	0.000000	0.000000	0.000000	0.135895	0.310748	0.553358	0.000000	0.000000	0.088987	0.009109	0.901904	0.000000	0.000000	0.138337	0.779385	0.082278	0.000000	0.000000	0.000405	0.000000	0.000405	0.999190	0.000000	0.000000	0.000000	1.000000	0.000000	0.000000	0.021663	0.766212	0.212125	0.000000	0.000000	0.039746	0.276197	0.684057	0.000000	0.000000	0.016978	0.046985	0.936037	0.000000	0.000000	0.066623	0.023881	0.909496	0.000000	0.000000	3.120485	
5450000	-65.027347	438	1	10	0 0 Z Z Z 0 Z 0 0 0 0 Z 0 Z Z Z Z 0 0 Z 	2.660475	2.660475	0.000000	0.000000	0.000000	2.660475	0.000000	2.660475	2.660475	2.660475	2.660475	0.000000	2.660475	0.000000	0.000000	0.000000	0.000000	2.660475	2.660475	0.000000	0.287684	0.136151	0.410054	0.057750	0.108361	0.628350	0.001980	0.365652	0.002040	0.001980	0.483334	0.211697	0.156980	0.029122	0.118866	0.000087	0.000087	0.015249	0.984490	0.000087	0.000000	0.000000	1.000000	0.000000	0.000000	0.009017	0.404164	0.071870	0.000017	0.514933	0.297815	0.181114	0.299496	0.002873	0.218702	0.222307	0.182875	0.385571	0.016974	0.192274	0.127482	0.107146	0.557832	0.095690	0.111850	5.112295	
5455000	-62.867499	332	1	9	Z 0 Z 0 Z 0 Z 0 0 0 Z 0 Z Z Z Z 0 0 0 0 	0.000000	1.665411	0.000000	1.665411	0.000000	1.665411	0.000000	1.665411	1.665411	1.665411	0.000000	1.665411	0.000000	0.000000	0.000000	0.000000	1.665411	1.665411	1.665411	1.665411	0.130472	0.154254	0.337735	0.000000	0.377540	0.138441	0.013016	0.824727	0.000000	0.023815	0.182713	0.297470	0.269661	0.000000	0.250156	0.000074	0.000074	0.000074	0.987425	0.012354	0.000000	0.000000	1.000000	0.000000	0.000000	0.023229	0.222012	0.452353	0.000000	0.302406	0.107015	0.145259	0.613138	0.000000	0.134589	0.057777	0.072987	0.810042	0.000000	0.059194	--	--	--	--	--	0.680796	
5460000	-66.067546	902	1	7	0 0 Z Z Z 0 Z 0 0 0 0 0 0 Z Z Z 0 0 0 0 	1.201677	1.201677	0.000000	0.000000	0.000000	1.201677	0.000000	1.201677	1.201677	1.201677	1.201677	1.201677	1.201677	0.000000	0.000000	0.000000	1.201677	1.201677	1.201677	1.201677	0.146536	0.079635	0.597705	0.008920	0.167205	0.564126	0.001465	0.407222	0.000951	0.026236	0.557486	0.167261	0.120993	0.004721	0.149539	0.000000	0.000000	0.000025	0.999951	0.000025	0.000000	0.000000	1.000000	0.000000	0.000000	0.002325	0.086866	0.495302	0.000001	0.415505	0.054460	0.024735	0.725211	0.000125	0.195469	--	--	--	--	--	0.039220	0.060443	0.726107	0.014973	0.159258	5.553028	
5465000	-66.911715	676	1	9	Z 0 Z 0 0 0 Z 0 0 0 0 Z Z Z 0 0 0 Z Z Z 	0.000000	1.066096	0.000000	1.066096	1.066096	1.066096	0.000000	1.066096	1.066096	1.066096	1.066096	0.000000	0.000000	0.000000	1.066096	1.066096	1.066096	0.000000	0.000000	0.000000	0.003219	0.058714	0.908546	0.029518	0.000002	0.065389	0.005405	0.927215	0.001925	0.000066	0.018290	0.912511	0.068701	0.000394	0.000104	0.000005	0.000005	0.004286	0.995704	0.000000	0.000000	0.000000	1.000000	0.000000	0.000000	0.000131	0.310449	0.689289	0.000130	0.000000	0.022870	0.067743	0.894842	0.014415	0.000130	0.016075	0.023125	0.946100	0.014633	0.000067	--	--	--	--	--	1.400464	
5470000	-73.543007	501	1	7	0 0 0 0 Z 0 Z 0 0 0 Z Z 0 0 0 Z Z 0 0 Z 	0.932159	0.932159	0.932159	0.932159	0.000000	0.932159	0.000000	0.932159	0.932159	0.932159	0.000000	0.000000	0.932159	0.932159	0.932159	0.000000	0.000000	0.932159	0.932159	0.000000	0.623401	0.000758	0.152006	0.222162	0.001674	0.404913	0.001341	0.570511	0.021894	0.001341	0.821844	0.023537	0.083650	0.067648	0.003320	0.007853	0.000000	0.000019	0.992128	0.000000	0.000000	0.000000	1.000000	0.000000	0.000000	0.012191	0.022110	0.004852	0.000276	0.960571	0.337244	0.061798	0.088320	0.013050	0.499588	0.120253	0.029222	0.660163	0.010486	0.179876	--	--	--	--	--	4.584772	
5475000	-64.571198	847	1	12	Z 0 Z Z Z Z 0 0 0 0 Z 0 Z Z Z Z Z 0 Z 0 	0.000000	2.293667	0.000000	0.000000	0.000000	0.000000	2.293667	2.293667	2.293667	2.293667	0.000000	2.293667	0.000000	0.000000	0.000000	0.000000	0.000000	2.293667	0.000000	2.293667	0.241455	0.000000	0.758545	0.000000	0.000000	0.284662	0.000000	0.715338	0.000000	0.000000	0.395678	0.000000	0.604322	0.000000	0.000000	0.000004	0.031455	0.000936	0.936151	0.031455	0.000000	0.000000	1.000000	0.000000	0.000000	0.002063	0.000000	0.997937	0.000000	0.000000	0.035202	0.000000	0.964798	0.000000	0.000000	0.039746	0.000000	0.960254	0.000000	0.000000	0.015016	0.000000	0.984984	0.000000	0.000000	6.340917	
5480000	-62.336888	51	1	9	0 0 Z Z 0 0 Z 0 0 Z 0 0 Z Z 0 Z Z 0 0 Z 	1.280175	1.280175	0.000000	0.000000	1.280175	1.280175	0.000000	1.280175	1.280175	0.000000	1.280175	1.280175	0.000000	0.000000	1.280175	0.000000	0.000000	1.280175	1.280175	0.000000	0.260538	0.340796	0.196172	0.034216	0.168277	0.587762	0.035283	0.373396	0.001264	0.002295	0.222968	0.744599	0.006071	0.000032	0.026330	0.000115	0.000115	0.017384	0.982271	0.000115	0.000000	0.000000	1.000000	0.000000	0.000000	0.000907	0.040377	0.302890	0.000314	0.655512	0.103240	0.061096	0.704112	0.004054	0.127498	0.022165	0.017887	0.925959	0.008712	0.025277	0.003115	0.002817	0.805887	0.184835	0.003345	1.105980	
5485000	-63.043840	51	1	10	0 0 Z Z 0 0 Z 0 0 0 Z 0 Z Z Z Z Z 0 Z 0 	2.442793	2.442793	0.000000	0.000000	2.442793	2.442793	0.000000	2.442793	2.442793	2.442793	0.000000	2.442793	0.000000	0.000000	0.000000	0.000000	0.000000	2.442793	0.000000	2.442793	0.378014	0.266384	0.300372	0.000000	0.055230	0.582796	0.063773	0.353071	0.000000	0.000359	0.393354	0.372902	0.204358	0.000000	0.029385	0.000030	0.000868	0.000868	0.950140	0.048094	0.000000	0.000000	1.000000	0.000000	0.000000	0.008886	0.099383	0.883282	0.000000	0.008449	0.215806	0.084142	0.698901	0.000000	0.001151	0.087846	0.051071	0.860564	0.000000	0.000519	0.025707	0.089715	0.860974	0.000000	0.023604	2.154351	
5490000	-65.712880	317	1	7	Z 0 0 0 Z 0 Z 0 0 0 0 0 Z Z 0 Z 0 0 0 Z 	0.000000	1.763819	1.763819	1.763819	0.000000	1.763819	0.000000	1.763819	1.763819	1.763819	1.763819	1.763819	0.000000	0.000000	1.763819	0.000000	1.763819	1.763819	1.763819	0.000000	0.135725	0.090677	0.579794	0.070488	0.123316	0.103696	0.007074	0.867218	0.006507	0.015506	0.158165	0.283455	0.174112	0.001447	0.382821	0.028631	0.000280	0.024640	0.945573	0.000877	0.000000	0.000000	1.000000	0.000000	0.000000	0.017091	0.101606	0.546734	0.002320	0.332249	0.047547	0.043549	0.802040	0.014230	0.092633	0.012807	0.012702	0.948496	0.008850	0.017145	0.080104	0.012243	0.586688	0.299566	0.021398	4.861005	
5495000	-67.056432	637	1	12	Z 0 Z Z Z Z Z 0 0 0 0 0 Z Z Z 0 Z 0 Z Z 	0.000000	1.551730	0.000000	0.000000	0.000000	0.000000	0.000000	1.551730	1.551730	1.551730	1.551730	1.551730	0.000000	0.000000	0.000000	1.551730	0.000000	1.551730	0.000000	0.000000	0.261919	0.000000	0.738081	0.000000	0.000000	0.329905	0.000000	0.670095	0.000000	0.000000	0.215894	0.000000	0.784106	0.000000	0.000000	0.000054	0.000000	0.011303	0.988643	0.000000	0.000000	0.000000	1.000000	0.000000	0.000000	0.000180	0.000000	0.999820	0.000000	0.000000	0.070938	0.000000	0.929062	0.000000	0.000000	0.019816	0.000000	0.980184	0.000000	0.000000	0.015139	0.000000	0.984861	0.000000	0.000000	3.780276	
5500000	-73.794573	430	1	9	Z 0 0 Z 0 0 0 0 Z 0 Z 0 0 0 Z Z 0 Z Z Z 	0.000000	1.123473	1.123473	0.000000	1.123473	1.123473	1.123473	1.123473	0.000000	1.123473	0.000000	1.123473	1.123473	1.123473	0.000000	0.000000	1.123473	0.000000	0.000000	0.000000	0.045996	0.741592	0.146618	0.065769	0.000025	0.866633	0.063675	0.061183	0.005591	0.002917	0.005436	0.939854	0.020819	0.033874	0.000017	0.005106	0.004756	0.000007	0.990125	0.000007	0.000000	0.000000	1.000000	0.000000	0.000000	0.000112	0.097118	0.902758	0.000012	0.000000	0.485249	0.149351	0.342221	0.017881	0.005298	0.185927	0.066662	0.740967	0.004717	0.001727	--	--	--	--	--	2.415484	
5505000	-64.162364	152	1	11	Z 0 Z Z Z 0 0 0 0 0 Z 0 Z Z Z Z Z 0 Z 0 	0.000000	1.553407	0.000000	0.000000	0.000000	1.553407	1.553407	1.553407	1.553407	1.553407	0.000000	1.553407	0.000000	0.000000	0.000000	0.000000	0.000000	1.553407	0.000000	1.553407	0.008144	0.219565	0.769146	0.000000	0.003144	0.621234	0.001555	0.377210	0.000000	0.000002	0.061269	0.282590	0.651212	0.000000	0.004929	0.000001	0.015811	0.000289	0.966102	0.017797	0.000000	0.000000	1.000000	0.000000	0.000000	0.000164	0.111490	0.886629	0.000000	0.001717	0.174596	0.020770	0.804508	0.000000	0.000125	0.031317	0.009126	0.959534	0.000000	0.000023	--	--	--	--	--	5.112096	
5510000	-66.842644	623	1	7	0 0 0 Z 0 0 Z 0 0 0 0 0 Z Z Z 0 0 0 Z Z 	1.372861	1.372861	1.372861	0.000000	1.372861	1.372861	0.000000	1.372861	1.372861	1.372861	1.372861	1.372861	0.000000	0.000000	0.000000	1.372861	1.372861	1.372861	0.000000	0.000000	0.210531	0.123744	0.654570	0.001196	0.009959	0.370624	0.031499	0.595382	0.000003	0.002492	0.212648	0.616574	0.069648	0.000578	0.100553	0.022836	0.000545	0.019925	0.956509	0.000185	0.000000	0.000000	1.000000	0.000000	0.000000	0.001202	0.052997	0.938457	0.000001	0.007343	0.068876	0.031557	0.897659	0.000006	0.001902	0.076713	0.071401	0.847098	0.000036	0.004753	--	--	--	--	--	8.160882	
5515000	-71.665705	933	1	7	0 0 0 0 Z 0 Z 0 0 Z 0 0 Z 0 Z Z 0 0 0 Z 	0.742856	0.742856	0.742856	0.742856	0.000000	0.742856	0.000000	0.742856	0.742856	0.000000	0.742856	0.742856	0.000000	0.742856	0.000000	0.000000	0.742856	0.742856	0.742856	0.000000	0.247274	0.165405	0.412796	0.002767	0.171758	0.300110	0.002909	0.672298	0.000002	0.024680	0.510203	0.260732	0.002665	0.000286	0.226115	0.001702	0.000001	0.001779	0.996515	0.000003	0.000000	0.000000	1.000000	0.000000	0.000000	0.013338	0.016960	0.362042	0.000004	0.607656	0.060800	0.006050	0.818610	0.000004	0.114536	0.003800	0.002258	0.988280	0.000001	0.005660	0.024682	0.002082	0.966929	0.002210	0.004097	1.559658	
5520000	-67.497968	931	1	10	Z 0 0 Z Z 0 Z 0 0 0 Z Z Z Z Z 0 0 0 0 Z 	0.000000	2.662829	2.662829	0.000000	0.000000	2.662829	0.000000	2.662829	2.662829	2.662829	0.000000	0.000000	0.000000	0.000000	0.000000	2.662829	2.662829	2.662829	2.662829	0.000000	0.134508	0.152634	0.362805	0.095765	0.254288	0.609772	0.007584	0.312462	0.000412	0.069770	0.040142	0.392143	0.214274	0.008096	0.345345	0.002649	0.000000	0.000002	0.997348	0.000002	0.000000	0.000000	1.000000	0.000000	0.000000	0.002710	0.193624	0.148461	0.002133	0.653073	0.040677	0.097569	0.279930	0.005531	0.576294	0.014688	0.038673	0.788105	0.000471	0.158063	0.305866	0.028240	0.319014	0.225072	0.121808	7.961494	
5525000	-63.521816	441	1	9	0 0 Z Z 0 0 Z 0 0 Z 0 0 0 Z Z Z Z 0 0 Z 	1.414250	1.414250	0.000000	0.000000	1.414250	1.414250	0.000000	1.414250	1.414250	0.000000	1.414250	1.414250	1.414250	0.000000	0.000000	0.000000	0.000000	1.414250	1.414250	0.000000	0.222984	0.301834	0.370363	0.031063	0.073756	0.505478	0.048102	0.439241	0.002586	0.004593	0.329343	0.597160	0.020332	0.009711	0.043454	0.000281	0.000281	0.026117	0.973039	0.000281	0.000000	0.000000	1.000000	0.000000	0.000000	0.004969	0.025791	0.915628	0.000001	0.053611	0.110907	0.034493	0.835947	0.000584	0.018067	0.015500	0.008912	0.968480	0.000034	0.007074	0.028189	0.027236	0.847962	0.069778	0.026835	3.436255	
5530000	-67.041419	384	1	11	Z 0 Z 0 0 0 Z 0 0 0 0 Z Z Z Z Z Z Z 0 Z 	0.000000	1.500069	0.000000	1.500069	1.500069	1.500069	0.000000	1.500069	1.500069	1.500069	1.500069	0.000000	0.000000	0.000000	0.000000	0.000000	0.000000	0.000000	1.500069	0.000000	0.021101	0.217327	0.753500	0.000000	0.008073	0.458052	0.030548	0.509290	0.000000	0.002110	0.052257	0.821944	0.122700	0.000000	0.003099	0.000016	0.000016	0.006796	0.993155	0.000016	0.000000	0.000000	1.000000	0.000000	0.000000	0.001205	0.656330	0.340657	0.000000	0.001808	0.051641	0.322698	0.618285	0.000000	0.007377	0.018514	0.064950	0.906200	0.000000	0.010335	0.034992	0.043405	0.888345	0.000000	0.033258	4.198675	
5535000	-63.447502	332	1	9	0 0 0 0 Z 0 Z 0 0 Z Z 0 Z Z 0 Z Z 0 0 Z 	1.369136	1.369136	1.369136	1.369136	0.000000	1.369136	0.000000	1.369136	1.369136	0.000000	0.000000	1.369136	0.000000	0.000000	1.369136	0.000000	0.000000	1.369136	1.369136	0.000000	0.339379	0.009173	0.185211	0.457985	0.008251	0.069700	0.007831	0.906809	0.007831	0.007831	0.892681	0.083326	0.011204	0.000012	0.012778	0.010204	0.000000	0.000039	0.989756	0.000000	0.000000	0.000000	1.000000	0.000000	0.000000	0.037471	0.166493	0.216177	0.000704	0.579155	0.082822	0.114221	0.543943	0.018190	0.240824	0.036886	0.047465	0.815544	0.013599	0.086507	--	--	--	--	--	2.678277	
5540000	-69.439316	430	1	6	0 0 Z Z 0 0 0 0 Z 0 0 0 Z 0 0 Z Z 0 0 0 	1.586551	1.586551	0.000000	0.000000	1.586551	1.586551	1.586551	1.586551	0.000000	1.586551	1.586551	1.586551	0.000000	1.586551	1.586551	0.000000	0.000000	1.586551	1.586551	1.586551	0.389344	0.327428	0.177879	0.068079	0.037270	0.868902	0.084894	0.036347	0.004928	0.004928	0.444617	0.486104	0.025914	0.021044	0.022321	0.000106	0.010013	0.010941	0.968000	0.010941	0.000000	0.000000	1.000000	0.000000	0.000000	0.001959	0.035818	0.833252	0.000611	0.128360	0.583937	0.166579	0.176492	0.028266	0.044726	0.374333	0.137017	0.389268	0.045399	0.053983	--	--	--	--	--	1.815456	
5545000	-66.497865	368	1	10	0 0 Z 0 Z 0 Z 0 0 0 0 Z Z 0 Z Z Z 0 Z Z 	1.186117	1.186117	0.000000	1.186117	0.000000	1.186117	0.000000	1.186117	1.186117	1.186117	1.186117	0.000000	0.000000	1.186117	0.000000	0.000000	0.000000	1.186117	0.000000	0.000000	0.130999	0.008961	0.857419	0.002605	0.000016	0.518867	0.000953	0.480178	0.000001	0.000001	0.840053	0.037786	0.121716	0.000222	0.000223	0.000099	0.000099	0.017034	0.982768	0.000000	0.000000	0.000000	1.000000	0.000000	0.000000	0.091043	0.611465	0.276222	0.000122	0.021148	0.277097	0.140329	0.581379	0.000449	0.000746	0.076652	0.042528	0.880516	0.000149	0.000156	0.021171	0.017680	0.877362	0.083668	0.000118	0.829674	
5550000	-65.672201	244	1	10	Z 0 Z Z Z Z Z 0 0 0 0 0 0 Z Z Z 0 0 0 Z 	0.000000	2.422793	0.000000	0.000000	0.000000	0.000000	0.000000	2.422793	2.422793	2.422793	2.422793	2.422793	2.422793	0.000000	0.000000	0.000000	2.422793	2.422793	2.422793	0.000000	0.106894	0.046141	0.570977	0.022266	0.253722	0.323003	0.000498	0.613064	0.003934	0.059501	0.023294	0.354501	0.208386	0.000490	0.413329	0.000059	0.000000	0.011758	0.988130	0.000054	0.000000	0.000000	1.000000	0.000000	0.000000	0.002016	0.000655	0.785799	0.000001	0.211529	0.193947	0.004701	0.637604	0.004529	0.159219	0.049816	0.000202	0.911214	0.000242	0.038527	0.107640	0.002968	0.676871	0.134381	0.078139	2.740189	
5555000	-69.853232	461	1	6	0 0 Z Z 0 0 Z 0 0 0 0 0 0 Z Z 0 0 0 Z 0 	2.305173	2.305173	0.000000	0.000000	2.305173	2.305173	0.000000	2.305173	2.305173	2.305173	2.305173	2.305173	2.305173	0.000000	0.000000	2.305173	2.305173	2.305173	0.000000	2.305173	0.172577	0.207167	0.427482	0.088553	0.104221	0.555100	0.070584	0.352527	0.008115	0.013674	0.296299	0.390685	0.138056	0.033723	0.141237	0.001063	0.002891	0.046407	0.903232	0.046407	0.000000	0.000000	1.000000	0.000000	0.000000	0.012482	0.348368	0.621683	0.000254	0.017214	0.208600	0.200915	0.568947	0.003109	0.018429	0.175513	0.141638	0.664281	0.004947	0.013621	--	--	--	--	--	1.309949	
5560000	-65.053448	244	1	7	Z 0 0 Z 0 Z Z 0 0 0 0 0 0 Z 0 Z Z 0 0 0 	0.000000	1.098629	1.098629	0.000000	1.098629	0.000000	0.000000	1.098629	1.098629	1.098629	1.098629	1.098629	1.098629	0.000000	1.098629	0.000000	0.000000	1.098629	1.098629	1.098629	0.028407	0.081676	0.683640	0.061024	0.145253	0.094727	0.000409	0.887865	0.012296	0.004703	0.001569	0.880946	0.087415	0.000896	0.029173	0.003770	0.000013	0.003559	0.989103	0.003554	0.000000	0.000000	1.000000	0.000000	0.000000	0.000394	0.000101	0.898009	0.000394	0.101103	0.025577	0.000514	0.936477	0.014400	0.023033	0.003333	0.000009	0.990911	0.002705	0.003041	0.081793	0.002317	0.586374	0.259859	0.069657	3.094809	
5565000	-71.969501	862	1	7	0 0 Z Z Z 0 0 0 0 0 0 Z Z 0 0 Z 0 0 0 Z 	1.923269	1.923269	0.000000	0.000000	0.000000	1.923269	1.923269	1.923269	1.923269	1.923269	1.923269	0.000000	0.000000	1.923269	1.923269	0.000000	1.923269	1.923269	1.923269	0.000000	0.226006	0.192921	0.199647	0.134292	0.247135	0.538741	0.005249	0.404711	0.003388	0.047911	0.439743	0.112341	0.082446	0.008162	0.357307	0.000701	0.025766	0.025766	0.947066	0.000701	0.000000	0.000000	1.000000	0.000000	0.000000	0.014741	0.364715	0.066420	0.014723	0.539402	0.182582	0.189227	0.169632	0.044981	0.413577	0.177102	0.187546	0.249301	0.088640	0.297411	0.140506	0.218359	0.231266	0.225277	0.184592	5.086800	
5570000	-64.920003	637	1	8	0 0 Z Z 0 0 0 0 0 0 0 0 Z Z Z Z Z 0 Z 0 	1.696037	1.696037	0.000000	0.000000	1.696037	1.696037	1.696037	1.696037	1.696037	1.696037	1.696037	1.696037	0.000000	0.000000	0.000000	0.000000	0.000000	1.696037	0.000000	1.696037	0.355365	0.212041	0.417980	0.000000	0.014615	0.305505	0.036947	0.657395	0.000000	0.000154	0.447963	0.427527	0.113306	0.000000	0.011204	0.000263	0.014654	0.014654	0.953990	0.016440	0.000000	0.000000	1.000000	0.000000	0.000000	0.002315	0.238386	0.758167	0.000000	0.001132	0.084843	0.061255	0.853532	0.000000	0.000369	0.025000	0.017628	0.957304	0.000000	0.000068	0.026865	0.085029	0.883747	0.000000	0.004358	0.399789	
5575000	-65.729804	112	1	7	0 0 Z 0 Z 0 Z 0 0 0 0 0 0 Z Z Z 0 0 0 Z 	0.920739	0.920739	0.000000	0.920739	0.000000	0.920739	0.000000	0.920739	0.920739	0.920739	0.920739	0.920739	0.920739	0.000000	0.000000	0.000000	0.920739	0.920739	0.920739	0.000000	0.235813	0.058392	0.608857	0.012558	0.084380	0.072053	0.000950	0.924126	0.000034	0.002837	0.650773	0.113280	0.103836	0.003727	0.128383	0.000004	0.000004	0.003461	0.996527	0.000004	0.000000	0.000000	1.000000	0.000000	0.000000	0.003227	0.021199	0.894252	0.000000	0.081321	0.008443	0.005334	0.975425	0.000011	0.010787	0.004512	0.004299	0.986521	0.000005	0.004664	0.012172	0.012145	0.936624	0.026870	0.012190	1.321959	
5580000	-64.607143	332	1	7	Z 0 Z Z 0 0 Z 0 0 0 Z 0 0 Z 0 0 Z 0 0 0 	0.000000	1.322070	0.000000	0.000000	1.322070	1.322070	0.000000	1.322070	1.322070	1.322070	0.000000	1.322070	1.322070	0.000000	1.322070	1.322070	0.000000	1.322070	1.322070	1.322070	0.008692	0.126358	0.229677	0.358838	0.276436	0.105669	0.016840	0.852162	0.016840	0.008488	0.005768	0.895170	0.074050	0.003619	0.021392	0.000000	0.000052	0.000052	0.986184	0.013713	0.000000	0.000000	1.000000	0.000000	0.000000	0.001895	0.113000	0.416744	0.020919	0.447443	0.042564	0.089569	0.641392	0.059747	0.166728	0.021982	0.037620	0.851610	0.028657	0.060131	--	--	--	--	--	6.025868	
5585000	-65.998613	791	1	8	0 0 Z Z 0 0 Z 0 0 0 0 0 Z Z 0 Z Z 0 0 Z 	1.185136	1.185136	0.000000	0.000000	1.185136	1.185136	0.000000	1.185136	1.185136	1.185136	1.185136	1.185136	0.000000	0.000000	1.185136	0.000000	0.000000	1.185136	1.185136	0.000000	0.104657	0.199529	0.474458	0.125759	0.095596	0.252503	0.011652	0.731096	0.002283	0.002466	0.088576	0.812146	0.060624	0.000247	0.038408	0.000366	0.000366	0.025394	0.973508	0.000366	0.000000	0.000000	1.000000	0.000000	0.000000	0.003415	0.066736	0.402747	0.001326	0.525775	0.045207	0.065458	0.669541	0.011842	0.207951	0.024335	0.032185	0.856233	0.013340	0.073906	0.007518	0.008309	0.538342	0.434609	0.011223	9.501715	
5590000	-66.224488	135	1	7	0 0 0 0 Z 0 Z 0 0 Z Z Z Z 0 0 Z 0 0 0 0 	2.520988	2.520988	2.520988	2.520988	0.000000	2.520988	0.000000	2.520988	2.520988	0.000000	0.000000	0.000000	0.000000	2.520988	2.520988	0.000000	2.520988	2.520988	2.520988	2.520988	0.317469	0.147763	0.142526	0.129823	0.262420	0.164752	0.019696	0.756459	0.017638	0.041456	0.464804	0.279361	0.022797	0.029347	0.203691	0.012837	0.000054	0.000054	0.974218	0.012837	0.000000	0.000000	1.000000	0.000000	0.000000	0.094434	0.133663	0.039388	0.010331	0.722184	0.186230	0.153332	0.222638	0.030683	0.407117	0.102242	0.096550	0.596562	0.033696	0.170950	0.190513	0.063918	0.232677	0.271224	0.241669	5.823734	
5595000	-63.450788	441	1	10	0 0 Z Z Z Z Z 0 0 Z 0 0 Z Z 0 Z 0 0 0 Z 	1.617195	1.617195	0.000000	0.000000	0.000000	0.000000	0.000000	1.617195	1.617195	0.000000	1.617195	1.617195	0.000000	0.000000	1.617195	0.000000	1.617195	1.617195	1.617195	0.000000	0.212855	0.006084	0.561342	0.082025	0.137694	0.493840	0.000184	0.448829	0.003283	0.053864	0.509773	0.151442	0.064853	0.001361	0.272571	0.000387	0.000002	0.031562	0.967661	0.000387	0.000000	0.000000	1.000000	0.000000	0.000000	0.003997	0.000028	0.927268	0.001135	0.067571	0.108932	0.000326	0.829114	0.012203	0.049424	0.017313	0.000029	0.962669	0.008220	0.011769	0.018341	0.000233	0.507884	0.455661	0.017881	5.216156	
5600000	-66.432408	244	1	10	Z 0 0 Z Z 0 Z 0 0 0 Z Z 0 Z Z 0 Z 0 0 Z 	0.000000	3.789304	3.789304	0.000000	0.000000	3.789304	0.000000	3.789304	3.789304	3.789304	0.000000	0.000000	3.789304	0.000000	0.000000	3.789304	0.000000	3.789304	3.789304	0.000000	0.203941	0.174114	0.309203	0.148213	0.164528	0.218062	0.047574	0.672190	0.014599	0.047574	0.082722	0.389666	0.242739	0.064900	0.219973	0.040509	0.000002	0.000432	0.959055	0.000002	0.000000	0.000000	1.000000	0.000000	0.000000	0.002121	0.182386	0.125299	0.004371	0.685823	0.070799	0.218455	0.280903	0.064882	0.364961	0.040451	0.112008	0.679688	0.007134	0.160719	0.290592	0.081938	0.347826	0.192180	0.087465	9.514621	
5605000	-67.487766	774	1	9	0 0 Z 0 0 Z Z 0 0 0 0 Z Z 0 Z Z Z 0 0 Z 	2.383456	2.383456	0.000000	2.383456	2.383456	0.000000	0.000000	2.383456	2.383456	2.383456	2.383456	0.000000	0.000000	2.383456	0.000000	0.000000	0.000000	2.383456	2.383456	0.000000	0.268486	0.064156	0.474024	0.033202	0.160132	0.452515	0.010728	0.523694	0.000044	0.013019	0.405490	0.287715	0.194082	0.026447	0.086266	0.000098	0.000001	0.016849	0.982953	0.000098	0.000000	0.000000	1.000000	0.000000	0.000000	0.056051	0.008018	0.053155	0.000010	0.882767	0.339216	0.134580	0.144788	0.004317	0.377099	0.281141	0.078699	0.337212	0.002133	0.300815	--	--	--	--	--	8.245167	
5610000	-63.847530	332	1	11	0 0 0 Z 0 0 Z 0 0 0 Z Z Z Z 0 Z Z Z Z Z 	1.746778	1.746778	1.746778	0.000000	1.746778	1.746778	0.000000	1.746778	1.746778	1.746778	0.000000	0.000000	0.000000	0.000000	1.746778	0.000000	0.000000	0.000000	0.000000	0.000000	0.266312	0.105556	0.242232	0.385900	0.000000	0.099691	0.022573	0.865193	0.012543	0.000000	0.164284	0.765286	0.070177	0.000253	0.000000	0.017650	0.000106	0.000118	0.982126	0.000000	0.000000	0.000000	1.000000	0.000000	0.000000	0.041210	0.679296	0.277974	0.001520	0.000000	0.115859	0.247643	0.602486	0.034012	0.000000	0.058666	0.091044	0.824298	0.025992	0.000000	--	--	--	--	--	4.997630	
5615000	-63.622912	244	1	9	0 0 Z Z Z 0 0 0 0 0 Z 0 Z 0 Z Z Z 0 0 Z 	2.438825	2.438825	0.000000	0.000000	0.000000	2.438825	2.438825	2.438825	2.438825	2.438825	0.000000	2.438825	0.000000	2.438825	0.000000	0.000000	0.000000	2.438825	2.438825	0.000000	0.284402	0.185232	0.369245	0.036731	0.124390	0.233846	0.018168	0.726573	0.000120	0.021294	0.512623	0.143479	0.269652	0.006402	0.067844	0.000064	0.013374	0.000064	0.986432	0.000064	0.000000	0.000000	1.000000	0.000000	0.000000	0.004393	0.055012	0.737805	0.000064	0.202725	0.117930	0.060323	0.715240	0.001114	0.105393	0.027965	0.017545	0.928433	0.000068	0.025988	0.116964	0.288794	0.373393	0.104783	0.116066	8.490124	
5620000	-67.183727	770	1	8	0 0 0 0 Z 0 Z 0 0 Z Z Z Z Z 0 Z 0 0 0 0 	1.971674	1.971674	1.971674	1.971674	0.000000	1.971674	0.000000	1.971674	1.971674	0.000000	0.000000	0.000000	0.000000	0.000000	1.971674	0.000000	1.971674	1.971674	1.971674	1.971674	0.367049	0.149538	0.154049	0.025695	0.303669	0.632818	0.002503	0.326294	0.001461	0.036924	0.532056	0.279044	0.008348	0.000037	0.180515	0.003939	0.000005	0.000005	0.992112	0.003939	0.000000	0.000000	1.000000	0.000000	0.000000	0.036623	0.080564	0.019477	0.000008	0.863329	0.353099	0.077339	0.083663	0.001597	0.484302	0.196543	0.102310	0.448040	0.015279	0.237828	0.292192	0.048795	0.178863	0.137468	0.342682	3.352097	
5625000	-65.616143	282	1	12	0 0 Z Z Z 0 Z 0 0 0 0 Z Z Z 0 Z Z Z Z Z 	3.287548	3.287548	0.000000	0.000000	0.000000	3.287548	0.000000	3.287548	3.287548	3.287548	3.287548	0.000000	0.000000	0.000000	3.287548	0.000000	0.000000	0.000000	0.000000	0.000000	0.347049	0.070265	0.432006	0.150680	0.000000	0.492853	0.017771	0.466420	0.022956	0.000000	0.676262	0.117157	0.196455	0.010127	0.000000	0.000360	0.000311	0.028463	0.970866	0.000000	0.000000	0.000000	1.000000	0.000000	0.000000	0.020705	0.837082	0.141986	0.000227	0.000000	0.372580	0.221905	0.389821	0.015694	0.000000	0.175822	0.094562	0.719057	0.010559	0.000000	0.064071	0.036984	0.534751	0.364195	0.000000	3.024688	
5630000	-66.876083	124	1	10	0 0 Z Z Z 0 Z 0 0 Z 0 Z Z Z Z 0 0 0 0 Z 	3.415732	3.415732	0.000000	0.000000	0.000000	3.415732	0.000000	3.415732	3.415732	0.000000	3.415732	0.000000	0.000000	0.000000	0.000000	3.415732	3.415732	3.415732	3.415732	0.000000	0.225171	0.225363	0.252299	0.055501	0.241665	0.284670	0.043984	0.576100	0.001715	0.093532	0.345266	0.286545	0.038593	0.020743	0.308853	0.000241	0.000241	0.027219	0.972059	0.000241	0.000000	0.000000	1.000000	0.000000	0.000000	0.007906	0.161846	0.059420	0.000427	0.770400	0.105424	0.127234	0.252488	0.005582	0.509272	0.125745	0.168330	0.480934	0.013761	0.211230	0.105368	0.127884	0.536004	0.089785	0.140959	3.517757	
5635000	-63.738948	314	1	13	Z 0 Z Z 0 0 Z 0 Z 0 0 Z Z Z Z Z Z 0 Z Z 	0.000000	4.326476	0.000000	0.000000	4.326476	4.326476	0.000000	4.326476	0.000000	4.326476	4.326476	0.000000	0.000000	0.000000	0.000000	0.000000	0.000000	4.326476	0.000000	0.000000	0.257805	0.303863	0.246441	0.000000	0.191891	0.815630	0.134260	0.046952	0.000000	0.003158	0.097337	0.485485	0.135046	0.000000	0.282132	0.030705	0.021814	0.169286	0.776095	0.002099	0.000000	0.000000	1.000000	0.000000	0.000000	0.005666	0.464829	0.140164	0.000000	0.389341	0.191924	0.426709	0.101360	0.000000	0.280008	0.266807	0.356457	0.207905	0.000000	0.168830	--	--	--	--	--	5.704628	
5640000	-65.545650	392	1	11	0 0 0 Z Z 0 Z 0 0 Z Z 0 Z Z Z Z Z 0 0 Z 	4.107840	4.107840	4.107840	0.000000	0.000000	4.107840	0.000000	4.107840	4.107840	0.000000	0.000000	4.107840	0.000000	0.000000	0.000000	0.000000	0.000000	4.107840	4.107840	0.000000	0.218094	0.230446	0.352946	0.000000	0.198513	0.326671	0.038849	0.595630	0.000000	0.038849	0.259337	0.372660	0.166294	0.000000	0.201710	0.030442	0.000003	0.000442	0.969109	0.000003	0.000000	0.000000	1.000000	0.000000	0.000000	0.014692	0.200812	0.183556	0.000000	0.600940	0.077013	0.162195	0.435720	0.000000	0.325072	0.056594	0.105619	0.696711	0.000000	0.141076	0.361516	0.039430	0.553543	0.000000	0.045511	6.357882	
5645000	-69.780986	202	2	7	0 1 Z Z 1 Z 0 1 Z 1 0 Z 0 Z Z 1 0 1 0 0 	0.645969	6.907752	0.000000	0.000000	6.907752	0.000000	0.645969	6.907752	0.000000	6.907752	0.645969	0.000000	0.645969	0.000000	0.000000	6.907752	0.645969	6.907752	0.645969	0.645969	0.342917	0.165434	0.339120	0.045966	0.106562	0.828020	0.058129	0.103641	0.001392	0.008818	0.234280	0.248386	0.254950	0.063203	0.199182	0.000032	0.000951	0.001206	0.996637	0.001175	0.000000	0.000000	1.000000	0.000000	0.000000	0.011189	0.163045	0.265836	0.024606	0.535323	0.348058	0.272171	0.195538	0.021450	0.162783	--	--	--	--	--	0.209840	0.048318	0.678104	0.028740	0.034997	3.021780	
5650000	-65.404083	694	1	9	0 0 Z 0 0 0 Z 0 Z 0 0 Z Z Z Z Z 0 0 0 Z 	2.156095	2.156095	0.000000	2.156095	2.156095	2.156095	0.000000	2.156095	0.000000	2.156095	2.156095	0.000000	0.000000	0.000000	0.000000	0.000000	2.156095	2.156095	2.156095	0.000000	0.319818	0.299296	0.123841	0.000000	0.257045	0.828368	0.075044	0.021544	0.000000	0.075044	0.357965	0.456501	0.017817	0.000000	0.167716	0.000023	0.000023	0.008484	0.991448	0.000023	0.000000	0.000000	1.000000	0.000000	0.000000	0.048318	0.061419	0.008676	0.000000	0.881587	0.486400	0.066869	0.002006	0.000000	0.444725	0.397048	0.131327	0.100973	0.000000	0.370652	0.249637	0.173575	0.334707	0.000000	0.242081	5.874897	
5655000	-65.788671	847	1	11	Z 0 Z Z Z Z 0 0 0 0 0 0 Z Z Z Z Z 0 0 Z 	0.000000	2.400365	0.000000	0.000000	0.000000	0.000000	2.400365	2.400365	2.400365	2.400365	2.400365	2.400365	0.000000	0.000000	0.000000	0.000000	0.000000	2.400365	2.400365	0.000000	0.297039	0.005696	0.579834	0.000000	0.117431	0.356018	0.000188	0.620553	0.000000	0.023241	0.390242	0.017496	0.464390	0.000000	0.127872	0.000283	0.028891	0.024430	0.945353	0.001043	0.000000	0.000000	1.000000	0.000000	0.000000	0.000838	0.003564	0.350160	0.000000	0.645437	0.044492	0.000330	0.828695	0.000000	0.126484	0.051365	0.000707	0.881999	0.000000	0.065930	0.026162	0.011138	0.910130	0.000000	0.052570	1.797787	
5660000	-68.560784	347	1	8	Z 0 Z 0 Z 0 Z 0 0 0 0 0 0 Z Z Z Z 0 0 0 	0.000000	1.931019	0.000000	1.931019	0.000000	1.931019	0.000000	1.931019	1.931019	1.931019	1.931019	1.931019	1.931019	0.000000	0.000000	0.000000	0.000000	1.931019	1.931019	1.931019	0.258300	0.112804	0.476210	0.038344	0.114342	0.139009	0.008687	0.843482	0.000602	0.008219	0.487541	0.160204	0.280389	0.007107	0.064759	0.002231	0.002231	0.037154	0.914708	0.043676	0.000000	0.000000	1.000000	0.000000	0.000000	0.043001	0.054280	0.396316	0.000090	0.506313	0.071641	0.035928	0.748398	0.000402	0.143632	0.024385	0.018201	0.925683	0.000089	0.031641	0.058273	0.056376	0.631916	0.073887	0.179548	2.749656	
5665000	-64.840304	332	1	11	Z 0 0 Z Z 0 0 0 0 0 Z Z Z 0 Z Z Z 0 Z Z 	0.000000	2.171169	2.171169	0.000000	0.000000	2.171169	2.171169	2.171169	2.171169	2.171169	0.000000	0.000000	0.000000	2.171169	0.000000	0.000000	0.000000	2.171169	0.000000	0.000000	0.243876	0.197980	0.451380	0.088772	0.017992	0.137279	0.014439	0.848112	0.000085	0.000085	0.127511	0.341934	0.518765	0.003825	0.007965	0.029170	0.024441	0.000944	0.945191	0.000254	0.000000	0.000000	1.000000	0.000000	0.000000	0.003370	0.620587	0.254059	0.004608	0.117376	0.075778	0.252944	0.630938	0.014580	0.025759	0.047950	0.098558	0.848372	0.002175	0.002945	--	--	--	--	--	2.369405	
5670000	-66.842755	694	1	7	0 0 0 0 Z Z Z 0 0 0 0 0 Z Z Z 0 0 0 0 Z 	1.841566	1.841566	1.841566	1.841566	0.000000	0.000000	0.000000	1.841566	1.841566	1.841566	1.841566	1.841566	0.000000	0.000000	0.000000	1.841566	1.841566	1.841566	1.841566	0.000000	0.275399	0.020548	0.455840	0.045372	0.202842	0.243488	0.000077	0.728812	0.000077	0.027546	0.402788	0.145934	0.189202	0.002578	0.259498	0.006372	0.000000	0.006372	0.987210	0.000046	0.000000	0.000000	1.000000	0.000000	0.000000	0.020433	0.000870	0.324817	0.000579	0.653302	0.069442	0.000175	0.813296	0.000174	0.116912	0.020077	0.000129	0.951439	0.000129	0.028225	0.185535	0.002135	0.625719	0.107123	0.079488	4.805529	
5675000	-67.349136	223	1	10	Z 0 Z 0 Z 0 Z 0 0 0 0 Z Z Z Z Z 0 0 0 Z 	0.000000	3.926284	0.000000	3.926284	0.000000	3.926284	0.000000	3.926284	3.926284	3.926284	3.926284	0.000000	0.000000	0.000000	0.000000	0.000000	3.926284	3.926284	3.926284	0.000000	0.229836	0.201073	0.347152	0.000000	0.221939	0.539404	0.018027	0.358316	0.000000	0.084254	0.274322	0.264891	0.155050	0.000000	0.305737	0.000159	0.000159	0.018675	0.980847	0.000159	0.000000	0.000000	1.000000	0.000000	0.000000	0.067922	0.184691	0.325719	0.000000	0.421667	0.297394	0.079343	0.354524	0.000000	0.268739	0.174200	0.113609	0.558602	0.000000	0.153589	0.176777	0.151395	0.505539	0.000000	0.166289	4.721999	
5680000	-67.919810	992	1	9	0 0 Z Z Z 0 Z 0 0 Z 0 0 Z 0 Z Z 0 0 0 Z 	2.870708	2.870708	0.000000	0.000000	0.000000	2.870708	0.000000	2.870708	2.870708	0.000000	2.870708	2.870708	0.000000	2.870708	0.000000	0.000000	2.870708	2.870708	2.870708	0.000000	0.279968	0.189517	0.263282	0.035797	0.231435	0.503131	0.021118	0.387270	0.000192	0.088290	0.449292	0.184595	0.100378	0.009920	0.255814	0.000460	0.000460	0.031955	0.966665	0.000460	0.000000	0.000000	1.000000	0.000000	0.000000	0.011553	0.539720	0.104395	0.000395	0.343937	0.307008	0.157819	0.276201	0.001797	0.257174	0.138609	0.088650	0.649098	0.000976	0.122667	0.062668	0.049303	0.766478	0.063010	0.058540	3.142352	
5685000	-68.779299	676	1	3	0 0 0 0 Z 0 0 0 0 0 0 0 0 Z 0 0 Z 0 0 0 	0.723862	0.723862	0.723862	0.723862	0.000000	0.723862	0.723862	0.723862	0.723862	0.723862	0.723862	0.723862	0.723862	0.000000	0.723862	0.723862	0.000000	0.723862	0.723862	0.723862	0.234503	0.008730	0.635930	0.115043	0.005794	0.040187	0.000941	0.955421	0.002510	0.000941	0.946351	0.014826	0.029700	0.007019	0.002104	0.002313	0.002313	0.002313	0.990748	0.002313	0.000000	0.000000	1.000000	0.000000	0.000000	0.002845	0.014713	0.859242	0.002338	0.120864	0.013950	0.010866	0.943846	0.010060	0.021279	0.008381	0.008032	0.966416	0.007961	0.009210	--	--	--	--	--	1.051074	
5690000	-63.063080	888	1	9	0 0 Z 0 0 0 Z 0 0 Z 0 Z Z 0 Z Z Z 0 0 Z 	2.261506	2.261506	0.000000	2.261506	2.261506	2.261506	0.000000	2.261506	2.261506	0.000000	2.261506	0.000000	0.000000	2.261506	0.000000	0.000000	0.000000	2.261506	2.261506	0.000000	0.269620	0.266274	0.234066	0.063019	0.167021	0.376331	0.050855	0.561983	0.000235	0.010596	0.447221	0.473909	0.024737	0.021170	0.032963	0.000000	0.000000	0.000415	0.999585	0.000000	0.000000	0.000000	1.000000	0.000000	0.000000	0.037724	0.145466	0.005492	0.000109	0.811208	0.261069	0.209637	0.046380	0.003163	0.479750	0.239758	0.224786	0.196056	0.013003	0.326397	0.165819	0.156919	0.376774	0.081228	0.219260	7.325248	
5695000	-66.836437	142	1	8	0 0 0 0 Z 0 Z 0 0 0 Z 0 Z 0 Z Z Z 0 0 Z 	1.581758	1.581758	1.581758	1.581758	0.000000	1.581758	0.000000	1.581758	1.581758	1.581758	0.000000	1.581758	0.000000	1.581758	0.000000	0.000000	0.000000	1.581758	1.581758	0.000000	0.515490	0.032260	0.424643	0.006287	0.021321	0.134767	0.003887	0.857455	0.000004	0.003887	0.727828	0.073987	0.179473	0.001120	0.017592	0.013519	0.000000	0.000067	0.986413	0.000000	0.000000	0.000000	1.000000	0.000000	0.000000	0.014403	0.152251	0.568120	0.000075	0.265151	0.035958	0.044778	0.853466	0.000202	0.065596	0.007936	0.009196	0.972195	0.000017	0.010657	0.350346	0.004389	0.563704	0.077091	0.004470	0.818411	
5700000	-65.837409	314	1	10	Z 0 0 Z Z 0 Z 0 0 0 Z Z Z Z Z Z 0 0 0 0 	0.000000	3.006443	3.006443	0.000000	0.000000	3.006443	0.000000	3.006443	3.006443	3.006443	0.000000	0.000000	0.000000	0.000000	0.000000	0.000000	3.006443	3.006443	3.006443	3.006443	0.140393	0.311934	0.293526	0.000000	0.254146	0.366562	0.021989	0.545782	0.000000	0.065667	0.030358	0.497477	0.250019	0.000000	0.222146	0.117287	0.009190	0.010984	0.775655	0.086884	0.000000	0.000000	1.000000	0.000000	0.000000	0.001869	0.409088	0.127713	0.000000	0.461330	0.055389	0.359751	0.325213	0.000000	0.259646	0.066607	0.309331	0.459588	0.000000	0.164474	--	--	--	--	--	8.478485	
5705000	-66.216353	709	1	5	0 0 0 0 0 0 Z 0 0 0 0 0 Z Z Z 0 0 0 Z 0 	1.714634	1.714634	1.714634	1.714634	1.714634	1.714634	0.000000	1.714634	1.714634	1.714634	1.714634	1.714634	0.000000	0.000000	0.000000	1.714634	1.714634	1.714634	0.000000	1.714634	0.123069	0.170150	0.699370	0.000042	0.007368	0.359047	0.027295	0.611543	0.000002	0.002113	0.290863	0.546755	0.101287	0.000295	0.060800	0.000503	0.000001	0.000503	0.998489	0.000503	0.000000	0.000000	1.000000	0.000000	0.000000	0.020179	0.063709	0.900701	0.000010	0.015400	0.127374	0.081967	0.781368	0.000098	0.009194	0.029626	0.024758	0.945061	0.000001	0.000554	0.038430	0.013439	0.946968	0.000032	0.001131	1.169033	
5710000	-68.711925	51	1	10	0 Z 0 Z 0 0 Z 0 0 Z Z 0 Z Z Z 0 Z 0 Z 0 	3.044718	0.000000	3.044718	0.000000	3.044718	3.044718	0.000000	3.044718	3.044718	0.000000	0.000000	3.044718	0.000000	0.000000	0.000000	3.044718	0.000000	3.044718	0.000000	3.044718	0.161386	0.304291	0.347030	0.044474	0.142820	0.014304	0.063347	0.921580	0.000004	0.000765	0.246565	0.525408	0.116739	0.006184	0.105104	0.078541	0.008809	0.008809	0.825301	0.078541	0.000000	0.000000	1.000000	0.000000	0.000000	0.000919	0.229222	0.743201	0.000069	0.026589	0.002496	0.086030	0.909082	0.000023	0.002368	0.000786	0.048462	0.949963	0.000006	0.000783	0.010438	0.087187	0.891079	0.000865	0.010432	5.730989	
5715000	-66.280939	804	1	9	0 0 Z 0 Z 0 Z 0 0 0 0 0 0 Z Z Z Z 0 Z Z 	1.480731	1.480731	0.000000	1.480731	0.000000	1.480731	0.000000	1.480731	1.480731	1.480731	1.480731	1.480731	1.480731	0.000000	0.000000	0.000000	0.000000	1.480731	0.000000	0.000000	0.310326	0.086873	0.440361	0.157185	0.005254	0.265963	0.004849	0.728187	0.000993	0.000008	0.784482	0.068019	0.133634	0.012298	0.001567	0.000002	0.000002	0.002243	0.997754	0.000000	0.000000	0.000000	1.000000	0.000000	0.000000	0.020084	0.510274	0.464466	0.000005	0.005172	0.057668	0.055499	0.886652	0.000092	0.000089	0.013907	0.013734	0.972279	0.000041	0.000040	0.054886	0.054847	0.772852	0.116073	0.001342	6.646932	
5720000	-62.286830	135	1	7	0 0 Z 0 0 0 0 0 0 0 0 0 Z Z Z Z Z 0 0 Z 	1.701949	1.701949	0.000000	1.701949	1.701949	1.701949	1.701949	1.701949	1.701949	1.701949	1.701949	1.701949	0.000000	0.000000	0.000000	0.000000	0.000000	1.701949	1.701949	0.000000	0.208474	0.212562	0.525318	0.000000	0.053647	0.276787	0.033683	0.678886	0.000000	0.010643	0.467232	0.404556	0.103882	0.000000	0.024330	0.000034	0.005205	0.005205	0.989522	0.000034	0.000000	0.000000	1.000000	0.000000	0.000000	0.043564	0.043731	0.373293	0.000000	0.539412	0.144505	0.053387	0.637606	0.000000	0.164502	0.048001	0.025767	0.873700	0.000000	0.052532	0.038611	0.095451	0.825878	0.000000	0.040060	7.026612	
5725000	-68.390092	352	1	8	Z Z Z 0 0 0 Z 0 0 0 0 0 Z Z Z 0 0 0 0 Z 	0.000000	0.000000	0.000000	1.458018	1.458018	1.458018	0.000000	1.458018	1.458018	1.458018	1.458018	1.458018	0.000000	0.000000	0.000000	1.458018	1.458018	1.458018	1.458018	0.000000	0.002720	0.137751	0.640564	0.129942	0.089022	0.000007	0.004937	0.990114	0.000006	0.004937	0.053136	0.636543	0.147666	0.002068	0.160586	0.000000	0.000001	0.002075	0.997923	0.000001	0.000000	0.000000	1.000000	0.000000	0.000000	0.000135	0.056498	0.595018	0.000135	0.348213	0.000369	0.025784	0.902741	0.000369	0.070738	0.000045	0.011298	0.973774	0.000045	0.014837	--	--	--	--	--	6.931681	
5730000	-68.719523	305	1	9	Z 0 0 Z 0 0 Z 0 0 0 Z 0 Z Z Z Z 0 0 0 Z 	0.000000	2.137733	2.137733	0.000000	2.137733	2.137733	0.000000	2.137733	2.137733	2.137733	0.000000	2.137733	0.000000	0.000000	0.000000	0.000000	2.137733	2.137733	2.137733	0.000000	0.071383	0.307193	0.433424	0.000000	0.188000	0.391864	0.064534	0.479069	0.000000	0.064534	0.004406	0.665316	0.167179	0.000000	0.163100	0.009688	0.000030	0.000030	0.990221	0.000030	0.000000	0.000000	1.000000	0.000000	0.000000	0.000342	0.060808	0.204882	0.000000	0.733967	0.063485	0.132203	0.416263	0.000000	0.388049	0.024926	0.052967	0.802703	0.000000	0.119404	0.323841	0.103347	0.439662	0.000000	0.133150	3.154893	
5735000	-73.975746	825	1	8	0 0 0 0 0 0 Z 0 Z 0 Z 0 Z 0 Z Z 0 Z 0 Z 	2.779841	2.779841	2.779841	2.779841	2.779841	2.779841	0.000000	2.779841	0.000000	2.779841	0.000000	2.779841	0.000000	2.779841	0.000000	0.000000	2.779841	0.000000	2.779841	0.000000	0.396473	0.247870	0.197504	0.072477	0.085675	0.659499	0.126644	0.086021	0.001191	0.126644	0.280545	0.396224	0.149618	0.073061	0.100551	0.012154	0.000062	0.000001	0.987721	0.000062	0.000000	0.000000	1.000000	0.000000	0.000000	0.065266	0.378881	0.506917	0.002063	0.046874	0.263774	0.329090	0.279540	0.010675	0.116922	0.078738	0.104201	0.757841	0.001304	0.057918	0.388399	0.141979	0.238280	0.123258	0.108084	6.030751	
5740000	-64.627966	332	1	9	0 0 Z Z 0 Z 0 0 0 0 Z 0 0 Z Z Z Z 0 0 Z 	1.244125	1.244125	0.000000	0.000000	1.244125	0.000000	1.244125	1.244125	1.244125	1.244125	0.000000	1.244125	1.244125	0.000000	0.000000	0.000000	0.000000	1.244125	1.244125	0.000000	0.134991	0.117217	0.452024	0.194341	0.101427	0.081757	0.000550	0.910728	0.000284	0.006680	0.347391	0.468512	0.167100	0.000710	0.016286	0.000032	0.009774	0.000032	0.990129	0.000032	0.000000	0.000000	1.000000	0.000000	0.000000	0.002962	0.004238	0.461806	0.000003	0.530991	0.037884	0.007863	0.758999	0.000408	0.194846	0.016752	0.000800	0.926168	0.000062	0.056219	--	--	--	--	--	0.876951	
5745000	-62.459935	244	1	9	0 0 Z Z 0 0 Z 0 0 0 0 0 0 Z Z Z Z 0 Z Z 	1.479533	1.479533	0.000000	0.000000	1.479533	1.479533	0.000000	1.479533	1.479533	1.479533	1.479533	1.479533	1.479533	0.000000	0.000000	0.000000	0.000000	1.479533	0.000000	0.000000	0.132045	0.225923	0.620812	0.015784	0.005435	0.147210	0.021740	0.830375	0.000615	0.000060	0.135500	0.775768	0.064795	0.001533	0.022402	0.000009	0.000009	0.005097	0.994886	0.000000	0.000000	0.000000	1.000000	0.000000	0.000000	0.002136	0.045829	0.951369	0.000000	0.000666	0.059056	0.036020	0.904178	0.000468	0.000278	0.008531	0.006269	0.985180	0.000012	0.000008	0.036328	0.030305	0.878589	0.054424	0.000353	4.139273	
5750000	-66.052106	135	1	11	Z 0 Z Z 0 0 Z 0 0 0 0 0 Z Z Z Z Z Z 0 Z 	0.000000	1.591995	0.000000	0.000000	1.591995	1.591995	0.000000	1.591995	1.591995	1.591995	1.591995	1.591995	0.000000	0.000000	0.000000	0.000000	0.000000	0.000000	1.591995	0.000000	0.012876	0.369755	0.607358	0.000000	0.010012	0.304503	0.034498	0.653666	0.000000	0.007332	0.005904	0.934434	0.058816	0.000000	0.000846	0.000007	0.000007	0.004289	0.995692	0.000007	0.000000	0.000000	1.000000	0.000000	0.000000	0.003366	0.385594	0.533383	0.000000	0.077657	0.067267	0.153078	0.748759	0.000000	0.030897	0.025108	0.040990	0.916770	0.000000	0.017133	0.018057	0.021000	0.944645	0.000000	0.016299	7.671365	
5755000	-64.492997	332	1	10	0 0 Z Z Z 0 0 0 0 0 Z Z 0 Z Z Z Z Z 0 0 	2.029098	2.029098	0.000000	0.000000	0.000000	2.029098	2.029098	2.029098	2.029098	2.029098	0.000000	0.000000	2.029098	0.000000	0.000000	0.000000	0.000000	0.000000	2.029098	2.029098	0.169130	0.217030	0.271107	0.165875	0.176858	0.146438	0.015202	0.821766	0.001393	0.015202	0.637432	0.196681	0.155303	0.004402	0.006182	0.000227	0.026079	0.000227	0.947389	0.026079	0.000000	0.000000	1.000000	0.000000	0.000000	0.050188	0.672633	0.261539	0.000161	0.015478	0.169617	0.227239	0.557737	0.005888	0.039520	0.095601	0.097045	0.777046	0.001277	0.029031	--	--	--	--	--	5.248320	
5760000	-63.326740	244	1	10	0 0 Z 0 Z Z 0 0 0 0 Z 0 Z Z Z Z Z 0 0 Z 	2.355773	2.355773	0.000000	2.355773	0.000000	0.000000	2.355773	2.355773	2.355773	2.355773	0.000000	2.355773	0.000000	0.000000	0.000000	0.000000	0.000000	2.355773	2.355773	0.000000	0.318814	0.011816	0.553897	0.000000	0.115472	0.175920	0.000107	0.804790	0.000000	0.019182	0.640885	0.005819	0.314485	0.000000	0.038811	0.000052	0.012656	0.000052	0.987187	0.000052	0.000000	0.000000	1.000000	0.000000	0.000000	0.015841	0.000356	0.805456	0.000000	0.178347	0.101001	0.001638	0.807983	0.000000	0.089379	0.021232	0.000072	0.958919	0.000000	0.019777	0.163500	0.069050	0.604807	0.000000	0.162643	4.284459	
5765000	-64.649599	240	1	9	0 0 Z Z Z 0 Z 0 0 0 0 Z Z Z Z 0 0 0 0 Z 	2.344759	2.344759	0.000000	0.000000	0.000000	2.344759	0.000000	2.344759	2.344759	2.344759	2.344759	0.000000	0.000000	0.000000	0.000000	2.344759	2.344759	2.344759	2.344759	0.000000	0.199770	0.192367	0.303839	0.093653	0.210372	0.358816	0.025048	0.535287	0.000817	0.080032	0.303770	0.245705	0.114381	0.028831	0.307314	0.001432	0.001432	0.052014	0.943691	0.001432	0.000000	0.000000	1.000000	0.000000	0.000000	0.008715	0.470951	0.071824	0.001570	0.446940	0.169171	0.243987	0.250393	0.008843	0.327606	0.104232	0.143683	0.575112	0.001991	0.174982	0.070227	0.081874	0.572316	0.190111	0.085472	5.484061	
5770000	-67.099459	118	1	10	Z 0 0 0 0 0 Z 0 0 0 0 Z Z Z 0 Z Z Z Z Z 	0.000000	1.336336	1.336336	1.336336	1.336336	1.336336	0.000000	1.336336	1.336336	1.336336	1.336336	0.000000	0.000000	0.000000	1.336336	0.000000	0.000000	0.000000	0.000000	0.000000	0.016208	0.407443	0.554131	0.022217	0.000000	0.215222	0.016645	0.765107	0.003026	0.000000	0.009733	0.930628	0.059388	0.000250	0.000000	0.000148	0.000000	0.000148	0.999704	0.000000	0.000000	0.000000	1.000000	0.000000	0.000000	0.001021	0.981504	0.017464	0.000011	0.000000	0.011991	0.610415	0.372778	0.004816	0.000000	0.011249	0.184220	0.794320	0.010210	0.000000	0.026496	0.052676	0.820521	0.100306	0.000000	1.765862	
5775000	-70.202718	178	1	9	0 0 0 Z Z 0 Z 0 0 0 Z Z Z 0 Z Z 0 0 Z 0 	4.196640	4.196640	4.196640	0.000000	0.000000	4.196640	0.000000	4.196640	4.196640	4.196640	0.000000	0.000000	0.000000	4.196640	0.000000	0.000000	4.196640	4.196640	0.000000	4.196640	0.222197	0.218230	0.394041	0.053255	0.112277	0.294686	0.050485	0.630784	0.001044	0.023002	0.233369	0.267419	0.319288	0.032511	0.147415	0.008722	0.000031	0.000028	0.981277	0.009941	0.000000	0.000000	1.000000	0.000000	0.000000	0.084898	0.481935	0.219129	0.012751	0.201288	0.169983	0.253157	0.500613	0.007738	0.068510	0.125553	0.154076	0.688596	0.008027	0.023749	0.251551	0.158577	0.408199	0.085978	0.095696	2.134493	
5780000	-69.740094	850	1	5	0 Z 0 0 Z 0 0 0 0 0 0 0 0 0 0 Z Z 0 Z 0 	1.098512	0.000000	1.098512	1.098512	0.000000	1.098512	1.098512	1.098512	1.098512	1.098512	1.098512	1.098512	1.098512	1.098512	1.098512	0.000000	0.000000	1.098512	0.000000	1.098512	0.054852	0.050489	0.645528	0.245923	0.003209	0.000073	0.003228	0.991650	0.005034	0.000015	0.707114	0.061183	0.155510	0.072225	0.003969	0.011710	0.011710	0.011710	0.953161	0.011710	0.000000	0.000000	1.000000	0.000000	0.000000	0.000033	0.019842	0.978673	0.000814	0.000637	0.000079	0.010148	0.981179	0.008510	0.000084	0.000055	0.007827	0.984386	0.007677	0.000055	0.013903	0.096606	0.610035	0.265553	0.013903	9.408739	
5785000	-64.899288	152	1	10	0 0 Z Z Z 0 0 0 0 0 Z 0 Z 0 Z Z Z 0 Z Z 	2.045953	2.045953	0.000000	0.000000	0.000000	2.045953	2.045953	2.045953	2.045953	2.045953	0.000000	2.045953	0.000000	2.045953	0.000000	0.000000	0.000000	2.045953	0.000000	0.000000	0.315355	0.133442	0.541158	0.008901	0.001144	0.624352	0.002774	0.372858	0.000008	0.000008	0.634113	0.068072	0.294100	0.001142	0.002573	0.000259	0.024882	0.000259	0.974341	0.000259	0.000000	0.000000	1.000000	0.000000	0.000000	0.002156	0.114880	0.879398	0.000022	0.003544	0.224613	0.029226	0.745500	0.000306	0.000355	0.053387	0.015738	0.930719	0.000078	0.000078	--	--	--	--	--	2.408776	
5790000	-64.081088	252	1	8	0 0 Z Z 0 0 Z 0 0 0 0 0 Z Z 0 Z Z 0 0 Z 	2.444924	2.444924	0.000000	0.000000	2.444924	2.444924	0.000000	2.444924	2.444924	2.444924	2.444924	2.444924	0.000000	0.000000	2.444924	0.000000	0.000000	2.444924	2.444924	0.000000	0.225632	0.190107	0.298633	0.169386	0.116242	0.524308	0.107275	0.335436	0.011357	0.021623	0.430735	0.400907	0.113523	0.002780	0.052056	0.000074	0.000074	0.012579	0.987200	0.000074	0.000000	0.000000	1.000000	0.000000	0.000000	0.004358	0.143479	0.309859	0.000728	0.541576	0.102170	0.154897	0.591894	0.003490	0.147549	0.021953	0.027329	0.915099	0.008418	0.027202	0.036406	0.037134	0.422004	0.467181	0.037275	4.415148	
5795000	-68.567484	979	1	5	0 0 Z 0 0 0 0 0 0 0 Z 0 Z Z Z 0 0 0 0 0 	1.707865	1.707865	0.000000	1.707865	1.707865	1.707865	1.707865	1.707865	1.707865	1.707865	0.000000	1.707865	0.000000	0.000000	0.000000	1.707865	1.707865	1.707865	1.707865	1.707865	0.158719	0.255684	0.396419	0.010449	0.178729	0.220135	0.021095	0.737652	0.000023	0.021095	0.469618	0.311550	0.115847	0.001248	0.101738	0.001080	0.027108	0.001080	0.943622	0.027108	0.000000	0.000000	1.000000	0.000000	0.000000	0.033248	0.154738	0.609286	0.000799	0.201929	0.078571	0.061424	0.788158	0.000673	0.071173	0.027600	0.022751	0.925803	0.000132	0.023714	--	--	--	--	--	5.052418	
5800000	-63.299446	847	1	9	Z 0 Z Z 0 0 Z 0 0 0 0 0 Z Z Z 0 Z 0 0 Z 	0.000000	1.749974	0.000000	0.000000	1.749974	1.749974	0.000000	1.749974	1.749974	1.749974	1.749974	1.749974	0.000000	0.000000	0.000000	1.749974	0.000000	1.749974	1.749974	0.000000	0.024639	0.390725	0.468349	0.003483	0.112804	0.219363	0.041999	0.721802	0.000070	0.016766	0.016905	0.824866	0.099099	0.000598	0.058533	0.000105	0.000105	0.015333	0.984352	0.000105	0.000000	0.000000	1.000000	0.000000	0.000000	0.000314	0.082766	0.303133	0.000797	0.612990	0.017127	0.034525	0.851621	0.000123	0.096605	0.021182	0.025868	0.915494	0.000219	0.037237	0.011929	0.012800	0.937102	0.023563	0.014607	9.117853	
5805000	-64.080987	244	1	11	Z 0 Z Z 0 Z Z 0 0 0 Z 0 Z Z Z Z 0 0 Z 0 	0.000000	2.489986	0.000000	0.000000	2.489986	0.000000	0.000000	2.489986	2.489986	2.489986	0.000000	2.489986	0.000000	0.000000	0.000000	0.000000	2.489986	2.489986	0.000000	2.489986	0.100632	0.106770	0.704114	0.000000	0.088484	0.280744	0.003443	0.712763	0.000000	0.003050	0.028765	0.571012	0.302003	0.000000	0.098220	0.000000	0.000054	0.000054	0.987687	0.012206	0.000000	0.000000	1.000000	0.000000	0.000000	0.002829	0.000251	0.996464	0.000000	0.000457	0.179839	0.004164	0.812441	0.000000	0.003556	0.038868	0.000186	0.960779	0.000000	0.000168	0.062920	0.039988	0.764494	0.000000	0.132598	4.901526	
5810000	-69.191863	647	1	10	0 0 0 Z 0 Z Z 0 0 Z Z 0 Z Z Z Z Z 0 0 0 	3.486899	3.486899	3.486899	0.000000	3.486899	0.000000	0.000000	3.486899	3.486899	0.000000	0.000000	3.486899	0.000000	0.000000	0.000000	0.000000	0.000000	3.486899	3.486899	3.486899	0.226493	0.218620	0.377262	0.000000	0.177624	0.347461	0.013155	0.621749	0.000000	0.017635	0.253863	0.505214	0.136925	0.000000	0.103997	0.046449	0.004368	0.004368	0.898367	0.046449	0.000000	0.000000	1.000000	0.000000	0.000000	0.015741	0.040349	0.349759	0.000000	0.594152	0.096834	0.043237	0.677021	0.000000	0.182909	0.029961	0.002170	0.925179	0.000000	0.042690	0.184062	0.010568	0.602049	0.000000	0.203321	7.673942	
5815000	-64.850146	441	1	6	0 0 Z 0 0 Z Z 0 0 0 0 0 Z Z Z 0 0 0 0 0 	1.189095	1.189095	0.000000	1.189095	1.189095	0.000000	0.000000	1.189095	1.189095	1.189095	1.189095	1.189095	0.000000	0.000000	0.000000	1.189095	1.189095	1.189095	1.189095	1.189095	0.168164	0.024131	0.677624	0.005490	0.124591	0.496454	0.003577	0.460389	0.000072	0.039507	0.441769	0.278662	0.174707	0.001613	0.103249	0.000483	0.000156	0.019092	0.961178	0.019092	0.000000	0.000000	1.000000	0.000000	0.000000	0.003602	0.000019	0.981883	0.000002	0.014493	0.089323	0.000856	0.888556	0.000062	0.021202	0.010205	0.000045	0.984499	0.000006	0.005245	0.031134	0.002684	0.797645	0.047680	0.120858	3.070870	
5820000	-65.184203	352	1	9	Z 0 0 0 Z 0 0 0 0 0 Z Z Z Z Z Z 0 0 0 Z 	0.000000	2.967607	2.967607	2.967607	0.000000	2.967607	2.967607	2.967607	2.967607	2.967607	0.000000	0.000000	0.000000	0.000000	0.000000	0.000000	2.967607	2.967607	2.967607	0.000000	0.242719	0.231828	0.303013	0.000000	0.222439	0.081988	0.016383	0.871886	0.000000	0.029743	0.247469	0.168862	0.266905	0.000000	0.316764	0.007356	0.007356	0.000072	0.985144	0.000072	0.000000	0.000000	1.000000	0.000000	0.000000	0.023438	0.205325	0.081993	0.000000	0.689244	0.100940	0.153903	0.358766	0.000000	0.386391	0.057518	0.067863	0.755536	0.000000	0.119083	--	--	--	--	--	4.525285	
5825000	-67.986244	26	1	6	0 0 Z 0 Z 0 Z 0 0 0 Z 0 Z 0 0 Z 0 0 0 0 	1.288135	1.288135	0.000000	1.288135	0.000000	1.288135	0.000000	1.288135	1.288135	1.288135	0.000000	1.288135	0.000000	1.288135	1.288135	0.000000	1.288135	1.288135	1.288135	1.288135	0.199499	0.064023	0.231721	0.253962	0.250795	0.309561	0.006589	0.646572	0.005354	0.031923	0.679868	0.074938	0.119323	0.007090	0.118781	0.000076	0.000076	0.000076	0.985763	0.014008	0.000000	0.000000	1.000000	0.000000	0.000000	0.012955	0.185099	0.615290	0.006012	0.180645	0.073857	0.033033	0.834755	0.009553	0.048802	0.035951	0.028541	0.881019	0.023404	0.031085	0.029726	0.028266	0.179134	0.607584	0.155290	4.259986	
5830000	-67.778251	244	1	8	Z 0 0 0 Z 0 0 0 0 0 Z 0 0 Z Z Z 0 Z 0 Z 	0.000000	1.681348	1.681348	1.681348	0.000000	1.681348	1.681348	1.681348	1.681348	1.681348	0.000000	1.681348	1.681348	0.000000	0.000000	0.000000	1.681348	0.000000	1.681348	0.000000	0.102457	0.341826	0.490167	0.008636	0.056914	0.111767	0.010954	0.850264	0.000626	0.026389	0.051155	0.597606	0.320599	0.000634	0.030006	0.006915	0.006915	0.000056	0.986097	0.000016	0.000000	0.000000	1.000000	0.000000	0.000000	0.001409	0.188403	0.798360	0.000000	0.011827	0.040568	0.054161	0.870427	0.000396	0.034448	0.007510	0.008656	0.976298	0.000013	0.007524	0.210003	0.211313	0.457389	0.061873	0.059422	6.560543	
5835000	-69.197196	872	1	9	0 0 Z 0 Z Z 0 0 0 Z 0 Z Z 0 Z Z 0 0 0 Z 	3.035972	3.035972	0.000000	3.035972	0.000000	0.000000	3.035972	3.035972	3.035972	0.000000	3.035972	0.000000	0.000000	3.035972	0.000000	0.000000	3.035972	3.035972	3.035972	0.000000	0.311089	0.091001	0.279203	0.015755	0.302952	0.185463	0.000793	0.748523	0.000005	0.065217	0.509964	0.116398	0.087302	0.008703	0.277633	0.000220	0.014008	0.014008	0.971545	0.000220	0.000000	0.000000	1.000000	0.000000	0.000000	0.128640	0.037852	0.026996	0.000299	0.806213	0.218493	0.011348	0.117103	0.000062	0.652994	0.189363	0.008365	0.431639	0.000070	0.370564	0.170510	0.073868	0.493593	0.013411	0.248619	7.909676	
5840000	-68.041828	127	1	10	Z 0 Z Z Z 0 0 0 0 0 0 Z Z 0 Z Z Z 0 0 Z 	0.000000	1.553911	0.000000	0.000000	0.000000	1.553911	1.553911	1.553911	1.553911	1.553911	1.553911	0.000000	0.000000	1.553911	0.000000	0.000000	0.000000	1.553911	1.553911	0.000000	0.040173	0.197233	0.630557	0.010903	0.121134	0.498538	0.003327	0.494491	0.000007	0.003637	0.119024	0.374564	0.385674	0.003180	0.117559	0.000009	0.005619	0.005573	0.988765	0.000034	0.000000	0.000000	1.000000	0.000000	0.000000	0.000067	0.065981	0.027783	0.000118	0.906051	0.023781	0.120593	0.157966	0.001088	0.696572	0.014615	0.066781	0.576200	0.000166	0.342238	0.007446	0.144200	0.706304	0.030670	0.111379	7.669391	
5845000	-64.108871	314	1	9	0 0 Z Z 0 0 Z 0 0 Z 0 Z Z Z Z 0 0 0 0 Z 	2.417496	2.417496	0.000000	0.000000	2.417496	2.417496	0.000000	2.417496	2.417496	0.000000	2.417496	0.000000	0.000000	0.000000	0.000000	2.417496	2.417496	2.417496	2.417496	0.000000	0.150582	0.220117	0.160246	0.236439	0.232616	0.377407	0.059397	0.503437	0.000364	0.059397	0.258461	0.514965	0.010513	0.006822	0.209239	0.011829	0.011829	0.148210	0.816303	0.011829	0.000000	0.000000	1.000000	0.000000	0.000000	0.009816	0.151509	0.013046	0.009075	0.816553	0.084645	0.240977	0.060038	0.042106	0.572234	0.118132	0.258297	0.150058	0.030244	0.443268	--	--	--	--	--	3.857967	
5850000	-63.488878	51	1	8	0 0 Z Z 0 0 Z 0 0 0 0 0 0 0 Z Z Z 0 Z Z 	1.422772	1.422772	0.000000	0.000000	1.422772	1.422772	0.000000	1.422772	1.422772	1.422772	1.422772	1.422772	1.422772	1.422772	0.000000	0.000000	0.000000	1.422772	0.000000	0.000000	0.287572	0.258892	0.297588	0.114481	0.041466	0.596981	0.037869	0.360855	0.004224	0.000071	0.256901	0.558427	0.104696	0.060100	0.019875	0.000196	0.000176	0.021063	0.978564	0.000001	0.000000	0.000000	1.000000	0.000000	0.000000	0.002626	0.049670	0.944021	0.000078	0.003605	0.147253	0.036677	0.814076	0.001798	0.000195	0.034323	0.017407	0.947805	0.000404	0.000061	0.006114	0.004036	0.974665	0.015181	0.000005	0.676379	
5855000	-66.841137	888	1	6	0 0 Z 0 Z 0 0 0 0 0 Z 0 Z 0 0 0 0 0 Z Z 	1.204502	1.204502	0.000000	1.204502	0.000000	1.204502	1.204502	1.204502	1.204502	1.204502	0.000000	1.204502	0.000000	1.204502	1.204502	1.204502	1.204502	1.204502	0.000000	0.000000	0.172214	0.108174	0.530758	0.175645	0.013209	0.335901	0.003114	0.656306	0.003114	0.001566	0.694453	0.078865	0.123609	0.011476	0.091597	0.000000	0.000099	0.000000	0.999900	0.000000	0.000000	0.000000	1.000000	0.000000	0.000000	0.006714	0.043434	0.940902	0.006507	0.002444	0.046329	0.013351	0.930200	0.009327	0.000791	0.046616	0.039490	0.873247	0.038766	0.001882	0.032959	0.135859	0.444719	0.384433	0.002030	1.984241	
5860000	-66.784981	632	2	9	0 1 0 1 Z 1 Z 1 1 0 Z Z Z Z Z 0 Z 1 0 Z 	1.402199	4.353244	1.402199	4.353244	0.000000	4.353244	0.000000	4.353244	4.353244	1.402199	0.000000	0.000000	0.000000	0.000000	0.000000	1.402199	0.000000	4.353244	1.402199	0.000000	0.239805	0.239144	0.347122	0.007397	0.166533	0.366872	0.033985	0.591662	0.000014	0.007467	0.291676	0.350578	0.174802	0.000805	0.182139	0.005993	0.000002	0.000181	0.993824	0.000000	0.000000	0.000000	1.000000	0.000000	0.000000	0.131155	0.312293	0.066066	0.000983	0.489503	0.306804	0.245823	0.276644	0.000572	0.170157	--	--	--	--	--	0.485142	0.033521	0.464794	0.008628	0.007915	4.404886	
5865000	-64.870373	770	1	6	0 0 Z Z 0 0 Z 0 0 0 0 0 0 Z 0 Z 0 0 0 Z 	1.386059	1.386059	0.000000	0.000000	1.386059	1.386059	0.000000	1.386059	1.386059	1.386059	1.386059	1.386059	1.386059	0.000000	1.386059	0.000000	1.386059	1.386059	1.386059	0.000000	0.106842	0.196116	0.493660	0.098769	0.104612	0.675615	0.026412	0.245150	0.026412	0.026412	0.134583	0.703154	0.045786	0.002093	0.114385	0.000001	0.000001	0.002028	0.997968	0.000001	0.000000	0.000000	1.000000	0.000000	0.000000	0.000538	0.019223	0.541594	0.000191	0.438453	0.175563	0.062520	0.505507	0.031647	0.224764	0.075598	0.051327	0.748072	0.036575	0.088428	0.020277	0.015532	0.715352	0.225948	0.022891	3.756040	
5870000	-65.194018	240	1	8	0 0 Z 0 Z 0 Z 0 0 0 0 Z Z Z Z Z 0 0 0 0 	1.288679	1.288679	0.000000	1.288679	0.000000	1.288679	0.000000	1.288679	1.288679	1.288679	1.288679	0.000000	0.000000	0.000000	0.000000	0.000000	1.288679	1.288679	1.288679	1.288679	0.296908	0.086624	0.443060	0.000000	0.173407	0.241719	0.008429	0.720681	0.000000	0.029171	0.642414	0.110456	0.104192	0.000000	0.142937	0.000450	0.000450	0.017309	0.964483	0.017309	0.000000	0.000000	1.000000	0.000000	0.000000	0.026692	0.439887	0.037807	0.000000	0.495614	0.189453	0.222352	0.309509	0.000000	0.278686	0.063547	0.072660	0.784321	0.000000	0.079473	0.038091	0.039984	0.752098	0.000000	0.169828	9.488131	
5875000	-63.630967	152	1	11	Z 0 Z Z Z 0 0 0 0 0 Z 0 Z Z Z Z Z 0 0 Z 	0.000000	1.944431	0.000000	0.000000	0.000000	1.944431	1.944431	1.944431	1.944431	1.944431	0.000000	1.944431	0.000000	0.000000	0.000000	0.000000	0.000000	1.944431	1.944431	0.000000	0.010956	0.355389	0.531815	0.000000	0.101840	0.631574	0.002627	0.362883	0.000000	0.002917	0.073929	0.246578	0.504464	0.000000	0.175029	0.000001	0.019689	0.000154	0.979985	0.000172	0.000000	0.000000	1.000000	0.000000	0.000000	0.000108	0.045514	0.359751	0.000000	0.594627	0.164063	0.038202	0.636181	0.000000	0.161555	0.044327	0.019471	0.894800	0.000000	0.041402	--	--	--	--	--	4.758771	
5880000	-69.205105	461	1	7	0 0 0 0 0 Z Z 0 0 0 Z 0 Z Z 0 Z 0 Z 0 0 	1.488469	1.488469	1.488469	1.488469	1.488469	0.000000	0.000000	1.488469	1.488469	1.488469	0.000000	1.488469	0.000000	0.000000	1.488469	0.000000	1.488469	0.000000	1.488469	1.488469	0.291775	0.025786	0.429993	0.136655	0.115791	0.481319	0.005234	0.464642	0.003239	0.045565	0.364717	0.398262	0.200753	0.003888	0.032379	0.019427	0.000532	0.000532	0.957478	0.022031	0.000000	0.000000	1.000000	0.000000	0.000000	0.015160	0.023229	0.956195	0.000634	0.004781	0.078474	0.003183	0.893100	0.006540	0.018703	0.034046	0.000920	0.913384	0.023884	0.027767	--	--	--	--	--	7.854223	
5885000	-65.702901	332	1	9	0 0 0 Z Z 0 Z 0 0 Z Z 0 Z 0 Z Z Z 0 0 0 	3.193162	3.193162	3.193162	0.000000	0.000000	3.193162	0.000000	3.193162	3.193162	0.000000	0.000000	3.193162	0.000000	3.193162	0.000000	0.000000	0.000000	3.193162	3.193162	3.193162	0.219248	0.190653	0.239042	0.155550	0.195507	0.166560	0.040768	0.758550	0.000521	0.033600	0.467740	0.314942	0.121931	0.009413	0.085974	0.045593	0.001252	0.003493	0.904070	0.045593	0.000000	0.000000	1.000000	0.000000	0.000000	0.048251	0.438453	0.186115	0.007014	0.320167	0.149640	0.298996	0.325865	0.031229	0.194270	0.119492	0.240900	0.484597	0.011574	0.143437	--	--	--	--	--	2.992923	
5890000	-65.839833	135	1	4	0 0 0 0 Z 0 Z 0 0 0 0 Z Z 0 0 0 0 0 0 0 	1.004760	1.004760	1.004760	1.004760	0.000000	1.004760	0.000000	1.004760	1.004760	1.004760	1.004760	0.000000	0.000000	1.004760	1.004760	1.004760	1.004760	1.004760	1.004760	1.004760	0.279992	0.044326	0.501045	0.059928	0.114709	0.143768	0.003575	0.836917	0.003575	0.012165	0.638637	0.150108	0.099089	0.011468	0.100698	0.002455	0.000006	0.002455	0.992630	0.002455	0.000000	0.000000	1.000000	0.000000	0.000000	0.038955	0.043957	0.043359	0.038912	0.834818	0.133708	0.048307	0.325038	0.046024	0.446923	0.035310	0.018021	0.833035	0.017538	0.096096	0.058318	0.009877	0.634643	0.196642	0.100520	4.043462	
5895000	-66.077842	314	1	11	0 0 0 Z Z 0 Z 0 0 Z Z Z 0 Z 0 Z Z 0 Z Z 	1.755562	1.755562	1.755562	0.000000	0.000000	1.755562	0.000000	1.755562	1.755562	0.000000	0.000000	0.000000	1.755562	0.000000	1.755562	0.000000	0.000000	1.755562	0.000000	0.000000	0.442361	0.017023	0.131339	0.408828	0.000448	0.279542	0.005636	0.680638	0.034169	0.000015	0.800408	0.164572	0.016356	0.014703	0.003961	0.089913	0.000078	0.004741	0.905267	0.000001	0.000000	0.000000	1.000000	0.000000	0.000000	0.040563	0.762424	0.006503	0.001111	0.189399	0.250196	0.598410	0.085757	0.025107	0.040531	0.224811	0.394115	0.312277	0.054843	0.013953	--	--	--	--	--	2.563266	
5900000	-65.644945	995	1	10	Z 0 Z 0 0 0 0 0 0 0 0 Z Z Z Z Z Z Z Z 0 	0.000000	1.481596	0.000000	1.481596	1.481596	1.481596	1.481596	1.481596	1.481596	1.481596	1.481596	0.000000	0.000000	0.000000	0.000000	0.000000	0.000000	0.000000	0.000000	1.481596	0.022876	0.353964	0.623160	0.000000	0.000000	0.086092	0.007033	0.906875	0.000000	0.000000	0.031333	0.848538	0.120128	0.000000	0.000000	0.000000	0.000344	0.000344	0.998960	0.000351	0.000000	0.000000	1.000000	0.000000	0.000000	0.000388	0.754200	0.245412	0.000000	0.000000	0.006925	0.226886	0.766189	0.000000	0.000000	0.008171	0.030531	0.961298	0.000000	0.000000	0.014187	0.071851	0.913963	0.000000	0.000000	0.759448	
5905000	-64.674964	888	1	6	0 0 Z Z 0 0 Z 0 0 0 0 0 0 Z Z 0 0 0 Z 0 	1.195224	1.195224	0.000000	0.000000	1.195224	1.195224	0.000000	1.195224	1.195224	1.195224	1.195224	1.195224	1.195224	0.000000	0.000000	1.195224	1.195224	1.195224	0.000000	1.195224	0.095137	0.159578	0.730929	0.004697	0.009659	0.379614	0.024142	0.593622	0.000915	0.001707	0.226539	0.630723	0.067632	0.003284	0.071823	0.000000	0.000000	0.000096	0.999809	0.000096	0.000000	0.000000	1.000000	0.000000	0.000000	0.000876	0.051962	0.944489	0.000004	0.002669	0.063806	0.028492	0.906224	0.000291	0.001185	0.074415	0.054346	0.867266	0.001124	0.002849	0.022310	0.026920	0.933900	0.010544	0.006327	2.426605	
5910000	-67.021828	332	1	7	Z 0 Z 0 Z 0 0 0 0 0 Z Z 0 0 Z Z 0 0 0 0 	0.000000	1.226982	0.000000	1.226982	0.000000	1.226982	1.226982	1.226982	1.226982	1.226982	0.000000	0.000000	1.226982	1.226982	0.000000	0.000000	1.226982	1.226982	1.226982	1.226982	0.064465	0.277114	0.146709	0.160908	0.350805	0.074378	0.006250	0.906976	0.000468	0.011928	0.158335	0.304930	0.079957	0.048194	0.408584	0.000035	0.011596	0.000037	0.977846	0.010485	0.000000	0.000000	1.000000	0.000000	0.000000	0.032740	0.115736	0.041022	0.000508	0.809995	0.139357	0.134895	0.273176	0.006521	0.446052	0.076448	0.066802	0.668949	0.001399	0.186402	--	--	--	--	--	2.916551	
5915000	-64.167516	317	1	9	0 0 Z Z 0 0 Z 0 0 0 Z 0 Z Z 0 Z Z 0 Z 0 	2.032758	2.032758	0.000000	0.000000	2.032758	2.032758	0.000000	2.032758	2.032758	2.032758	0.000000	2.032758	0.000000	0.000000	2.032758	0.000000	0.000000	2.032758	0.000000	2.032758	0.107529	0.171695	0.422309	0.232582	0.065885	0.121011	0.017267	0.853429	0.008170	0.000123	0.410609	0.465320	0.111880	0.001362	0.010830	0.000009	0.000441	0.000441	0.960701	0.038407	0.000000	0.000000	1.000000	0.000000	0.000000	0.012175	0.122027	0.857234	0.005319	0.003244	0.049003	0.041276	0.888128	0.020753	0.000839	0.014773	0.012784	0.960659	0.011650	0.000134	0.007663	0.032378	0.253810	0.682131	0.024017	2.781655	
5920000	-65.674515	823	1	7	Z 0 0 0 Z 0 Z 0 0 0 Z 0 0 Z Z Z 0 0 0 0 	0.000000	1.979410	1.979410	1.979410	0.000000	1.979410	0.000000	1.979410	1.979410	1.979410	0.000000	1.979410	1.979410	0.000000	0.000000	0.000000	1.979410	1.979410	1.979410	1.979410	0.137153	0.190402	0.462112	0.007740	0.202593	0.154779	0.011551	0.809123	0.000983	0.023564	0.086309	0.468668	0.266229	0.001402	0.177392	0.028747	0.000284	0.000886	0.945374	0.024709	0.000000	0.000000	1.000000	0.000000	0.000000	0.009465	0.091758	0.641686	0.000004	0.257087	0.042591	0.032371	0.868113	0.000250	0.056675	0.015221	0.015629	0.952612	0.000055	0.016482	0.242605	0.048042	0.419189	0.071563	0.218600	3.642391	
5925000	-63.438011	126	1	13	0 0 Z Z Z 0 Z 0 0 0 0 Z Z Z Z Z Z Z Z Z 	3.152028	3.152028	0.000000	0.000000	0.000000	3.152028	0.000000	3.152028	3.152028	3.152028	3.152028	0.000000	0.000000	0.000000	0.000000	0.000000	0.000000	0.000000	0.000000	0.000000	0.502971	0.076654	0.420374	0.000000	0.000000	0.508298	0.015019	0.476683	0.000000	0.000000	0.782156	0.060919	0.156925	0.000000	0.000000	0.000056	0.000050	0.011858	0.988036	0.000000	0.000000	0.000000	1.000000	0.000000	0.000000	0.047729	0.809740	0.142531	0.000000	0.000000	0.367415	0.265604	0.366981	0.000000	0.000000	0.169795	0.106760	0.723445	0.000000	0.000000	0.097247	0.056901	0.845851	0.000000	0.000000	2.570264	
5930000	-65.111996	93	1	9	0 0 Z 0 0 0 0 0 0 0 Z Z Z Z Z Z Z 0 0 Z 	2.420325	2.420325	0.000000	2.420325	2.420325	2.420325	2.420325	2.420325	2.420325	2.420325	0.000000	0.000000	0.000000	0.000000	0.000000	0.000000	0.000000	2.420325	2.420325	0.000000	0.272269	0.191247	0.310788	0.000000	0.225696	0.398492	0.072236	0.511895	0.000000	0.017377	0.509017	0.219547	0.209462	0.000000	0.061974	0.000061	0.011155	0.000061	0.988661	0.000061	0.000000	0.000000	1.000000	0.000000	0.000000	0.081344	0.090633	0.045054	0.000000	0.782970	0.259141	0.111811	0.160398	0.000000	0.468650	0.122743	0.070908	0.617269	0.000000	0.189081	0.169210	0.375452	0.271613	0.000000	0.183724	2.138960	
5935000	-67.167531	451	1	7	0 0 0 Z Z 0 Z 0 0 0 Z 0 0 0 Z 0 Z 0 0 Z 	1.340445	1.340445	1.340445	0.000000	0.000000	1.340445	0.000000	1.340445	1.340445	1.340445	0.000000	1.340445	1.340445	1.340445	0.000000	1.340445	0.000000	1.340445	1.340445	0.000000	0.419640	0.037837	0.191643	0.317744	0.033135	0.480610	0.002927	0.506416	0.007121	0.002927	0.544069	0.118995	0.186298	0.120872	0.029766	0.009529	0.000000	0.000023	0.990448	0.000000	0.000000	0.000000	1.000000	0.000000	0.000000	0.007043	0.092225	0.509434	0.004086	0.387213	0.031193	0.012552	0.908701	0.001659	0.045895	0.003719	0.003173	0.988486	0.000030	0.004592	0.338775	0.050553	0.199932	0.360135	0.050605	7.656830	
5940000	-65.560752	244	1	4	0 0 0 0 0 Z Z 0 0 0 0 0 0 Z 0 Z 0 0 0 0 	1.424290	1.424290	1.424290	1.424290	1.424290	0.000000	0.000000	1.424290	1.424290	1.424290	1.424290	1.424290	1.424290	0.000000	1.424290	0.000000	1.424290	1.424290	1.424290	1.424290	0.172393	0.050800	0.486133	0.149136	0.141539	0.098542	0.000875	0.861720	0.020370	0.018492	0.251591	0.493711	0.135124	0.014647	0.104927	0.005922	0.000036	0.005922	0.982199	0.005922	0.000000	0.000000	1.000000	0.000000	0.000000	0.006329	0.000232	0.875251	0.000793	0.117395	0.038761	0.001354	0.892275	0.025912	0.041697	0.006010	0.000033	0.982375	0.005369	0.006213	0.089647	0.004763	0.551832	0.264016	0.089743	4.140511	
5945000	-69.141340	294	1	9	Z 0 Z Z 0 0 Z 0 0 0 0 Z Z Z 0 Z Z 0 0 0 	0.000000	1.652900	0.000000	0.000000	1.652900	1.652900	0.000000	1.652900	1.652900	1.652900	1.652900	0.000000	0.000000	0.000000	1.652900	0.000000	0.000000	1.652900	1.652900	1.652900	0.008608	0.287994	0.301017	0.085849	0.316532	0.432694	0.037086	0.519880	0.004504	0.005836	0.001618	0.944074	0.036570	0.000180	0.017557	0.000004	0.000016	0.003630	0.992412	0.003938	0.000000	0.000000	1.000000	0.000000	0.000000	0.000097	0.177411	0.027390	0.000097	0.795007	0.016036	0.305711	0.148494	0.002900	0.526860	0.015267	0.191599	0.479664	0.007134	0.306336	--	--	--	--	--	6.763132	
5950000	-65.794621	872	1	7	0 0 Z 0 Z 0 Z 0 0 0 0 0 0 Z Z Z Z 0 0 0 	1.429768	1.429768	0.000000	1.429768	0.000000	1.429768	0.000000	1.429768	1.429768	1.429768	1.429768	1.429768	1.429768	0.000000	0.000000	0.000000	0.000000	1.429768	1.429768	1.429768	0.313629	0.088996	0.494485	0.024305	0.078584	0.128569	0.010308	0.850541	0.000693	0.009889	0.715189	0.100717	0.155369	0.008960	0.019764	0.000012	0.000012	0.003210	0.993350	0.003416	0.000000	0.000000	1.000000	0.000000	0.000000	0.036991	0.130350	0.322439	0.000061	0.510159	0.046478	0.045961	0.770672	0.000121	0.136769	0.020526	0.020445	0.927983	0.000071	0.030975	0.028712	0.028687	0.821405	0.016776	0.104421	9.678236	
5955000	-63.759075	770	1	8	0 0 Z Z 0 0 Z 0 0 Z 0 0 Z Z Z 0 Z 0 0 0 	1.692087	1.692087	0.000000	0.000000	1.692087	1.692087	0.000000	1.692087	1.692087	0.000000	1.692087	1.692087	0.000000	0.000000	0.000000	1.692087	0.000000	1.692087	1.692087	1.692087	0.215485	0.338887	0.308693	0.004481	0.132453	0.712349	0.033498	0.252657	0.000002	0.001494	0.212270	0.764628	0.004691	0.000115	0.018297	0.000003	0.000010	0.003157	0.993667	0.003163	0.000000	0.000000	1.000000	0.000000	0.000000	0.001006	0.031108	0.500363	0.000211	0.467313	0.235567	0.097626	0.573589	0.001002	0.092217	0.106824	0.069701	0.770351	0.000709	0.052415	0.035748	0.039505	0.828179	0.009361	0.087208	6.277550	
5960000	-66.901780	252	1	8	0 0 Z Z 0 0 0 0 0 0 0 Z Z 0 Z Z Z 0 0 Z 	1.928452	1.928452	0.000000	0.000000	1.928452	1.928452	1.928452	1.928452	1.928452	1.928452	1.928452	0.000000	0.000000	1.928452	0.000000	0.000000	0.000000	1.928452	1.928452	0.000000	0.256445	0.225763	0.335677	0.052466	0.129650	0.504727	0.070826	0.410800	0.000569	0.013078	0.437344	0.388219	0.117655	0.015245	0.041537	0.000124	0.009684	0.010768	0.979300	0.000124	0.000000	0.000000	1.000000	0.000000	0.000000	0.000661	0.071329	0.005302	0.000042	0.922666	0.056200	0.224365	0.079635	0.000396	0.639404	0.028805	0.083359	0.664725	0.000189	0.222921	0.050570	0.181107	0.571574	0.085908	0.110840	5.812913	
5965000	-64.994756	551	1	9	0 0 Z Z 0 Z Z 0 0 0 0 0 Z Z Z Z 0 0 0 Z 	1.538144	1.538144	0.000000	0.000000	1.538144	0.000000	0.000000	1.538144	1.538144	1.538144	1.538144	1.538144	0.000000	0.000000	0.000000	0.000000	1.538144	1.538144	1.538144	0.000000	0.078462	0.008705	0.842724	0.000000	0.070109	0.561104	0.003873	0.394067	0.000000	0.040956	0.231926	0.398494	0.187114	0.000000	0.182465	0.000000	0.000000	0.000539	0.999461	0.000000	0.000000	0.000000	1.000000	0.000000	0.000000	0.000623	0.000317	0.763730	0.000000	0.235330	0.102426	0.003877	0.796707	0.000000	0.096990	0.049426	0.001740	0.900542	0.000000	0.048292	--	--	--	--	--	3.820380	
5970000	-61.797008	51	1	8	0 0 Z 0 0 0 Z 0 0 0 0 0 Z Z Z Z Z 0 0 Z 	1.065859	1.065859	0.000000	1.065859	1.065859	1.065859	0.000000	1.065859	1.065859	1.065859	1.065859	1.065859	0.000000	0.000000	0.000000	0.000000	0.000000	1.065859	1.065859	0.000000	0.260040	0.301256	0.302573	0.000000	0.136132	0.591691	0.030118	0.376561	0.000000	0.001629	0.372032	0.542414	0.071246	0.000000	0.014309	0.000045	0.000045	0.010112	0.989752	0.000045	0.000000	0.000000	1.000000	0.000000	0.000000	0.008588	0.022330	0.532821	0.000000	0.436261	0.166820	0.028273	0.753121	0.000000	0.051785	0.024275	0.010809	0.952677	0.000000	0.012240	0.002927	0.001997	0.992994	0.000000	0.002081	9.477771	
5975000	-69.691651	183	1	7	0 0 0 0 Z 0 0 0 0 Z 0 0 Z Z 0 Z Z 0 0 Z 	1.496940	1.496940	1.496940	1.496940	0.000000	1.496940	1.496940	1.496940	1.496940	0.000000	1.496940	1.496940	0.000000	0.000000	1.496940	0.000000	0.000000	1.496940	1.496940	0.000000	0.456197	0.046833	0.427710	0.047025	0.022235	0.487953	0.004425	0.498773	0.004425	0.004425	0.921539	0.039545	0.028501	0.000162	0.010253	0.007141	0.007141	0.007141	0.978522	0.000055	0.000000	0.000000	1.000000	0.000000	0.000000	0.019569	0.052586	0.581349	0.000553	0.345943	0.121996	0.013293	0.815841	0.005145	0.043724	0.020422	0.009302	0.949471	0.008066	0.012739	0.073557	0.067557	0.575390	0.264683	0.018813	1.466984	
5980000	-69.615931	56	1	6	0 Z 0 0 0 0 Z 0 0 0 0 0 Z Z Z Z 0 0 0 0 	1.052721	0.000000	1.052721	1.052721	1.052721	1.052721	0.000000	1.052721	1.052721	1.052721	1.052721	1.052721	0.000000	0.000000	0.000000	0.000000	1.052721	1.052721	1.052721	1.052721	0.011701	0.103287	0.795484	0.000000	0.089528	0.000063	0.004260	0.991702	0.000000	0.003974	0.128262	0.662572	0.113314	0.000000	0.095852	0.015405	0.000597	0.015405	0.953187	0.015405	0.000000	0.000000	1.000000	0.000000	0.000000	0.000742	0.059182	0.719133	0.000000	0.220943	0.000080	0.010161	0.961600	0.000000	0.028160	0.000855	0.032598	0.935620	0.000000	0.030928	--	--	--	--	--	0.474070	
5985000	-70.471124	34	1	8	0 0 0 0 0 0 Z 0 Z 0 0 Z 0 Z 0 Z Z Z 0 Z 	2.070675	2.070675	2.070675	2.070675	2.070675	2.070675	0.000000	2.070675	0.000000	2.070675	2.070675	0.000000	2.070675	0.000000	2.070675	0.000000	0.000000	0.000000	2.070675	0.000000	0.209762	0.238087	0.436588	0.107007	0.008556	0.621583	0.115391	0.135086	0.126035	0.001905	0.237381	0.693821	0.050581	0.017522	0.000695	0.020040	0.000504	0.023023	0.956279	0.000154	0.000000	0.000000	1.000000	0.000000	0.000000	0.036105	0.726003	0.234602	0.000982	0.002309	0.318363	0.440733	0.203729	0.034932	0.002242	0.128499	0.174051	0.628633	0.050361	0.018455	--	--	--	--	--	5.870685	
5990000	-67.264473	935	1	10	0 0 Z Z 0 0 0 0 0 Z Z Z Z Z Z Z 0 0 0 Z 	2.519242	2.519242	0.000000	0.000000	2.519242	2.519242	2.519242	2.519242	2.519242	0.000000	0.000000	0.000000	0.000000	0.000000	0.000000	0.000000	2.519242	2.519242	2.519242	0.000000	0.092992	0.467860	0.013886	0.000000	0.425262	0.234900	0.041807	0.673201	0.000000	0.050093	0.268142	0.359379	0.012168	0.000000	0.360311	0.000012	0.005406	0.000000	0.994570	0.000012	0.000000	0.000000	1.000000	0.000000	0.000000	0.012592	0.149972	0.003011	0.000000	0.834424	0.081015	0.207305	0.032350	0.000000	0.679330	0.112188	0.196960	0.187388	0.000000	0.503463	--	--	--	--	--	2.022220	
5995000	-65.775419	347	1	9	0 0 Z Z Z 0 Z 0 0 Z 0 0 Z Z 0 Z Z 0 0 0 	2.691670	2.691670	0.000000	0.000000	0.000000	2.691670	0.000000	2.691670	2.691670	0.000000	2.691670	2.691670	0.000000	0.000000	2.691670	0.000000	0.000000	2.691670	2.691670	2.691670	0.358590	0.080899	0.373050	0.097710	0.089751	0.200773	0.014930	0.754436	0.014930	0.014930	0.822882	0.077884	0.071382	0.001555	0.026297	0.002561	0.006907	0.069192	0.850387	0.070953	0.000000	0.000000	1.000000	0.000000	0.000000	0.009633	0.093082	0.346621	0.003288	0.547377	0.050863	0.070179	0.656201	0.015926	0.206832	0.030818	0.038260	0.847882	0.021191	0.061850	0.040073	0.064571	0.393526	0.346737	0.155092	6.242585	
6000000	-66.927269	570	1	9	0 0 Z Z Z 0 Z 0 0 0 0 0 Z 0 0 Z Z 0 Z Z 	1.500042	1.500042	0.000000	0.000000	0.000000	1.500042	0.000000	1.500042	1.500042	1.500042	1.500042	1.500042	0.000000	1.500042	1.500042	0.000000	0.000000	1.500042	0.000000	0.000000	0.133652	0.044715	0.553700	0.267488	0.000444	0.279644	0.005586	0.708619	0.006141	0.000011	0.586829	0.207804	0.170939	0.029426	0.005003	0.001578	0.001314	0.049284	0.947807	0.000017	0.000000	0.000000	1.000000	0.000000	0.000000	0.009662	0.285275	0.650555	0.009563	0.044945	0.086602	0.061750	0.831412	0.019364	0.000872	0.063297	0.047023	0.845146	0.043977	0.000557	0.019888	0.015176	0.493960	0.470832	0.000144	3.221284	
6005000	-63.616066	332	1	12	Z Z 0 Z Z 0 Z 0 0 0 Z 0 Z Z Z Z Z 0 Z 0 	0.000000	0.000000	1.904022	0.000000	0.000000	1.904022	0.000000	1.904022	1.904022	1.904022	0.000000	1.904022	0.000000	0.000000	0.000000	0.000000	0.000000	1.904022	0.000000	1.904022	0.000000	0.236227	0.649994	0.000000	0.113779	0.000000	0.017983	0.981942	0.000000	0.000075	0.000000	0.469135	0.526889	0.000000	0.003975	0.023167	0.000156	0.000504	0.956428	0.019744	0.000000	0.000000	1.000000	0.000000	0.000000	0.000000	0.322303	0.660229	0.000000	0.017468	0.000000	0.207998	0.784685	0.000000	0.007317	0.000000	0.097561	0.901272	0.000000	0.001167	--	--	--	--	--	2.088598	
6010000	-71.534529	583	1	10	Z 0 Z 0 Z 0 Z 0 0 Z 0 Z Z Z 0 Z Z 0 0 0 	0.000000	2.172984	0.000000	2.172984	0.000000	2.172984	0.000000	2.172984	2.172984	0.000000	2.172984	0.000000	0.000000	0.000000	2.172984	0.000000	0.000000	2.172984	2.172984	2.172984	0.216293	0.349708	0.140123	0.029297	0.264578	0.230822	0.010366	0.738079	0.010366	0.010366	0.264800	0.647232	0.001442	0.000002	0.086523	0.000429	0.000429	0.019376	0.960390	0.019376	0.000000	0.000000	1.000000	0.000000	0.000000	0.035595	0.067350	0.004554	0.000007	0.892494	0.285620	0.144997	0.082636	0.001761	0.484986	0.227559	0.140013	0.334504	0.010914	0.287010	0.150670	0.119157	0.293618	0.181090	0.255465	5.485488	
6015000	-63.974494	332	1	5	0 0 Z Z 0 0 0 0 0 0 0 0 Z Z 0 0 0 0 0 Z 	0.993704	0.993704	0.000000	0.000000	0.993704	0.993704	0.993704	0.993704	0.993704	0.993704	0.993704	0.993704	0.000000	0.000000	0.993704	0.993704	0.993704	0.993704	0.993704	0.000000	0.052395	0.188769	0.451831	0.248941	0.058064	0.071781	0.009934	0.903327	0.004783	0.010175	0.196159	0.639561	0.039030	0.000378	0.124871	0.000057	0.007089	0.007089	0.985709	0.000057	0.000000	0.000000	1.000000	0.000000	0.000000	0.003269	0.078494	0.403176	0.016743	0.498318	0.032040	0.059717	0.688500	0.040361	0.179383	0.013440	0.020780	0.900713	0.016358	0.048709	--	--	--	--	--	4.049962	
6020000	-67.373041	796	1	8	0 0 Z Z Z 0 Z 0 0 Z 0 0 Z 0 0 Z 0 0 0 Z 	1.436762	1.436762	0.000000	0.000000	0.000000	1.436762	0.000000	1.436762	1.436762	0.000000	1.436762	1.436762	0.000000	1.436762	1.436762	0.000000	1.436762	1.436762	1.436762	0.000000	0.131384	0.060133	0.495084	0.193386	0.120012	0.582050	0.002293	0.383005	0.001520	0.031133	0.506503	0.108105	0.061344	0.005624	0.318424	0.000034	0.000034	0.010343	0.989556	0.000034	0.000000	0.000000	1.000000	0.000000	0.000000	0.004071	0.095560	0.336353	0.003798	0.560218	0.124389	0.060664	0.465480	0.016669	0.332799	0.046539	0.028192	0.801035	0.010977	0.113257	--	--	--	--	--	4.205192	
6025000	-70.471677	422	1	8	Z 0 0 Z 0 0 0 0 0 0 0 Z Z Z 0 0 Z Z Z 0 	0.000000	1.276497	1.276497	0.000000	1.276497	1.276497	1.276497	1.276497	1.276497	1.276497	1.276497	0.000000	0.000000	0.000000	1.276497	1.276497	0.000000	0.000000	0.000000	1.276497	0.052534	0.403634	0.502929	0.039864	0.001039	0.183586	0.014012	0.798195	0.004201	0.000006	0.011981	0.913861	0.073485	0.000672	0.000002	0.009535	0.009535	0.009535	0.961861	0.009535	0.000000	0.000000	1.000000	0.000000	0.000000	0.000597	0.728782	0.270045	0.000576	0.000001	0.010616	0.230095	0.756300	0.002986	0.000003	--	--	--	--	--	0.024631	0.052665	0.851668	0.070802	0.000233	3.210304	
6030000	-65.477496	564	1	11	Z 0 Z Z Z 0 Z 0 0 0 0 0 Z Z Z Z 0 0 Z Z 	0.000000	1.900874	0.000000	0.000000	0.000000	1.900874	0.000000	1.900874	1.900874	1.900874	1.900874	1.900874	0.000000	0.000000	0.000000	0.000000	1.900874	1.900874	0.000000	0.000000	0.122396	0.289492	0.476728	0.000000	0.111385	0.322543	0.004748	0.670830	0.000000	0.001879	0.028796	0.324148	0.167513	0.000000	0.479543	0.000009	0.000008	0.004723	0.995260	0.000000	0.000000	0.000000	1.000000	0.000000	0.000000	0.001877	0.209101	0.741633	0.000000	0.047388	0.130140	0.101624	0.745066	0.000000	0.023170	0.053756	0.040085	0.904176	0.000000	0.001982	0.164632	0.115019	0.696908	0.000000	0.023440	5.336854	
6035000	-62.045056	314	1	14	Z 0 0 Z Z 0 Z 0 0 0 Z Z Z Z Z Z Z Z Z Z 	0.000000	3.008245	3.008245	0.000000	0.000000	3.008245	0.000000	3.008245	3.008245	3.008245	0.000000	0.000000	0.000000	0.000000	0.000000	0.000000	0.000000	0.000000	0.000000	0.000000	0.411549	0.072969	0.515482	0.000000	0.000000	0.397682	0.014828	0.587491	0.000000	0.000000	0.082738	0.379541	0.537721	0.000000	0.000000	0.128562	0.000322	0.008851	0.862265	0.000000	0.000000	0.000000	1.000000	0.000000	0.000000	0.004262	0.715788	0.279950	0.000000	0.000000	0.105149	0.339487	0.555364	0.000000	0.000000	0.110702	0.218470	0.670828	0.000000	0.000000	--	--	--	--	--	6.269491	
6040000	-70.266680	467	1	8	Z 0 Z 0 0 0 Z 0 0 0 0 Z Z 0 0 Z 0 0 Z Z 	0.000000	1.002428	0.000000	1.002428	1.002428	1.002428	0.000000	1.002428	1.002428	1.002428	1.002428	0.000000	0.000000	1.002428	1.002428	0.000000	1.002428	1.002428	0.000000	0.000000	0.051510	0.180630	0.370662	0.369977	0.027221	0.083834	0.003901	0.910865	0.001289	0.000111	0.019986	0.847423	0.042086	0.005022	0.085483	0.000008	0.000008	0.005259	0.994725	0.000000	0.000000	0.000000	1.000000	0.000000	0.000000	0.013786	0.760076	0.064778	0.004114	0.157247	0.025931	0.452173	0.476362	0.023648	0.021886	0.034384	0.162227	0.738873	0.057537	0.006979	0.015466	0.031902	0.551810	0.399707	0.001114	4.279349	
6045000	-69.113385	888	1	5	0 0 0 Z 0 Z Z 0 0 0 0 Z 0 0 0 0 Z 0 0 0 	1.538776	1.538776	1.538776	0.000000	1.538776	0.000000	0.000000	1.538776	1.538776	1.538776	1.538776	0.000000	1.538776	1.538776	1.538776	1.538776	0.000000	1.538776	1.538776	1.538776	0.143417	0.051518	0.409816	0.202929	0.192321	0.348330	0.002722	0.612393	0.030683	0.005871	0.352732	0.349178	0.174312	0.087082	0.036696	0.000187	0.000000	0.000187	0.999439	0.000187	0.000000	0.000000	1.000000	0.000000	0.000000	0.000746	0.003776	0.055539	0.018374	0.921565	0.039818	0.035583	0.245218	0.101252	0.578130	0.071014	0.025864	0.469230	0.128696	0.305197	0.075334	0.014764	0.410874	0.221333	0.277694	1.940113	
6050000	-65.012534	332	1	8	0 0 Z Z Z 0 0 0 0 0 0 Z Z 0 0 Z Z 0 0 Z 	1.349057	1.349057	0.000000	0.000000	0.000000	1.349057	1.349057	1.349057	1.349057	1.349057	1.349057	0.000000	0.000000	1.349057	1.349057	0.000000	0.000000	1.349057	1.349057	0.000000	0.155460	0.153339	0.393955	0.196280	0.100966	0.105229	0.007940	0.870951	0.007940	0.007940	0.828362	0.075277	0.073455	0.002530	0.020376	0.000199	0.013907	0.013907	0.971787	0.000199	0.000000	0.000000	1.000000	0.000000	0.000000	0.002964	0.088316	0.021156	0.002938	0.884626	0.035864	0.154814	0.136671	0.023687	0.648964	0.031781	0.119233	0.390895	0.023786	0.434304	--	--	--	--	--	2.239489	
6055000	-65.822784	126	1	11	Z 0 Z Z 0 0 Z 0 0 0 0 Z Z Z Z Z Z 0 Z 0 	0.000000	2.192288	0.000000	0.000000	2.192288	2.192288	0.000000	2.192288	2.192288	2.192288	2.192288	0.000000	0.000000	0.000000	0.000000	0.000000	0.000000	2.192288	0.000000	2.192288	0.057156	0.416717	0.492586	0.000000	0.033541	0.430984	0.054517	0.514236	0.000000	0.000263	0.027652	0.828310	0.106244	0.000000	0.037794	0.000015	0.000054	0.006465	0.986354	0.007112	0.000000	0.000000	1.000000	0.000000	0.000000	0.000369	0.698832	0.109094	0.000000	0.191705	0.043972	0.537784	0.397856	0.000000	0.020388	0.027417	0.137386	0.833863	0.000000	0.001335	0.022138	0.080637	0.880360	0.000000	0.016865	2.393659	
6060000	-65.439855	135	1	8	0 0 0 0 0 Z Z 0 0 Z Z 0 Z Z Z Z 0 0 0 0 	2.765823	2.765823	2.765823	2.765823	2.765823	0.000000	0.000000	2.765823	2.765823	0.000000	0.000000	2.765823	0.000000	0.000000	0.000000	0.000000	2.765823	2.765823	2.765823	2.765823	0.246626	0.176331	0.352645	0.000000	0.224398	0.163838	0.006449	0.783774	0.000000	0.045939	0.214195	0.613927	0.047688	0.000000	0.124191	0.011819	0.000197	0.000197	0.975968	0.011819	0.000000	0.000000	1.000000	0.000000	0.000000	0.067099	0.012653	0.472655	0.000000	0.447593	0.085639	0.013202	0.767049	0.000000	0.134110	0.038107	0.002422	0.913875	0.000000	0.045595	0.188794	0.015550	0.599727	0.000000	0.195929	4.562453	
6065000	-65.320215	551	1	6	0 0 0 0 0 0 Z 0 0 0 0 0 0 Z Z Z 0 0 Z Z 	0.871469	0.871469	0.871469	0.871469	0.871469	0.871469	0.000000	0.871469	0.871469	0.871469	0.871469	0.871469	0.871469	0.000000	0.000000	0.000000	0.871469	0.871469	0.000000	0.000000	0.122625	0.144942	0.722737	0.007125	0.002572	0.534241	0.023171	0.440834	0.000587	0.001167	0.087164	0.852645	0.037457	0.000431	0.022303	0.000195	0.000000	0.000195	0.999610	0.000000	0.000000	0.000000	1.000000	0.000000	0.000000	0.001637	0.020925	0.976786	0.000000	0.000652	0.052428	0.009803	0.937480	0.000061	0.000228	0.011971	0.009099	0.978796	0.000033	0.000100	--	--	--	--	--	7.007472	
6070000	-65.425368	850	1	9	0 0 Z Z Z 0 0 0 0 0 Z 0 Z Z Z Z Z 0 0 0 	1.902347	1.902347	0.000000	0.000000	0.000000	1.902347	1.902347	1.902347	1.902347	1.902347	0.000000	1.902347	0.000000	0.000000	0.000000	0.000000	0.000000	1.902347	1.902347	1.902347	0.281718	0.109215	0.513317	0.000000	0.095750	0.188636	0.007246	0.796872	0.000000	0.007246	0.731035	0.043440	0.207621	0.000000	0.017905	0.000175	0.021052	0.000535	0.957187	0.021052	0.000000	0.000000	1.000000	0.000000	0.000000	0.002176	0.031218	0.810421	0.000000	0.156185	0.059313	0.028396	0.866537	0.000000	0.045754	0.032208	0.023116	0.919149	0.000000	0.025526	0.082874	0.262649	0.389972	0.000000	0.264505	9.891218	
6075000	-67.765225	888	1	8	Z 0 Z Z 0 0 Z 0 0 Z 0 0 Z Z 0 Z 0 0 0 0 	0.000000	1.302981	0.000000	0.000000	1.302981	1.302981	0.000000	1.302981	1.302981	0.000000	1.302981	1.302981	0.000000	0.000000	1.302981	0.000000	1.302981	1.302981	1.302981	1.302981	0.001560	0.515707	0.183024	0.006893	0.292817	0.377867	0.026524	0.567237	0.002593	0.025779	0.000007	0.923968	0.000746	0.000002	0.075277	0.000000	0.000000	0.000116	0.999771	0.000113	0.000000	0.000000	1.000000	0.000000	0.000000	0.000047	0.141362	0.209192	0.000047	0.649351	0.035010	0.109154	0.532812	0.005186	0.317839	0.052648	0.089752	0.689599	0.039604	0.128396	0.013116	0.032881	0.656561	0.173690	0.123752	1.339336	
6080000	-70.869688	644	1	9	0 0 Z 0 0 0 Z 0 0 0 Z 0 Z Z Z Z Z Z 0 0 	1.920564	1.920564	0.000000	1.920564	1.920564	1.920564	0.000000	1.920564	1.920564	1.920564	0.000000	1.920564	0.000000	0.000000	0.000000	0.000000	0.000000	0.000000	1.920564	1.920564	0.261308	0.353632	0.373336	0.000000	0.011725	0.462095	0.057616	0.474770	0.000000	0.005519	0.344987	0.498817	0.153344	0.000000	0.002852	0.000000	0.000000	0.000000	0.999742	0.000258	0.000000	0.000000	1.000000	0.000000	0.000000	0.024982	0.354087	0.613613	0.000000	0.007318	0.125252	0.097765	0.773086	0.000000	0.003898	0.014340	0.012293	0.969345	0.000000	0.004021	0.020156	0.018313	0.879541	0.000000	0.081990	2.735389	
6085000	-70.645758	623	1	6	0 0 0 0 Z 0 Z 0 0 0 0 0 Z Z 0 Z 0 0 Z 0 	2.114695	2.114695	2.114695	2.114695	0.000000	2.114695	0.000000	2.114695	2.114695	2.114695	2.114695	2.114695	0.000000	0.000000	2.114695	0.000000	2.114695	2.114695	0.000000	2.114695	0.240101	0.102390	0.407183	0.160372	0.089953	0.402467	0.010966	0.566941	0.009372	0.010254	0.521701	0.175118	0.153699	0.002473	0.147010	0.044431	0.002609	0.044431	0.864097	0.044431	0.000000	0.000000	1.000000	0.000000	0.000000	0.023680	0.109666	0.834911	0.001301	0.030442	0.127756	0.049244	0.785666	0.025146	0.012188	0.137472	0.120973	0.568886	0.138655	0.034014	--	--	--	--	--	5.421195	
6090000	-66.592229	694	1	6	0 0 Z 0 0 0 0 0 0 Z Z 0 0 Z Z Z 0 0 0 0 	1.879179	1.879179	0.000000	1.879179	1.879179	1.879179	1.879179	1.879179	1.879179	0.000000	0.000000	1.879179	1.879179	0.000000	0.000000	0.000000	1.879179	1.879179	1.879179	1.879179	0.245774	0.323472	0.158907	0.058870	0.212977	0.213113	0.021849	0.742132	0.001056	0.021849	0.369688	0.501977	0.016299	0.004527	0.107509	0.000052	0.006635	0.000015	0.986663	0.006635	0.000000	0.000000	1.000000	0.000000	0.000000	0.027911	0.047307	0.241435	0.000017	0.683331	0.075093	0.017666	0.797913	0.000103	0.109224	0.020214	0.013235	0.945402	0.000081	0.021069	0.112766	0.248992	0.267257	0.118434	0.252551	3.842588	
6095000	-72.719125	545	1	7	Z 0 0 Z 0 0 0 0 0 0 Z 0 Z 0 Z Z 0 0 0 Z 	0.000000	0.731516	0.731516	0.000000	0.731516	0.731516	0.731516	0.731516	0.731516	0.731516	0.000000	0.731516	0.000000	0.731516	0.000000	0.000000	0.731516	0.731516	0.731516	0.000000	0.015670	0.526291	0.376498	0.011416	0.070124	0.466699	0.019551	0.493299	0.000010	0.020441	0.003205	0.818479	0.055357	0.000405	0.122555	0.000275	0.000265	0.000000	0.999461	0.000000	0.000000	0.000000	1.000000	0.000000	0.000000	0.000268	0.033785	0.462006	0.000011	0.503931	0.012935	0.010711	0.856567	0.000004	0.119783	0.001369	0.001410	0.992200	0.000000	0.005020	0.155733	0.148119	0.655044	0.018968	0.022136	1.315476	
6100000	-63.106638	694	1	9	0 0 Z Z 0 0 Z 0 0 Z 0 0 Z Z Z 0 Z 0 0 Z 	1.843437	1.843437	0.000000	0.000000	1.843437	1.843437	0.000000	1.843437	1.843437	0.000000	1.843437	1.843437	0.000000	0.000000	0.000000	1.843437	0.000000	1.843437	1.843437	0.000000	0.244046	0.345828	0.261050	0.018861	0.130216	0.310397	0.028353	0.654037	0.000016	0.007197	0.257145	0.701381	0.008193	0.000229	0.033053	0.000013	0.000013	0.006428	0.993532	0.000013	0.000000	0.000000	1.000000	0.000000	0.000000	0.001166	0.041042	0.219340	0.000610	0.737842	0.034778	0.027285	0.838875	0.000116	0.098946	0.016221	0.016176	0.942799	0.000102	0.024702	0.057214	0.057570	0.718115	0.108003	0.059098	2.571303	
6105000	-63.627000	51	1	8	0 0 Z Z Z 0 0 0 0 Z 0 0 Z Z 0 Z 0 0 0 Z 	1.869991	1.869991	0.000000	0.000000	0.000000	1.869991	1.869991	1.869991	1.869991	0.000000	1.869991	1.869991	0.000000	0.000000	1.869991	0.000000	1.869991	1.869991	1.869991	0.000000	0.245757	0.197067	0.234022	0.090222	0.232931	0.573510	0.005182	0.366434	0.003019	0.051854	0.383773	0.270873	0.044164	0.000660	0.300530	0.001650	0.037568	0.031794	0.927339	0.001650	0.000000	0.000000	1.000000	0.000000	0.000000	0.002396	0.072159	0.286857	0.000670	0.637919	0.116385	0.034196	0.499360	0.006314	0.343744	0.043628	0.031804	0.818315	0.017294	0.088959	0.015479	0.058289	0.706674	0.194365	0.025193	2.930899	
6110000	-63.546059	616	1	11	0 0 Z 0 Z 0 Z 0 0 0 0 Z Z Z Z Z Z 0 Z Z 	1.382152	1.382152	0.000000	1.382152	0.000000	1.382152	0.000000	1.382152	1.382152	1.382152	1.382152	0.000000	0.000000	0.000000	0.000000	0.000000	0.000000	1.382152	0.000000	0.000000	0.255418	0.049916	0.693524	0.000000	0.001142	0.179226	0.004553	0.816214	0.000000	0.000007	0.834558	0.047438	0.117233	0.000000	0.000771	0.000450	0.000450	0.031443	0.967655	0.000003	0.000000	0.000000	1.000000	0.000000	0.000000	0.076554	0.671342	0.192385	0.000000	0.059719	0.143978	0.262468	0.589172	0.000000	0.004383	0.062552	0.094565	0.841866	0.000000	0.001016	0.028493	0.033027	0.938123	0.000000	0.000357	7.561262	
6115000	-72.018420	385	1	9	Z 0 Z Z 0 0 0 0 0 0 0 Z Z 0 Z Z 0 Z 0 Z 	0.000000	2.118479	0.000000	0.000000	2.118479	2.118479	2.118479	2.118479	2.118479	2.118479	2.118479	0.000000	0.000000	2.118479	0.000000	0.000000	2.118479	0.000000	2.118479	0.000000	0.124398	0.254456	0.392583	0.103327	0.125236	0.211757	0.034346	0.713096	0.000187	0.040615	0.057226	0.636844	0.200801	0.046303	0.058826	0.000154	0.018805	0.021560	0.959327	0.000154	0.000000	0.000000	1.000000	0.000000	0.000000	0.000072	0.810731	0.150005	0.000546	0.038646	0.026946	0.371382	0.561615	0.003820	0.036237	0.019655	0.076469	0.881590	0.000589	0.021696	0.036320	0.158200	0.705296	0.063428	0.036755	5.123639	
6120000	-70.517733	430	1	7	0 0 Z 0 Z 0 Z 0 0 0 Z 0 0 Z Z 0 Z 0 0 0 	0.956544	0.956544	0.000000	0.956544	0.000000	0.956544	0.000000	0.956544	0.956544	0.956544	0.000000	0.956544	0.956544	0.000000	0.000000	0.956544	0.000000	0.956544	0.956544	0.956544	0.245269	0.014597	0.675132	0.030390	0.034612	0.505734	0.001412	0.488143	0.002356	0.002354	0.839032	0.053900	0.096066	0.004449	0.006553	0.000004	0.000004	0.000004	0.996475	0.003514	0.000000	0.000000	1.000000	0.000000	0.000000	0.002191	0.009306	0.905910	0.000010	0.082584	0.124536	0.016245	0.833056	0.003038	0.023124	0.036003	0.016227	0.931409	0.000537	0.015825	--	--	--	--	--	4.425138	
6125000	-67.346992	888	1	6	Z 0 0 0 0 0 0 0 0 0 0 0 Z Z Z Z Z 0 0 0 	0.000000	0.648653	0.648653	0.648653	0.648653	0.648653	0.648653	0.648653	0.648653	0.648653	0.648653	0.648653	0.000000	0.000000	0.000000	0.000000	0.000000	0.648653	0.648653	0.648653	0.008948	0.247131	0.708666	0.000000	0.035255	0.269827	0.009433	0.719770	0.000000	0.000970	0.013762	0.950307	0.031557	0.000000	0.004374	0.000025	0.000025	0.000025	0.999899	0.000025	0.000000	0.000000	1.000000	0.000000	0.000000	0.000482	0.018490	0.644763	0.000000	0.336265	0.025200	0.007856	0.932895	0.000000	0.034049	0.015715	0.013476	0.954150	0.000000	0.016660	0.025484	0.023315	0.924826	0.000000	0.026376	1.620066	
6130000	-64.495173	332	1	9	0 Z Z Z 0 0 Z 0 0 0 0 0 Z 0 Z Z Z 0 0 Z 	1.310099	0.000000	0.000000	0.000000	1.310099	1.310099	0.000000	1.310099	1.310099	1.310099	1.310099	1.310099	0.000000	1.310099	0.000000	0.000000	0.000000	1.310099	1.310099	0.000000	0.002745	0.092198	0.617342	0.206181	0.081533	0.000132	0.013980	0.975835	0.000040	0.010012	0.090190	0.770789	0.105896	0.002723	0.030402	0.000000	0.000034	0.009542	0.990388	0.000036	0.000000	0.000000	1.000000	0.000000	0.000000	0.000226	0.095105	0.360908	0.000226	0.543535	0.001354	0.093544	0.620420	0.001347	0.283334	0.000216	0.042054	0.843418	0.000216	0.114096	--	--	--	--	--	1.542986	
6135000	-66.337135	931	1	11	Z 0 Z Z 0 0 0 0 0 0 0 0 Z Z Z Z Z Z Z Z 	0.000000	1.517769	0.000000	0.000000	1.517769	1.517769	1.517769	1.517769	1.517769	1.517769	1.517769	1.517769	0.000000	0.000000	0.000000	0.000000	0.000000	0.000000	0.000000	0.000000	0.021722	0.420712	0.557566	0.000000	0.000000	0.705134	0.032475	0.262391	0.000000	0.000000	0.033604	0.851890	0.114506	0.000000	0.000000	0.000000	0.000667	0.000667	0.998666	0.000000	0.000000	0.000000	1.000000	0.000000	0.000000	0.000995	0.203805	0.795200	0.000000	0.000000	0.096961	0.098492	0.804547	0.000000	0.000000	0.009384	0.008553	0.982063	0.000000	0.000000	0.017928	0.112607	0.869465	0.000000	0.000000	8.224646	
6140000	-69.587098	10	1	6	0 0 Z 0 0 0 0 0 0 Z 0 0 Z Z Z Z 0 0 0 0 	1.074188	1.074188	0.000000	1.074188	1.074188	1.074188	1.074188	1.074188	1.074188	0.000000	1.074188	1.074188	0.000000	0.000000	0.000000	0.000000	1.074188	1.074188	1.074188	1.074188	0.326396	0.200134	0.322168	0.000000	0.151303	0.470432	0.025282	0.479004	0.000000	0.025282	0.603372	0.339811	0.008505	0.000000	0.048312	0.000002	0.000846	0.000846	0.997462	0.000846	0.000000	0.000000	1.000000	0.000000	0.000000	0.012634	0.059366	0.154006	0.000000	0.773994	0.175754	0.057357	0.426028	0.000000	0.340862	0.050452	0.024444	0.850597	0.000000	0.074508	0.026994	0.059940	0.809491	0.000000	0.103574	4.626686	
6145000	-65.775415	51	1	10	Z 0 Z 0 0 0 Z 0 Z Z 0 0 Z Z Z Z 0 0 0 Z 	0.000000	2.240944	0.000000	2.240944	2.240944	2.240944	0.000000	2.240944	0.000000	0.000000	2.240944	2.240944	0.000000	0.000000	0.000000	0.000000	2.240944	2.240944	2.240944	0.000000	0.208013	0.347656	0.145872	0.000000	0.298459	0.803427	0.085879	0.024815	0.000000	0.085879	0.050997	0.715873	0.008323	0.000000	0.224806	0.000766	0.000766	0.042472	0.955231	0.000766	0.000000	0.000000	1.000000	0.000000	0.000000	0.020735	0.115833	0.269362	0.000000	0.594070	0.404606	0.149464	0.051149	0.000000	0.394781	0.253014	0.138239	0.375971	0.000000	0.232776	0.082207	0.049279	0.793100	0.000000	0.075414	3.128958	
6150000	-69.432231	460	1	10	Z 0 0 Z 0 0 Z 0 0 Z Z 0 0 Z Z Z 0 Z Z 0 	0.000000	1.621889	1.621889	0.000000	1.621889	1.621889	0.000000	1.621889	1.621889	0.000000	0.000000	1.621889	1.621889	0.000000	0.000000	0.000000	1.621889	0.000000	0.000000	1.621889	0.000000	1.000000	0.000000	0.000000	0.000000	0.273798	0.034369	0.688565	0.001634	0.001634	0.000000	1.000000	0.000000	0.000000	0.000000	0.049892	0.003477	0.003477	0.882305	0.060849	0.000000	0.000000	1.000000	0.000000	0.000000	0.000000	1.000000	0.000000	0.000000	0.000000	0.000000	1.000000	0.000000	0.000000	0.000000	0.000000	1.000000	0.000000	0.000000	0.000000	--	--	--	--	--	2.635988	
6155000	-64.871488	314	1	10	0 Z 0 Z 0 0 Z 0 0 0 0 Z Z Z Z Z Z 0 0 Z 	1.352659	0.000000	1.352659	0.000000	1.352659	1.352659	0.000000	1.352659	1.352659	1.352659	1.352659	0.000000	0.000000	0.000000	0.000000	0.000000	0.000000	1.352659	1.352659	0.000000	0.079782	0.310864	0.339325	0.000000	0.270028	0.000039	0.007581	0.984795	0.000000	0.007585	0.109606	0.759580	0.093501	0.000000	0.037312	0.047686	0.003120	0.047686	0.900328	0.001179	0.000000	0.000000	1.000000	0.000000	0.000000	0.000131	0.063671	0.014008	0.000000	0.922190	0.001440	0.134146	0.087994	0.000000	0.776420	0.001655	0.143238	0.235261	0.000000	0.619846	--	--	--	--	--	1.114815	
6160000	-68.750004	208	1	9	0 0 Z Z 0 0 Z 0 0 0 0 0 0 Z Z Z Z 0 Z Z 	1.766879	1.766879	0.000000	0.000000	1.766879	1.766879	0.000000	1.766879	1.766879	1.766879	1.766879	1.766879	1.766879	0.000000	0.000000	0.000000	0.000000	1.766879	0.000000	0.000000	0.101099	0.191611	0.695970	0.009504	0.001815	0.369088	0.044427	0.583445	0.002842	0.000197	0.195054	0.660087	0.095654	0.004118	0.045087	0.000108	0.000098	0.015338	0.984456	0.000000	0.000000	0.000000	1.000000	0.000000	0.000000	0.021885	0.407034	0.561855	0.000028	0.009198	0.141844	0.171601	0.683436	0.001170	0.001949	0.059441	0.058377	0.881341	0.000400	0.000441	0.028903	0.024897	0.900192	0.045815	0.000194	5.767825	
6165000	-65.721329	847	1	5	0 0 0 Z 0 0 Z 0 0 0 0 0 0 0 0 Z 0 0 Z Z 	1.490589	1.490589	1.490589	0.000000	1.490589	1.490589	0.000000	1.490589	1.490589	1.490589	1.490589	1.490589	1.490589	1.490589	1.490589	0.000000	1.490589	1.490589	0.000000	0.000000	0.179716	0.210441	0.417789	0.168455	0.023599	0.148136	0.027324	0.792687	0.030022	0.001831	0.213561	0.508428	0.087016	0.045800	0.145194	0.018782	0.000311	0.016713	0.964094	0.000100	0.000000	0.000000	1.000000	0.000000	0.000000	0.002154	0.154086	0.696941	0.002150	0.144669	0.013285	0.017675	0.962865	0.004225	0.001951	0.014836	0.014126	0.957124	0.013708	0.000206	0.054470	0.011404	0.717953	0.215721	0.000452	4.410701	
6170000	-62.517977	332	1	8	0 0 0 Z 0 0 Z 0 0 0 0 0 Z Z Z Z 0 0 Z Z 	1.025695	1.025695	1.025695	0.000000	1.025695	1.025695	0.000000	1.025695	1.025695	1.025695	1.025695	1.025695	0.000000	0.000000	0.000000	0.000000	1.025695	1.025695	0.000000	0.000000	0.200815	0.110782	0.675661	0.000000	0.012741	0.065139	0.010203	0.924327	0.000000	0.000331	0.115850	0.739613	0.032386	0.000000	0.112150	0.006840	0.000050	0.006294	0.986801	0.000015	0.000000	0.000000	1.000000	0.000000	0.000000	0.007804	0.175023	0.796360	0.000000	0.020814	0.039989	0.067539	0.889193	0.000000	0.003280	0.013710	0.019135	0.966912	0.000000	0.000243	--	--	--	--	--	1.067190	
6175000	-66.229185	916	1	11	0 0 Z Z Z Z 0 0 0 0 Z 0 Z Z Z Z Z 0 Z 0 	2.394565	2.394565	0.000000	0.000000	0.000000	0.000000	2.394565	2.394565	2.394565	2.394565	0.000000	2.394565	0.000000	0.000000	0.000000	0.000000	0.000000	2.394565	0.000000	2.394565	0.329307	0.000000	0.670693	0.000000	0.000000	0.465146	0.000000	0.534854	0.000000	0.000000	0.759961	0.000000	0.240039	0.000000	0.000000	0.000000	0.000421	0.000000	0.999157	0.000421	0.000000	0.000000	1.000000	0.000000	0.000000	0.005352	0.000000	0.994648	0.000000	0.000000	0.093354	0.000000	0.906646	0.000000	0.000000	--	--	--	--	--	0.027659	0.000000	0.972341	0.000000	0.000000	2.552650	
6180000	-63.660348	451	1	9	0 0 Z Z Z 0 0 0 0 0 0 0 Z Z 0 Z Z 0 Z Z 	1.315183	1.315183	0.000000	0.000000	0.000000	1.315183	1.315183	1.315183	1.315183	1.315183	1.315183	1.315183	0.000000	0.000000	1.315183	0.000000	0.000000	1.315183	0.000000	0.000000	0.328390	0.124980	0.273505	0.264625	0.008500	0.532677	0.002484	0.462132	0.002703	0.000004	0.720506	0.097046	0.176920	0.003099	0.002428	0.000071	0.008210	0.007537	0.984162	0.000020	0.000000	0.000000	1.000000	0.000000	0.000000	0.011863	0.132973	0.834071	0.005158	0.015935	0.043259	0.010681	0.944470	0.001547	0.000043	0.004536	0.002856	0.990019	0.002587	0.000002	0.123825	0.180221	0.225384	0.444697	0.025873	2.770384	
6185000	-67.566935	916	1	9	Z 0 Z 0 0 0 Z 0 0 0 0 0 0 Z Z Z 0 Z Z Z 	0.000000	1.709870	0.000000	1.709870	1.709870	1.709870	0.000000	1.709870	1.709870	1.709870	1.709870	1.709870	1.709870	0.000000	0.000000	0.000000	1.709870	0.000000	0.000000	0.000000	0.019380	0.368930	0.611479	0.000108	0.000102	0.386672	0.054519	0.550994	0.003908	0.003908	0.028958	0.864301	0.106473	0.000121	0.000148	0.000000	0.000000	0.000202	0.999798	0.000000	0.000000	0.000000	1.000000	0.000000	0.000000	0.001239	0.322373	0.676386	0.000000	0.000002	0.050969	0.121023	0.827655	0.000177	0.000177	--	--	--	--	--	0.004689	0.006460	0.988497	0.000350	0.000004	4.860736	
6190000	-67.787706	510	1	9	0 0 Z Z Z 0 0 0 0 0 0 Z Z Z 0 Z 0 0 Z Z 	2.033701	2.033701	0.000000	0.000000	0.000000	2.033701	2.033701	2.033701	2.033701	2.033701	2.033701	0.000000	0.000000	0.000000	2.033701	0.000000	2.033701	2.033701	0.000000	0.000000	0.238250	0.248307	0.339579	0.057552	0.116312	0.526652	0.008029	0.450482	0.006587	0.008249	0.290695	0.234841	0.071222	0.001762	0.401480	0.000039	0.006010	0.006039	0.987901	0.000011	0.000000	0.000000	1.000000	0.000000	0.000000	0.012583	0.649295	0.080000	0.000091	0.258031	0.309815	0.209892	0.330819	0.006402	0.143072	0.089286	0.056776	0.842910	0.006670	0.004358	0.057167	0.114049	0.566001	0.256206	0.006577	6.051905	
6195000	-68.732210	962	1	12	Z Z 0 Z Z 0 Z Z 0 0 Z 0 Z Z Z Z 0 0 0 Z 	0.000000	0.000000	2.567129	0.000000	0.000000	2.567129	0.000000	0.000000	2.567129	2.567129	0.000000	2.567129	0.000000	0.000000	0.000000	0.000000	2.567129	2.567129	2.567129	0.000000	0.000000	0.165533	0.615506	0.000000	0.218961	0.000000	0.027199	0.944399	0.000000	0.028403	0.000000	0.405386	0.296474	0.000000	0.298140	0.011905	0.000000	0.000036	0.988023	0.000036	0.000000	0.000000	1.000000	0.000000	0.000000	0.000000	0.003337	0.535467	0.000000	0.461196	0.000000	0.050758	0.758487	0.000000	0.190755	0.000000	0.030104	0.922663	0.000000	0.047232	0.000000	0.041516	0.766778	0.000000	0.191705	2.791395	
6200000	-67.066350	796	1	11	Z 0 Z Z Z Z 0 0 0 0 Z 0 Z 0 Z Z Z 0 Z 0 	0.000000	1.604415	0.000000	0.000000	0.000000	0.000000	1.604415	1.604415	1.604415	1.604415	0.000000	1.604415	0.000000	1.604415	0.000000	0.000000	0.000000	1.604415	0.000000	1.604415	0.100485	0.000000	0.899515	0.000000	0.000000	0.639919	0.000000	0.360081	0.000000	0.000000	0.355683	0.000000	0.644317	0.000000	0.000000	0.000000	0.014044	0.000174	0.971737	0.014044	0.000000	0.000000	1.000000	0.000000	0.000000	0.003722	0.000000	0.996278	0.000000	0.000000	0.250068	0.000000	0.749932	0.000000	0.000000	0.079726	0.000000	0.920274	0.000000	0.000000	--	--	--	--	--	2.179400	
6205000	-73.139679	79	1	6	0 0 Z 0 0 Z Z 0 0 0 0 0 0 Z 0 0 0 Z Z 0 	0.783860	0.783860	0.000000	0.783860	0.783860	0.000000	0.000000	0.783860	0.783860	0.783860	0.783860	0.783860	0.783860	0.000000	0.783860	0.783860	0.783860	0.000000	0.000000	0.783860	0.114039	0.003479	0.753311	0.123271	0.005901	0.552466	0.000558	0.423916	0.021966	0.001094	0.539226	0.326121	0.123600	0.008807	0.002246	0.000055	0.000016	0.007166	0.984961	0.007801	0.000000	0.000000	1.000000	0.000000	0.000000	0.003609	0.000152	0.994921	0.001270	0.000048	0.057647	0.000120	0.932891	0.009127	0.000214	0.019322	0.000095	0.965242	0.015078	0.000264	0.009357	0.000159	0.770603	0.217234	0.002648	3.092266	
6210000	-65.766378	870	1	9	0 0 Z 0 Z 0 Z 0 0 0 0 0 Z 0 Z Z Z 0 Z Z 	1.952303	1.952303	0.000000	1.952303	0.000000	1.952303	0.000000	1.952303	1.952303	1.952303	1.952303	1.952303	0.000000	1.952303	0.000000	0.000000	0.000000	1.952303	0.000000	0.000000	0.160493	0.027492	0.806036	0.005856	0.000123	0.232113	0.007871	0.759977	0.000020	0.000020	0.747041	0.081891	0.166882	0.002006	0.002180	0.000011	0.000011	0.005659	0.994320	0.000000	0.000000	0.000000	1.000000	0.000000	0.000000	0.056759	0.282008	0.600239	0.000204	0.060790	0.132151	0.117998	0.744180	0.001623	0.004049	0.032738	0.030138	0.936852	0.000119	0.000153	0.051260	0.050563	0.828404	0.068706	0.001067	3.314005	
6215000	-65.165476	244	1	9	Z 0 0 Z Z 0 0 0 0 0 Z 0 0 0 Z Z Z 0 Z Z 	0.000000	1.236516	1.236516	0.000000	0.000000	1.236516	1.236516	1.236516	1.236516	1.236516	0.000000	1.236516	1.236516	1.236516	0.000000	0.000000	0.000000	1.236516	0.000000	0.000000	0.089541	0.315829	0.531975	0.055168	0.007487	0.090507	0.004988	0.903999	0.000499	0.000007	0.019109	0.587670	0.350971	0.033215	0.009036	0.004509	0.004211	0.000020	0.991255	0.000005	0.000000	0.000000	1.000000	0.000000	0.000000	0.000540	0.032093	0.966974	0.000018	0.000375	0.025465	0.015148	0.958917	0.000401	0.000069	0.003660	0.002894	0.993433	0.000011	0.000002	0.225671	0.184615	0.501034	0.086464	0.002217	2.306897	
6220000	-64.917342	332	1	7	0 0 0 Z Z 0 0 0 0 0 0 0 Z 0 Z Z 0 0 Z Z 	0.852549	0.852549	0.852549	0.000000	0.000000	0.852549	0.852549	0.852549	0.852549	0.852549	0.852549	0.852549	0.000000	0.852549	0.000000	0.000000	0.852549	0.852549	0.000000	0.000000	0.187045	0.103356	0.673993	0.027767	0.007839	0.051452	0.003091	0.945290	0.000003	0.000164	0.466472	0.107028	0.089792	0.000099	0.336608	0.005627	0.005242	0.005252	0.983849	0.000030	0.000000	0.000000	1.000000	0.000000	0.000000	0.005330	0.132858	0.847375	0.000141	0.014296	0.026044	0.035862	0.936553	0.000235	0.001307	0.007885	0.008704	0.983323	0.000016	0.000072	--	--	--	--	--	3.722780	
6225000	-68.399825	823	1	9	0 Z Z 0 Z 0 0 Z 0 0 Z 0 0 Z Z Z Z 0 0 0 	1.586863	0.000000	0.000000	1.586863	0.000000	1.586863	1.586863	0.000000	1.586863	1.586863	0.000000	1.586863	1.586863	0.000000	0.000000	0.000000	0.000000	1.586863	1.586863	1.586863	0.115332	0.237302	0.546422	0.003013	0.097930	0.000200	0.007665	0.984470	0.000000	0.007665	0.565708	0.182874	0.215329	0.007207	0.028882	0.000451	0.019979	0.000451	0.959141	0.019979	0.000000	0.000000	1.000000	0.000000	0.000000	0.000428	0.000981	0.692448	0.000000	0.306143	0.000348	0.007803	0.950146	0.000000	0.041702	0.000071	0.007187	0.982648	0.000000	0.010094	0.008462	0.244275	0.491999	0.005605	0.249659	6.749539	
6230000	-67.733199	888	1	7	0 0 0 0 0 0 Z 0 0 0 Z Z 0 0 Z 0 Z 0 Z Z 	1.705871	1.705871	1.705871	1.705871	1.705871	1.705871	0.000000	1.705871	1.705871	1.705871	0.000000	0.000000	1.705871	1.705871	0.000000	1.705871	0.000000	1.705871	0.000000	0.000000	0.235226	0.159476	0.535970	0.065736	0.003592	0.284231	0.031758	0.681070	0.002860	0.000081	0.382006	0.426950	0.120193	0.061261	0.009589	0.000215	0.000000	0.000000	0.999785	0.000000	0.000000	0.000000	1.000000	0.000000	0.000000	0.100003	0.547857	0.330069	0.002497	0.019575	0.123193	0.209236	0.654771	0.009828	0.002971	0.077391	0.109488	0.799489	0.009774	0.003858	0.214304	0.088079	0.613116	0.083491	0.001010	1.646529	
6235000	-68.687749	823	1	9	0 0 Z 0 Z 0 Z Z 0 Z 0 0 0 Z Z 0 Z 0 0 Z 	1.171303	1.171303	0.000000	1.171303	0.000000	1.171303	0.000000	0.000000	1.171303	0.000000	1.171303	1.171303	1.171303	0.000000	0.000000	1.171303	0.000000	1.171303	1.171303	0.000000	0.343201	0.055072	0.556425	0.034377	0.010925	0.100646	0.003747	0.891466	0.000394	0.003747	0.859318	0.110291	0.011869	0.011305	0.007218	0.000043	0.000043	0.011607	0.988265	0.000043	0.000000	0.000000	1.000000	0.000000	0.000000	0.017247	0.000856	0.310374	0.000342	0.671182	0.035625	0.003741	0.850993	0.001293	0.108348	0.006656	0.003941	0.977485	0.000055	0.011862	0.010607	0.010247	0.918458	0.049537	0.011151	9.211232	
6240000	-69.818545	937	1	10	0 0 Z Z Z Z 0 0 0 0 Z 0 Z Z Z Z Z 0 0 0 	3.331519	3.331519	0.000000	0.000000	0.000000	0.000000	3.331519	3.331519	3.331519	3.331519	0.000000	3.331519	0.000000	0.000000	0.000000	0.000000	0.000000	3.331519	3.331519	3.331519	0.359254	0.008254	0.531233	0.000000	0.101258	0.370634	0.000191	0.610389	0.000000	0.018786	0.614673	0.014254	0.315131	0.000000	0.055942	0.000089	0.016660	0.000263	0.968391	0.014596	0.000000	0.000000	1.000000	0.000000	0.000000	0.014118	0.013184	0.417234	0.000000	0.555464	0.119044	0.003235	0.714751	0.000000	0.162970	0.110157	0.002906	0.799480	0.000000	0.087457	0.130213	0.035251	0.575890	0.000000	0.258647	4.402093	
6245000	-63.706694	244	1	6	0 0 0 Z 0 0 Z 0 0 0 Z 0 Z Z 0 0 Z 0 0 0 	1.324644	1.324644	1.324644	0.000000	1.324644	1.324644	0.000000	1.324644	1.324644	1.324644	0.000000	1.324644	0.000000	0.000000	1.324644	1.324644	0.000000	1.324644	1.324644	1.324644	0.190969	0.230530	0.314301	0.120012	0.144188	0.093846	0.015458	0.877503	0.006368	0.006826	0.117387	0.787309	0.071055	0.001251	0.022998	0.004831	0.000026	0.000026	0.990285	0.004831	0.000000	0.000000	1.000000	0.000000	0.000000	0.001389	0.033300	0.843815	0.003850	0.117645	0.029616	0.025404	0.894826	0.018239	0.031916	0.004651	0.004417	0.982220	0.003908	0.004804	0.125122	0.043860	0.297674	0.408093	0.125251	3.247296	
6250000	-63.904241	135	1	7	0 0 Z 0 0 Z Z 0 0 0 0 Z Z 0 0 Z 0 0 0 Z 	1.539012	1.539012	0.000000	1.539012	1.539012	0.000000	0.000000	1.539012	1.539012	1.539012	1.539012	0.000000	0.000000	1.539012	1.539012	0.000000	1.539012	1.539012	1.539012	0.000000	0.141456	0.020554	0.626274	0.118756	0.092960	0.198128	0.002008	0.765959	0.007664	0.026242	0.375622	0.350657	0.145168	0.020915	0.107638	0.000007	0.000000	0.005058	0.994928	0.000007	0.000000	0.000000	1.000000	0.000000	0.000000	0.063062	0.006232	0.044922	0.002361	0.883422	0.210662	0.019435	0.219563	0.006220	0.544120	0.097276	0.003422	0.678722	0.009346	0.211233	0.027973	0.001100	0.709194	0.214989	0.046744	6.968056	
6255000	-62.817988	51	1	9	0 0 Z Z Z 0 Z 0 0 0 0 0 Z Z 0 Z Z 0 0 Z 	1.708951	1.708951	0.000000	0.000000	0.000000	1.708951	0.000000	1.708951	1.708951	1.708951	1.708951	1.708951	0.000000	0.000000	1.708951	0.000000	0.000000	1.708951	1.708951	0.000000	0.328985	0.142189	0.258762	0.147662	0.122401	0.646599	0.002460	0.346019	0.002460	0.002460	0.644591	0.142001	0.170320	0.003804	0.039284	0.000298	0.000298	0.023429	0.975676	0.000298	0.000000	0.000000	1.000000	0.000000	0.000000	0.002113	0.048969	0.453138	0.001037	0.494742	0.177874	0.025112	0.694605	0.008254	0.094155	0.051332	0.022906	0.873243	0.017590	0.034929	0.007973	0.005041	0.742759	0.237967	0.006261	8.131224	
6260000	-68.456251	784	1	12	Z 0 Z Z 0 0 Z 0 0 0 0 Z Z Z Z Z 0 Z Z Z 	0.000000	2.039887	0.000000	0.000000	2.039887	2.039887	0.000000	2.039887	2.039887	2.039887	2.039887	0.000000	0.000000	0.000000	0.000000	0.000000	2.039887	0.000000	0.000000	0.000000	0.120950	0.315847	0.557807	0.000000	0.005395	0.399889	0.042825	0.554843	0.000000	0.002443	0.006481	0.923499	0.068315	0.000000	0.001705	0.000544	0.000468	0.031828	0.967155	0.000004	0.000000	0.000000	1.000000	0.000000	0.000000	0.000878	0.456802	0.542320	0.000000	0.000001	0.055986	0.173845	0.769938	0.000000	0.000231	0.082848	0.088656	0.826980	0.000000	0.001516	0.171256	0.124548	0.692644	0.000000	0.011551	4.201736	
6265000	-68.361607	53	1	10	0 0 Z Z Z 0 0 0 0 0 Z Z Z Z Z 0 Z 0 0 Z 	2.947744	2.947744	0.000000	0.000000	0.000000	2.947744	2.947744	2.947744	2.947744	2.947744	0.000000	0.000000	0.000000	0.000000	0.000000	2.947744	0.000000	2.947744	2.947744	0.000000	0.239701	0.188280	0.452953	0.023741	0.095325	0.487336	0.013028	0.484123	0.000135	0.015379	0.507767	0.110909	0.256973	0.006079	0.118273	0.003623	0.075337	0.003623	0.913793	0.003623	0.000000	0.000000	1.000000	0.000000	0.000000	0.006357	0.114911	0.154107	0.000553	0.724071	0.134021	0.081988	0.470580	0.003339	0.310071	0.058064	0.048966	0.797792	0.001389	0.093789	--	--	--	--	--	4.814527	
6270000	-66.074159	694	1	8	Z 0 Z Z Z 0 0 0 0 0 Z 0 Z Z Z 0 0 0 0 0 	0.000000	1.719808	0.000000	0.000000	0.000000	1.719808	1.719808	1.719808	1.719808	1.719808	0.000000	1.719808	0.000000	0.000000	0.000000	1.719808	1.719808	1.719808	1.719808	1.719808	0.020585	0.404075	0.330199	0.033347	0.211794	0.305949	0.005566	0.665993	0.000050	0.022442	0.018629	0.509630	0.246214	0.001871	0.223658	0.000000	0.006103	0.000037	0.988247	0.005614	0.000000	0.000000	1.000000	0.000000	0.000000	0.000346	0.037833	0.354149	0.000459	0.607213	0.026600	0.007334	0.874355	0.000117	0.091594	0.013215	0.010557	0.958196	0.000068	0.017964	0.015436	0.275962	0.348806	0.112903	0.246893	8.670667	
6275000	-65.853308	244	1	6	Z 0 Z 0 Z 0 0 0 0 0 0 0 Z 0 Z 0 0 0 0 Z 	0.000000	1.955487	0.000000	1.955487	0.000000	1.955487	1.955487	1.955487	1.955487	1.955487	1.955487	1.955487	0.000000	1.955487	0.000000	1.955487	1.955487	1.955487	1.955487	0.000000	0.093409	0.237316	0.424500	0.079607	0.165167	0.217853	0.014748	0.723630	0.000518	0.043251	0.096282	0.352469	0.187710	0.060962	0.302578	0.000034	0.011123	0.010088	0.978637	0.000118	0.000000	0.000000	1.000000	0.000000	0.000000	0.008437	0.054790	0.765279	0.000419	0.171075	0.119358	0.051364	0.717480	0.004040	0.107758	0.023401	0.012890	0.942116	0.000194	0.021399	0.057443	0.168536	0.613334	0.077384	0.083304	2.980640	
6280000	-63.302193	244	2	6	Z 1 Z Z 0 0 0 1 1 1 0 1 Z 0 Z Z 0 0 0 0 	0.000000	1.212975	0.000000	0.000000	0.528871	0.528871	0.528871	1.212975	1.212975	1.212975	0.528871	1.212975	0.000000	0.528871	0.000000	0.000000	0.528871	0.528871	0.528871	0.528871	0.012879	0.263059	0.674185	0.005679	0.044199	0.112430	0.002463	0.882643	0.000001	0.002463	0.001870	0.880373	0.083681	0.002561	0.031514	0.000001	0.000808	0.000779	0.997604	0.000808	0.000000	0.000000	1.000000	0.000000	0.000000	0.000538	0.008895	0.976216	0.000000	0.014351	0.033803	0.004084	0.957688	0.000003	0.004422	0.004364	0.000562	0.994503	0.000000	0.000571	0.018399	0.055914	0.858060	0.011703	0.055923	2.578589	
6285000	-69.375520	570	1	7	Z 0 Z Z Z 0 Z 0 0 0 0 0 Z 0 0 0 0 0 0 Z 	0.000000	2.655564	0.000000	0.000000	0.000000	2.655564	0.000000	2.655564	2.655564	2.655564	2.655564	2.655564	0.000000	2.655564	2.655564	2.655564	2.655564	2.655564	2.655564	0.000000	0.041826	0.175902	0.272912	0.381316	0.128044	0.440717	0.018660	0.448809	0.018660	0.073153	0.031445	0.415740	0.174172	0.148936	0.229708	0.021570	0.021570	0.151591	0.783701	0.021570	0.000000	0.000000	1.000000	0.000000	0.000000	0.001965	0.150013	0.248504	0.050923	0.548595	0.096289	0.103081	0.376700	0.074525	0.349406	0.108626	0.138580	0.427188	0.129150	0.196456	0.079938	0.096265	0.316732	0.400068	0.106997	6.471764	
6290000	-66.370833	727	1	6	0 0 0 0 Z 0 Z 0 0 0 Z 0 Z Z 0 0 0 0 0 Z 	1.845999	1.845999	1.845999	1.845999	0.000000	1.845999	0.000000	1.845999	1.845999	1.845999	0.000000	1.845999	0.000000	0.000000	1.845999	1.845999	1.845999	1.845999	1.845999	0.000000	0.270417	0.044243	0.342771	0.248519	0.094050	0.095003	0.015766	0.847647	0.015766	0.025818	0.353378	0.327774	0.167798	0.006192	0.144857	0.002868	0.000000	0.000002	0.997127	0.000002	0.000000	0.000000	1.000000	0.000000	0.000000	0.028149	0.119341	0.490461	0.020076	0.341974	0.075597	0.083134	0.649226	0.052595	0.139447	0.031183	0.033224	0.864865	0.025929	0.044799	--	--	--	--	--	2.662035	
6295000	-72.757219	240	1	9	Z Z 0 Z 0 0 0 0 0 0 0 0 Z Z Z Z Z Z 0 0 	0.000000	0.000000	1.725426	0.000000	1.725426	1.725426	1.725426	1.725426	1.725426	1.725426	1.725426	1.725426	0.000000	0.000000	0.000000	0.000000	0.000000	0.000000	1.725426	1.725426	0.000000	0.384126	0.540125	0.000000	0.075749	0.000000	0.019480	0.958690	0.000000	0.021830	0.000000	0.720282	0.262167	0.000000	0.017551	0.034864	0.034864	0.034864	0.860546	0.034864	0.000000	0.000000	1.000000	0.000000	0.000000	0.000000	0.586290	0.402308	0.000000	0.011402	0.000000	0.175701	0.799051	0.000000	0.025248	0.000000	0.040100	0.944438	0.000000	0.015462	0.000000	0.146390	0.714334	0.000000	0.139276	2.500575	
6300000	-61.840627	135	1	10	0 0 Z 0 Z 0 Z 0 0 Z Z 0 Z Z Z Z Z 0 0 0 	2.634033	2.634033	0.000000	2.634033	0.000000	2.634033	0.000000	2.634033	2.634033	0.000000	0.000000	2.634033	0.000000	0.000000	0.000000	0.000000	0.000000	2.634033	2.634033	2.634033	0.371956	0.121607	0.406114	0.000000	0.100323	0.261214	0.019925	0.702015	0.000000	0.016847	0.743918	0.157820	0.067549	0.000000	0.030712	0.000046	0.000046	0.000046	0.988962	0.010902	0.000000	0.000000	1.000000	0.000000	0.000000	0.070532	0.091754	0.394783	0.000000	0.442931	0.145970	0.072198	0.658980	0.000000	0.122853	0.063001	0.045221	0.843623	0.000000	0.048154	0.098553	0.089244	0.508300	0.000000	0.303903	8.432315	
6305000	-65.132043	438	1	8	0 0 Z 0 Z 0 0 0 0 0 0 0 Z Z Z Z Z 0 0 Z 	1.840138	1.840138	0.000000	1.840138	0.000000	1.840138	1.840138	1.840138	1.840138	1.840138	1.840138	1.840138	0.000000	0.000000	0.000000	0.000000	0.000000	1.840138	1.840138	0.000000	0.364181	0.064190	0.531380	0.000000	0.040249	0.631319	0.000768	0.367081	0.000000	0.000832	0.736767	0.072880	0.151997	0.000000	0.038356	0.000070	0.007867	0.007199	0.984794	0.000070	0.000000	0.000000	1.000000	0.000000	0.000000	0.029453	0.148424	0.470871	0.000000	0.351252	0.255520	0.029372	0.653354	0.000000	0.061754	0.176836	0.079044	0.630991	0.000000	0.113129	0.090890	0.126359	0.720885	0.000000	0.061866	1.081768	
6310000	-63.617091	135	1	9	0 0 Z Z 0 Z Z 0 0 0 0 0 Z Z Z Z 0 0 0 Z 	1.068168	1.068168	0.000000	0.000000	1.068168	0.000000	0.000000	1.068168	1.068168	1.068168	1.068168	1.068168	0.000000	0.000000	0.000000	0.000000	1.068168	1.068168	1.068168	0.000000	0.089967	0.011872	0.833038	0.000000	0.065123	0.180587	0.000816	0.803225	0.000000	0.015373	0.222467	0.533749	0.121242	0.000000	0.122542	0.000001	0.000000	0.002134	0.997863	0.000001	0.000000	0.000000	1.000000	0.000000	0.000000	0.001411	0.001854	0.419638	0.000000	0.577097	0.022286	0.002567	0.835873	0.000000	0.139274	0.006925	0.000117	0.973072	0.000000	0.019886	0.006060	0.000060	0.986307	0.000000	0.007574	5.817196	
6315000	-69.407830	339	1	9	0 0 0 0 Z Z 0 0 0 0 Z 0 Z Z Z Z Z 0 0 Z 	1.363031	1.363031	1.363031	1.363031	0.000000	0.000000	1.363031	1.363031	1.363031	1.363031	0.000000	1.363031	0.000000	0.000000	0.000000	0.000000	0.000000	1.363031	1.363031	0.000000	0.445525	0.002473	0.524737	0.000000	0.027264	0.284506	0.000001	0.714165	0.000000	0.001328	0.716125	0.000316	0.277109	0.000000	0.006450	0.012830	0.014515	0.000239	0.972336	0.000079	0.000000	0.000000	1.000000	0.000000	0.000000	0.029661	0.002616	0.286014	0.000000	0.681709	0.081810	0.001569	0.645112	0.000000	0.271510	0.025715	0.000320	0.909796	0.000000	0.064170	0.335176	0.055812	0.518215	0.000000	0.090797	1.671312	
6320000	-65.804200	240	1	9	0 0 Z Z 0 0 Z 0 0 0 0 0 Z 0 Z Z 0 Z Z Z 	2.000244	2.000244	0.000000	0.000000	2.000244	2.000244	0.000000	2.000244	2.000244	2.000244	2.000244	2.000244	0.000000	2.000244	0.000000	0.000000	2.000244	0.000000	0.000000	0.000000	0.258660	0.207560	0.401120	0.118563	0.014097	0.374159	0.067281	0.552944	0.000499	0.005118	0.352708	0.413100	0.140006	0.060947	0.033239	0.000688	0.000594	0.032730	0.965982	0.000006	0.000000	0.000000	1.000000	0.000000	0.000000	0.015788	0.596344	0.386284	0.000967	0.000617	0.210189	0.298971	0.481365	0.006126	0.003348	0.096021	0.109717	0.792654	0.000919	0.000689	0.062608	0.053456	0.714506	0.168269	0.001160	6.613739	
6325000	-65.266914	152	1	9	0 0 0 Z Z Z 0 0 0 0 Z 0 Z Z Z Z Z 0 0 0 	1.561689	1.561689	1.561689	0.000000	0.000000	0.000000	1.561689	1.561689	1.561689	1.561689	0.000000	1.561689	0.000000	0.000000	0.000000	0.000000	0.000000	1.561689	1.561689	1.561689	0.224442	0.000621	0.724534	0.000000	0.050403	0.571236	0.000003	0.426918	0.000000	0.001843	0.411316	0.002270	0.556520	0.000000	0.029894	0.015805	0.017679	0.000642	0.950070	0.015805	0.000000	0.000000	1.000000	0.000000	0.000000	0.000190	0.000228	0.427933	0.000000	0.571648	0.106001	0.000797	0.780010	0.000000	0.113193	0.018361	0.000067	0.962451	0.000000	0.019122	--	--	--	--	--	0.894700	
6330000	-67.282832	415	1	8	0 0 0 Z Z 0 Z 0 0 0 0 0 Z 0 0 Z Z 0 Z Z 	1.031137	1.031137	1.031137	0.000000	0.000000	1.031137	0.000000	1.031137	1.031137	1.031137	1.031137	1.031137	0.000000	1.031137	1.031137	0.000000	0.000000	1.031137	0.000000	0.000000	0.238647	0.008464	0.652371	0.100497	0.000021	0.551942	0.001255	0.445467	0.001334	0.000001	0.656942	0.116969	0.212609	0.012607	0.000873	0.014782	0.000053	0.013161	0.972005	0.000000	0.000000	0.000000	1.000000	0.000000	0.000000	0.001598	0.007153	0.989819	0.001426	0.000004	0.046383	0.004852	0.944265	0.004493	0.000006	0.017427	0.009410	0.962870	0.010271	0.000022	--	--	--	--	--	8.541856	
6335000	-70.309460	112	1	9	Z Z Z 0 0 Z Z 0 0 0 Z 0 Z 0 Z 0 Z 0 0 0 	0.000000	0.000000	0.000000	1.804538	1.804538	0.000000	0.000000	1.804538	1.804538	1.804538	0.000000	1.804538	0.000000	1.804538	0.000000	1.804538	0.000000	1.804538	1.804538	1.804538	0.022468	0.081529	0.543013	0.072969	0.280021	0.000021	0.000006	0.996116	0.000004	0.003852	0.045302	0.362996	0.426900	0.036459	0.128343	0.000064	0.000064	0.000064	0.985793	0.014015	0.000000	0.000000	1.000000	0.000000	0.000000	0.000077	0.000140	0.892067	0.000084	0.107632	0.000134	0.000134	0.973991	0.000133	0.025608	0.000070	0.000070	0.984259	0.000070	0.015530	0.009997	0.009997	0.524439	0.099497	0.356070	3.651414	
6340000	-67.444035	757	1	5	0 0 0 0 0 0 0 0 0 Z 0 0 Z Z Z Z 0 0 0 0 	0.968996	0.968996	0.968996	0.968996	0.968996	0.968996	0.968996	0.968996	0.968996	0.000000	0.968996	0.968996	0.000000	0.000000	0.000000	0.000000	0.968996	0.968996	0.968996	0.968996	0.266578	0.275243	0.319990	0.000000	0.138189	0.081802	0.008623	0.900952	0.000000	0.008623	0.445370	0.470709	0.008520	0.000000	0.075401	0.006326	0.006326	0.006326	0.974697	0.006326	0.000000	0.000000	1.000000	0.000000	0.000000	0.011959	0.023324	0.360937	0.000000	0.603780	0.015474	0.009519	0.875998	0.000000	0.099008	0.004141	0.003810	0.983271	0.000000	0.008777	0.093384	0.093197	0.717411	0.000000	0.096008	4.541269	
6345000	-66.189432	694	1	6	Z 0 Z 0 0 0 0 0 0 0 Z 0 Z 0 0 Z Z 0 0 0 	0.000000	1.755468	0.000000	1.755468	1.755468	1.755468	1.755468	1.755468	1.755468	1.755468	0.000000	1.755468	0.000000	1.755468	1.755468	0.000000	0.000000	1.755468	1.755468	1.755468	0.056066	0.287074	0.201127	0.287633	0.168100	0.280856	0.024138	0.681822	0.006592	0.006592	0.098390	0.644578	0.172144	0.038757	0.046131	0.000014	0.006399	0.000046	0.986587	0.006954	0.000000	0.000000	1.000000	0.000000	0.000000	0.014810	0.032129	0.326973	0.000841	0.625248	0.078309	0.014810	0.850230	0.002215	0.054435	0.020136	0.012914	0.940212	0.010475	0.016264	0.046124	0.152197	0.220165	0.408829	0.172685	3.141851	
6350000	-65.938936	968	1	10	Z 0 0 Z Z 0 0 0 0 0 Z 0 Z Z 0 Z Z 0 Z Z 	0.000000	1.930523	1.930523	0.000000	0.000000	1.930523	1.930523	1.930523	1.930523	1.930523	0.000000	1.930523	0.000000	0.000000	1.930523	0.000000	0.000000	1.930523	0.000000	0.000000	0.184330	0.243466	0.248125	0.293442	0.030637	0.166425	0.008391	0.815706	0.009457	0.000022	0.043533	0.417006	0.520370	0.006811	0.012279	0.042783	0.034774	0.001914	0.919963	0.000565	0.000000	0.000000	1.000000	0.000000	0.000000	0.003754	0.101256	0.881616	0.003754	0.009621	0.050250	0.031763	0.896723	0.020907	0.000356	0.028663	0.021596	0.927373	0.022244	0.000124	0.131567	0.102132	0.252542	0.513024	0.000736	4.871900	
6355000	-65.205712	460	1	9	Z 0 Z 0 Z 0 Z 0 0 0 0 Z Z 0 Z Z 0 0 0 Z 	0.000000	1.672748	0.000000	1.672748	0.000000	1.672748	0.000000	1.672748	1.672748	1.672748	1.672748	0.000000	0.000000	1.672748	0.000000	0.000000	1.672748	1.672748	1.672748	0.000000	0.046711	0.119867	0.749157	0.008802	0.075463	0.344865	0.008815	0.604502	0.000024	0.041793	0.142275	0.380251	0.167527	0.006943	0.303004	0.001038	0.001038	0.045664	0.951223	0.001038	0.000000	0.000000	1.000000	0.000000	0.000000	0.007673	0.516174	0.355202	0.001350	0.119601	0.151237	0.282752	0.356806	0.016738	0.192468	0.116531	0.201300	0.533482	0.004019	0.144669	--	--	--	--	--	3.047919	
6360000	-64.218649	135	1	9	Z 0 0 0 Z Z Z 0 0 0 0 0 Z Z 0 Z Z 0 0 Z 	0.000000	1.519476	1.519476	1.519476	0.000000	0.000000	0.000000	1.519476	1.519476	1.519476	1.519476	1.519476	0.000000	0.000000	1.519476	0.000000	0.000000	1.519476	1.519476	0.000000	0.175466	0.000240	0.720625	0.081823	0.021846	0.262797	0.000016	0.722877	0.007535	0.006775	0.400324	0.009496	0.534804	0.009387	0.045989	0.004902	0.000000	0.004556	0.990536	0.000006	0.000000	0.000000	1.000000	0.000000	0.000000	0.039349	0.001909	0.402491	0.001606	0.554644	0.121868	0.000899	0.728050	0.010874	0.138308	0.033824	0.000145	0.919923	0.011656	0.034452	0.084774	0.000064	0.662893	0.240707	0.011562	4.442129	
6365000	-69.097772	276	1	12	0 0 Z Z 0 Z Z 0 Z Z 0 Z Z Z Z Z 0 0 0 Z 	2.639710	2.639710	0.000000	0.000000	2.639710	0.000000	0.000000	2.639710	0.000000	0.000000	2.639710	0.000000	0.000000	0.000000	0.000000	0.000000	2.639710	2.639710	2.639710	0.000000	0.087249	0.366576	0.000000	0.000000	0.546175	0.852626	0.025913	0.000000	0.000000	0.121461	0.199446	0.633886	0.000000	0.000000	0.166667	0.000064	0.000000	0.015793	0.984078	0.000064	0.000000	0.000000	1.000000	0.000000	0.000000	0.002985	0.020610	0.000000	0.000000	0.976405	0.036562	0.083607	0.000000	0.000000	0.879831	0.056660	0.035623	0.000000	0.000000	0.907717	0.077674	0.053527	0.000000	0.000000	0.868798	5.456598	
6370000	-66.834076	502	1	10	Z 0 Z 0 0 0 Z 0 0 0 0 Z Z Z Z Z Z 0 0 Z 	0.000000	2.075758	0.000000	2.075758	2.075758	2.075758	0.000000	2.075758	2.075758	2.075758	2.075758	0.000000	0.000000	0.000000	0.000000	0.000000	0.000000	2.075758	2.075758	0.000000	0.109666	0.338108	0.376041	0.000000	0.176185	0.699596	0.019290	0.280141	0.000000	0.000973	0.079069	0.761992	0.069232	0.000000	0.089707	0.000466	0.000466	0.029762	0.968839	0.000466	0.000000	0.000000	1.000000	0.000000	0.000000	0.067695	0.114259	0.079652	0.000000	0.738393	0.451199	0.160922	0.137758	0.000000	0.250121	0.275851	0.114316	0.453943	0.000000	0.155890	0.081134	0.044389	0.823676	0.000000	0.050801	4.549319	
6375000	-65.829842	461	1	11	0 0 Z 0 0 0 Z 0 0 Z 0 Z Z Z Z Z Z 0 Z Z 	2.481360	2.481360	0.000000	2.481360	2.481360	2.481360	0.000000	2.481360	2.481360	0.000000	2.481360	0.000000	0.000000	0.000000	0.000000	0.000000	0.000000	2.481360	0.000000	0.000000	0.304160	0.347195	0.335691	0.000000	0.012954	0.464479	0.072479	0.462457	0.000000	0.000585	0.455929	0.468871	0.027008	0.000000	0.048193	0.000664	0.000664	0.042992	0.955675	0.000006	0.000000	0.000000	1.000000	0.000000	0.000000	0.105818	0.827166	0.011702	0.000000	0.055314	0.369750	0.556845	0.060770	0.000000	0.012635	0.293155	0.383169	0.310077	0.000000	0.013599	--	--	--	--	--	1.694683	
6380000	-68.455622	156	1	11	0 Z Z Z Z 0 0 0 0 0 Z 0 Z Z Z Z Z 0 0 Z 	1.522903	0.000000	0.000000	0.000000	0.000000	1.522903	1.522903	1.522903	1.522903	1.522903	0.000000	1.522903	0.000000	0.000000	0.000000	0.000000	0.000000	1.522903	1.522903	0.000000	0.110127	0.235593	0.515290	0.000000	0.138989	0.000057	0.006485	0.986379	0.000000	0.007078	0.417623	0.161719	0.367092	0.000000	0.053566	0.000017	0.007087	0.000017	0.992860	0.000017	0.000000	0.000000	1.000000	0.000000	0.000000	0.000016	0.031081	0.316216	0.000000	0.652688	0.000248	0.042546	0.744253	0.000000	0.212953	0.000208	0.030894	0.896355	0.000000	0.072544	0.005160	0.388635	0.503872	0.000000	0.102334	7.460007	
6385000	-67.672788	691	1	11	0 0 Z 0 Z 0 Z 0 0 0 0 Z Z Z Z Z Z 0 Z Z 	2.195252	2.195252	0.000000	2.195252	0.000000	2.195252	0.000000	2.195252	2.195252	2.195252	2.195252	0.000000	0.000000	0.000000	0.000000	0.000000	0.000000	2.195252	0.000000	0.000000	0.314941	0.104032	0.575229	0.000000	0.005798	0.126444	0.005981	0.867565	0.000000	0.000010	0.722838	0.088789	0.184463	0.000000	0.003911	0.000081	0.000081	0.014511	0.985327	0.000000	0.000000	0.000000	1.000000	0.000000	0.000000	0.032981	0.142916	0.823445	0.000000	0.000658	0.081028	0.082320	0.835067	0.000000	0.001585	0.052896	0.053239	0.893157	0.000000	0.000708	0.028381	0.028448	0.942867	0.000000	0.000304	8.740892	
6390000	-68.611142	127	1	10	0 0 Z Z 0 0 Z 0 Z Z 0 Z Z Z Z Z 0 0 0 0 	2.016333	2.016333	0.000000	0.000000	2.016333	2.016333	0.000000	2.016333	0.000000	0.000000	2.016333	0.000000	0.000000	0.000000	0.000000	0.000000	2.016333	2.016333	2.016333	2.016333	0.150497	0.388893	0.000000	0.000000	0.460609	0.827432	0.091609	0.000000	0.000000	0.080959	0.331033	0.562552	0.000000	0.000000	0.106414	0.000028	0.000082	0.009934	0.982788	0.007168	0.000000	0.000000	1.000000	0.000000	0.000000	0.024500	0.220345	0.000000	0.000000	0.755156	0.210064	0.291075	0.000000	0.000000	0.498860	0.228411	0.314992	0.000000	0.000000	0.456598	0.085184	0.173970	0.000000	0.000000	0.740846	2.236197	
6395000	-65.427822	196	1	7	0 0 Z 0 0 0 Z 0 0 0 0 Z Z Z 0 Z Z 0 0 0 	1.519144	1.519144	0.000000	1.519144	1.519144	1.519144	0.000000	1.519144	1.519144	1.519144	1.519144	0.000000	0.000000	0.000000	1.519144	0.000000	0.000000	1.519144	1.519144	1.519144	0.201426	0.231834	0.256484	0.121856	0.188400	0.276825	0.025520	0.689213	0.003789	0.004654	0.277854	0.611177	0.091176	0.000652	0.019142	0.000050	0.000050	0.006388	0.986575	0.006936	0.000000	0.000000	1.000000	0.000000	0.000000	0.027531	0.064257	0.020778	0.000022	0.887411	0.243212	0.112857	0.161894	0.001053	0.480983	0.068037	0.039072	0.772678	0.002748	0.117466	0.052263	0.047872	0.411162	0.319478	0.169225	3.728365	
6400000	-70.844781	742	1	7	0 0 Z 0 Z 0 0 0 0 0 0 0 Z 0 0 Z Z 0 Z Z 	2.060629	2.060629	0.000000	2.060629	0.000000	2.060629	2.060629	2.060629	2.060629	2.060629	2.060629	2.060629	0.000000	2.060629	2.060629	0.000000	0.000000	2.060629	0.000000	0.000000	0.307237	0.052164	0.538439	0.101276	0.000884	0.417235	0.003956	0.574407	0.004394	0.000008	0.820570	0.031138	0.135525	0.011814	0.000953	0.009346	0.091492	0.074829	0.820773	0.003560	0.000000	0.000000	1.000000	0.000000	0.000000	0.061746	0.288758	0.600451	0.011942	0.037104	0.156467	0.081037	0.738267	0.022662	0.001567	0.046257	0.033101	0.891918	0.028461	0.000264	0.023852	0.082381	0.593280	0.299801	0.000685	1.754772	
6405000	-69.169474	360	1	11	0 0 Z Z Z 0 Z 0 0 0 0 0 Z Z Z Z Z 0 Z Z 	2.568700	2.568700	0.000000	0.000000	0.000000	2.568700	0.000000	2.568700	2.568700	2.568700	2.568700	2.568700	0.000000	0.000000	0.000000	0.000000	0.000000	2.568700	0.000000	0.000000	0.445911	0.057109	0.495473	0.000000	0.001507	0.661012	0.006174	0.332781	0.000000	0.000033	0.748803	0.092339	0.152975	0.000000	0.005883	0.000013	0.000012	0.005346	0.994630	0.000000	0.000000	0.000000	1.000000	0.000000	0.000000	0.018590	0.406713	0.570094	0.000000	0.004603	0.329527	0.063971	0.606029	0.000000	0.000474	0.127649	0.048939	0.822775	0.000000	0.000636	--	--	--	--	--	5.759801	
6410000	-67.095509	823	1	7	0 Z 0 Z 0 0 Z 0 0 0 Z 0 0 Z 0 Z 0 0 0 Z 	1.548112	0.000000	1.548112	0.000000	1.548112	1.548112	0.000000	1.548112	1.548112	1.548112	0.000000	1.548112	1.548112	0.000000	1.548112	0.000000	1.548112	1.548112	1.548112	0.000000	0.076883	0.205196	0.392962	0.237180	0.087779	0.000219	0.009591	0.971009	0.009591	0.009591	0.050879	0.609102	0.176498	0.005660	0.157860	0.022147	0.000140	0.000140	0.977435	0.000140	0.000000	0.000000	1.000000	0.000000	0.000000	0.000045	0.054250	0.663632	0.000537	0.281536	0.000120	0.016588	0.935480	0.007510	0.040301	0.000051	0.007786	0.975705	0.006812	0.009646	0.023814	0.028841	0.221296	0.696839	0.029210	2.121725	
6415000	-67.323660	554	1	11	Z 0 Z Z Z 0 Z 0 0 0 Z 0 Z Z Z 0 Z 0 Z 0 	0.000000	3.093060	0.000000	0.000000	0.000000	3.093060	0.000000	3.093060	3.093060	3.093060	0.000000	3.093060	0.000000	0.000000	0.000000	3.093060	0.000000	3.093060	0.000000	3.093060	0.297447	0.276208	0.288609	0.030773	0.106963	0.556825	0.014171	0.428860	0.000001	0.000143	0.208059	0.346468	0.409701	0.001446	0.034326	0.000000	0.000097	0.000089	0.982097	0.017717	0.000000	0.000000	1.000000	0.000000	0.000000	0.005623	0.243384	0.735756	0.000036	0.015201	0.095583	0.028539	0.875757	0.000000	0.000120	0.059083	0.036670	0.903910	0.000001	0.000337	0.067614	0.232029	0.575419	0.023160	0.101777	2.107868	
6420000	-69.998004	135	1	8	0 Z 0 Z 0 Z Z 0 0 0 Z 0 0 0 Z 0 Z 0 0 Z 	1.679390	0.000000	1.679390	0.000000	1.679390	0.000000	0.000000	1.679390	1.679390	1.679390	0.000000	1.679390	1.679390	1.679390	0.000000	1.679390	0.000000	1.679390	1.679390	0.000000	0.000937	0.003358	0.939268	0.009019	0.047418	0.000000	0.000034	0.987842	0.000034	0.012089	0.028362	0.121976	0.721478	0.018018	0.110166	0.007109	0.000012	0.000012	0.992867	0.000000	0.000000	0.000000	1.000000	0.000000	0.000000	0.000011	0.002199	0.432615	0.002190	0.562984	0.000011	0.001147	0.840328	0.001147	0.157367	0.000001	0.000173	0.962369	0.000173	0.037285	0.001782	0.005291	0.900064	0.067810	0.025053	2.628015	
6425000	-62.249805	332	1	9	Z 0 Z Z 0 0 Z 0 0 0 0 0 0 Z Z Z Z 0 0 Z 	0.000000	1.128340	0.000000	0.000000	1.128340	1.128340	0.000000	1.128340	1.128340	1.128340	1.128340	1.128340	1.128340	0.000000	0.000000	0.000000	0.000000	1.128340	1.128340	0.000000	0.029620	0.126539	0.734014	0.035835	0.073992	0.097970	0.013561	0.881917	0.000273	0.006279	0.002841	0.944834	0.041718	0.000003	0.010605	0.000021	0.000021	0.007450	0.992488	0.000021	0.000000	0.000000	1.000000	0.000000	0.000000	0.001193	0.090246	0.362608	0.000001	0.545952	0.035636	0.087553	0.641364	0.000320	0.235127	0.017624	0.034719	0.869494	0.000054	0.078110	--	--	--	--	--	1.973428	
6430000	-62.551995	332	1	10	0 0 Z Z Z 0 Z 0 0 0 0 Z Z Z Z 0 Z 0 0 Z 	1.899409	1.899409	0.000000	0.000000	0.000000	1.899409	0.000000	1.899409	1.899409	1.899409	1.899409	0.000000	0.000000	0.000000	0.000000	1.899409	0.000000	1.899409	1.899409	0.000000	0.191509	0.114531	0.433286	0.140004	0.120671	0.186363	0.015520	0.782530	0.000067	0.015520	0.745551	0.112642	0.109037	0.000111	0.032659	0.000162	0.000162	0.020341	0.979173	0.000162	0.000000	0.000000	1.000000	0.000000	0.000000	0.008692	0.165162	0.049417	0.004314	0.772415	0.084095	0.211491	0.197999	0.019606	0.486809	0.074518	0.172086	0.398455	0.005262	0.349679	--	--	--	--	--	5.773087	
6435000	-67.429064	804	1	9	Z 0 0 0 Z 0 0 0 0 0 Z Z Z Z 0 Z 0 0 Z Z 	0.000000	1.724362	1.724362	1.724362	0.000000	1.724362	1.724362	1.724362	1.724362	1.724362	0.000000	0.000000	0.000000	0.000000	1.724362	0.000000	1.724362	1.724362	0.000000	0.000000	0.199260	0.235869	0.258614	0.168810	0.137448	0.211285	0.006994	0.772960	0.006774	0.001987	0.151442	0.281542	0.186141	0.003937	0.376939	0.003167	0.003167	0.000011	0.993642	0.000011	0.000000	0.000000	1.000000	0.000000	0.000000	0.004509	0.827828	0.138334	0.000067	0.029262	0.021836	0.195741	0.773733	0.002555	0.006135	0.011468	0.024312	0.953102	0.010803	0.000314	0.145326	0.150510	0.266564	0.417747	0.019853	7.559790	
6440000	-65.904680	916	1	12	Z 0 Z Z 0 0 Z 0 0 0 Z 0 Z Z Z Z Z Z Z 0 	0.000000	2.661974	0.000000	0.000000	2.661974	2.661974	0.000000	2.661974	2.661974	2.661974	0.000000	2.661974	0.000000	0.000000	0.000000	0.000000	0.000000	0.000000	0.000000	2.661974	0.068734	0.302626	0.628640	0.000000	0.000000	0.506054	0.081198	0.412748	0.000000	0.000000	0.101728	0.657946	0.240326	0.000000	0.000000	0.000000	0.000000	0.000000	0.999473	0.000527	0.000000	0.000000	1.000000	0.000000	0.000000	0.001398	0.294256	0.704347	0.000000	0.000000	0.116989	0.161309	0.721702	0.000000	0.000000	--	--	--	--	--	0.013851	0.063830	0.922319	0.000000	0.000000	3.409107	
6445000	-64.752756	244	1	5	0 0 0 0 Z 0 Z 0 0 0 0 0 Z Z 0 Z 0 0 0 0 	1.808685	1.808685	1.808685	1.808685	0.000000	1.808685	0.000000	1.808685	1.808685	1.808685	1.808685	1.808685	0.000000	0.000000	1.808685	0.000000	1.808685	1.808685	1.808685	1.808685	0.219159	0.127084	0.388445	0.092118	0.173194	0.153001	0.014664	0.786201	0.013090	0.033044	0.425418	0.254838	0.142542	0.002144	0.175058	0.008591	0.000081	0.008591	0.974146	0.008591	0.000000	0.000000	1.000000	0.000000	0.000000	0.012167	0.061598	0.773092	0.000973	0.152169	0.075340	0.053843	0.763788	0.031420	0.075610	0.014167	0.012007	0.950610	0.009022	0.014194	0.108760	0.045419	0.460805	0.276246	0.108770	1.919391	
6450000	-69.888184	3	1	7	Z 0 Z 0 0 0 Z 0 0 0 0 Z Z 0 0 0 Z 0 0 Z 	0.000000	2.955565	0.000000	2.955565	2.955565	2.955565	0.000000	2.955565	2.955565	2.955565	2.955565	0.000000	0.000000	2.955565	2.955565	2.955565	0.000000	2.955565	2.955565	0.000000	0.115697	0.184012	0.338545	0.236672	0.125074	0.308016	0.088991	0.528434	0.037280	0.037280	0.156133	0.391380	0.193828	0.125978	0.132681	0.000149	0.000149	0.021840	0.977712	0.000149	0.000000	0.000000	1.000000	0.000000	0.000000	0.026245	0.070862	0.029991	0.030254	0.842648	0.275497	0.153043	0.194714	0.089557	0.287189	0.126010	0.077911	0.617857	0.050296	0.127925	0.088120	0.076824	0.445128	0.303820	0.086109	3.487282	
6455000	-67.883546	513	1	7	0 0 0 Z Z 0 Z 0 0 0 0 0 0 Z 0 Z Z 0 0 Z 	1.955790	1.955790	1.955790	0.000000	0.000000	1.955790	0.000000	1.955790	1.955790	1.955790	1.955790	1.955790	1.955790	0.000000	1.955790	0.000000	0.000000	1.955790	1.955790	0.000000	0.285684	0.126041	0.327706	0.188729	0.071840	0.310315	0.009089	0.618813	0.052694	0.009089	0.460471	0.254399	0.187365	0.041530	0.056235	0.000561	0.000000	0.000534	0.998904	0.000000	0.000000	0.000000	1.000000	0.000000	0.000000	0.002116	0.245952	0.208234	0.000166	0.543532	0.115702	0.119330	0.539198	0.028822	0.196948	0.010142	0.010773	0.958876	0.003635	0.016574	0.086412	0.016548	0.644251	0.235355	0.017434	1.244216	
6460000	-64.070633	451	1	12	Z 0 Z Z Z Z 0 0 0 0 Z 0 Z Z Z Z 0 0 Z Z 	0.000000	2.176984	0.000000	0.000000	0.000000	0.000000	2.176984	2.176984	2.176984	2.176984	0.000000	2.176984	0.000000	0.000000	0.000000	0.000000	2.176984	2.176984	0.000000	0.000000	0.327834	0.062123	0.396186	0.000000	0.213857	0.548502	0.000030	0.444586	0.000000	0.006882	0.272487	0.014730	0.605398	0.000000	0.107384	0.000000	0.018229	0.000104	0.981564	0.000104	0.000000	0.000000	1.000000	0.000000	0.000000	0.018849	0.000028	0.975673	0.000000	0.005450	0.067291	0.000001	0.931851	0.000000	0.000856	0.012583	0.000000	0.987388	0.000000	0.000029	0.209437	0.174892	0.377148	0.000000	0.238523	2.641147	
6465000	-64.895355	135	1	7	0 Z Z 0 0 0 Z 0 0 0 0 0 Z Z Z 0 Z 0 0 0 	1.066129	0.000000	0.000000	1.066129	1.066129	1.066129	0.000000	1.066129	1.066129	1.066129	1.066129	1.066129	0.000000	0.000000	0.000000	1.066129	0.000000	1.066129	1.066129	1.066129	0.017105	0.232203	0.694635	0.000504	0.055554	0.000091	0.005217	0.989875	0.000006	0.004813	0.298411	0.636295	0.057031	0.000021	0.008242	0.000002	0.000006	0.002364	0.995139	0.002489	0.000000	0.000000	1.000000	0.000000	0.000000	0.001791	0.030348	0.421819	0.000907	0.545135	0.000682	0.017704	0.881307	0.000314	0.099992	0.000076	0.006694	0.978224	0.000029	0.014976	0.000412	0.011154	0.915157	0.009591	0.063686	2.047358	
6470000	-67.502122	962	1	6	Z 0 Z 0 Z 0 0 0 0 0 Z 0 Z 0 Z 0 0 0 0 0 	0.000000	1.659920	0.000000	1.659920	0.000000	1.659920	1.659920	1.659920	1.659920	1.659920	0.000000	1.659920	0.000000	1.659920	0.000000	1.659920	1.659920	1.659920	1.659920	1.659920	0.070221	0.228227	0.489442	0.040281	0.171829	0.107356	0.008101	0.868601	0.000110	0.015831	0.156527	0.312986	0.271089	0.027865	0.231534	0.000008	0.005607	0.000030	0.989172	0.005182	0.000000	0.000000	1.000000	0.000000	0.000000	0.010029	0.127623	0.620227	0.000970	0.241151	0.047833	0.048688	0.829142	0.002059	0.072278	0.013608	0.012508	0.959305	0.000158	0.014420	0.048471	0.196133	0.511357	0.067985	0.176054	2.955260	
6475000	-66.421705	51	1	6	0 0 Z 0 Z 0 Z 0 0 0 0 Z Z 0 0 Z 0 0 0 0 	2.093315	2.093315	0.000000	2.093315	0.000000	2.093315	0.000000	2.093315	2.093315	2.093315	2.093315	0.000000	0.000000	2.093315	2.093315	0.000000	2.093315	2.093315	2.093315	2.093315	0.231164	0.184731	0.222644	0.159015	0.202445	0.565644	0.007016	0.365100	0.004227	0.058012	0.476800	0.165097	0.153523	0.029589	0.174991	0.003103	0.003103	0.046958	0.899878	0.046958	0.000000	0.000000	1.000000	0.000000	0.000000	0.039754	0.141440	0.064787	0.004032	0.749987	0.356874	0.064971	0.159316	0.008445	0.410393	0.174755	0.064838	0.566651	0.021807	0.171949	0.057066	0.026264	0.555861	0.172192	0.188616	9.264485	
6480000	-63.208763	332	1	10	0 0 Z 0 0 Z Z 0 0 Z 0 Z Z Z 0 Z Z 0 0 Z 	1.476473	1.476473	0.000000	1.476473	1.476473	0.000000	0.000000	1.476473	1.476473	0.000000	1.476473	0.000000	0.000000	0.000000	1.476473	0.000000	0.000000	1.476473	1.476473	0.000000	0.208286	0.046970	0.404552	0.161016	0.179176	0.076261	0.000754	0.905142	0.009175	0.008669	0.402803	0.583499	0.001399	0.000001	0.012298	0.000061	0.000000	0.014799	0.985078	0.000061	0.000000	0.000000	1.000000	0.000000	0.000000	0.051081	0.016709	0.008997	0.000022	0.923192	0.190366	0.041625	0.104059	0.002766	0.661184	0.152122	0.012161	0.364212	0.006020	0.465486	--	--	--	--	--	1.409999	
6485000	-66.737351	401	1	7	Z 0 Z 0 0 0 Z 0 0 0 0 0 0 Z 0 Z Z 0 0 Z 	0.000000	0.817462	0.000000	0.817462	0.817462	0.817462	0.000000	0.817462	0.817462	0.817462	0.817462	0.817462	0.817462	0.000000	0.817462	0.000000	0.000000	0.817462	0.817462	0.000000	0.005129	0.108437	0.828889	0.042006	0.015539	0.026190	0.002571	0.966927	0.002588	0.001724	0.013478	0.944646	0.032895	0.000589	0.008392	0.000002	0.000002	0.002295	0.997700	0.000002	0.000000	0.000000	1.000000	0.000000	0.000000	0.004557	0.016405	0.363265	0.000042	0.615731	0.017965	0.016061	0.836383	0.005223	0.124368	0.008226	0.007986	0.956267	0.005901	0.021621	--	--	--	--	--	6.078640	
6490000	-68.855624	556	1	6	0 0 0 0 Z 0 Z 0 0 Z 0 0 0 Z 0 Z 0 0 0 Z 	1.553199	1.553199	1.553199	1.553199	0.000000	1.553199	0.000000	1.553199	1.553199	0.000000	1.553199	1.553199	1.553199	0.000000	1.553199	0.000000	1.553199	1.553199	1.553199	0.000000	0.209905	0.147816	0.252234	0.202119	0.187925	0.215217	0.008590	0.718188	0.029588	0.028417	0.474017	0.179875	0.037977	0.011345	0.296786	0.029740	0.000420	0.034795	0.933866	0.001179	0.000000	0.000000	1.000000	0.000000	0.000000	0.047277	0.292150	0.138919	0.001600	0.520055	0.142110	0.192693	0.329042	0.029638	0.306518	0.097007	0.126369	0.565066	0.033314	0.178245	0.149590	0.053950	0.434595	0.275003	0.086862	4.465849	
6495000	-65.221437	637	1	8	Z 0 Z 0 0 0 Z 0 0 0 0 0 0 0 Z Z Z 0 Z Z 	0.000000	1.169822	0.000000	1.169822	1.169822	1.169822	0.000000	1.169822	1.169822	1.169822	1.169822	1.169822	1.169822	1.169822	0.000000	0.000000	0.000000	1.169822	0.000000	0.000000	0.049078	0.342539	0.565277	0.033096	0.010009	0.199166	0.021312	0.778032	0.001448	0.000042	0.040913	0.841347	0.084020	0.023699	0.010021	0.000020	0.000020	0.007798	0.992162	0.000000	0.000000	0.000000	1.000000	0.000000	0.000000	0.000639	0.253517	0.745186	0.000025	0.000634	0.025422	0.040924	0.932831	0.000708	0.000115	0.007265	0.008429	0.984237	0.000054	0.000015	0.006522	0.006653	0.966142	0.020668	0.000015	4.201679	
6500000	-64.157050	332	1	12	0 0 Z Z Z Z Z 0 0 0 0 0 Z Z Z Z Z 0 Z Z 	1.142480	1.142480	0.000000	0.000000	0.000000	0.000000	0.000000	1.142480	1.142480	1.142480	1.142480	1.142480	0.000000	0.000000	0.000000	0.000000	0.000000	1.142480	0.000000	0.000000	0.079736	0.000000	0.920264	0.000000	0.000000	0.092368	0.000000	0.907632	0.000000	0.000000	0.765636	0.000000	0.234364	0.000000	0.000000	0.000018	0.000000	0.006828	0.993154	0.000000	0.000000	0.000000	1.000000	0.000000	0.000000	0.004892	0.000000	0.995108	0.000000	0.000000	0.052245	0.000000	0.947755	0.000000	0.000000	0.018693	0.000000	0.981307	0.000000	0.000000	--	--	--	--	--	1.654232	
6505000	-63.054921	51	1	9	0 0 Z Z 0 0 Z 0 0 0 0 Z Z Z 0 Z Z 0 0 Z 	1.926211	1.926211	0.000000	0.000000	1.926211	1.926211	0.000000	1.926211	1.926211	1.926211	1.926211	0.000000	0.000000	0.000000	1.926211	0.000000	0.000000	1.926211	1.926211	0.000000	0.229931	0.232339	0.243897	0.108931	0.184903	0.573942	0.053439	0.363826	0.003213	0.005580	0.287566	0.520574	0.113227	0.003001	0.075632	0.000518	0.000518	0.033481	0.964966	0.000518	0.000000	0.000000	1.000000	0.000000	0.000000	0.001791	0.076952	0.022070	0.000049	0.899138	0.114960	0.247024	0.132543	0.001496	0.503978	0.076618	0.141763	0.521957	0.010230	0.249432	0.017938	0.030104	0.710625	0.191760	0.049574	1.830830	
6510000	-70.740735	953	1	8	0 0 0 0 Z 0 Z 0 0 0 0 Z 0 Z Z Z 0 Z Z 0 	1.790184	1.790184	1.790184	1.790184	0.000000	1.790184	0.000000	1.790184	1.790184	1.790184	1.790184	0.000000	1.790184	0.000000	0.000000	0.000000	1.790184	0.000000	0.000000	1.790184	0.150796	0.070540	0.774254	0.002289	0.002121	0.231164	0.010331	0.754979	0.001763	0.001763	0.551011	0.197070	0.220439	0.015541	0.015940	0.005254	0.000030	0.005242	0.983820	0.005654	0.000000	0.000000	1.000000	0.000000	0.000000	0.018317	0.525654	0.456016	0.000005	0.000008	0.093890	0.139219	0.764538	0.001176	0.001177	0.018345	0.024806	0.956683	0.000083	0.000083	0.026226	0.010782	0.961821	0.000881	0.000290	0.553108	
6515000	-63.241356	823	1	11	Z 0 Z Z Z 0 Z 0 0 0 0 0 Z Z Z Z 0 0 Z Z 	0.000000	1.373193	0.000000	0.000000	0.000000	1.373193	0.000000	1.373193	1.373193	1.373193	1.373193	1.373193	0.000000	0.000000	0.000000	0.000000	1.373193	1.373193	0.000000	0.000000	0.009743	0.244297	0.735610	0.000000	0.010350	0.180769	0.005040	0.813254	0.000000	0.000938	0.005880	0.639935	0.110669	0.000000	0.243516	0.000051	0.000047	0.010627	0.989274	0.000000	0.000000	0.000000	1.000000	0.000000	0.000000	0.000614	0.086779	0.903465	0.000000	0.009141	0.029062	0.014361	0.955970	0.000000	0.000607	0.008334	0.006439	0.985180	0.000000	0.000048	0.015712	0.013624	0.970411	0.000000	0.000253	7.246656	
6520000	-62.322093	950	1	14	Z 0 0 Z Z 0 Z 0 0 0 Z Z Z Z Z Z Z Z Z Z 	0.000000	3.852386	3.852386	0.000000	0.000000	3.852386	0.000000	3.852386	3.852386	3.852386	0.000000	0.000000	0.000000	0.000000	0.000000	0.000000	0.000000	0.000000	0.000000	0.000000	0.085912	0.141314	0.772774	0.000000	0.000000	0.367921	0.022700	0.609379	0.000000	0.000000	0.046552	0.481088	0.472360	0.000000	0.000000	0.014479	0.000000	0.000064	0.985457	0.000000	0.000000	0.000000	1.000000	0.000000	0.000000	0.000343	0.736806	0.262851	0.000000	0.000000	0.061260	0.161002	0.777738	0.000000	0.000000	0.020374	0.030312	0.949314	0.000000	0.000000	0.311647	0.013136	0.675217	0.000000	0.000000	3.356409	
6525000	-68.153540	979	1	7	0 0 Z 0 0 0 Z 0 0 0 0 0 0 Z 0 Z Z 0 Z Z 	0.657244	0.657244	0.000000	0.657244	0.657244	0.657244	0.000000	0.657244	0.657244	0.657244	0.657244	0.657244	0.657244	0.000000	0.657244	0.000000	0.000000	0.657244	0.000000	0.000000	0.021852	0.021667	0.759531	0.196945	0.000004	0.094365	0.003818	0.897723	0.004094	0.000000	0.488678	0.483544	0.024492	0.001728	0.001559	0.000008	0.000008	0.005229	0.994754	0.000000	0.000000	0.000000	1.000000	0.000000	0.000000	0.006135	0.084070	0.907331	0.001099	0.001365	0.009017	0.009499	0.978240	0.003229	0.000014	0.002582	0.002603	0.992393	0.002421	0.000002	--	--	--	--	--	0.935561	
6530000	-66.776025	583	1	9	0 0 Z 0 Z 0 0 0 0 Z 0 Z Z Z Z Z 0 0 0 Z 	1.357357	1.357357	0.000000	1.357357	0.000000	1.357357	1.357357	1.357357	1.357357	0.000000	1.357357	0.000000	0.000000	0.000000	0.000000	0.000000	1.357357	1.357357	1.357357	0.000000	0.339151	0.103974	0.316234	0.000000	0.240641	0.117419	0.004508	0.865149	0.000000	0.012924	0.826960	0.047501	0.002139	0.000000	0.123400	0.000064	0.007487	0.007487	0.984898	0.000064	0.000000	0.000000	1.000000	0.000000	0.000000	0.020150	0.025736	0.002337	0.000000	0.951778	0.168269	0.082327	0.061032	0.000000	0.688372	0.145675	0.083255	0.342513	0.000000	0.428557	0.112214	0.236149	0.455660	0.000000	0.195978	9.261438	
6535000	-68.805322	70	1	7	0 0 Z 0 Z 0 Z 0 0 0 0 0 Z 0 0 Z Z 0 0 Z 	1.484436	1.484436	0.000000	1.484436	0.000000	1.484436	0.000000	1.484436	1.484436	1.484436	1.484436	1.484436	0.000000	1.484436	1.484436	0.000000	0.000000	1.484436	1.484436	0.000000	0.216594	0.044680	0.490848	0.212611	0.035266	0.532668	0.002436	0.460025	0.002436	0.002436	0.758070	0.060199	0.152157	0.014169	0.015406	0.000001	0.000001	0.001326	0.998672	0.000001	0.000000	0.000000	1.000000	0.000000	0.000000	0.038005	0.145437	0.367257	0.007321	0.441980	0.190119	0.045682	0.642120	0.008662	0.113417	0.048702	0.025070	0.873249	0.016827	0.036152	0.065499	0.061579	0.381986	0.427519	0.063417	7.871610	
6540000	-69.816582	410	1	6	0 0 Z 0 0 0 Z 0 0 0 Z Z Z Z 0 0 0 0 0 0 	1.440323	1.440323	0.000000	1.440323	1.440323	1.440323	0.000000	1.440323	1.440323	1.440323	0.000000	0.000000	0.000000	0.000000	1.440323	1.440323	1.440323	1.440323	1.440323	1.440323	0.148805	0.214355	0.050213	0.211529	0.375097	0.147737	0.014831	0.817999	0.005008	0.014426	0.301477	0.530757	0.090172	0.002549	0.075046	0.000046	0.000046	0.000000	0.988486	0.011422	0.000000	0.000000	1.000000	0.000000	0.000000	0.024392	0.217486	0.014543	0.008931	0.734648	0.103722	0.196497	0.143354	0.033383	0.523044	0.087912	0.127725	0.487253	0.047816	0.249295	0.033237	0.040552	0.024511	0.562696	0.339003	5.091030	
6545000	-64.133347	135	1	7	0 0 Z 0 0 0 0 0 0 Z 0 Z 0 Z 0 Z Z 0 0 Z 	1.246582	1.246582	0.000000	1.246582	1.246582	1.246582	1.246582	1.246582	1.246582	0.000000	1.246582	0.000000	1.246582	0.000000	1.246582	0.000000	0.000000	1.246582	1.246582	0.000000	0.207646	0.424825	0.224842	0.083127	0.059560	0.153121	0.016361	0.808564	0.016817	0.005137	0.377941	0.604888	0.003171	0.003079	0.010921	0.000013	0.003384	0.003594	0.992997	0.000013	0.000000	0.000000	1.000000	0.000000	0.000000	0.049008	0.051813	0.017428	0.001373	0.880378	0.201709	0.092068	0.155582	0.007994	0.542647	0.090697	0.050746	0.631816	0.011015	0.215725	0.033087	0.086497	0.627422	0.190860	0.062134	4.212769	
6550000	-62.063676	451	1	11	Z 0 Z Z Z 0 Z 0 0 0 0 0 Z Z Z Z Z 0 0 Z 	0.000000	2.208542	0.000000	0.000000	0.000000	2.208542	0.000000	2.208542	2.208542	2.208542	2.208542	2.208542	0.000000	0.000000	0.000000	0.000000	0.000000	2.208542	2.208542	0.000000	0.194669	0.269314	0.282207	0.000000	0.253810	0.602549	0.007538	0.382374	0.000000	0.007538	0.131915	0.395119	0.308241	0.000000	0.164726	0.000100	0.000100	0.014007	0.985694	0.000100	0.000000	0.000000	1.000000	0.000000	0.000000	0.005775	0.163446	0.351428	0.000000	0.479351	0.067308	0.049066	0.755075	0.000000	0.128550	0.014773	0.013544	0.950918	0.000000	0.020765	0.218769	0.219630	0.341523	0.000000	0.220079	3.778799	
6555000	-70.343503	709	1	10	0 0 Z Z 0 0 0 0 Z 0 0 0 Z Z Z Z Z Z Z 0 	3.481566	3.481566	0.000000	0.000000	3.481566	3.481566	3.481566	3.481566	0.000000	3.481566	3.481566	3.481566	0.000000	0.000000	0.000000	0.000000	0.000000	0.000000	0.000000	3.481566	0.782175	0.157654	0.060170	0.000000	0.000000	0.912332	0.070599	0.017068	0.000000	0.000000	0.747907	0.231461	0.020632	0.000000	0.000000	0.000009	0.002726	0.003152	0.990932	0.003181	0.000000	0.000000	1.000000	0.000000	0.000000	0.039721	0.230832	0.729447	0.000000	0.000000	0.727709	0.189721	0.082570	0.000000	0.000000	0.622232	0.150553	0.227215	0.000000	0.000000	0.436742	0.220720	0.342538	0.000000	0.000000	7.403185	
6560000	-65.205561	847	1	9	0 Z Z Z Z 0 Z 0 0 0 0 0 Z Z 0 0 0 0 Z Z 	1.569001	0.000000	0.000000	0.000000	0.000000	1.569001	0.000000	1.569001	1.569001	1.569001	1.569001	1.569001	0.000000	0.000000	1.569001	1.569001	1.569001	1.569001	0.000000	0.000000	0.016696	0.162196	0.679849	0.128738	0.012521	0.000480	0.014965	0.969481	0.014965	0.000108	0.315159	0.280749	0.184482	0.008487	0.211124	0.000000	0.000075	0.014317	0.985607	0.000000	0.000000	0.000000	1.000000	0.000000	0.000000	0.000147	0.185280	0.670424	0.032017	0.112132	0.000021	0.014764	0.980439	0.004606	0.000170	0.000056	0.015469	0.970497	0.013920	0.000058	0.000018	0.006427	0.725640	0.267896	0.000018	5.420114	
6565000	-72.706069	740	1	10	0 Z Z 0 0 Z Z 0 0 Z 0 0 Z 0 Z Z Z 0 0 Z 	2.505034	0.000000	0.000000	2.505034	2.505034	0.000000	0.000000	2.505034	2.505034	0.000000	2.505034	2.505034	0.000000	2.505034	0.000000	0.000000	0.000000	2.505034	2.505034	0.000000	0.068792	0.069745	0.639946	0.005571	0.215947	0.003233	0.000681	0.968820	0.000003	0.027262	0.384456	0.394269	0.091038	0.027824	0.102414	0.000000	0.000000	0.016839	0.983061	0.000099	0.000000	0.000000	1.000000	0.000000	0.000000	0.002438	0.003539	0.458378	0.000006	0.535639	--	--	--	--	--	0.000046	0.000039	0.981294	0.000000	0.018621	0.000495	0.000495	0.958013	0.004814	0.036183	7.993477	
6570000	-68.769033	637	1	8	0 Z 0 Z 0 0 0 0 0 0 0 0 Z Z 0 Z 0 Z Z Z 	0.842181	0.000000	0.842181	0.000000	0.842181	0.842181	0.842181	0.842181	0.842181	0.842181	0.842181	0.842181	0.000000	0.000000	0.842181	0.000000	0.842181	0.000000	0.000000	0.000000	0.032290	0.362773	0.559174	0.045537	0.000226	0.000044	0.004399	0.991500	0.004057	0.000000	0.036881	0.838578	0.123676	0.000310	0.000556	0.004842	0.004528	0.004528	0.986097	0.000006	0.000000	0.000000	1.000000	0.000000	0.000000	0.000022	0.442429	0.557524	0.000026	0.000000	0.000091	0.035266	0.962098	0.002545	0.000000	0.000012	0.004193	0.992886	0.002909	0.000000	0.001331	0.030755	0.743017	0.224896	0.000001	1.719014	
6575000	-64.277625	135	1	8	0 0 Z Z 0 0 Z 0 0 0 0 Z Z 0 Z 0 Z 0 0 Z 	1.170403	1.170403	0.000000	0.000000	1.170403	1.170403	0.000000	1.170403	1.170403	1.170403	1.170403	0.000000	0.000000	1.170403	0.000000	1.170403	0.000000	1.170403	1.170403	0.000000	0.084844	0.231734	0.594759	0.039452	0.049211	0.185796	0.017165	0.792239	0.000059	0.004740	0.179385	0.749844	0.046734	0.009838	0.014199	0.000003	0.000003	0.003001	0.996991	0.000003	0.000000	0.000000	1.000000	0.000000	0.000000	0.001482	0.050449	0.034731	0.003454	0.909884	0.024638	0.101129	0.280082	0.005624	0.588527	0.012740	0.040118	0.772943	0.001106	0.173093	0.008722	0.013978	0.868905	0.073668	0.034727	7.708871	
6580000	-66.492787	135	1	5	0 0 0 0 0 Z Z 0 0 Z 0 Z 0 Z 0 0 0 0 0 0 	1.437755	1.437755	1.437755	1.437755	1.437755	0.000000	0.000000	1.437755	1.437755	0.000000	1.437755	0.000000	1.437755	0.000000	1.437755	1.437755	1.437755	1.437755	1.437755	1.437755	0.295395	0.112884	0.237684	0.128279	0.225757	0.142989	0.001264	0.815598	0.020734	0.019415	0.267893	0.643410	0.004525	0.008488	0.075685	0.005078	0.000025	0.005438	0.984381	0.005078	0.000000	0.000000	1.000000	0.000000	0.000000	0.057411	0.005219	0.042484	0.059053	0.835833	0.151427	0.012485	0.285988	0.092512	0.457588	0.053816	0.001667	0.774082	0.043066	0.127370	0.073108	0.003294	0.600774	0.207472	0.115352	3.573692	
6585000	-65.466472	727	1	5	0 0 0 0 0 0 0 0 0 0 0 0 Z Z Z Z Z 0 0 0 	0.973831	0.973831	0.973831	0.973831	0.973831	0.973831	0.973831	0.973831	0.973831	0.973831	0.973831	0.973831	0.000000	0.000000	0.000000	0.000000	0.000000	0.973831	0.973831	0.973831	0.102590	0.261426	0.580558	0.000000	0.055427	0.043066	0.006435	0.946400	0.000000	0.004099	0.170651	0.783768	0.039712	0.000000	0.005870	0.000874	0.000874	0.000874	0.996505	0.000874	0.000000	0.000000	1.000000	0.000000	0.000000	0.013936	0.057187	0.493754	0.000000	0.435123	0.027394	0.028715	0.849059	0.000000	0.094832	0.006395	0.006521	0.974020	0.000000	0.013064	--	--	--	--	--	0.807298	
6590000	-66.574066	438	1	9	0 0 Z Z 0 Z 0 0 0 0 0 0 Z 0 Z Z Z 0 Z Z 	1.466029	1.466029	0.000000	0.000000	1.466029	0.000000	1.466029	1.466029	1.466029	1.466029	1.466029	1.466029	0.000000	1.466029	0.000000	0.000000	0.000000	1.466029	0.000000	0.000000	0.162232	0.009853	0.827663	0.000154	0.000097	0.600338	0.000456	0.399206	0.000000	0.000000	0.397334	0.314864	0.261343	0.010341	0.016119	0.000032	0.005222	0.005222	0.989516	0.000009	0.000000	0.000000	1.000000	0.000000	0.000000	0.008841	0.003491	0.987468	0.000002	0.000198	0.111382	0.000691	0.887923	0.000001	0.000002	0.105319	0.001647	0.893007	0.000014	0.000014	0.046173	0.004483	0.949009	0.000320	0.000016	3.300557	
6595000	-68.707408	467	1	12	0 0 Z Z 0 0 Z 0 0 Z 0 Z 0 Z Z Z Z Z Z Z 	2.642465	2.642465	0.000000	0.000000	2.642465	2.642465	0.000000	2.642465	2.642465	0.000000	2.642465	0.000000	2.642465	0.000000	0.000000	0.000000	0.000000	0.000000	0.000000	0.000000	0.280075	0.151719	0.296594	0.271612	0.000000	0.284005	0.027835	0.686556	0.001604	0.000000	0.398281	0.576073	0.015631	0.010015	0.000000	0.000340	0.000298	0.031836	0.967526	0.000000	0.000000	0.000000	1.000000	0.000000	0.000000	0.031640	0.967126	0.001009	0.000225	0.000000	0.215336	0.753342	0.027326	0.003996	0.000000	0.362004	0.393913	0.209451	0.034632	0.000000	0.239450	0.168973	0.330920	0.260656	0.000000	6.006904	
6600000	-68.027182	352	1	9	0 Z Z 0 Z 0 Z 0 0 0 0 0 Z Z Z 0 0 0 Z Z 	1.565396	0.000000	0.000000	1.565396	0.000000	1.565396	0.000000	1.565396	1.565396	1.565396	1.565396	1.565396	0.000000	0.000000	0.000000	1.565396	1.565396	1.565396	0.000000	0.000000	0.009564	0.104000	0.850454	0.029670	0.006313	0.000008	0.005451	0.994534	0.000000	0.000007	0.618961	0.110013	0.147370	0.001314	0.122342	0.000000	0.000002	0.002360	0.997638	0.000000	0.000000	0.000000	1.000000	0.000000	0.000000	0.000217	0.102151	0.893295	0.000001	0.004335	0.000150	0.029491	0.970175	0.000000	0.000184	0.000038	0.013002	0.986921	0.000000	0.000039	--	--	--	--	--	6.041039	
6605000	-61.929474	332	1	11	0 0 Z Z Z 0 Z 0 0 Z 0 Z Z Z 0 Z Z 0 0 Z 	1.769460	1.769460	0.000000	0.000000	0.000000	1.769460	0.000000	1.769460	1.769460	0.000000	1.769460	0.000000	0.000000	0.000000	1.769460	0.000000	0.000000	1.769460	1.769460	0.000000	0.241256	0.213619	0.240074	0.087089	0.217961	0.121840	0.012486	0.840703	0.012486	0.012486	0.773376	0.183328	0.003169	0.000004	0.040123	0.000134	0.000134	0.020549	0.979049	0.000134	0.000000	0.000000	1.000000	0.000000	0.000000	0.006996	0.151630	0.000949	0.000003	0.840422	0.062590	0.252083	0.018960	0.000566	0.665800	0.069220	0.256032	0.070164	0.001541	0.603043	--	--	--	--	--	8.740150	
6610000	-69.207205	987	1	9	0 0 Z 0 Z 0 Z 0 0 Z Z 0 0 Z Z 0 Z 0 Z 0 	2.740516	2.740516	0.000000	2.740516	0.000000	2.740516	0.000000	2.740516	2.740516	0.000000	0.000000	2.740516	2.740516	0.000000	0.000000	2.740516	0.000000	2.740516	0.000000	2.740516	0.286411	0.139618	0.452214	0.083035	0.038722	0.195453	0.017908	0.783669	0.002675	0.000295	0.598342	0.155688	0.105679	0.091429	0.048863	0.000000	0.000000	0.000000	0.999923	0.000077	0.000000	0.000000	1.000000	0.000000	0.000000	0.036780	0.138054	0.822943	0.000170	0.002053	0.100363	0.079092	0.815234	0.003044	0.002267	0.077868	0.071827	0.846526	0.002002	0.001778	0.165004	0.162098	0.535457	0.081536	0.055904	2.596018	
6615000	-64.475551	244	1	8	0 0 Z Z Z 0 Z 0 0 0 0 0 Z Z Z 0 0 0 0 Z 	0.872105	0.872105	0.000000	0.000000	0.000000	0.872105	0.000000	0.872105	0.872105	0.872105	0.872105	0.872105	0.000000	0.000000	0.000000	0.872105	0.872105	0.872105	0.872105	0.000000	0.063978	0.127302	0.704778	0.006753	0.097188	0.069640	0.002948	0.920196	0.000006	0.007210	0.158817	0.435259	0.087711	0.001222	0.316992	0.000001	0.000001	0.001959	0.998037	0.000001	0.000000	0.000000	1.000000	0.000000	0.000000	0.000608	0.024286	0.883049	0.000013	0.092044	0.015131	0.010545	0.956080	0.000050	0.018195	0.001804	0.001610	0.994650	0.000001	0.001936	0.011403	0.011380	0.941966	0.023831	0.011420	3.120254	
6620000	-68.004919	911	1	7	0 0 Z Z 0 0 Z 0 0 0 0 0 Z Z Z 0 Z 0 0 0 	1.811323	1.811323	0.000000	0.000000	1.811323	1.811323	0.000000	1.811323	1.811323	1.811323	1.811323	1.811323	0.000000	0.000000	0.000000	1.811323	0.000000	1.811323	1.811323	1.811323	0.220187	0.288145	0.386579	0.003912	0.101176	0.367944	0.041184	0.583105	0.000021	0.007746	0.317170	0.601896	0.067342	0.000040	0.013551	0.000034	0.000118	0.009590	0.979486	0.010771	0.000000	0.000000	1.000000	0.000000	0.000000	0.004458	0.310606	0.251730	0.001990	0.431216	0.107505	0.179449	0.594673	0.000691	0.117682	0.022380	0.034183	0.920911	0.000036	0.022490	0.009147	0.018365	0.870043	0.018134	0.084312	6.952177	
6625000	-62.004725	314	1	9	0 0 Z 0 0 0 Z 0 0 Z 0 Z Z Z 0 Z Z 0 0 Z 	1.800493	1.800493	0.000000	1.800493	1.800493	1.800493	0.000000	1.800493	1.800493	0.000000	1.800493	0.000000	0.000000	0.000000	1.800493	0.000000	0.000000	1.800493	1.800493	0.000000	0.251123	0.252555	0.249372	0.053559	0.193391	0.328542	0.038451	0.618392	0.006481	0.008134	0.439185	0.527443	0.008232	0.000051	0.025089	0.003954	0.003954	0.092842	0.895296	0.003954	0.000000	0.000000	1.000000	0.000000	0.000000	0.059003	0.096991	0.010213	0.000042	0.833751	0.250343	0.186890	0.062641	0.002164	0.497962	0.226216	0.191996	0.193425	0.009739	0.378624	--	--	--	--	--	2.501080	
6630000	-66.087114	198	1	8	Z 0 Z 0 0 0 0 0 0 0 0 0 Z Z Z Z Z 0 0 Z 	0.000000	1.302622	0.000000	1.302622	1.302622	1.302622	1.302622	1.302622	1.302622	1.302622	1.302622	1.302622	0.000000	0.000000	0.000000	0.000000	0.000000	1.302622	1.302622	0.000000	0.016042	0.423461	0.503636	0.000000	0.056861	0.455799	0.025777	0.515608	0.000000	0.002816	0.031894	0.866393	0.074482	0.000000	0.027231	0.000003	0.002985	0.002985	0.994016	0.000011	0.000000	0.000000	1.000000	0.000000	0.000000	0.014162	0.044334	0.528891	0.000000	0.412613	0.142800	0.038589	0.735575	0.000000	0.083036	0.033099	0.012029	0.933911	0.000000	0.020961	--	--	--	--	--	7.287375	
6635000	-66.201661	637	1	8	0 0 Z 0 Z 0 Z 0 0 0 0 0 Z Z Z 0 0 Z 0 Z 	0.934863	0.934863	0.000000	0.934863	0.000000	0.934863	0.000000	0.934863	0.934863	0.934863	0.934863	0.934863	0.000000	0.000000	0.000000	0.934863	0.934863	0.000000	0.934863	0.000000	0.344426	0.043712	0.527513	0.001243	0.083106	0.159598	0.004272	0.821256	0.000018	0.014857	0.864402	0.053803	0.071824	0.000013	0.009959	0.000008	0.000008	0.004803	0.995173	0.000008	0.000000	0.000000	1.000000	0.000000	0.000000	0.002812	0.535957	0.460479	0.000000	0.000751	0.031011	0.061452	0.903014	0.000004	0.004518	0.005571	0.007449	0.983151	0.000003	0.003826	0.004249	0.004420	0.979305	0.007943	0.004083	2.260563	
6640000	-63.823370	451	1	9	Z 0 0 Z Z 0 Z 0 0 0 Z 0 Z Z Z Z 0 0 0 0 	0.000000	1.515416	1.515416	0.000000	0.000000	1.515416	0.000000	1.515416	1.515416	1.515416	0.000000	1.515416	0.000000	0.000000	0.000000	0.000000	1.515416	1.515416	1.515416	1.515416	0.158368	0.259119	0.320310	0.000000	0.262203	0.459959	0.006650	0.481990	0.000000	0.051402	0.030443	0.449174	0.255602	0.000000	0.264780	0.009706	0.000030	0.000103	0.981398	0.008764	0.000000	0.000000	1.000000	0.000000	0.000000	0.003526	0.141284	0.542939	0.000000	0.312252	0.023547	0.021909	0.849041	0.000000	0.105503	0.004264	0.004744	0.982892	0.000000	0.008100	0.302003	0.156182	0.265014	0.000000	0.276801	4.596373	
6645000	-62.594420	93	1	10	0 0 Z Z Z 0 Z 0 0 0 0 0 0 Z Z Z Z 0 Z Z 	1.416006	1.416006	0.000000	0.000000	0.000000	1.416006	0.000000	1.416006	1.416006	1.416006	1.416006	1.416006	1.416006	0.000000	0.000000	0.000000	0.000000	1.416006	0.000000	0.000000	0.374162	0.076606	0.374641	0.169346	0.005246	0.494884	0.003025	0.499105	0.002979	0.000006	0.768190	0.090460	0.131057	0.008576	0.001717	0.000010	0.000009	0.005220	0.994761	0.000000	0.000000	0.000000	1.000000	0.000000	0.000000	0.011274	0.139710	0.818705	0.000017	0.030293	0.044010	0.017616	0.938132	0.000061	0.000180	0.012081	0.008681	0.979193	0.000028	0.000018	0.063045	0.049322	0.750582	0.135940	0.001111	8.151436	
6650000	-67.895087	51	1	7	0 0 0 0 Z 0 Z 0 0 Z 0 Z 0 Z 0 Z 0 0 Z 0 	1.312413	1.312413	1.312413	1.312413	0.000000	1.312413	0.000000	1.312413	1.312413	0.000000	1.312413	0.000000	1.312413	0.000000	1.312413	0.000000	1.312413	1.312413	0.000000	1.312413	0.258127	0.175602	0.237298	0.174260	0.154714	0.515367	0.002519	0.440583	0.036918	0.004614	0.525356	0.267302	0.008751	0.008108	0.190483	0.023224	0.000602	0.026479	0.926645	0.023049	0.000000	0.000000	1.000000	0.000000	0.000000	0.085708	0.737066	0.018892	0.001165	0.157168	0.565327	0.233935	0.111538	0.010380	0.078819	0.189508	0.094064	0.682291	0.027332	0.006806	0.159060	0.015221	0.596363	0.218406	0.010950	2.311436	
6655000	-65.558613	78	1	7	Z 0 0 Z 0 0 Z 0 0 0 Z 0 Z 0 Z Z 0 0 0 0 	0.000000	1.123290	1.123290	0.000000	1.123290	1.123290	0.000000	1.123290	1.123290	1.123290	0.000000	1.123290	0.000000	1.123290	0.000000	0.000000	1.123290	1.123290	1.123290	1.123290	0.090560	0.287462	0.355529	0.065779	0.200671	0.466967	0.038536	0.458714	0.000060	0.035723	0.012604	0.790999	0.100231	0.007213	0.088953	0.002180	0.000005	0.000005	0.995754	0.002056	0.000000	0.000000	1.000000	0.000000	0.000000	0.001158	0.096753	0.587103	0.000098	0.314888	0.045084	0.055797	0.778820	0.000187	0.120111	0.020444	0.025951	0.921936	0.000127	0.031543	0.221939	0.089259	0.409469	0.069539	0.209793	4.051708	
6660000	-67.166800	448	1	11	Z 0 0 Z Z 0 Z 0 0 0 Z Z Z Z Z Z 0 0 0 Z 	0.000000	3.251558	3.251558	0.000000	0.000000	3.251558	0.000000	3.251558	3.251558	3.251558	0.000000	0.000000	0.000000	0.000000	0.000000	0.000000	3.251558	3.251558	3.251558	0.000000	0.071064	0.250392	0.420580	0.000000	0.257964	0.386282	0.021563	0.504420	0.000000	0.087735	0.005570	0.562387	0.120076	0.000000	0.311967	0.029912	0.000006	0.000305	0.969471	0.000305	0.000000	0.000000	1.000000	0.000000	0.000000	0.003181	0.368859	0.251264	0.000000	0.376696	0.039802	0.220810	0.434988	0.000000	0.304400	0.015450	0.057029	0.860995	0.000000	0.066527	0.342210	0.041596	0.496120	0.000000	0.120075	3.456152	
6665000	-66.479164	135	1	9	Z 0 Z 0 0 Z Z 0 0 Z 0 0 Z Z Z Z 0 0 0 0 	0.000000	1.345987	0.000000	1.345987	1.345987	0.000000	0.000000	1.345987	1.345987	0.000000	1.345987	1.345987	0.000000	0.000000	0.000000	0.000000	1.345987	1.345987	1.345987	1.345987	0.044721	0.234566	0.315100	0.000000	0.405613	0.210558	0.001459	0.768312	0.000000	0.019670	0.006580	0.935866	0.001367	0.000000	0.056187	0.000014	0.000004	0.003653	0.992899	0.003430	0.000000	0.000000	1.000000	0.000000	0.000000	0.037998	0.003075	0.419856	0.000000	0.539071	0.086788	0.004275	0.782935	0.000000	0.126002	0.020875	0.000296	0.956994	0.000000	0.021835	0.019166	0.000834	0.913209	0.000000	0.066790	0.668147	
6670000	-67.953056	843	1	11	Z 0 Z Z Z 0 0 0 0 0 Z 0 Z Z Z Z Z 0 0 Z 	0.000000	2.367201	0.000000	0.000000	0.000000	2.367201	2.367201	2.367201	2.367201	2.367201	0.000000	2.367201	0.000000	0.000000	0.000000	0.000000	0.000000	2.367201	2.367201	0.000000	0.211289	0.196358	0.298104	0.000000	0.294248	0.508127	0.008631	0.473203	0.000000	0.010039	0.249766	0.144667	0.477099	0.000000	0.128468	0.000041	0.057420	0.002018	0.938060	0.002460	0.000000	0.000000	1.000000	0.000000	0.000000	0.004559	0.255817	0.335768	0.000000	0.403856	0.161109	0.109178	0.547504	0.000000	0.182209	0.153225	0.096426	0.597829	0.000000	0.152520	0.048365	0.466285	0.276359	0.000000	0.208991	8.604628	
6675000	-65.955944	85	1	13	Z 0 Z Z Z 0 Z 0 0 0 0 Z Z Z Z Z Z Z 0 Z 	0.000000	2.491233	0.000000	0.000000	0.000000	2.491233	0.000000	2.491233	2.491233	2.491233	2.491233	0.000000	0.000000	0.000000	0.000000	0.000000	0.000000	0.000000	2.491233	0.000000	0.145747	0.359004	0.387088	0.000000	0.108161	0.288777	0.019703	0.671816	0.000000	0.019703	0.073443	0.600850	0.307355	0.000000	0.018352	0.000604	0.000604	0.033264	0.964925	0.000604	0.000000	0.000000	1.000000	0.000000	0.000000	0.000285	0.750842	0.234762	0.000000	0.014112	0.037418	0.174229	0.778964	0.000000	0.009388	0.088862	0.127651	0.705990	0.000000	0.077497	0.041814	0.052364	0.867421	0.000000	0.038400	2.309125	
6680000	-67.788053	588	1	8	0 0 Z Z 0 Z Z 0 0 0 Z 0 Z 0 0 Z Z 0 0 0 	1.570195	1.570195	0.000000	0.000000	1.570195	0.000000	0.000000	1.570195	1.570195	1.570195	0.000000	1.570195	0.000000	1.570195	1.570195	0.000000	0.000000	1.570195	1.570195	1.570195	0.043040	0.045839	0.211067	0.464567	0.235487	0.477424	0.003330	0.511811	0.003718	0.003718	0.296958	0.364302	0.255042	0.031440	0.052258	0.000195	0.003281	0.003281	0.904052	0.089190	0.000000	0.000000	1.000000	0.000000	0.000000	0.007128	0.004726	0.652405	0.007122	0.328619	0.143021	0.023262	0.677811	0.035797	0.120109	0.083131	0.006363	0.797658	0.041755	0.071093	--	--	--	--	--	4.205943	
6685000	-72.718355	434	1	7	Z 0 0 0 Z 0 Z Z 0 0 Z 0 Z Z 0 0 0 0 0 0 	0.000000	2.509003	2.509003	2.509003	0.000000	2.509003	0.000000	0.000000	2.509003	2.509003	0.000000	2.509003	0.000000	0.000000	2.509003	2.509003	2.509003	2.509003	2.509003	2.509003	0.227694	0.086608	0.230254	0.248991	0.206454	0.401288	0.009971	0.516084	0.013650	0.059007	0.131377	0.290956	0.297180	0.042216	0.238271	0.000256	0.000000	0.000000	0.999504	0.000240	0.000000	0.000000	1.000000	0.000000	0.000000	0.051884	0.005424	0.465552	0.051059	0.426082	0.188467	0.020475	0.560874	0.051566	0.178618	0.098416	0.040714	0.712494	0.059301	0.089075	--	--	--	--	--	5.128214	
6690000	-68.593312	727	1	4	0 0 0 0 0 Z 0 0 0 0 0 0 Z Z 0 Z 0 0 0 0 	1.715770	1.715770	1.715770	1.715770	1.715770	0.000000	1.715770	1.715770	1.715770	1.715770	1.715770	1.715770	0.000000	0.000000	1.715770	0.000000	1.715770	1.715770	1.715770	1.715770	0.164101	0.071280	0.562351	0.066384	0.135883	0.100433	0.002252	0.859266	0.014516	0.023532	0.268813	0.499377	0.142454	0.001594	0.087762	0.002795	0.002795	0.002795	0.988820	0.002795	0.000000	0.000000	1.000000	0.000000	0.000000	0.026137	0.004738	0.554968	0.001692	0.412466	0.076372	0.011328	0.726528	0.033741	0.152030	0.027864	0.001496	0.909175	0.019632	0.041833	--	--	--	--	--	9.596786	
6695000	-67.595548	612	1	10	0 0 Z Z Z 0 Z 0 0 0 0 Z Z Z 0 Z Z 0 0 Z 	2.516039	2.516039	0.000000	0.000000	0.000000	2.516039	0.000000	2.516039	2.516039	2.516039	2.516039	0.000000	0.000000	0.000000	2.516039	0.000000	0.000000	2.516039	2.516039	0.000000	0.306742	0.078946	0.452573	0.088769	0.072970	0.546123	0.005805	0.436462	0.005805	0.005805	0.691730	0.099244	0.149326	0.003398	0.056302	0.000026	0.000026	0.008924	0.990997	0.000026	0.000000	0.000000	1.000000	0.000000	0.000000	0.039299	0.331019	0.105519	0.002179	0.521984	0.221307	0.238611	0.204924	0.016108	0.319050	0.167316	0.181474	0.397955	0.017068	0.236186	--	--	--	--	--	4.134294	
6700000	-71.887750	919	1	7	Z 0 Z Z 0 0 Z 0 0 0 Z 0 Z Z 0 0 0 0 0 0 	0.000000	2.024719	0.000000	0.000000	2.024719	2.024719	0.000000	2.024719	2.024719	2.024719	0.000000	2.024719	0.000000	0.000000	2.024719	2.024719	2.024719	2.024719	2.024719	2.024719	0.021089	0.163779	0.176507	0.392469	0.246154	0.495366	0.057133	0.385943	0.007119	0.054440	0.032670	0.566381	0.198020	0.032305	0.170624	0.000019	0.001399	0.001399	0.947249	0.049933	0.000000	0.000000	1.000000	0.000000	0.000000	0.005750	0.085642	0.692000	0.026606	0.190003	0.100002	0.077700	0.690176	0.022866	0.109255	0.041147	0.037118	0.855988	0.025255	0.040492	0.002174	0.021804	0.146402	0.673347	0.156273	2.195647	
6705000	-67.313207	823	1	5	0 Z 0 0 Z 0 0 0 0 0 0 0 0 Z 0 Z 0 0 0 Z 	1.694952	0.000000	1.694952	1.694952	0.000000	1.694952	1.694952	1.694952	1.694952	1.694952	1.694952	1.694952	1.694952	0.000000	1.694952	0.000000	1.694952	1.694952	1.694952	0.000000	0.084981	0.194655	0.487740	0.133806	0.098819	0.000935	0.011077	0.961417	0.013468	0.013104	0.342181	0.283605	0.166437	0.019714	0.188062	0.025029	0.025029	0.025029	0.923566	0.001347	0.000000	0.000000	1.000000	0.000000	0.000000	0.000839	0.066295	0.620716	0.000776	0.311374	0.001098	0.025304	0.905349	0.010181	0.058068	0.000251	0.011938	0.964314	0.009120	0.014377	0.018373	0.093680	0.563600	0.287989	0.036358	1.600711	
6710000	-63.020338	244	1	10	Z 0 Z Z Z 0 Z 0 0 0 0 0 Z Z Z Z 0 0 Z 0 	0.000000	1.047119	0.000000	0.000000	0.000000	1.047119	0.000000	1.047119	1.047119	1.047119	1.047119	1.047119	0.000000	0.000000	0.000000	0.000000	1.047119	1.047119	0.000000	1.047119	0.011056	0.227033	0.736636	0.000000	0.025275	0.099170	0.003994	0.896478	0.000000	0.000358	0.001323	0.574519	0.101287	0.000000	0.322871	0.000002	0.000009	0.002737	0.994515	0.002737	0.000000	0.000000	1.000000	0.000000	0.000000	0.000390	0.034257	0.964747	0.000000	0.000607	0.026012	0.014188	0.959504	0.000000	0.000296	0.003103	0.002339	0.994552	0.000000	0.000006	0.015872	0.027357	0.945546	0.000000	0.011224	1.036647	
6715000	-66.828005	126	1	11	0 0 Z 0 Z 0 0 0 0 0 Z Z Z Z Z Z Z 0 Z Z 	2.314502	2.314502	0.000000	2.314502	0.000000	2.314502	2.314502	2.314502	2.314502	2.314502	0.000000	0.000000	0.000000	0.000000	0.000000	0.000000	0.000000	2.314502	0.000000	0.000000	0.346129	0.078611	0.570597	0.000000	0.004663	0.306983	0.009529	0.683437	0.000000	0.000051	0.772905	0.032896	0.192966	0.000000	0.001233	0.000018	0.007115	0.000018	0.992831	0.000018	0.000000	0.000000	1.000000	0.000000	0.000000	0.154011	0.500479	0.137843	0.000000	0.207667	0.289863	0.171965	0.529051	0.000000	0.009121	0.066752	0.039836	0.892960	0.000000	0.000452	0.089757	0.294189	0.611945	0.000000	0.004109	7.955635	
6720000	-63.309649	332	2	13	Z 1 1 Z Z 1 Z 1 0 1 Z Z Z Z Z Z Z Z 1 Z 	0.000000	1.585112	1.585112	0.000000	0.000000	1.585112	0.000000	1.585112	1.605493	1.585112	0.000000	0.000000	0.000000	0.000000	0.000000	0.000000	0.000000	0.000000	1.585112	0.000000	0.414120	0.050699	0.512303	0.000000	0.022878	0.090554	0.010473	0.888500	0.000000	0.010473	0.015571	0.622928	0.357179	0.000000	0.004322	0.014835	0.000000	0.000069	0.985096	0.000000	0.000000	0.000000	1.000000	0.000000	0.000000	0.000852	0.754037	0.234576	0.000000	0.010536	0.029720	0.334859	0.603496	0.000000	0.031926	0.018087	0.126350	0.833628	0.000000	0.021935	--	--	--	--	--	1.716960	
6725000	-65.560841	51	1	7	0 0 Z 0 0 Z Z 0 0 0 0 0 0 Z 0 Z Z 0 Z 0 	1.116847	1.116847	0.000000	1.116847	1.116847	0.000000	0.000000	1.116847	1.116847	1.116847	1.116847	1.116847	1.116847	0.000000	1.116847	0.000000	0.000000	1.116847	0.000000	1.116847	0.232602	0.053667	0.391517	0.278035	0.044179	0.562827	0.001261	0.402071	0.033770	0.000071	0.511432	0.229854	0.222123	0.031579	0.005011	0.000296	0.000095	0.015655	0.966335	0.017618	0.000000	0.000000	1.000000	0.000000	0.000000	0.005627	0.000029	0.992811	0.001092	0.000441	0.093583	0.000235	0.890402	0.015743	0.000036	0.014562	0.000038	0.975983	0.009399	0.000018	0.003966	0.000034	0.814696	0.180966	0.000338	4.041009	
6730000	-67.262542	272	1	5	Z 0 0 0 0 0 0 0 0 0 0 0 0 0 Z Z 0 0 Z Z 	0.000000	1.199763	1.199763	1.199763	1.199763	1.199763	1.199763	1.199763	1.199763	1.199763	1.199763	1.199763	1.199763	1.199763	0.000000	0.000000	1.199763	1.199763	0.000000	0.000000	0.059156	0.308893	0.545407	0.077184	0.009359	0.177745	0.020313	0.799719	0.001112	0.001112	0.028791	0.779335	0.073258	0.046257	0.072359	0.011073	0.011073	0.011073	0.966653	0.000127	0.000000	0.000000	1.000000	0.000000	0.000000	0.002170	0.018597	0.978134	0.000005	0.001093	0.009640	0.003632	0.986669	0.000023	0.000037	0.011917	0.011357	0.976454	0.000137	0.000137	--	--	--	--	--	4.295156	
6735000	-70.527350	928	1	6	0 0 Z 0 0 0 0 0 0 Z 0 0 Z 0 0 Z Z 0 0 Z 	1.330550	1.330550	0.000000	1.330550	1.330550	1.330550	1.330550	1.330550	1.330550	0.000000	1.330550	1.330550	0.000000	1.330550	1.330550	0.000000	0.000000	1.330550	1.330550	0.000000	0.108748	0.246817	0.360620	0.241527	0.042288	0.401301	0.024658	0.567020	0.003510	0.003510	0.396541	0.580689	0.006984	0.007629	0.008156	0.000756	0.024266	0.024266	0.949956	0.000756	0.000000	0.000000	1.000000	0.000000	0.000000	0.031840	0.096136	0.358257	0.003771	0.509996	0.175431	0.089957	0.535582	0.022318	0.176711	0.060366	0.039954	0.818825	0.020181	0.060675	0.045759	0.109632	0.501737	0.297045	0.045826	3.085051	
6740000	-66.915291	93	1	10	Z 0 Z Z Z 0 Z 0 0 0 0 Z Z 0 Z Z 0 0 0 Z 	0.000000	3.127816	0.000000	0.000000	0.000000	3.127816	0.000000	3.127816	3.127816	3.127816	3.127816	0.000000	0.000000	3.127816	0.000000	0.000000	3.127816	3.127816	3.127816	0.000000	0.097683	0.245984	0.204223	0.262369	0.189741	0.510616	0.026812	0.347710	0.000299	0.114563	0.032355	0.426297	0.108269	0.050976	0.382103	0.000223	0.000223	0.023029	0.976301	0.000223	0.000000	0.000000	1.000000	0.000000	0.000000	0.001096	0.257434	0.055008	0.003856	0.682607	0.011369	0.153873	0.106511	0.001094	0.727154	0.021601	0.175367	0.413642	0.002329	0.387061	0.091893	0.184096	0.281036	0.260810	0.182165	0.836785	
6745000	-70.956465	611	1	8	0 0 Z 0 0 0 Z 0 Z Z 0 0 Z Z Z 0 0 0 0 Z 	4.264224	4.264224	0.000000	4.264224	4.264224	4.264224	0.000000	4.264224	0.000000	0.000000	4.264224	4.264224	0.000000	0.000000	0.000000	4.264224	4.264224	4.264224	4.264224	0.000000	0.258501	0.261940	0.156112	0.093544	0.229902	0.735159	0.116815	0.029957	0.001254	0.116815	0.310405	0.328385	0.054090	0.052007	0.255112	0.014559	0.014559	0.160171	0.796153	0.014559	0.000000	0.000000	1.000000	0.000000	0.000000	0.126237	0.579281	0.016320	0.006143	0.272019	0.380996	0.357357	0.017207	0.010606	0.233833	0.274404	0.266873	0.221394	0.009811	0.227518	--	--	--	--	--	2.811677	
6750000	-65.507558	694	1	8	0 0 Z Z 0 Z Z 0 0 Z 0 0 Z Z 0 0 Z 0 0 0 	2.315571	2.315571	0.000000	0.000000	2.315571	0.000000	0.000000	2.315571	2.315571	0.000000	2.315571	2.315571	0.000000	0.000000	2.315571	2.315571	0.000000	2.315571	2.315571	2.315571	0.225244	0.176206	0.259103	0.118008	0.221439	0.332390	0.004888	0.642161	0.010241	0.010320	0.296482	0.652805	0.016076	0.001440	0.033197	0.000039	0.000039	0.011821	0.976279	0.011821	0.000000	0.000000	1.000000	0.000000	0.000000	0.001671	0.004663	0.254541	0.024373	0.714752	0.041796	0.004730	0.839695	0.014823	0.098956	0.022674	0.000691	0.924163	0.022186	0.030286	0.048596	0.016462	0.428552	0.348519	0.157872	5.068682	
6755000	-66.194589	252	1	9	0 0 Z 0 0 Z 0 0 0 Z 0 0 Z Z Z Z 0 0 Z Z 	1.871964	1.871964	0.000000	1.871964	1.871964	0.000000	1.871964	1.871964	1.871964	0.000000	1.871964	1.871964	0.000000	0.000000	0.000000	0.000000	1.871964	1.871964	0.000000	0.000000	0.368744	0.057710	0.519441	0.000000	0.054105	0.483983	0.007012	0.501047	0.000000	0.007958	0.554004	0.282399	0.028294	0.000000	0.135304	0.000086	0.008082	0.008082	0.983723	0.000026	0.000000	0.000000	1.000000	0.000000	0.000000	0.156993	0.007850	0.811993	0.000000	0.023164	0.188348	0.000935	0.808826	0.000000	0.001891	0.014661	0.000029	0.985278	0.000000	0.000032	0.052137	0.016337	0.928143	0.000000	0.003382	3.151903	
6760000	-70.271538	753	1	6	0 0 0 Z 0 0 Z 0 0 0 0 0 Z 0 0 Z 0 0 Z Z 	1.571634	1.571634	1.571634	0.000000	1.571634	1.571634	0.000000	1.571634	1.571634	1.571634	1.571634	1.571634	0.000000	1.571634	1.571634	0.000000	1.571634	1.571634	0.000000	0.000000	0.173338	0.104174	0.419475	0.293776	0.009237	0.439729	0.042917	0.506339	0.006292	0.004724	0.159599	0.596411	0.104058	0.027986	0.111946	0.017985	0.000306	0.015831	0.965778	0.000101	0.000000	0.000000	1.000000	0.000000	0.000000	0.009941	0.273510	0.664537	0.009823	0.042189	0.045895	0.080017	0.864448	0.004282	0.005359	0.026702	0.029332	0.923454	0.019832	0.000679	--	--	--	--	--	1.858030	
6765000	-68.989637	727	1	8	0 0 Z 0 Z 0 0 0 0 0 0 Z Z 0 0 Z Z Z 0 Z 	2.645706	2.645706	0.000000	2.645706	0.000000	2.645706	2.645706	2.645706	2.645706	2.645706	2.645706	0.000000	0.000000	2.645706	2.645706	0.000000	0.000000	0.000000	2.645706	0.000000	0.162206	0.137974	0.468233	0.187009	0.044579	0.193622	0.029105	0.719062	0.029105	0.029105	0.544162	0.126726	0.274361	0.047368	0.007383	0.000043	0.006616	0.006641	0.986689	0.000012	0.000000	0.000000	1.000000	0.000000	0.000000	0.069269	0.503181	0.347567	0.039718	0.040265	0.157861	0.206051	0.472560	0.101369	0.062159	0.083670	0.096998	0.708117	0.065779	0.045436	--	--	--	--	--	4.441425	
6770000	-70.581348	768	1	7	0 0 Z 0 0 0 Z 0 0 0 Z 0 0 Z Z Z 0 Z 0 0 	2.262870	2.262870	0.000000	2.262870	2.262870	2.262870	0.000000	2.262870	2.262870	2.262870	0.000000	2.262870	2.262870	0.000000	0.000000	0.000000	2.262870	0.000000	2.262870	2.262870	0.230714	0.237193	0.270609	0.083428	0.178056	0.257853	0.034307	0.675854	0.001556	0.030430	0.403472	0.424347	0.130033	0.012939	0.029209	0.000145	0.000145	0.000145	0.980238	0.019328	0.000000	0.000000	1.000000	0.000000	0.000000	0.064268	0.518890	0.399366	0.000287	0.017189	0.108347	0.216793	0.652731	0.000987	0.021143	0.045099	0.073216	0.864073	0.000257	0.017355	0.091038	0.100429	0.364579	0.136425	0.307529	2.485944	
6775000	-62.635055	441	1	9	0 0 Z Z Z 0 Z 0 0 0 0 0 Z Z Z Z 0 0 0 Z 	1.525137	1.525137	0.000000	0.000000	0.000000	1.525137	0.000000	1.525137	1.525137	1.525137	1.525137	1.525137	0.000000	0.000000	0.000000	0.000000	1.525137	1.525137	1.525137	0.000000	0.185124	0.109902	0.582627	0.000000	0.122346	0.531649	0.005545	0.408144	0.000000	0.054661	0.416514	0.219989	0.139598	0.000000	0.223899	0.000253	0.000253	0.020616	0.978626	0.000253	0.000000	0.000000	1.000000	0.000000	0.000000	0.005071	0.011832	0.941762	0.000000	0.041335	0.139922	0.016135	0.794638	0.000000	0.049305	0.022426	0.008716	0.955957	0.000000	0.012901	0.037306	0.034645	0.892393	0.000000	0.035656	3.413574	
6780000	-66.262486	823	1	5	0 0 Z 0 0 0 Z 0 0 0 0 0 Z 0 0 Z 0 0 0 Z 	1.970651	1.970651	0.000000	1.970651	1.970651	1.970651	0.000000	1.970651	1.970651	1.970651	1.970651	1.970651	0.000000	1.970651	1.970651	0.000000	1.970651	1.970651	1.970651	0.000000	0.116325	0.134992	0.432732	0.238280	0.077672	0.208519	0.030272	0.719454	0.011483	0.030272	0.313243	0.404951	0.119023	0.034110	0.128673	0.000294	0.000294	0.025065	0.974052	0.000294	0.000000	0.000000	1.000000	0.000000	0.000000	0.018828	0.076724	0.579983	0.002777	0.321689	0.077434	0.045846	0.764584	0.014934	0.097202	0.024425	0.020295	0.913986	0.014284	0.027010	0.023824	0.023354	0.524787	0.403918	0.024118	2.275183	
6785000	-65.007070	902	1	11	0 0 Z Z 0 0 Z 0 0 Z 0 Z Z 0 Z Z Z 0 Z Z 	2.157453	2.157453	0.000000	0.000000	2.157453	2.157453	0.000000	2.157453	2.157453	0.000000	2.157453	0.000000	0.000000	2.157453	0.000000	0.000000	0.000000	2.157453	0.000000	0.000000	0.304959	0.270188	0.268976	0.136583	0.019293	0.548728	0.045412	0.405593	0.000134	0.000134	0.335339	0.515545	0.027851	0.054595	0.066669	0.000000	0.000000	0.000117	0.999883	0.000000	0.000000	0.000000	1.000000	0.000000	0.000000	0.030932	0.847317	0.005052	0.002305	0.114394	0.218944	0.731812	0.021867	0.006705	0.020672	--	--	--	--	--	0.203852	0.184098	0.434948	0.167437	0.009665	2.599268	
6790000	-67.967304	51	1	10	0 0 Z Z Z Z Z 0 0 Z 0 0 0 Z 0 Z Z 0 0 Z 	3.398048	3.398048	0.000000	0.000000	0.000000	0.000000	0.000000	3.398048	3.398048	0.000000	3.398048	3.398048	3.398048	0.000000	3.398048	0.000000	0.000000	3.398048	3.398048	0.000000	0.197150	0.067826	0.265989	0.322408	0.146627	0.513976	0.000106	0.358037	0.117393	0.010488	0.554925	0.051256	0.166072	0.123276	0.104472	0.004634	0.000111	0.101049	0.889571	0.004634	0.000000	0.000000	1.000000	0.000000	0.000000	0.005947	0.006060	0.292322	0.002704	0.692967	0.170688	0.005183	0.537920	0.074980	0.211228	0.093826	0.003047	0.709631	0.087303	0.106194	0.030770	0.000443	0.626836	0.308329	0.033621	3.278753	
6795000	-70.273814	977	1	6	0 0 Z 0 Z 0 0 0 0 0 Z 0 Z 0 Z Z 0 0 0 0 	1.352555	1.352555	0.000000	1.352555	0.000000	1.352555	1.352555	1.352555	1.352555	1.352555	0.000000	1.352555	0.000000	1.352555	0.000000	0.000000	1.352555	1.352555	1.352555	1.352555	0.240279	0.115373	0.425042	0.008232	0.211074	0.070950	0.005746	0.913413	0.000009	0.009882	0.769222	0.050131	0.073397	0.000205	0.107044	0.000341	0.017654	0.000341	0.965952	0.015712	0.000000	0.000000	1.000000	0.000000	0.000000	0.015043	0.030992	0.310280	0.000013	0.643672	0.077235	0.054964	0.660731	0.000536	0.206534	0.047483	0.036423	0.851800	0.000308	0.063986	0.081706	0.211451	0.432858	0.051902	0.222084	5.991047	
6800000	-64.923273	637	1	9	Z 0 0 Z Z 0 0 0 0 0 Z 0 Z Z Z Z Z 0 0 0 	0.000000	1.766854	1.766854	0.000000	0.000000	1.766854	1.766854	1.766854	1.766854	1.766854	0.000000	1.766854	0.000000	0.000000	0.000000	0.000000	0.000000	1.766854	1.766854	1.766854	0.112229	0.182598	0.559690	0.000000	0.145482	0.252813	0.010920	0.725346	0.000000	0.010920	0.047026	0.254876	0.618188	0.000000	0.079910	0.015717	0.015717	0.000622	0.952228	0.015717	0.000000	0.000000	1.000000	0.000000	0.000000	0.000117	0.231036	0.535277	0.000000	0.233571	0.043163	0.046966	0.862578	0.000000	0.047293	0.015888	0.016338	0.951405	0.000000	0.016369	0.143739	0.144493	0.567231	0.000000	0.144537	9.665876	
6805000	-70.009250	423	1	9	Z 0 0 Z 0 Z Z 0 0 0 0 0 0 Z Z Z Z 0 0 Z 	0.000000	1.809868	1.809868	0.000000	1.809868	0.000000	0.000000	1.809868	1.809868	1.809868	1.809868	1.809868	1.809868	0.000000	0.000000	0.000000	0.000000	1.809868	1.809868	0.000000	0.089583	0.263421	0.340203	0.008812	0.297982	0.479743	0.004203	0.508716	0.002252	0.005087	0.008107	0.760965	0.140560	0.000064	0.090304	0.000184	0.000000	0.000165	0.999650	0.000000	0.000000	0.000000	1.000000	0.000000	0.000000	0.000665	0.005468	0.583634	0.000000	0.410234	0.119429	0.015364	0.755865	0.001052	0.108290	0.039395	0.001248	0.922121	0.000196	0.037040	0.093027	0.001127	0.883371	0.009556	0.012920	1.797935	
6810000	-63.137163	244	1	9	0 0 Z Z Z 0 Z 0 0 0 0 0 Z 0 Z Z Z 0 0 Z 	1.497368	1.497368	0.000000	0.000000	0.000000	1.497368	0.000000	1.497368	1.497368	1.497368	1.497368	1.497368	0.000000	1.497368	0.000000	0.000000	0.000000	1.497368	1.497368	0.000000	0.206273	0.098861	0.623644	0.014773	0.056448	0.156745	0.008701	0.825834	0.000020	0.008701	0.536499	0.226858	0.193122	0.003594	0.039927	0.000009	0.000009	0.005219	0.994752	0.000009	0.000000	0.000000	1.000000	0.000000	0.000000	0.001861	0.044684	0.799159	0.000018	0.154278	0.058171	0.035976	0.850325	0.000236	0.055293	0.008821	0.006910	0.975697	0.000009	0.008563	0.035637	0.035215	0.843136	0.050440	0.035572	3.089530	
6815000	-66.860605	240	1	9	0 0 Z 0 Z 0 Z 0 0 Z 0 0 Z 0 0 Z Z 0 Z Z 	1.713100	1.713100	0.000000	1.713100	0.000000	1.713100	0.000000	1.713100	1.713100	0.000000	1.713100	1.713100	0.000000	1.713100	1.713100	0.000000	0.000000	1.713100	0.000000	0.000000	0.290663	0.054236	0.451621	0.201717	0.001762	0.320637	0.009953	0.658078	0.011287	0.000044	0.796618	0.075625	0.095637	0.028821	0.003298	0.000505	0.000505	0.037848	0.961139	0.000003	0.000000	0.000000	1.000000	0.000000	0.000000	0.059673	0.849190	0.056935	0.015304	0.018899	0.303016	0.379709	0.244730	0.067456	0.005089	0.127433	0.155745	0.670922	0.045002	0.000897	0.030198	0.033388	0.468639	0.467228	0.000547	2.100457	
6820000	-65.757848	935	1	8	0 0 Z 0 Z 0 Z 0 0 Z 0 0 Z Z Z 0 0 0 0 Z 	1.180325	1.180325	0.000000	1.180325	0.000000	1.180325	0.000000	1.180325	1.180325	0.000000	1.180325	1.180325	0.000000	0.000000	0.000000	1.180325	1.180325	1.180325	1.180325	0.000000	0.074004	0.018292	0.869346	0.001844	0.036514	0.187033	0.003846	0.790910	0.000025	0.018187	0.687160	0.152829	0.009345	0.000684	0.149982	0.000001	0.000001	0.001686	0.998311	0.000001	0.000000	0.000000	1.000000	0.000000	0.000000	0.033596	0.088035	0.294767	0.001151	0.582451	0.099526	0.059152	0.612609	0.002357	0.226356	0.039090	0.031017	0.867326	0.000428	0.062139	--	--	--	--	--	8.938602	
6825000	-71.866190	618	1	8	0 0 0 0 0 Z 0 0 0 Z Z 0 Z Z 0 Z Z 0 0 Z 	1.962616	1.962616	1.962616	1.962616	1.962616	0.000000	1.962616	1.962616	1.962616	0.000000	0.000000	1.962616	0.000000	0.000000	1.962616	0.000000	0.000000	1.962616	1.962616	0.000000	0.324691	0.176499	0.234325	0.171730	0.092755	0.173075	0.001338	0.817877	0.003810	0.003900	0.487008	0.439205	0.035452	0.000091	0.038245	0.007328	0.007998	0.000017	0.984638	0.000019	0.000000	0.000000	1.000000	0.000000	0.000000	0.021385	0.003163	0.339869	0.000654	0.634930	0.059661	0.008618	0.707077	0.012086	0.212558	0.038406	0.003681	0.864892	0.030005	0.063015	--	--	--	--	--	7.013044	
6830000	-69.099905	931	1	10	Z 0 0 Z Z 0 0 Z 0 0 Z 0 0 Z Z Z Z 0 0 Z 	0.000000	2.004287	2.004287	0.000000	0.000000	2.004287	2.004287	0.000000	2.004287	2.004287	0.000000	2.004287	2.004287	0.000000	0.000000	0.000000	0.000000	2.004287	2.004287	0.000000	0.144760	0.207070	0.569624	0.008357	0.070190	0.689364	0.003950	0.299859	0.004580	0.002247	0.114759	0.226334	0.562778	0.000828	0.095300	0.001378	0.001378	0.000002	0.997241	0.000001	0.000000	0.000000	1.000000	0.000000	0.000000	0.000935	0.000991	0.577145	0.000000	0.420929	0.091199	0.006795	0.812344	0.000364	0.089298	0.011223	0.003375	0.973875	0.000015	0.011513	0.233178	0.220939	0.429012	0.066533	0.050337	6.337781	
6835000	-66.142088	83	1	8	Z 0 Z Z 0 0 Z 0 0 0 0 0 Z 0 0 Z Z 0 Z 0 	0.000000	1.165526	0.000000	0.000000	1.165526	1.165526	0.000000	1.165526	1.165526	1.165526	1.165526	1.165526	0.000000	1.165526	1.165526	0.000000	0.000000	1.165526	0.000000	1.165526	0.033449	0.367978	0.359370	0.184272	0.054931	0.512030	0.029814	0.455538	0.002539	0.000079	0.003212	0.887228	0.058176	0.029282	0.022102	0.000000	0.000002	0.001303	0.997331	0.001364	0.000000	0.000000	1.000000	0.000000	0.000000	0.002336	0.044840	0.945954	0.003671	0.003198	0.043846	0.014087	0.939512	0.002501	0.000054	--	--	--	--	--	0.001292	0.001217	0.970630	0.026832	0.000029	1.236834	
6840000	-65.409885	126	1	11	0 0 Z Z 0 0 Z 0 0 0 0 Z Z Z Z Z Z Z 0 Z 	2.292421	2.292421	0.000000	0.000000	2.292421	2.292421	0.000000	2.292421	2.292421	2.292421	2.292421	0.000000	0.000000	0.000000	0.000000	0.000000	0.000000	0.000000	2.292421	0.000000	0.304326	0.232769	0.429455	0.000000	0.033451	0.402596	0.062697	0.524729	0.000000	0.009978	0.482956	0.416184	0.098705	0.000000	0.002156	0.000017	0.000017	0.007000	0.992948	0.000017	0.000000	0.000000	1.000000	0.000000	0.000000	0.029728	0.826721	0.129473	0.000000	0.014078	0.212610	0.442560	0.334222	0.000000	0.010608	0.090144	0.134459	0.758391	0.000000	0.017005	0.044776	0.054063	0.879600	0.000000	0.021562	7.584572	
6845000	-65.048959	272	1	7	0 0 Z 0 Z 0 0 0 0 0 0 0 Z Z Z Z 0 0 0 Z 	1.073062	1.073062	0.000000	1.073062	0.000000	1.073062	1.073062	1.073062	1.073062	1.073062	1.073062	1.073062	0.000000	0.000000	0.000000	0.000000	1.073062	1.073062	1.073062	0.000000	0.105736	0.165263	0.679283	0.000000	0.049718	0.191292	0.004134	0.785391	0.000000	0.019182	0.572187	0.215794	0.092772	0.000000	0.119247	0.000063	0.007511	0.006915	0.985448	0.000063	0.000000	0.000000	1.000000	0.000000	0.000000	0.004958	0.014635	0.733951	0.000000	0.246456	0.013528	0.002267	0.960785	0.000000	0.023419	0.011679	0.009656	0.966091	0.000000	0.012574	--	--	--	--	--	1.336140	
6850000	-67.967013	169	1	9	Z 0 Z Z Z 0 Z 0 0 Z 0 0 Z 0 Z 0 0 0 0 Z 	0.000000	1.906082	0.000000	0.000000	0.000000	1.906082	0.000000	1.906082	1.906082	0.000000	1.906082	1.906082	0.000000	1.906082	0.000000	1.906082	1.906082	1.906082	1.906082	0.000000	0.003433	0.498665	0.238317	0.042595	0.216989	0.582226	0.005128	0.358574	0.000359	0.053713	0.000248	0.685242	0.013180	0.061838	0.239492	0.000013	0.000013	0.006425	0.993537	0.000013	0.000000	0.000000	1.000000	0.000000	0.000000	0.000414	0.148469	0.394746	0.001167	0.455205	0.095384	0.061117	0.539670	0.005237	0.298592	0.031979	0.026887	0.864094	0.000916	0.076124	0.014031	0.013337	0.924700	0.025180	0.022751	4.833352	
6855000	-72.288388	478	1	10	Z 0 Z Z 0 Z Z 0 0 0 Z 0 0 0 Z 0 Z Z Z 0 	0.000000	2.443993	0.000000	0.000000	2.443993	0.000000	0.000000	2.443993	2.443993	2.443993	0.000000	2.443993	2.443993	2.443993	0.000000	2.443993	0.000000	0.000000	0.000000	2.443993	0.349306	0.100994	0.428683	0.105392	0.015626	0.558979	0.005677	0.429646	0.005677	0.000021	0.223685	0.344456	0.325030	0.102942	0.003887	0.000001	0.000294	0.000294	0.959059	0.040352	0.000000	0.000000	1.000000	0.000000	0.000000	0.004401	0.002719	0.992735	0.000145	0.000000	0.220696	0.002241	0.775117	0.001940	0.000006	0.191822	0.004923	0.798281	0.004914	0.000060	0.056784	0.024255	0.799945	0.114412	0.004603	3.871437	
6860000	-68.373651	441	1	9	0 0 Z Z Z 0 0 0 0 0 Z 0 Z 0 0 Z Z Z Z 0 	2.658893	2.658893	0.000000	0.000000	0.000000	2.658893	2.658893	2.658893	2.658893	2.658893	0.000000	2.658893	0.000000	2.658893	2.658893	0.000000	0.000000	0.000000	0.000000	2.658893	0.334060	0.126580	0.303566	0.219944	0.015849	0.584031	0.008231	0.398056	0.009616	0.000066	0.601026	0.086606	0.224630	0.083069	0.004668	0.004915	0.102461	0.012697	0.748306	0.131620	0.000000	0.000000	1.000000	0.000000	0.000000	0.038547	0.073679	0.870245	0.017510	0.000018	0.261914	0.035950	0.667150	0.034612	0.000375	0.072344	0.023031	0.878467	0.026000	0.000157	0.101414	0.195470	0.309241	0.345743	0.048132	4.136179	
6865000	-64.775300	588	1	12	Z 0 0 Z 0 0 Z 0 0 0 Z Z Z Z Z Z Z Z Z 0 	0.000000	2.016057	2.016057	0.000000	2.016057	2.016057	0.000000	2.016057	2.016057	2.016057	0.000000	0.000000	0.000000	0.000000	0.000000	0.000000	0.000000	0.000000	0.000000	2.016057	0.206036	0.335982	0.457982	0.000000	0.000000	0.427291	0.045067	0.527641	0.000000	0.000000	0.006817	0.792419	0.200764	0.000000	0.000000	0.077853	0.011994	0.004836	0.795514	0.109804	0.000000	0.000000	1.000000	0.000000	0.000000	0.002991	0.621364	0.375645	0.000000	0.000000	0.090659	0.322409	0.586932	0.000000	0.000000	0.069037	0.150205	0.780758	0.000000	0.000000	--	--	--	--	--	4.448560	
6870000	-74.390681	377	1	8	0 Z Z 0 0 0 0 0 0 Z 0 0 Z Z 0 Z Z 0 0 Z 	1.105504	0.000000	0.000000	1.105504	1.105504	1.105504	1.105504	1.105504	1.105504	0.000000	1.105504	1.105504	0.000000	0.000000	1.105504	0.000000	0.000000	1.105504	1.105504	0.000000	0.042954	0.437584	0.412669	0.034829	0.071963	0.002628	0.004878	0.987038	0.002695	0.002761	0.390827	0.542172	0.018647	0.000024	0.048330	0.000038	0.009999	0.009999	0.979836	0.000129	0.000000	0.000000	1.000000	0.000000	0.000000	0.000462	0.106436	0.408561	0.000172	0.484369	0.000201	0.015613	0.920729	0.001300	0.062157	0.000108	0.009123	0.968778	0.008218	0.013773	0.000281	0.045090	0.578346	0.369310	0.006972	1.933685	
6875000	-64.156091	888	1	9	0 0 Z Z 0 0 0 0 0 0 Z 0 Z Z 0 Z Z 0 Z Z 	1.710970	1.710970	0.000000	0.000000	1.710970	1.710970	1.710970	1.710970	1.710970	1.710970	0.000000	1.710970	0.000000	0.000000	1.710970	0.000000	0.000000	1.710970	0.000000	0.000000	0.181204	0.265193	0.361574	0.184784	0.007245	0.410996	0.034829	0.549584	0.004501	0.000090	0.420139	0.405780	0.159954	0.002157	0.011970	0.000000	0.000201	0.000000	0.999799	0.000000	0.000000	0.000000	1.000000	0.000000	0.000000	0.001792	0.050171	0.945643	0.000455	0.001939	0.092904	0.039739	0.850386	0.016616	0.000355	0.114296	0.078722	0.719379	0.085551	0.002053	0.054936	0.138657	0.283414	0.521125	0.001868	1.032382	
6880000	-69.779463	244	1	10	Z 0 Z 0 Z 0 0 0 0 0 Z Z Z Z Z Z 0 0 0 Z 	0.000000	5.907189	0.000000	5.907189	0.000000	5.907189	5.907189	5.907189	5.907189	5.907189	0.000000	0.000000	0.000000	0.000000	0.000000	0.000000	5.907189	5.907189	5.907189	0.000000	0.269086	0.173002	0.291334	0.000000	0.266578	0.334917	0.066666	0.432651	0.000000	0.165766	0.319458	0.138700	0.265187	0.000000	0.276654	0.000040	0.042382	0.000955	0.955668	0.000955	0.000000	0.000000	1.000000	0.000000	0.000000	0.088804	0.171601	0.223897	0.000000	0.515698	0.298079	0.130347	0.284205	0.000000	0.287369	0.178424	0.082915	0.576714	0.000000	0.161946	0.166561	0.317675	0.292088	0.000000	0.223677	8.931012	
6885000	-65.959313	152	1	10	Z 0 Z 0 0 0 Z 0 Z 0 0 Z Z Z Z Z 0 0 0 Z 	0.000000	2.022814	0.000000	2.022814	2.022814	2.022814	0.000000	2.022814	0.000000	2.022814	2.022814	0.000000	0.000000	0.000000	0.000000	0.000000	2.022814	2.022814	2.022814	0.000000	0.126893	0.367337	0.210534	0.000000	0.295235	0.813284	0.080462	0.025791	0.000000	0.080462	0.086491	0.662556	0.017302	0.000000	0.233651	0.000222	0.000222	0.024625	0.974709	0.000222	0.000000	0.000000	1.000000	0.000000	0.000000	0.011946	0.103862	0.015596	0.000000	0.868596	0.338595	0.139106	0.005663	0.000000	0.516635	0.295273	0.162268	0.154600	0.000000	0.387859	--	--	--	--	--	1.284339	
6890000	-65.411796	252	1	10	Z 0 Z 0 0 0 Z 0 Z 0 0 0 Z 0 Z Z Z 0 Z Z 	0.000000	1.860548	0.000000	1.860548	1.860548	1.860548	0.000000	1.860548	0.000000	1.860548	1.860548	1.860548	0.000000	1.860548	0.000000	0.000000	0.000000	1.860548	0.000000	0.000000	0.131429	0.307394	0.454976	0.083635	0.022565	0.819585	0.120658	0.057940	0.000909	0.000909	0.179954	0.737607	0.034740	0.022931	0.024768	0.000026	0.000026	0.009016	0.990932	0.000000	0.000000	0.000000	1.000000	0.000000	0.000000	0.006110	0.168503	0.820152	0.000093	0.005142	0.314941	0.261868	0.421853	0.000515	0.000822	0.037926	0.032709	0.929227	0.000069	0.000069	0.034147	0.033325	0.853341	0.078728	0.000458	8.584267	
6895000	-66.494327	279	1	7	0 0 0 0 Z 0 Z 0 0 0 0 0 Z 0 0 Z Z 0 Z Z 	1.234319	1.234319	1.234319	1.234319	0.000000	1.234319	0.000000	1.234319	1.234319	1.234319	1.234319	1.234319	0.000000	1.234319	1.234319	0.000000	0.000000	1.234319	0.000000	0.000000	0.408216	0.009058	0.522665	0.060016	0.000046	0.087339	0.005741	0.900676	0.006235	0.000009	0.881322	0.008832	0.107860	0.001952	0.000035	0.002200	0.000001	0.002200	0.995599	0.000000	0.000000	0.000000	1.000000	0.000000	0.000000	0.017112	0.063430	0.910848	0.003291	0.005319	0.009369	0.007969	0.979338	0.003299	0.000025	0.003767	0.003675	0.989045	0.003510	0.000003	0.069961	0.009232	0.592070	0.328689	0.000049	0.958665	
6900000	-70.861559	621	1	7	0 0 0 0 0 0 0 0 0 0 Z Z Z 0 Z Z Z 0 Z 0 	1.359180	1.359180	1.359180	1.359180	1.359180	1.359180	1.359180	1.359180	1.359180	1.359180	0.000000	0.000000	0.000000	1.359180	0.000000	0.000000	0.000000	1.359180	0.000000	1.359180	0.275967	0.240182	0.445324	0.025710	0.012817	0.101410	0.011308	0.887248	0.000017	0.000017	0.484900	0.344527	0.152447	0.009018	0.009107	0.006753	0.006753	0.000049	0.979127	0.007318	0.000000	0.000000	1.000000	0.000000	0.000000	0.106609	0.550775	0.290924	0.000513	0.051178	0.084226	0.154880	0.755877	0.001844	0.003174	0.020920	0.031007	0.947751	0.000152	0.000170	0.218777	0.225857	0.453187	0.072950	0.029230	3.270128	
6905000	-70.356839	740	1	6	Z 0 0 0 Z 0 0 0 0 0 0 0 Z 0 0 0 Z 0 Z Z 	0.000000	1.512313	1.512313	1.512313	0.000000	1.512313	1.512313	1.512313	1.512313	1.512313	1.512313	1.512313	0.000000	1.512313	1.512313	1.512313	0.000000	1.512313	0.000000	0.000000	0.175564	0.139170	0.550146	0.132465	0.002655	0.315176	0.005412	0.673988	0.005412	0.000011	0.321210	0.246250	0.374626	0.052900	0.005014	0.009159	0.009159	0.009159	0.972503	0.000022	0.000000	0.000000	1.000000	0.000000	0.000000	0.008819	0.078456	0.892450	0.016612	0.003663	--	--	--	--	--	0.010063	0.001825	0.986549	0.001562	0.000001	0.072301	0.066985	0.585515	0.274740	0.000459	1.462280	
6910000	-66.031871	823	1	7	0 0 0 Z 0 Z Z 0 0 0 Z 0 Z Z Z 0 0 0 0 0 	1.512553	1.512553	1.512553	0.000000	1.512553	0.000000	0.000000	1.512553	1.512553	1.512553	0.000000	1.512553	0.000000	0.000000	0.000000	1.512553	1.512553	1.512553	1.512553	1.512553	0.232099	0.070474	0.516544	0.007654	0.173229	0.102146	0.000734	0.884545	0.000025	0.012550	0.210983	0.426952	0.242731	0.001524	0.117811	0.015954	0.000340	0.000340	0.967412	0.015954	0.000000	0.000000	1.000000	0.000000	0.000000	0.000915	0.000434	0.787771	0.000093	0.210788	0.016006	0.000474	0.954769	0.000108	0.028643	0.006761	0.000056	0.985482	0.000016	0.007686	0.221696	0.007099	0.479647	0.068323	0.223236	7.013226	
6915000	-69.432493	847	1	8	0 Z Z 0 Z 0 Z 0 0 0 Z 0 Z 0 Z 0 0 Z 0 0 	2.489333	0.000000	0.000000	2.489333	0.000000	2.489333	0.000000	2.489333	2.489333	2.489333	0.000000	2.489333	0.000000	2.489333	0.000000	2.489333	2.489333	0.000000	2.489333	2.489333	0.158472	0.175888	0.408573	0.062734	0.194333	0.007067	0.044195	0.901233	0.001842	0.045663	0.496269	0.187812	0.208195	0.028779	0.078945	0.000556	0.000556	0.000556	0.960829	0.037505	0.000000	0.000000	1.000000	0.000000	0.000000	0.007495	0.559775	0.385815	0.007495	0.039422	0.001678	0.119636	0.864001	0.000956	0.013728	0.001786	0.063215	0.905094	0.001756	0.028149	0.009131	0.085274	0.523426	0.124544	0.257625	4.578844	
6920000	-66.042246	223	1	11	0 0 Z Z Z Z Z 0 0 Z Z 0 Z Z Z Z 0 0 0 0 	4.338076	4.338076	0.000000	0.000000	0.000000	0.000000	0.000000	4.338076	4.338076	0.000000	0.000000	4.338076	0.000000	0.000000	0.000000	0.000000	4.338076	4.338076	4.338076	4.338076	0.193015	0.042961	0.508149	0.000000	0.255875	0.358779	0.000706	0.584435	0.000000	0.056080	0.514726	0.105731	0.211303	0.000000	0.168240	0.000003	0.000198	0.000174	0.981695	0.017930	0.000000	0.000000	1.000000	0.000000	0.000000	0.028955	0.002945	0.715431	0.000000	0.252669	0.108383	0.001870	0.800596	0.000000	0.089152	0.092632	0.002682	0.837876	0.000000	0.066809	0.121076	0.045321	0.470798	0.000000	0.362804	7.832893	
6925000	-70.470792	164	1	9	Z 0 Z 0 Z 0 0 0 0 0 Z Z Z 0 Z Z 0 0 0 Z 	0.000000	2.614233	0.000000	2.614233	0.000000	2.614233	2.614233	2.614233	2.614233	2.614233	0.000000	0.000000	0.000000	2.614233	0.000000	0.000000	2.614233	2.614233	2.614233	0.000000	0.137847	0.279888	0.228743	0.132938	0.220583	0.373551	0.013303	0.554425	0.000076	0.058645	0.313912	0.142042	0.213044	0.003704	0.327298	0.000894	0.103663	0.007335	0.880773	0.007335	0.000000	0.000000	1.000000	0.000000	0.000000	0.024067	0.157245	0.044232	0.000232	0.774223	0.247380	0.102145	0.186415	0.001696	0.462365	0.209843	0.106115	0.426606	0.003875	0.253562	0.049373	0.362326	0.175047	0.274059	0.139194	2.488509	
6930000	-63.857802	637	1	11	Z 0 Z Z 0 0 Z 0 0 0 0 0 Z Z Z Z 0 Z Z Z 	0.000000	1.374017	0.000000	0.000000	1.374017	1.374017	0.000000	1.374017	1.374017	1.374017	1.374017	1.374017	0.000000	0.000000	0.000000	0.000000	1.374017	0.000000	0.000000	0.000000	0.034275	0.455416	0.509767	0.000000	0.000542	0.266833	0.029985	0.701868	0.000000	0.001314	0.003868	0.930748	0.065322	0.000000	0.000062	0.000029	0.000027	0.008335	0.991608	0.000000	0.000000	0.000000	1.000000	0.000000	0.000000	0.000068	0.499292	0.500640	0.000000	0.000000	0.040764	0.125983	0.833135	0.000000	0.000118	0.012687	0.019910	0.967373	0.000000	0.000030	0.010070	0.009976	0.979923	0.000000	0.000031	1.695595	
6935000	-70.209589	526	1	6	Z 0 0 Z 0 0 Z 0 0 0 0 0 Z Z 0 Z 0 0 0 0 	0.000000	1.660360	1.660360	0.000000	1.660360	1.660360	0.000000	1.660360	1.660360	1.660360	1.660360	1.660360	0.000000	0.000000	1.660360	0.000000	1.660360	1.660360	1.660360	1.660360	0.036900	0.182614	0.570322	0.082459	0.127705	0.203580	0.032441	0.720417	0.012137	0.031425	0.010697	0.771216	0.097529	0.001280	0.119278	0.018471	0.000648	0.016539	0.947803	0.016539	0.000000	0.000000	1.000000	0.000000	0.000000	0.000812	0.137932	0.521371	0.000812	0.339073	0.054425	0.069258	0.762303	0.015459	0.098556	0.040041	0.045964	0.834631	0.029840	0.049523	--	--	--	--	--	8.594776	
6940000	-69.281503	116	1	7	0 0 Z Z Z 0 Z 0 0 0 Z 0 Z 0 Z 0 0 0 0 0 	1.677810	1.677810	0.000000	0.000000	0.000000	1.677810	0.000000	1.677810	1.677810	1.677810	0.000000	1.677810	0.000000	1.677810	0.000000	1.677810	1.677810	1.677810	1.677810	1.677810	0.106536	0.165614	0.335948	0.122156	0.269746	0.438611	0.003856	0.529504	0.000111	0.027918	0.347727	0.261526	0.195293	0.026627	0.168827	0.000001	0.000089	0.000081	0.985001	0.014828	0.000000	0.000000	1.000000	0.000000	0.000000	0.003446	0.060091	0.343620	0.005805	0.587038	0.070723	0.042145	0.621130	0.004213	0.261789	0.032464	0.030308	0.873907	0.001285	0.062036	0.022952	0.083024	0.359449	0.205803	0.328772	5.572819	
6945000	-62.337217	332	1	9	0 0 0 Z 0 0 Z 0 0 0 Z 0 Z Z Z Z 0 0 Z Z 	1.505283	1.505283	1.505283	0.000000	1.505283	1.505283	0.000000	1.505283	1.505283	1.505283	0.000000	1.505283	0.000000	0.000000	0.000000	0.000000	1.505283	1.505283	0.000000	0.000000	0.419696	0.167787	0.368029	0.000000	0.044489	0.089695	0.020145	0.889124	0.000000	0.001036	0.127744	0.630612	0.089675	0.000000	0.151968	0.011985	0.000056	0.000056	0.987847	0.000056	0.000000	0.000000	1.000000	0.000000	0.000000	0.014021	0.199205	0.755890	0.000000	0.030884	0.068558	0.103890	0.817938	0.000000	0.009615	0.030364	0.040336	0.928036	0.000000	0.001265	--	--	--	--	--	3.655849	
6950000	-64.159144	51	1	7	0 0 Z 0 0 0 Z 0 0 0 0 0 Z Z Z 0 Z 0 Z 0 	1.643417	1.643417	0.000000	1.643417	1.643417	1.643417	0.000000	1.643417	1.643417	1.643417	1.643417	1.643417	0.000000	0.000000	0.000000	1.643417	0.000000	1.643417	0.000000	1.643417	0.320516	0.332605	0.292960	0.003647	0.050272	0.580782	0.047403	0.371698	0.000000	0.000118	0.399588	0.478215	0.106275	0.000158	0.015764	0.001052	0.001052	0.026253	0.941052	0.030591	0.000000	0.000000	1.000000	0.000000	0.000000	0.016547	0.066614	0.912635	0.000003	0.004200	0.164945	0.050891	0.783832	0.000001	0.000331	0.041119	0.025225	0.933541	0.000000	0.000116	0.015495	0.011931	0.971096	0.000099	0.001378	5.769475	
6955000	-66.258075	729	1	9	0 0 Z 0 Z 0 Z 0 0 Z 0 0 Z Z 0 Z Z 0 0 Z 	1.198971	1.198971	0.000000	1.198971	0.000000	1.198971	0.000000	1.198971	1.198971	0.000000	1.198971	1.198971	0.000000	0.000000	1.198971	0.000000	0.000000	1.198971	1.198971	0.000000	0.183081	0.015678	0.698736	0.090629	0.011876	0.237480	0.004298	0.749627	0.004298	0.004298	0.940914	0.029576	0.022582	0.000113	0.006814	0.000003	0.000003	0.002976	0.997016	0.000003	0.000000	0.000000	1.000000	0.000000	0.000000	0.023419	0.304209	0.176636	0.000076	0.495660	0.082030	0.080530	0.710182	0.001728	0.125530	0.053275	0.053001	0.802068	0.030449	0.061207	--	--	--	--	--	2.078657	
6960000	-62.215124	135	1	11	0 0 Z 0 0 0 Z 0 0 Z 0 Z Z Z Z Z Z 0 Z Z 	2.171729	2.171729	0.000000	2.171729	2.171729	2.171729	0.000000	2.171729	2.171729	0.000000	2.171729	0.000000	0.000000	0.000000	0.000000	0.000000	0.000000	2.171729	0.000000	0.000000	0.274848	0.330540	0.385473	0.000000	0.009139	0.210101	0.039952	0.749722	0.000000	0.000224	0.404279	0.556669	0.010469	0.000000	0.028583	0.000022	0.000022	0.008764	0.991191	0.000000	0.000000	0.000000	1.000000	0.000000	0.000000	0.238739	0.532492	0.097584	0.000000	0.131185	0.317026	0.315457	0.353820	0.000000	0.013697	0.119659	0.119220	0.759654	0.000000	0.001467	0.044298	0.044214	0.910887	0.000000	0.000601	8.272271	
6965000	-66.325670	823	1	12	Z Z 0 Z Z 0 Z 0 0 0 0 0 Z Z Z Z Z 0 Z Z 	0.000000	0.000000	1.927077	0.000000	0.000000	1.927077	0.000000	1.927077	1.927077	1.927077	1.927077	1.927077	0.000000	0.000000	0.000000	0.000000	0.000000	1.927077	0.000000	0.000000	0.000000	0.251377	0.744953	0.000000	0.003670	0.000000	0.013236	0.986723	0.000000	0.000041	0.000000	0.688156	0.285953	0.000000	0.025891	0.027869	0.000163	0.020083	0.951884	0.000001	0.000000	0.000000	1.000000	0.000000	0.000000	0.000000	0.126775	0.864298	0.000000	0.008927	0.000000	0.033986	0.965752	0.000000	0.000263	0.000000	0.015263	0.984685	0.000000	0.000052	0.000000	0.027938	0.971777	0.000000	0.000284	4.711472	
6970000	-65.117288	410	1	8	0 0 Z Z 0 0 Z 0 0 0 0 Z Z 0 Z Z Z 0 0 0 	1.564736	1.564736	0.000000	0.000000	1.564736	1.564736	0.000000	1.564736	1.564736	1.564736	1.564736	0.000000	0.000000	1.564736	0.000000	0.000000	0.000000	1.564736	1.564736	1.564736	0.091243	0.319234	0.250240	0.062419	0.276864	0.232548	0.020865	0.741064	0.000042	0.005481	0.200662	0.681591	0.071755	0.015128	0.030863	0.000068	0.000228	0.013204	0.971611	0.014889	0.000000	0.000000	1.000000	0.000000	0.000000	0.001105	0.171227	0.005418	0.000315	0.821935	0.035138	0.241515	0.090275	0.001207	0.631864	0.049744	0.202523	0.355269	0.001996	0.390468	0.020920	0.085746	0.348308	0.087794	0.457233	4.211309	
6975000	-66.412153	962	1	9	0 0 Z 0 Z 0 Z 0 0 0 0 Z Z Z 0 Z Z 0 0 Z 	1.436384	1.436384	0.000000	1.436384	0.000000	1.436384	0.000000	1.436384	1.436384	1.436384	1.436384	0.000000	0.000000	0.000000	1.436384	0.000000	0.000000	1.436384	1.436384	0.000000	0.211091	0.028503	0.682942	0.059666	0.017798	0.076783	0.006422	0.903951	0.006422	0.006422	0.837993	0.058943	0.095245	0.000416	0.007404	0.000004	0.000004	0.003659	0.996329	0.000004	0.000000	0.000000	1.000000	0.000000	0.000000	0.022430	0.199431	0.057831	0.000046	0.720262	0.104574	0.157890	0.315105	0.004306	0.418125	0.032483	0.042232	0.829719	0.005752	0.089815	0.020622	0.022034	0.635453	0.292966	0.028925	2.972777	
6980000	-66.043758	549	1	10	0 0 Z Z Z 0 0 0 0 0 Z Z Z Z 0 Z 0 Z Z 0 	3.400134	3.400134	0.000000	0.000000	0.000000	3.400134	3.400134	3.400134	3.400134	3.400134	0.000000	0.000000	0.000000	0.000000	3.400134	0.000000	3.400134	0.000000	0.000000	3.400134	0.203438	0.154203	0.513177	0.100534	0.028648	0.482463	0.014136	0.477767	0.011302	0.014331	0.447923	0.169302	0.296932	0.023516	0.062328	0.000120	0.019475	0.000120	0.960809	0.019475	0.000000	0.000000	1.000000	0.000000	0.000000	0.022784	0.729117	0.247603	0.000425	0.000071	0.305570	0.167002	0.490160	0.024737	0.012531	0.058521	0.031462	0.894130	0.015027	0.000859	0.076632	0.177047	0.371938	0.342252	0.032131	6.596889	
6985000	-71.504424	451	1	7	0 0 0 0 0 Z Z 0 0 Z Z Z Z 0 Z 0 0 0 0 0 	1.834067	1.834067	1.834067	1.834067	1.834067	0.000000	0.000000	1.834067	1.834067	0.000000	0.000000	0.000000	0.000000	1.834067	0.000000	1.834067	1.834067	1.834067	1.834067	1.834067	0.227443	0.188444	0.159619	0.199379	0.225115	0.368976	0.008229	0.561883	0.000634	0.060278	0.297288	0.500723	0.016227	0.046956	0.138806	0.015359	0.000287	0.000079	0.968916	0.015359	0.000000	0.000000	1.000000	0.000000	0.000000	0.077694	0.025539	0.021841	0.006842	0.868083	0.228118	0.013886	0.100550	0.001841	0.655605	0.073598	0.001273	0.754804	0.000443	0.169882	0.217914	0.134748	0.246620	0.181372	0.219346	2.506508	
6990000	-62.695881	252	1	9	0 0 Z Z Z 0 Z 0 0 0 0 0 Z Z Z Z Z 0 0 0 	1.567215	1.567215	0.000000	0.000000	0.000000	1.567215	0.000000	1.567215	1.567215	1.567215	1.567215	1.567215	0.000000	0.000000	0.000000	0.000000	0.000000	1.567215	1.567215	1.567215	0.434784	0.074865	0.433975	0.000000	0.056376	0.582037	0.004938	0.408620	0.000000	0.004405	0.807798	0.060539	0.122214	0.000000	0.009449	0.000013	0.000048	0.005973	0.987411	0.006554	0.000000	0.000000	1.000000	0.000000	0.000000	0.001915	0.139521	0.440621	0.000000	0.417943	0.075463	0.016928	0.868042	0.000000	0.039566	0.007494	0.004439	0.982876	0.000000	0.005191	0.023434	0.039711	0.792184	0.000000	0.144672	2.955933	
6995000	-67.152769	847	1	10	Z 0 0 Z 0 Z Z 0 0 0 Z 0 Z 0 Z Z 0 0 Z Z 	0.000000	2.599408	2.599408	0.000000	2.599408	0.000000	0.000000	2.599408	2.599408	2.599408	0.000000	2.599408	0.000000	2.599408	0.000000	0.000000	2.599408	2.599408	0.000000	0.000000	0.234701	0.128172	0.544384	0.006288	0.086455	0.241479	0.004900	0.748691	0.000031	0.004900	0.100765	0.365627	0.335424	0.025062	0.173122	0.040898	0.000578	0.000578	0.957367	0.000578	0.000000	0.000000	1.000000	0.000000	0.000000	0.002703	0.006042	0.943752	0.000008	0.047495	0.031549	0.000324	0.966869	0.000001	0.001257	0.041399	0.000456	0.957667	0.000002	0.000475	0.379841	0.005102	0.607201	0.002742	0.005114	3.690954	
7000000	-67.453564	118	1	9	Z 0 0 Z 0 0 Z 0 0 0 0 0 Z Z Z Z 0 0 Z Z 	0.000000	2.297306	2.297306	0.000000	2.297306	2.297306	0.000000	2.297306	2.297306	2.297306	2.297306	2.297306	0.000000	0.000000	0.000000	0.000000	2.297306	2.297306	0.000000	0.000000	0.051405	0.402832	0.433823	0.000000	0.111940	0.374343	0.049277	0.570762	0.000000	0.005619	0.006798	0.635449	0.104951	0.000000	0.252802	0.000483	0.000000	0.000448	0.999068	0.000000	0.000000	0.000000	1.000000	0.000000	0.000000	0.001186	0.389486	0.343168	0.000000	0.266160	0.091979	0.318794	0.435609	0.000000	0.153617	0.072349	0.191613	0.707751	0.000000	0.028287	0.132132	0.106397	0.747631	0.000000	0.013841	1.123092	
7005000	-68.204255	937	1	7	0 0 0 0 Z 0 Z 0 0 0 0 Z Z Z 0 Z 0 0 0 Z 	1.996590	1.996590	1.996590	1.996590	0.000000	1.996590	0.000000	1.996590	1.996590	1.996590	1.996590	0.000000	0.000000	0.000000	1.996590	0.000000	1.996590	1.996590	1.996590	0.000000	0.235797	0.116570	0.448445	0.046019	0.153169	0.207324	0.012725	0.732426	0.011050	0.036475	0.369874	0.254788	0.147207	0.004874	0.223257	0.005812	0.000013	0.006355	0.987779	0.000041	0.000000	0.000000	1.000000	0.000000	0.000000	0.039399	0.202696	0.060064	0.000131	0.697710	0.149632	0.129371	0.286991	0.003289	0.430716	0.085432	0.090213	0.646663	0.022588	0.155104	0.121543	0.035999	0.563257	0.208995	0.070206	2.185865	
7010000	-71.548989	758	1	8	Z 0 Z 0 0 Z 0 0 0 0 0 0 Z 0 0 Z Z Z 0 Z 	0.000000	1.538227	0.000000	1.538227	1.538227	0.000000	1.538227	1.538227	1.538227	1.538227	1.538227	1.538227	0.000000	1.538227	1.538227	0.000000	0.000000	0.000000	1.538227	0.000000	0.028043	0.180941	0.471971	0.298704	0.020341	0.562330	0.007809	0.422401	0.004742	0.002719	0.017711	0.836783	0.101534	0.042546	0.001427	0.000002	0.002424	0.002424	0.995149	0.000002	0.000000	0.000000	1.000000	0.000000	0.000000	0.001215	0.001132	0.985750	0.001791	0.010112	0.106636	0.001096	0.880278	0.005792	0.006199	0.033151	0.000756	0.934351	0.015061	0.016682	0.013859	0.008636	0.729899	0.236259	0.011347	7.530478	
7015000	-63.320597	51	1	10	0 0 Z 0 Z 0 Z 0 0 0 0 Z Z Z 0 Z Z 0 Z Z 	1.604485	1.604485	0.000000	1.604485	0.000000	1.604485	0.000000	1.604485	1.604485	1.604485	1.604485	0.000000	0.000000	0.000000	1.604485	0.000000	0.000000	1.604485	0.000000	0.000000	0.282485	0.114472	0.404342	0.184762	0.013939	0.582845	0.002221	0.412486	0.002445	0.000004	0.746801	0.080931	0.168058	0.002544	0.001666	0.000234	0.000234	0.025134	0.974397	0.000001	0.000000	0.000000	1.000000	0.000000	0.000000	0.105515	0.554564	0.295655	0.000488	0.043778	0.381947	0.085916	0.526514	0.004885	0.000739	0.077161	0.027286	0.882080	0.013320	0.000152	0.009058	0.004615	0.785054	0.201264	0.000008	1.796194	
7020000	-65.984490	449	1	9	0 0 Z Z Z 0 Z 0 0 Z 0 0 Z Z Z 0 0 0 0 Z 	2.442082	2.442082	0.000000	0.000000	0.000000	2.442082	0.000000	2.442082	2.442082	0.000000	2.442082	2.442082	0.000000	0.000000	0.000000	2.442082	2.442082	2.442082	2.442082	0.000000	0.238382	0.189348	0.337557	0.024939	0.209773	0.455685	0.016849	0.452707	0.000611	0.074148	0.398794	0.270315	0.052640	0.011567	0.266684	0.000001	0.000001	0.001818	0.998179	0.000001	0.000000	0.000000	1.000000	0.000000	0.000000	0.005737	0.087521	0.300117	0.002406	0.604219	0.128544	0.066738	0.476304	0.006297	0.322117	0.071028	0.061837	0.740087	0.001984	0.125064	0.041490	0.039716	0.819880	0.040502	0.058412	5.924723	
7025000	-65.841100	709	1	6	0 0 Z Z 0 0 0 0 0 0 Z 0 Z 0 Z Z 0 0 0 0 	2.274499	2.274499	0.000000	0.000000	2.274499	2.274499	2.274499	2.274499	2.274499	2.274499	0.000000	2.274499	0.000000	2.274499	0.000000	0.000000	2.274499	2.274499	2.274499	2.274499	0.127917	0.163656	0.562901	0.006033	0.139493	0.428165	0.033763	0.504206	0.000102	0.033763	0.284801	0.357146	0.209816	0.008265	0.139971	0.000000	0.000934	0.000001	0.998131	0.000934	0.000000	0.000000	1.000000	0.000000	0.000000	0.004048	0.048243	0.585261	0.000082	0.362366	0.173543	0.096346	0.566126	0.002283	0.161703	0.067278	0.040917	0.835576	0.000299	0.055930	0.042982	0.114231	0.689880	0.006426	0.146481	6.184509	
7030000	-64.266597	135	1	9	0 0 Z 0 Z Z 0 0 0 0 Z 0 0 Z Z Z Z 0 0 Z 	2.285187	2.285187	0.000000	2.285187	0.000000	0.000000	2.285187	2.285187	2.285187	2.285187	0.000000	2.285187	2.285187	0.000000	0.000000	0.000000	0.000000	2.285187	2.285187	0.000000	0.296542	0.011178	0.574052	0.059375	0.058854	0.276810	0.000305	0.704671	0.003473	0.014741	0.645719	0.022434	0.277479	0.025874	0.028494	0.000034	0.010755	0.000034	0.989143	0.000034	0.000000	0.000000	1.000000	0.000000	0.000000	0.057041	0.003933	0.427954	0.000228	0.510843	0.150293	0.003138	0.683415	0.002637	0.160517	0.057237	0.000605	0.881929	0.000567	0.059662	0.112563	0.034328	0.654121	0.084668	0.114320	7.690429	
7035000	-66.216884	152	1	11	Z 0 0 Z Z 0 Z 0 0 0 0 Z Z Z 0 Z Z Z 0 Z 	0.000000	1.701684	1.701684	0.000000	0.000000	1.701684	0.000000	1.701684	1.701684	1.701684	1.701684	0.000000	0.000000	0.000000	1.701684	0.000000	0.000000	0.000000	1.701684	0.000000	0.033313	0.145761	0.744701	0.064644	0.011581	0.611046	0.002325	0.381978	0.002325	0.002325	0.007168	0.803103	0.157316	0.001273	0.031139	0.024044	0.000141	0.020957	0.954717	0.000141	0.000000	0.000000	1.000000	0.000000	0.000000	0.000013	0.870274	0.119871	0.000013	0.009829	0.087835	0.336126	0.556299	0.007786	0.011953	0.024119	0.066363	0.887700	0.010521	0.011297	--	--	--	--	--	1.465546	
7040000	-69.223247	66	1	9	Z 0 Z Z Z Z Z 0 0 0 0 0 Z 0 0 Z Z 0 0 0 	0.000000	1.666394	0.000000	0.000000	0.000000	0.000000	0.000000	1.666394	1.666394	1.666394	1.666394	1.666394	0.000000	1.666394	1.666394	0.000000	0.000000	1.666394	1.666394	1.666394	0.005645	0.000428	0.739118	0.183641	0.071168	0.591839	0.000003	0.404548	0.001805	0.001805	0.027107	0.050894	0.653587	0.109010	0.159402	0.000370	0.000415	0.030939	0.931929	0.036347	0.000000	0.000000	1.000000	0.000000	0.000000	0.000308	0.000525	0.328006	0.000517	0.670644	0.082933	0.000186	0.816727	0.003173	0.096981	0.017891	0.000052	0.957301	0.008401	0.016356	--	--	--	--	--	3.026173	
7045000	-62.475372	332	2	6	1 0 0 1 Z 0 Z 0 0 0 1 1 Z 1 Z Z Z 0 0 1 	0.757886	1.512961	1.512961	0.757886	0.000000	1.512961	0.000000	1.512961	1.512961	1.512961	0.757886	0.757886	0.000000	0.757886	0.000000	0.000000	0.000000	1.512961	1.512961	0.757886	0.290240	0.069272	0.471043	0.043637	0.125809	0.099396	0.010436	0.880261	0.000007	0.009900	0.650053	0.131724	0.195028	0.000112	0.023083	0.014096	0.000067	0.004402	0.977487	0.003947	0.000000	0.000000	1.000000	0.000000	0.000000	0.018817	0.167266	0.229127	0.000133	0.584657	0.076090	0.151767	0.495743	0.000781	0.275618	0.039814	0.078685	0.761774	0.000128	0.119599	--	--	--	--	--	1.611063	
7050000	-65.564313	332	1	9	0 0 0 Z Z 0 Z 0 0 0 Z 0 0 Z 0 Z Z Z 0 Z 	1.767353	1.767353	1.767353	0.000000	0.000000	1.767353	0.000000	1.767353	1.767353	1.767353	0.000000	1.767353	1.767353	0.000000	1.767353	0.000000	0.000000	0.000000	1.767353	0.000000	0.318137	0.017856	0.162266	0.489352	0.012389	0.139358	0.013387	0.801281	0.032588	0.013387	0.638533	0.124262	0.221243	0.014416	0.001547	0.020485	0.000000	0.000121	0.979394	0.000000	0.000000	0.000000	1.000000	0.000000	0.000000	0.034304	0.541827	0.407933	0.004440	0.011496	0.126120	0.237339	0.536589	0.056328	0.043625	0.072454	0.118545	0.734946	0.040837	0.033218	--	--	--	--	--	6.848140	
7055000	-64.951734	694	1	5	0 0 Z 0 0 0 0 0 0 0 0 0 Z Z 0 Z 0 0 0 Z 	1.711908	1.711908	0.000000	1.711908	1.711908	1.711908	1.711908	1.711908	1.711908	1.711908	1.711908	1.711908	0.000000	0.000000	1.711908	0.000000	1.711908	1.711908	1.711908	0.000000	0.185125	0.270250	0.321388	0.087237	0.136000	0.285988	0.025415	0.656517	0.005873	0.026207	0.372548	0.390759	0.087547	0.000665	0.148480	0.000037	0.005588	0.005588	0.988749	0.000037	0.000000	0.000000	1.000000	0.000000	0.000000	0.019918	0.030686	0.289095	0.000269	0.660032	0.090992	0.016048	0.763560	0.001617	0.127783	0.024075	0.014731	0.922357	0.010313	0.028524	0.049326	0.123342	0.383591	0.393797	0.049944	6.085207	
7060000	-62.555249	51	1	10	0 0 Z 0 Z 0 Z 0 0 Z 0 0 Z Z Z Z Z 0 0 Z 	2.488715	2.488715	0.000000	2.488715	0.000000	2.488715	0.000000	2.488715	2.488715	0.000000	2.488715	2.488715	0.000000	0.000000	0.000000	0.000000	0.000000	2.488715	2.488715	0.000000	0.330341	0.240024	0.206264	0.000000	0.223371	0.608095	0.006757	0.378390	0.000000	0.006757	0.695424	0.165321	0.076515	0.000000	0.062740	0.000931	0.000931	0.039315	0.957892	0.000931	0.000000	0.000000	1.000000	0.000000	0.000000	0.036091	0.104921	0.250665	0.000000	0.608324	0.358476	0.053376	0.438670	0.000000	0.149478	0.131423	0.051194	0.740918	0.000000	0.076465	0.033930	0.017812	0.925369	0.000000	0.022889	6.833334	
7065000	-69.979323	196	1	9	0 0 Z Z 0 Z 0 0 0 Z 0 Z 0 Z 0 Z Z 0 0 Z 	2.296609	2.296609	0.000000	0.000000	2.296609	0.000000	2.296609	2.296609	2.296609	0.000000	2.296609	0.000000	2.296609	0.000000	2.296609	0.000000	0.000000	2.296609	2.296609	0.000000	0.192632	0.270958	0.113142	0.109170	0.314097	0.293640	0.006033	0.645996	0.045796	0.008534	0.296175	0.582394	0.012370	0.010457	0.098604	0.000288	0.015113	0.017121	0.967191	0.000288	0.000000	0.000000	1.000000	0.000000	0.000000	0.001761	0.011217	0.000232	0.000030	0.986759	0.029425	0.069481	0.004443	0.000883	0.895768	0.036906	0.015902	0.088320	0.004226	0.854647	0.056028	0.230991	0.120649	0.095689	0.496644	9.751936	
7070000	-68.809985	430	1	10	Z 0 Z Z Z 0 Z 0 Z 0 0 Z Z Z 0 0 0 0 0 Z 	0.000000	2.135853	0.000000	0.000000	0.000000	2.135853	0.000000	2.135853	0.000000	2.135853	2.135853	0.000000	0.000000	0.000000	2.135853	2.135853	2.135853	2.135853	2.135853	0.000000	0.008878	0.207489	0.103646	0.218716	0.461271	0.868679	0.008105	0.004412	0.008105	0.110698	0.008814	0.455021	0.026310	0.028582	0.481274	0.000094	0.000094	0.018291	0.981427	0.000094	0.000000	0.000000	1.000000	0.000000	0.000000	0.000241	0.145962	0.110404	0.007715	0.735678	0.163031	0.079706	0.014532	0.049836	0.692894	0.146135	0.145423	0.115709	0.123516	0.469217	--	--	--	--	--	1.009440	
7075000	-64.491054	570	1	11	0 0 Z Z Z 0 0 0 0 0 Z Z Z Z Z Z Z 0 0 Z 	4.019609	4.019609	0.000000	0.000000	0.000000	4.019609	4.019609	4.019609	4.019609	4.019609	0.000000	0.000000	0.000000	0.000000	0.000000	0.000000	0.000000	4.019609	4.019609	0.000000	0.259721	0.219589	0.284573	0.000000	0.236117	0.358820	0.028186	0.577080	0.000000	0.035914	0.442551	0.102365	0.302045	0.000000	0.153038	0.015703	0.106443	0.015703	0.846448	0.015703	0.000000	0.000000	1.000000	0.000000	0.000000	0.008418	0.112484	0.028659	0.000000	0.850439	0.113149	0.159919	0.173075	0.000000	0.553858	0.152971	0.158551	0.337510	0.000000	0.350968	0.155587	0.390774	0.213111	0.000000	0.240528	3.138812	
7080000	-64.791170	332	1	9	0 Z Z 0 Z 0 Z 0 0 0 0 Z Z Z 0 Z Z 0 0 0 	1.667928	0.000000	0.000000	1.667928	0.000000	1.667928	0.000000	1.667928	1.667928	1.667928	1.667928	0.000000	0.000000	0.000000	1.667928	0.000000	0.000000	1.667928	1.667928	1.667928	0.069953	0.121607	0.376669	0.233435	0.198337	0.000784	0.014568	0.955511	0.014568	0.014568	0.759880	0.118029	0.101660	0.000346	0.020085	0.000115	0.000362	0.015941	0.965379	0.018203	0.000000	0.000000	1.000000	0.000000	0.000000	0.008792	0.189551	0.060259	0.000286	0.741111	0.036162	0.237561	0.255846	0.013136	0.457296	0.010876	0.168009	0.521513	0.016667	0.282936	--	--	--	--	--	3.057628	
7085000	-64.914037	375	1	12	0 0 Z 0 Z 0 Z 0 0 0 0 Z Z Z Z Z Z Z Z Z 	1.439062	1.439062	0.000000	1.439062	0.000000	1.439062	0.000000	1.439062	1.439062	1.439062	1.439062	0.000000	0.000000	0.000000	0.000000	0.000000	0.000000	0.000000	0.000000	0.000000	0.300260	0.044828	0.654912	0.000000	0.000000	0.504334	0.001924	0.493743	0.000000	0.000000	0.831092	0.051888	0.117020	0.000000	0.000000	0.000000	0.000000	0.000736	0.999263	0.000000	0.000000	0.000000	1.000000	0.000000	0.000000	0.045425	0.752880	0.201695	0.000000	0.000000	0.199398	0.230476	0.570126	0.000000	0.000000	0.030914	0.035025	0.934061	0.000000	0.000000	0.031386	0.032036	0.936577	0.000000	0.000000	9.111766	
7090000	-65.269455	124	1	7	0 0 0 Z 0 0 Z 0 0 0 0 0 0 Z Z Z Z 0 0 Z 	1.321362	1.321362	1.321362	0.000000	1.321362	1.321362	0.000000	1.321362	1.321362	1.321362	1.321362	1.321362	1.321362	0.000000	0.000000	0.000000	0.000000	1.321362	1.321362	0.000000	0.133097	0.222021	0.596391	0.002600	0.045890	0.134253	0.021456	0.835229	0.000566	0.008496	0.166612	0.705065	0.092323	0.000919	0.035081	0.004588	0.000021	0.004291	0.991094	0.000006	0.000000	0.000000	1.000000	0.000000	0.000000	0.000168	0.003077	0.945603	0.000000	0.051153	0.013072	0.003854	0.979128	0.000010	0.003936	0.021867	0.023714	0.930615	0.000119	0.023686	0.078264	0.023004	0.874107	0.010631	0.013993	3.064870	
7095000	-69.426448	180	1	6	Z 0 0 0 Z 0 0 0 0 0 0 0 Z Z Z 0 0 0 0 Z 	0.000000	1.532262	1.532262	1.532262	0.000000	1.532262	1.532262	1.532262	1.532262	1.532262	1.532262	1.532262	0.000000	0.000000	0.000000	1.532262	1.532262	1.532262	1.532262	0.000000	0.143394	0.226017	0.402190	0.085096	0.143304	0.466403	0.003120	0.502896	0.000042	0.027539	0.080724	0.348764	0.167989	0.001226	0.401297	0.023642	0.023642	0.023642	0.927772	0.001302	0.000000	0.000000	1.000000	0.000000	0.000000	0.005408	0.494900	0.322545	0.000678	0.176469	0.085590	0.128617	0.665484	0.000559	0.119750	0.028133	0.037579	0.894920	0.000151	0.039217	--	--	--	--	--	0.694485	
7100000	-69.817371	938	1	4	Z 0 0 0 Z 0 0 0 0 0 0 0 Z 0 Z 0 0 0 0 0 	0.000000	1.470987	1.470987	1.470987	0.000000	1.470987	1.470987	1.470987	1.470987	1.470987	1.470987	1.470987	0.000000	1.470987	0.000000	1.470987	1.470987	1.470987	1.470987	1.470987	0.095339	0.108424	0.656567	0.019588	0.120082	0.072487	0.006288	0.910312	0.000056	0.010858	0.223182	0.252313	0.206397	0.038366	0.279743	0.019117	0.019117	0.019117	0.923532	0.019117	0.000000	0.000000	1.000000	0.000000	0.000000	0.006421	0.156820	0.437870	0.000827	0.398062	0.045477	0.072075	0.749419	0.003541	0.129488	0.030625	0.036108	0.887042	0.001208	0.045016	--	--	--	--	--	1.789876	
7105000	-68.635485	950	1	10	Z 0 0 Z Z 0 Z 0 0 0 Z Z 0 0 Z Z Z Z 0 0 	0.000000	4.917400	4.917400	0.000000	0.000000	4.917400	0.000000	4.917400	4.917400	4.917400	0.000000	0.000000	4.917400	4.917400	0.000000	0.000000	0.000000	0.000000	4.917400	4.917400	0.159586	0.192327	0.439739	0.078107	0.130241	0.366097	0.042910	0.511400	0.034579	0.045014	0.155786	0.269444	0.268608	0.185388	0.120774	0.029601	0.000266	0.000266	0.940266	0.029601	0.000000	0.000000	1.000000	0.000000	0.000000	0.001140	0.739102	0.251805	0.003227	0.004727	0.089829	0.217555	0.639521	0.031870	0.021226	0.035106	0.055631	0.881158	0.002137	0.025969	0.180142	0.091789	0.512344	0.047862	0.167863	9.286157	
7110000	-69.961179	916	1	8	Z Z Z Z 0 0 0 0 0 0 0 0 Z 0 Z 0 Z 0 0 Z 	0.000000	0.000000	0.000000	0.000000	0.933876	0.933876	0.933876	0.933876	0.933876	0.933876	0.933876	0.933876	0.000000	0.933876	0.000000	0.933876	0.000000	0.933876	0.933876	0.000000	0.000000	0.165729	0.817846	0.000658	0.015767	0.000000	0.005567	0.988191	0.000032	0.006211	0.000000	0.779467	0.203318	0.002090	0.015125	0.000000	0.000060	0.000060	0.999879	0.000000	0.000000	0.000000	1.000000	0.000000	0.000000	0.000000	0.102536	0.649672	0.000101	0.247692	0.000000	0.011076	0.963292	0.000069	0.025563	--	--	--	--	--	0.000000	0.004001	0.994531	0.000101	0.001367	7.370319	
7115000	-64.089421	847	1	8	0 0 Z Z 0 0 Z 0 0 0 0 0 Z 0 Z 0 Z 0 Z Z 	1.154036	1.154036	0.000000	0.000000	1.154036	1.154036	0.000000	1.154036	1.154036	1.154036	1.154036	1.154036	0.000000	1.154036	0.000000	1.154036	0.000000	1.154036	0.000000	0.000000	0.185807	0.274923	0.532279	0.004751	0.002241	0.127399	0.017174	0.855356	0.000035	0.000035	0.307834	0.616519	0.059591	0.007777	0.008280	0.000025	0.000024	0.008463	0.991489	0.000000	0.000000	0.000000	1.000000	0.000000	0.000000	0.001134	0.123754	0.774775	0.002227	0.098110	0.007767	0.008555	0.983577	0.000009	0.000092	0.008346	0.007798	0.983827	0.000015	0.000015	0.004526	0.004157	0.984076	0.007236	0.000006	6.974917	
7120000	-70.523295	50	1	12	Z Z Z Z Z 0 0 0 0 0 Z 0 Z Z Z Z Z Z 0 0 	0.000000	0.000000	0.000000	0.000000	0.000000	2.513926	2.513926	2.513926	2.513926	2.513926	0.000000	2.513926	0.000000	0.000000	0.000000	0.000000	0.000000	0.000000	2.513926	2.513926	0.000000	0.431479	0.432584	0.000000	0.135937	0.000000	0.013404	0.973192	0.000000	0.013404	0.000000	0.462978	0.496075	0.000000	0.040947	0.000000	0.095782	0.012848	0.795587	0.095782	0.000000	0.000000	1.000000	0.000000	0.000000	0.000000	0.403327	0.586740	0.000000	0.009933	0.000000	0.096389	0.885284	0.000000	0.018327	0.000000	0.096742	0.825393	0.000000	0.077865	0.000000	0.345484	0.331240	0.000000	0.323276	6.899858	
7125000	-66.953898	551	1	8	0 0 Z Z 0 0 0 0 0 0 Z 0 0 Z Z 0 Z 0 Z Z 	1.202778	1.202778	0.000000	0.000000	1.202778	1.202778	1.202778	1.202778	1.202778	1.202778	0.000000	1.202778	1.202778	0.000000	0.000000	1.202778	0.000000	1.202778	0.000000	0.000000	0.091157	0.514035	0.358942	0.032095	0.003771	0.559978	0.028677	0.410207	0.001108	0.000029	0.184001	0.643975	0.149997	0.003432	0.018594	0.000000	0.000367	0.000000	0.999633	0.000000	0.000000	0.000000	1.000000	0.000000	0.000000	0.000704	0.024320	0.974452	0.000006	0.000518	0.082379	0.015286	0.902132	0.000171	0.000032	0.027451	0.014962	0.957388	0.000135	0.000062	--	--	--	--	--	2.567608	
7130000	-64.330633	135	1	8	0 0 0 0 Z Z 0 0 0 0 Z Z Z Z 0 Z 0 0 0 Z 	2.010114	2.010114	2.010114	2.010114	0.000000	0.000000	2.010114	2.010114	2.010114	2.010114	0.000000	0.000000	0.000000	0.000000	2.010114	0.000000	2.010114	2.010114	2.010114	0.000000	0.282507	0.038442	0.414874	0.087677	0.176501	0.178515	0.000402	0.774312	0.012734	0.034037	0.437943	0.078729	0.254634	0.005489	0.223205	0.007687	0.008411	0.000074	0.983754	0.000074	0.000000	0.000000	1.000000	0.000000	0.000000	0.077650	0.010156	0.060438	0.000250	0.851506	0.178880	0.011858	0.284597	0.005700	0.518965	0.081581	0.003518	0.709394	0.013094	0.192414	0.179491	0.035895	0.363170	0.297398	0.124045	1.669613	
7135000	-64.729454	823	1	9	0 0 Z 0 Z Z 0 0 0 0 Z 0 Z Z Z Z 0 0 0 Z 	1.749168	1.749168	0.000000	1.749168	0.000000	0.000000	1.749168	1.749168	1.749168	1.749168	0.000000	1.749168	0.000000	0.000000	0.000000	0.000000	1.749168	1.749168	1.749168	0.000000	0.245887	0.011681	0.618285	0.000000	0.124147	0.139788	0.000048	0.841214	0.000000	0.018950	0.527445	0.035830	0.270231	0.000000	0.166494	0.000148	0.020505	0.000148	0.979051	0.000148	0.000000	0.000000	1.000000	0.000000	0.000000	0.011235	0.000250	0.747751	0.000000	0.240764	0.035038	0.000216	0.918783	0.000000	0.045963	0.011657	0.000034	0.975678	0.000000	0.012631	0.109745	0.052539	0.727347	0.000000	0.110369	9.181406	
7140000	-65.750003	451	1	12	Z 0 0 Z Z 0 Z 0 0 0 Z Z Z Z 0 Z Z 0 Z Z 	0.000000	1.950284	1.950284	0.000000	0.000000	1.950284	0.000000	1.950284	1.950284	1.950284	0.000000	0.000000	0.000000	0.000000	1.950284	0.000000	0.000000	1.950284	0.000000	0.000000	0.305171	0.052969	0.230596	0.405223	0.006041	0.493487	0.005244	0.495285	0.005965	0.000020	0.061038	0.483370	0.405954	0.017703	0.031936	0.017465	0.000000	0.000085	0.982450	0.000000	0.000000	0.000000	1.000000	0.000000	0.000000	0.002068	0.618802	0.279814	0.002066	0.097250	0.027449	0.153842	0.814758	0.002602	0.001349	0.006823	0.014613	0.973352	0.005177	0.000034	0.326665	0.036844	0.173279	0.457680	0.005532	5.218070	
7145000	-66.095803	51	1	8	Z 0 Z Z 0 0 0 0 0 0 0 0 Z Z Z 0 Z 0 Z 0 	0.000000	1.580003	0.000000	0.000000	1.580003	1.580003	1.580003	1.580003	1.580003	1.580003	1.580003	1.580003	0.000000	0.000000	0.000000	1.580003	0.000000	1.580003	0.000000	1.580003	0.199472	0.331283	0.379049	0.007309	0.082888	0.627399	0.038035	0.334481	0.000000	0.000085	0.020479	0.776284	0.159048	0.000518	0.043671	0.000265	0.027568	0.027568	0.912322	0.032276	0.000000	0.000000	1.000000	0.000000	0.000000	0.002005	0.051402	0.942844	0.000002	0.003746	0.180083	0.039511	0.780172	0.000001	0.000234	0.049680	0.019750	0.930486	0.000000	0.000083	0.008342	0.046330	0.944186	0.000068	0.001073	3.929094	
7150000	-69.360105	89	1	9	0 0 Z Z 0 0 0 0 0 0 Z 0 Z Z 0 Z Z 0 Z Z 	2.649258	2.649258	0.000000	0.000000	2.649258	2.649258	2.649258	2.649258	2.649258	2.649258	0.000000	2.649258	0.000000	0.000000	2.649258	0.000000	0.000000	2.649258	0.000000	0.000000	0.258175	0.230415	0.227787	0.250608	0.033014	0.511277	0.068583	0.410197	0.009363	0.000580	0.468492	0.225175	0.257061	0.013971	0.035300	0.000161	0.018272	0.000161	0.981246	0.000161	0.000000	0.000000	1.000000	0.000000	0.000000	0.033690	0.229259	0.620748	0.013053	0.103249	0.129360	0.126492	0.725405	0.011179	0.007563	0.097257	0.074235	0.772215	0.054423	0.001870	0.079572	0.174423	0.233891	0.503411	0.008703	3.706863	
7155000	-65.452833	240	1	11	Z 0 Z Z Z 0 Z 0 0 0 Z 0 Z Z Z Z 0 Z 0 0 	0.000000	2.375305	0.000000	0.000000	0.000000	2.375305	0.000000	2.375305	2.375305	2.375305	0.000000	2.375305	0.000000	0.000000	0.000000	0.000000	2.375305	0.000000	2.375305	2.375305	0.074882	0.387503	0.365745	0.000000	0.171870	0.381594	0.023366	0.526701	0.000000	0.068340	0.126750	0.479755	0.330762	0.000000	0.062733	0.000010	0.000994	0.000844	0.958379	0.039772	0.000000	0.000000	1.000000	0.000000	0.000000	0.000854	0.643475	0.346262	0.000000	0.009409	0.112663	0.267575	0.574434	0.000000	0.045328	0.056653	0.104382	0.809197	0.000000	0.029767	0.018839	0.155254	0.360577	0.000000	0.465330	4.308738	
7160000	-66.276791	451	1	10	Z 0 Z Z 0 0 Z 0 Z 0 0 Z Z Z Z 0 0 0 0 Z 	0.000000	2.144593	0.000000	0.000000	2.144593	2.144593	0.000000	2.144593	0.000000	2.144593	2.144593	0.000000	0.000000	0.000000	0.000000	2.144593	2.144593	2.144593	2.144593	0.000000	0.097007	0.196535	0.292940	0.222801	0.190716	0.720845	0.111249	0.055891	0.000767	0.111249	0.020779	0.602143	0.082066	0.014216	0.280796	0.000136	0.000136	0.020790	0.978803	0.000136	0.000000	0.000000	1.000000	0.000000	0.000000	0.000789	0.171481	0.084927	0.006155	0.736648	0.015365	0.197431	0.035460	0.002354	0.749390	0.011093	0.129112	0.496146	0.001200	0.362448	0.139588	0.164488	0.269603	0.257976	0.168345	8.464399	
7165000	-66.778132	83	1	12	Z 0 Z Z 0 Z Z 0 0 0 Z 0 Z Z Z Z Z 0 Z 0 	0.000000	1.782868	0.000000	0.000000	1.782868	0.000000	0.000000	1.782868	1.782868	1.782868	0.000000	1.782868	0.000000	0.000000	0.000000	0.000000	0.000000	1.782868	0.000000	1.782868	0.251635	0.119239	0.621329	0.000000	0.007797	0.540041	0.002958	0.456995	0.000000	0.000006	0.050461	0.536118	0.390737	0.000000	0.022683	0.000000	0.000002	0.000002	0.997220	0.002776	0.000000	0.000000	1.000000	0.000000	0.000000	0.005935	0.000187	0.993874	0.000000	0.000005	0.072005	0.000181	0.927815	0.000000	0.000000	--	--	--	--	--	0.003195	0.000064	0.996741	0.000000	0.000001	2.175160	
7170000	-67.794973	122	1	9	0 0 0 0 Z 0 Z 0 0 0 Z 0 Z Z 0 Z Z Z 0 Z 	1.377602	1.377602	1.377602	1.377602	0.000000	1.377602	0.000000	1.377602	1.377602	1.377602	0.000000	1.377602	0.000000	0.000000	1.377602	0.000000	0.000000	0.000000	1.377602	0.000000	0.481494	0.014282	0.246233	0.253790	0.004202	0.385773	0.006476	0.594799	0.006476	0.006476	0.604787	0.147204	0.243300	0.002347	0.002363	0.004050	0.000000	0.000005	0.995945	0.000000	0.000000	0.000000	1.000000	0.000000	0.000000	0.020624	0.406849	0.565399	0.000394	0.006734	0.075239	0.052115	0.863709	0.004071	0.004865	0.023548	0.021024	0.928882	0.013203	0.013344	0.136355	0.001303	0.140198	0.720948	0.001197	1.464305	
7175000	-62.559333	135	1	9	Z 0 Z 0 Z 0 Z 0 0 0 0 Z 0 Z Z Z 0 0 0 Z 	0.000000	2.176418	0.000000	2.176418	0.000000	2.176418	0.000000	2.176418	2.176418	2.176418	2.176418	0.000000	2.176418	0.000000	0.000000	0.000000	2.176418	2.176418	2.176418	0.000000	0.127482	0.201555	0.453904	0.017108	0.199951	0.305816	0.015777	0.624144	0.003177	0.051087	0.146812	0.398094	0.162401	0.002584	0.290108	0.000026	0.000026	0.008840	0.991082	0.000026	0.000000	0.000000	1.000000	0.000000	0.000000	0.078104	0.099438	0.064260	0.000279	0.757919	0.267997	0.090348	0.192578	0.004417	0.444660	0.163682	0.075457	0.530527	0.001543	0.228790	0.080672	0.050497	0.684131	0.088110	0.096590	1.950716	
7180000	-63.465939	438	1	12	0 0 Z Z Z 0 Z 0 0 0 0 0 Z Z Z Z Z Z Z Z 	1.599305	1.599305	0.000000	0.000000	0.000000	1.599305	0.000000	1.599305	1.599305	1.599305	1.599305	1.599305	0.000000	0.000000	0.000000	0.000000	0.000000	0.000000	0.000000	0.000000	0.282877	0.061651	0.655472	0.000000	0.000000	0.635464	0.000533	0.364003	0.000000	0.000000	0.654529	0.187186	0.158286	0.000000	0.000000	0.000010	0.000009	0.005134	0.994846	0.000000	0.000000	0.000000	1.000000	0.000000	0.000000	0.018594	0.473371	0.508035	0.000000	0.000000	0.233592	0.064466	0.701942	0.000000	0.000000	0.179897	0.082137	0.737965	0.000000	0.000000	0.052336	0.023177	0.924487	0.000000	0.000000	9.808861	
7185000	-65.016007	410	1	10	Z 0 Z Z Z 0 0 0 0 0 Z 0 Z Z Z Z 0 0 0 Z 	0.000000	1.865876	0.000000	0.000000	0.000000	1.865876	1.865876	1.865876	1.865876	1.865876	0.000000	1.865876	0.000000	0.000000	0.000000	0.000000	1.865876	1.865876	1.865876	0.000000	0.024126	0.406138	0.358872	0.000000	0.210863	0.310936	0.006996	0.652156	0.000000	0.029912	0.021582	0.387824	0.267630	0.000000	0.322964	0.000000	0.015497	0.000090	0.984323	0.000090	0.000000	0.000000	1.000000	0.000000	0.000000	0.000623	0.154602	0.251876	0.000000	0.592900	0.031453	0.074149	0.556983	0.000000	0.337415	0.038417	0.055176	0.766431	0.000000	0.139976	0.010668	0.440632	0.421284	0.000000	0.127416	1.156764	
7190000	-67.174000	441	1	8	0 0 Z Z Z Z Z 0 0 Z 0 0 0 0 0 Z Z 0 0 0 	1.051051	1.051051	0.000000	0.000000	0.000000	0.000000	0.000000	1.051051	1.051051	0.000000	1.051051	1.051051	1.051051	1.051051	1.051051	0.000000	0.000000	1.051051	1.051051	1.051051	0.172508	0.000384	0.456260	0.337174	0.033674	0.493756	0.000002	0.468943	0.034883	0.002416	0.768312	0.005725	0.064120	0.135820	0.026023	0.000143	0.000143	0.023292	0.953130	0.023292	0.000000	0.000000	1.000000	0.000000	0.000000	0.001312	0.000002	0.977731	0.000464	0.020490	0.071328	0.000013	0.907621	0.013860	0.007179	0.006972	0.000002	0.986180	0.003696	0.003150	0.009981	0.000628	0.600396	0.311510	0.077485	2.501372	
7195000	-67.209505	294	1	12	0 0 Z Z 0 0 Z 0 0 Z 0 Z Z Z Z Z Z 0 Z Z 	2.066701	2.066701	0.000000	0.000000	2.066701	2.066701	0.000000	2.066701	2.066701	0.000000	2.066701	0.000000	0.000000	0.000000	0.000000	0.000000	0.000000	2.066701	0.000000	0.000000	0.326855	0.417637	0.239680	0.000000	0.015829	0.387393	0.042125	0.570300	0.000000	0.000182	0.291764	0.688554	0.002690	0.000000	0.016993	0.000009	0.000009	0.005559	0.994423	0.000000	0.000000	0.000000	1.000000	0.000000	0.000000	0.037401	0.793994	0.003316	0.000000	0.165289	0.276355	0.646888	0.037139	0.000000	0.039618	0.278547	0.494621	0.218889	0.000000	0.007942	--	--	--	--	--	8.924003	
7200000	-67.988079	314	1	6	Z 0 0 0 0 Z Z 0 0 0 0 0 0 Z 0 Z 0 0 0 Z 	0.000000	1.790849	1.790849	1.790849	1.790849	0.000000	0.000000	1.790849	1.790849	1.790849	1.790849	1.790849	1.790849	0.000000	1.790849	0.000000	1.790849	1.790849	1.790849	0.000000	0.218277	0.084995	0.298896	0.237804	0.160028	0.383602	0.004954	0.524037	0.045488	0.041919	0.104881	0.495349	0.182637	0.015783	0.201350	0.107872	0.005997	0.085348	0.787831	0.012951	0.000000	0.000000	1.000000	0.000000	0.000000	0.044266	0.008393	0.351638	0.004988	0.590715	0.200427	0.047629	0.365791	0.056872	0.329281	0.176362	0.026022	0.496041	0.088122	0.213452	--	--	--	--	--	3.366553	
7205000	-65.858204	694	1	8	0 0 Z 0 Z 0 Z 0 0 0 Z 0 Z Z Z 0 0 0 Z 0 	1.890890	1.890890	0.000000	1.890890	0.000000	1.890890	0.000000	1.890890	1.890890	1.890890	0.000000	1.890890	0.000000	0.000000	0.000000	1.890890	1.890890	1.890890	0.000000	1.890890	0.287970	0.191511	0.393429	0.011659	0.115431	0.251991	0.007607	0.738091	0.000004	0.002306	0.491544	0.236608	0.160058	0.000845	0.110945	0.000015	0.000015	0.000015	0.993271	0.006686	0.000000	0.000000	1.000000	0.000000	0.000000	0.030539	0.105728	0.829007	0.000023	0.034703	0.039903	0.007401	0.951975	0.000001	0.000721	0.015560	0.012061	0.972206	0.000000	0.000173	0.149321	0.147619	0.512211	0.045536	0.145313	1.334106	
7210000	-65.409084	135	1	11	Z 0 0 0 Z 0 Z 0 0 0 0 Z Z Z Z Z Z Z 0 Z 	0.000000	2.147250	2.147250	2.147250	0.000000	2.147250	0.000000	2.147250	2.147250	2.147250	2.147250	0.000000	0.000000	0.000000	0.000000	0.000000	0.000000	0.000000	2.147250	0.000000	0.081542	0.156050	0.728088	0.000000	0.034321	0.262104	0.014998	0.707900	0.000000	0.014998	0.126250	0.434462	0.427411	0.000000	0.011876	0.008517	0.000023	0.008517	0.982920	0.000023	0.000000	0.000000	1.000000	0.000000	0.000000	0.008317	0.566315	0.354247	0.000000	0.071121	0.061294	0.212518	0.679580	0.000000	0.046608	0.029627	0.074401	0.865401	0.000000	0.030571	0.109632	0.035799	0.828722	0.000000	0.025847	3.203639	
7215000	-63.673651	314	1	9	0 0 Z Z Z 0 0 0 0 0 0 Z Z Z Z Z 0 0 0 Z 	1.357997	1.357997	0.000000	0.000000	0.000000	1.357997	1.357997	1.357997	1.357997	1.357997	1.357997	0.000000	0.000000	0.000000	0.000000	0.000000	1.357997	1.357997	1.357997	0.000000	0.115757	0.279116	0.232532	0.000000	0.372595	0.360694	0.004277	0.605936	0.000000	0.029093	0.432163	0.177866	0.071254	0.000000	0.318718	0.003404	0.047899	0.047899	0.897393	0.003404	0.000000	0.000000	1.000000	0.000000	0.000000	0.002493	0.071371	0.016607	0.000000	0.909528	0.046799	0.102012	0.076563	0.000000	0.774626	0.055752	0.124192	0.229147	0.000000	0.590908	--	--	--	--	--	0.522958	
7220000	-72.068744	735	1	9	Z 0 Z 0 0 0 Z 0 Z 0 Z 0 Z 0 Z Z Z 0 0 0 	0.000000	2.545680	0.000000	2.545680	2.545680	2.545680	0.000000	2.545680	0.000000	2.545680	0.000000	2.545680	0.000000	2.545680	0.000000	0.000000	0.000000	2.545680	2.545680	2.545680	0.297344	0.241839	0.132643	0.151042	0.177131	0.936727	0.054101	0.007500	0.000173	0.001499	0.375097	0.494492	0.059210	0.027526	0.043675	0.001230	0.001230	0.001230	0.948173	0.048137	0.000000	0.000000	1.000000	0.000000	0.000000	0.037979	0.115955	0.424481	0.000345	0.421239	0.539603	0.239564	0.117658	0.008246	0.094930	0.391582	0.205802	0.318129	0.004623	0.079865	--	--	--	--	--	3.996252	
7225000	-64.046504	332	1	5	0 0 Z 0 0 0 Z 0 0 0 0 0 Z Z 0 0 0 0 Z 0 	0.885926	0.885926	0.000000	0.885926	0.885926	0.885926	0.000000	0.885926	0.885926	0.885926	0.885926	0.885926	0.000000	0.000000	0.885926	0.885926	0.885926	0.885926	0.000000	0.885926	0.060769	0.070662	0.572601	0.255709	0.040258	0.052631	0.007376	0.936172	0.003532	0.000288	0.392570	0.538182	0.022569	0.000112	0.046566	0.000036	0.000036	0.005672	0.988584	0.005672	0.000000	0.000000	1.000000	0.000000	0.000000	0.019133	0.153473	0.797513	0.008310	0.021571	0.032092	0.048579	0.898324	0.018356	0.002649	0.009549	0.012206	0.970899	0.007140	0.000206	--	--	--	--	--	0.995410	
7230000	-64.832741	410	2	8	Z 1 0 0 Z 0 Z 0 0 0 1 1 Z Z 1 Z 0 1 Z Z 	0.000000	0.405187	2.471310	2.471310	0.000000	2.471310	0.000000	2.471310	2.471310	2.471310	0.405187	0.405187	0.000000	0.000000	0.405187	0.000000	2.471310	0.405187	0.000000	0.000000	0.009826	0.340970	0.629608	0.015235	0.004360	0.002623	0.018024	0.978781	0.000523	0.000048	0.003998	0.673148	0.310047	0.000284	0.012523	0.028408	0.000025	0.001926	0.969336	0.000306	0.000000	0.000000	1.000000	0.000000	0.000000	0.001382	0.835379	0.152609	0.000012	0.010618	0.000642	0.471411	0.526972	0.000356	0.000619	0.001319	0.225053	0.771804	0.001461	0.000362	0.049525	0.092694	0.705605	0.146573	0.005603	3.830333	
7235000	-64.613816	410	1	14	Z Z Z Z Z 0 Z 0 0 0 0 Z Z Z Z Z 0 Z Z Z 	0.000000	0.000000	0.000000	0.000000	0.000000	2.377372	0.000000	2.377372	2.377372	2.377372	2.377372	0.000000	0.000000	0.000000	0.000000	0.000000	2.377372	0.000000	0.000000	0.000000	0.000000	0.527044	0.472956	0.000000	0.000000	0.000000	0.018385	0.981615	0.000000	0.000000	0.000000	0.867315	0.132685	0.000000	0.000000	0.000000	0.000203	0.022037	0.977760	0.000000	0.000000	0.000000	1.000000	0.000000	0.000000	0.000000	0.957007	0.042993	0.000000	0.000000	0.000000	0.657542	0.342458	0.000000	0.000000	0.000000	0.370100	0.629900	0.000000	0.000000	0.000000	0.147775	0.852225	0.000000	0.000000	4.271512	
7240000	-69.670429	676	1	8	0 0 Z 0 Z Z Z 0 0 0 0 0 Z 0 Z 0 Z 0 Z 0 	0.998380	0.998380	0.000000	0.998380	0.000000	0.000000	0.000000	0.998380	0.998380	0.998380	0.998380	0.998380	0.000000	0.998380	0.000000	0.998380	0.000000	0.998380	0.000000	0.998380	0.088365	0.000000	0.911635	0.000000	0.000000	0.062614	0.000000	0.937386	0.000000	0.000000	0.890357	0.000000	0.109643	0.000000	0.000000	0.000016	0.000004	0.003773	0.992195	0.004012	0.000000	0.000000	1.000000	0.000000	0.000000	0.001256	0.000000	0.998744	0.000000	0.000000	0.023020	0.000000	0.976980	0.000000	0.000000	0.014808	0.000000	0.985192	0.000000	0.000000	--	--	--	--	--	3.453118	
7245000	-65.722209	51	1	7	0 0 0 Z 0 0 Z 0 0 Z Z 0 Z Z 0 0 Z 0 0 0 	1.405191	1.405191	1.405191	0.000000	1.405191	1.405191	0.000000	1.405191	1.405191	0.000000	0.000000	1.405191	0.000000	0.000000	1.405191	1.405191	0.000000	1.405191	1.405191	1.405191	0.244936	0.307186	0.155956	0.106592	0.185331	0.548976	0.037864	0.408582	0.001701	0.002877	0.201074	0.760979	0.009226	0.000785	0.027936	0.023732	0.000711	0.000711	0.951115	0.023732	0.000000	0.000000	1.000000	0.000000	0.000000	0.001379	0.049297	0.331044	0.012298	0.605982	0.094268	0.057176	0.728758	0.014322	0.105476	0.020434	0.017638	0.928165	0.012097	0.021666	0.090224	0.015674	0.363895	0.437428	0.092779	1.625046	
7250000	-64.214573	93	1	8	0 0 Z 0 Z 0 Z 0 0 Z 0 0 Z 0 Z Z Z 0 0 0 	1.669113	1.669113	0.000000	1.669113	0.000000	1.669113	0.000000	1.669113	1.669113	0.000000	1.669113	1.669113	0.000000	1.669113	0.000000	0.000000	0.000000	1.669113	1.669113	1.669113	0.376464	0.132654	0.351778	0.027693	0.111410	0.475054	0.004836	0.515738	0.000013	0.004359	0.859824	0.075994	0.048140	0.002083	0.013959	0.000079	0.000079	0.008559	0.982723	0.008559	0.000000	0.000000	1.000000	0.000000	0.000000	0.056826	0.160588	0.223896	0.000609	0.558081	0.192210	0.053097	0.600677	0.000082	0.153934	0.037773	0.019048	0.914119	0.000062	0.028998	0.095887	0.091373	0.549403	0.077459	0.185878	9.156710	
7255000	-65.972053	317	1	9	0 Z Z 0 Z 0 Z 0 0 0 0 0 Z Z Z Z 0 0 Z 0 	1.269237	0.000000	0.000000	1.269237	0.000000	1.269237	0.000000	1.269237	1.269237	1.269237	1.269237	1.269237	0.000000	0.000000	0.000000	0.000000	1.269237	1.269237	0.000000	1.269237	0.011432	0.041217	0.942723	0.000000	0.004628	0.000005	0.003351	0.996641	0.000000	0.000003	0.751465	0.077575	0.098114	0.000000	0.072846	0.000068	0.000228	0.012666	0.974373	0.012666	0.000000	0.000000	1.000000	0.000000	0.000000	0.000119	0.098055	0.901547	0.000000	0.000279	0.000054	0.018258	0.981637	0.000000	0.000051	0.000005	0.004680	0.995310	0.000000	0.000005	0.000313	0.014798	0.982134	0.000000	0.002755	1.031119	
7260000	-65.418490	252	1	7	0 0 Z 0 0 Z 0 0 0 0 0 0 0 Z 0 Z Z 0 Z Z 	1.070186	1.070186	0.000000	1.070186	1.070186	0.000000	1.070186	1.070186	1.070186	1.070186	1.070186	1.070186	1.070186	0.000000	1.070186	0.000000	0.000000	1.070186	0.000000	0.000000	0.184544	0.073504	0.466585	0.274265	0.001102	0.473078	0.004278	0.471406	0.051231	0.000006	0.614372	0.224657	0.143390	0.016194	0.001388	0.000013	0.003471	0.003471	0.993041	0.000003	0.000000	0.000000	1.000000	0.000000	0.000000	0.010400	0.000997	0.988180	0.000416	0.000007	0.037304	0.000072	0.958251	0.004373	0.000000	0.002517	0.000004	0.995755	0.001725	0.000000	0.012596	0.006444	0.609226	0.371710	0.000025	4.389516	
7265000	-63.812227	451	1	8	0 0 0 Z Z 0 Z 0 0 0 Z 0 Z Z 0 Z Z 0 0 0 	1.680057	1.680057	1.680057	0.000000	0.000000	1.680057	0.000000	1.680057	1.680057	1.680057	0.000000	1.680057	0.000000	0.000000	1.680057	0.000000	0.000000	1.680057	1.680057	1.680057	0.249040	0.119462	0.197649	0.257299	0.176549	0.501698	0.004681	0.484258	0.004681	0.004681	0.528878	0.167060	0.253482	0.006955	0.043625	0.011684	0.000052	0.000168	0.976411	0.011684	0.000000	0.000000	1.000000	0.000000	0.000000	0.011539	0.129406	0.490265	0.004275	0.364516	0.047662	0.022235	0.872537	0.002373	0.055193	0.006659	0.005484	0.976706	0.004078	0.007072	0.191383	0.108658	0.158960	0.349583	0.191417	7.097549	
7270000	-64.494193	244	1	8	0 0 Z Z 0 0 Z 0 0 0 0 0 0 Z Z Z Z 0 0 Z 	0.737545	0.737545	0.000000	0.000000	0.737545	0.737545	0.000000	0.737545	0.737545	0.737545	0.737545	0.737545	0.737545	0.000000	0.000000	0.000000	0.000000	0.737545	0.737545	0.000000	0.047524	0.238896	0.672424	0.001708	0.039448	0.054666	0.004919	0.938309	0.000051	0.002055	0.036550	0.937184	0.018408	0.000091	0.007768	0.000001	0.000001	0.001433	0.998565	0.000001	0.000000	0.000000	1.000000	0.000000	0.000000	0.000416	0.018971	0.898763	0.000000	0.081850	0.010064	0.007686	0.970257	0.000017	0.011976	0.001165	0.001084	0.996517	0.000000	0.001234	0.007990	0.007983	0.957069	0.018960	0.007998	4.383012	
7275000	-69.642974	967	1	7	0 0 Z 0 Z 0 Z 0 0 0 0 0 Z Z Z 0 0 Z 0 0 	1.669772	1.669772	0.000000	1.669772	0.000000	1.669772	0.000000	1.669772	1.669772	1.669772	1.669772	1.669772	0.000000	0.000000	0.000000	1.669772	1.669772	0.000000	1.669772	1.669772	0.170533	0.023844	0.756473	0.000202	0.048947	0.297468	0.012652	0.650096	0.000170	0.039613	0.798637	0.070517	0.097961	0.000187	0.032698	0.000102	0.000102	0.008950	0.981030	0.009815	0.000000	0.000000	1.000000	0.000000	0.000000	0.018238	0.369538	0.608010	0.000001	0.004212	0.148915	0.107565	0.707691	0.000274	0.035555	--	--	--	--	--	--	--	--	--	--	5.421460	
7280000	-67.876686	886	1	8	0 0 0 0 Z 0 Z 0 0 0 0 0 0 Z Z Z Z 0 Z Z 	1.097139	1.097139	1.097139	1.097139	0.000000	1.097139	0.000000	1.097139	1.097139	1.097139	1.097139	1.097139	1.097139	0.000000	0.000000	0.000000	0.000000	1.097139	0.000000	0.000000	0.293279	0.009159	0.661960	0.035577	0.000025	0.136410	0.005052	0.858120	0.000410	0.000007	0.795331	0.068554	0.132122	0.003719	0.000275	0.016905	0.000102	0.016905	0.966088	0.000000	0.000000	0.000000	1.000000	0.000000	0.000000	0.007692	0.055469	0.932303	0.000001	0.004534	0.032701	0.021481	0.945482	0.000197	0.000138	0.010788	0.010459	0.978697	0.000029	0.000026	--	--	--	--	--	1.940421	
7285000	-69.956201	863	1	5	0 0 Z 0 0 0 Z 0 0 0 Z 0 0 0 Z 0 Z 0 0 0 	1.221114	1.221114	0.000000	1.221114	1.221114	1.221114	0.000000	1.221114	1.221114	1.221114	0.000000	1.221114	1.221114	1.221114	0.000000	1.221114	0.000000	1.221114	1.221114	1.221114	0.114098	0.108161	0.275673	0.305235	0.196833	0.071261	0.011585	0.911123	0.000594	0.005437	0.425024	0.388721	0.102115	0.061435	0.022705	0.000130	0.000130	0.000130	0.979112	0.020499	0.000000	0.000000	1.000000	0.000000	0.000000	0.014063	0.079098	0.508825	0.000771	0.397243	0.016537	0.018266	0.912991	0.000636	0.051570	0.009294	0.009483	0.968753	0.000192	0.012279	--	--	--	--	--	2.275298	
7290000	-60.604664	314	1	11	0 0 Z Z 0 0 Z 0 0 Z 0 Z Z Z Z Z Z 0 0 Z 	1.806374	1.806374	0.000000	0.000000	1.806374	1.806374	0.000000	1.806374	1.806374	0.000000	1.806374	0.000000	0.000000	0.000000	0.000000	0.000000	0.000000	1.806374	1.806374	0.000000	0.170579	0.369343	0.085935	0.000000	0.374143	0.361944	0.039740	0.590488	0.000000	0.007829	0.301030	0.660458	0.004836	0.000000	0.033675	0.002743	0.002743	0.072512	0.919258	0.002743	0.000000	0.000000	1.000000	0.000000	0.000000	0.003972	0.093442	0.000518	0.000000	0.902068	0.062252	0.240230	0.007935	0.000000	0.689583	0.084628	0.261270	0.040749	0.000000	0.613352	--	--	--	--	--	6.923203	
7295000	-68.535111	178	1	5	0 0 0 0 0 0 0 0 0 Z 0 0 Z Z 0 Z 0 0 0 Z 	1.871847	1.871847	1.871847	1.871847	1.871847	1.871847	1.871847	1.871847	1.871847	0.000000	1.871847	1.871847	0.000000	0.000000	1.871847	0.000000	1.871847	1.871847	1.871847	0.000000	0.256600	0.283604	0.252851	0.014330	0.192615	0.289919	0.045293	0.608423	0.008725	0.047640	0.333977	0.417478	0.027046	0.000183	0.221315	0.002144	0.002144	0.002144	0.993557	0.000010	0.000000	0.000000	1.000000	0.000000	0.000000	0.086438	0.141867	0.141946	0.000724	0.629024	0.167816	0.092339	0.416580	0.003829	0.319435	0.070479	0.055821	0.744223	0.019366	0.110112	0.099438	0.089606	0.582195	0.166263	0.062498	3.966727	
7300000	-66.771580	888	1	11	Z 0 Z Z 0 Z Z 0 Z 0 Z 0 Z 0 Z Z Z 0 0 0 	0.000000	1.796908	0.000000	0.000000	1.796908	0.000000	0.000000	1.796908	0.000000	1.796908	0.000000	1.796908	0.000000	1.796908	0.000000	0.000000	0.000000	1.796908	1.796908	1.796908	0.058126	0.152801	0.532385	0.020449	0.236238	0.957466	0.008808	0.030441	0.000016	0.003269	0.046407	0.730970	0.143509	0.018894	0.060220	0.000000	0.000000	0.000000	0.999767	0.000233	0.000000	0.000000	1.000000	0.000000	0.000000	0.000391	0.001469	0.749043	0.000000	0.249097	0.660105	0.042976	0.249119	0.000202	0.047598	0.476785	0.036496	0.434435	0.000634	0.051650	0.114756	0.056180	0.533202	0.024069	0.271793	4.404191	
7305000	-66.672929	252	1	2	0 0 0 0 0 0 0 0 0 0 0 0 Z 0 0 0 0 0 Z 0 	1.151484	1.151484	1.151484	1.151484	1.151484	1.151484	1.151484	1.151484	1.151484	1.151484	1.151484	1.151484	0.000000	1.151484	1.151484	1.151484	1.151484	1.151484	0.000000	1.151484	0.227836	0.226280	0.348762	0.139886	0.057236	0.469767	0.050285	0.465207	0.007332	0.007409	0.428771	0.424298	0.074550	0.011153	0.061227	0.004987	0.004987	0.004987	0.980054	0.004987	0.000000	0.000000	1.000000	0.000000	0.000000	0.012092	0.111862	0.855538	0.012089	0.008420	0.045249	0.023447	0.928586	0.002033	0.000685	0.003176	0.002528	0.992464	0.001819	0.000013	0.069208	0.068868	0.587809	0.263248	0.010867	4.125431	
7310000	-69.557659	948	1	13	0 Z Z Z Z 0 Z 0 0 0 0 Z Z Z 0 Z Z Z Z Z 	4.186391	0.000000	0.000000	0.000000	0.000000	4.186391	0.000000	4.186391	4.186391	4.186391	4.186391	0.000000	0.000000	0.000000	4.186391	0.000000	0.000000	0.000000	0.000000	0.000000	0.201843	0.109869	0.404564	0.283724	0.000000	0.012706	0.049516	0.869165	0.068612	0.000000	0.676197	0.079165	0.215235	0.029403	0.000000	0.000001	0.000144	0.019852	0.980004	0.000000	0.000000	0.000000	1.000000	0.000000	0.000000	0.004404	0.768079	0.226202	0.001315	0.000000	0.020861	0.395104	0.542377	0.041658	0.000000	0.003658	0.135943	0.802993	0.057407	0.000000	0.001434	0.057054	0.670476	0.271036	0.000000	5.794599	
7315000	-68.082333	804	1	8	Z 0 0 Z 0 0 0 0 0 0 Z 0 Z Z Z Z Z 0 0 0 	0.000000	2.332001	2.332001	0.000000	2.332001	2.332001	2.332001	2.332001	2.332001	2.332001	0.000000	2.332001	0.000000	0.000000	0.000000	0.000000	0.000000	2.332001	2.332001	2.332001	0.158316	0.221395	0.396565	0.000000	0.223724	0.310059	0.045506	0.632187	0.000000	0.012249	0.047986	0.420291	0.391025	0.000000	0.140699	0.005490	0.005490	0.000072	0.983458	0.005490	0.000000	0.000000	1.000000	0.000000	0.000000	0.000552	0.210018	0.377884	0.000000	0.411546	0.036814	0.080577	0.802336	0.000000	0.080273	0.023343	0.028063	0.919749	0.000000	0.028846	0.212412	0.214853	0.356936	0.000000	0.215799	8.302079	
7320000	-68.429390	863	1	9	0 0 0 0 0 0 Z 0 0 0 Z Z Z 0 0 Z Z Z Z Z 	1.861785	1.861785	1.861785	1.861785	1.861785	1.861785	0.000000	1.861785	1.861785	1.861785	0.000000	0.000000	0.000000	1.861785	1.861785	0.000000	0.000000	0.000000	0.000000	0.000000	0.209007	0.068835	0.228835	0.493323	0.000000	0.074642	0.021085	0.891251	0.013022	0.000000	0.311411	0.421715	0.207709	0.059165	0.000000	0.031573	0.000439	0.000505	0.967483	0.000000	0.000000	0.000000	1.000000	0.000000	0.000000	0.025047	0.583344	0.368326	0.023283	0.000000	0.030917	0.135023	0.811953	0.022106	0.000000	0.019480	0.034052	0.925845	0.020623	0.000000	--	--	--	--	--	3.981777	
7325000	-66.495010	847	1	9	Z Z Z Z 0 0 0 0 0 0 0 0 Z 0 Z Z 0 0 Z Z 	0.000000	0.000000	0.000000	0.000000	1.222460	1.222460	1.222460	1.222460	1.222460	1.222460	1.222460	1.222460	0.000000	1.222460	0.000000	0.000000	1.222460	1.222460	0.000000	0.000000	0.000000	0.283672	0.705113	0.006660	0.004555	0.000000	0.010545	0.989393	0.000030	0.000032	0.000000	0.731725	0.214073	0.012608	0.041594	0.000000	0.009192	0.009192	0.981590	0.000027	0.000000	0.000000	1.000000	0.000000	0.000000	0.000000	0.117362	0.791156	0.000050	0.091431	0.000000	0.005737	0.994202	0.000003	0.000058	0.000000	0.007221	0.992749	0.000015	0.000015	0.000000	0.044191	0.948651	0.007063	0.000094	2.714831	
7330000	-67.278016	352	1	7	Z 0 0 0 Z 0 0 0 0 0 0 0 Z Z Z Z 0 0 Z 0 	0.000000	1.559892	1.559892	1.559892	0.000000	1.559892	1.559892	1.559892	1.559892	1.559892	1.559892	1.559892	0.000000	0.000000	0.000000	0.000000	1.559892	1.559892	0.000000	1.559892	0.219548	0.185712	0.523280	0.000000	0.071460	0.044188	0.004720	0.950885	0.000000	0.000207	0.297367	0.195358	0.248475	0.000000	0.258799	0.002633	0.002633	0.002633	0.989467	0.002633	0.000000	0.000000	1.000000	0.000000	0.000000	0.006250	0.090568	0.895607	0.000000	0.007576	0.017618	0.023557	0.958293	0.000000	0.000531	0.010450	0.010966	0.978475	0.000000	0.000110	--	--	--	--	--	2.550093	
7335000	-67.220318	124	1	9	Z Z Z Z 0 0 0 0 0 0 0 0 Z Z Z Z 0 0 0 Z 	0.000000	0.000000	0.000000	0.000000	1.277238	1.277238	1.277238	1.277238	1.277238	1.277238	1.277238	1.277238	0.000000	0.000000	0.000000	0.000000	1.277238	1.277238	1.277238	0.000000	0.000000	0.217181	0.707102	0.000000	0.075717	0.000000	0.011591	0.975397	0.000000	0.013012	0.000000	0.630413	0.185860	0.000000	0.183726	0.000000	0.003762	0.003762	0.992461	0.000016	0.000000	0.000000	1.000000	0.000000	0.000000	0.000000	0.002369	0.954548	0.000000	0.043083	0.000000	0.002163	0.994146	0.000000	0.003692	0.000000	0.017429	0.962689	0.000000	0.019883	0.000000	0.064704	0.917218	0.000000	0.018078	1.320027	
7340000	-64.099606	819	1	13	0 0 Z Z Z 0 Z 0 0 0 0 Z Z Z Z Z Z Z Z Z 	2.013954	2.013954	0.000000	0.000000	0.000000	2.013954	0.000000	2.013954	2.013954	2.013954	2.013954	0.000000	0.000000	0.000000	0.000000	0.000000	0.000000	0.000000	0.000000	0.000000	0.213109	0.043022	0.743868	0.000000	0.000000	0.663549	0.002105	0.334346	0.000000	0.000000	0.746582	0.137910	0.115508	0.000000	0.000000	0.000485	0.000414	0.030481	0.968621	0.000000	0.000000	0.000000	1.000000	0.000000	0.000000	0.031608	0.669318	0.299074	0.000000	0.000000	0.333648	0.112297	0.554056	0.000000	0.000000	0.102232	0.044504	0.853264	0.000000	0.000000	--	--	--	--	--	8.574115	
7345000	-69.272114	851	1	11	Z 0 Z Z 0 0 Z 0 Z 0 0 Z Z Z 0 Z Z 0 0 Z 	0.000000	3.149523	0.000000	0.000000	3.149523	3.149523	0.000000	3.149523	0.000000	3.149523	3.149523	0.000000	0.000000	0.000000	3.149523	0.000000	0.000000	3.149523	3.149523	0.000000	0.052931	0.342286	0.299951	0.039215	0.265618	0.924436	0.062024	0.011250	0.000054	0.002236	0.022630	0.678034	0.097545	0.003772	0.198019	0.000008	0.000008	0.005415	0.994560	0.000008	0.000000	0.000000	1.000000	0.000000	0.000000	0.000769	0.134373	0.099658	0.000765	0.764434	0.178849	0.499402	0.047911	0.001011	0.272827	--	--	--	--	--	0.102017	0.174562	0.481734	0.088475	0.153212	2.749048	
7350000	-68.702165	460	1	3	0 0 Z 0 0 0 Z 0 0 0 0 Z 0 0 0 0 0 0 0 0 	0.906282	0.906282	0.000000	0.906282	0.906282	0.906282	0.000000	0.906282	0.906282	0.906282	0.906282	0.000000	0.906282	0.906282	0.906282	0.906282	0.906282	0.906282	0.906282	0.906282	0.019195	0.049004	0.783875	0.112706	0.035219	0.215576	0.015223	0.738755	0.015223	0.015223	0.288622	0.554713	0.064344	0.037524	0.054796	0.000660	0.000660	0.025300	0.948080	0.025300	0.000000	0.000000	1.000000	0.000000	0.000000	0.021179	0.506661	0.362312	0.020296	0.089552	0.107751	0.215681	0.522656	0.067920	0.085992	0.043101	0.077421	0.813020	0.030435	0.036022	--	--	--	--	--	8.641031	
7355000	-75.145555	677	1	13	Z 0 0 0 Z Z Z 0 0 0 Z Z Z Z Z 0 Z Z Z Z 	0.000000	4.050563	4.050563	4.050563	0.000000	0.000000	0.000000	4.050563	4.050563	4.050563	0.000000	0.000000	0.000000	0.000000	0.000000	4.050563	0.000000	0.000000	0.000000	0.000000	0.295285	0.000000	0.704715	0.000000	0.000000	0.370486	0.000000	0.629514	0.000000	0.000000	0.173463	0.000000	0.826537	0.000000	0.000000	0.030974	0.000000	0.000392	0.968634	0.000000	0.000000	0.000000	1.000000	0.000000	0.000000	0.008968	0.000000	0.991032	0.000000	0.000000	--	--	--	--	--	0.036547	0.000000	0.963453	0.000000	0.000000	0.490445	0.000000	0.509555	0.000000	0.000000	3.477715	
7360000	-71.219841	453	1	8	0 0 0 Z Z 0 Z 0 0 0 0 0 0 Z Z Z Z 0 Z 0 	0.997557	0.997557	0.997557	0.000000	0.000000	0.997557	0.000000	0.997557	0.997557	0.997557	0.997557	0.997557	0.997557	0.000000	0.000000	0.000000	0.000000	0.997557	0.000000	0.997557	0.371967	0.029275	0.572141	0.025045	0.001572	0.176631	0.002403	0.820691	0.000267	0.000007	0.764401	0.086135	0.143751	0.000903	0.004810	0.016084	0.000295	0.016084	0.951454	0.016084	0.000000	0.000000	1.000000	0.000000	0.000000	0.002947	0.082740	0.913899	0.000001	0.000413	0.019604	0.010545	0.969794	0.000036	0.000021	0.005169	0.004541	0.990279	0.000006	0.000005	0.113144	0.021314	0.815980	0.042088	0.007473	5.482935	
7365000	-69.757792	410	1	9	0 0 Z 0 0 0 0 0 0 0 0 Z Z Z 0 Z Z Z Z Z 	2.759544	2.759544	0.000000	2.759544	2.759544	2.759544	2.759544	2.759544	2.759544	2.759544	2.759544	0.000000	0.000000	0.000000	2.759544	0.000000	0.000000	0.000000	0.000000	0.000000	0.203643	0.203190	0.425784	0.167383	0.000000	0.282505	0.048000	0.652363	0.017132	0.000000	0.472974	0.273281	0.243017	0.010728	0.000000	0.001532	0.032223	0.039038	0.927207	0.000000	0.000000	0.000000	1.000000	0.000000	0.000000	0.136917	0.714173	0.148092	0.000818	0.000000	0.220712	0.389275	0.378072	0.011940	0.000000	0.152336	0.190272	0.604835	0.052557	0.000000	0.081437	0.170883	0.464829	0.282851	0.000000	6.083951	
7370000	-65.755608	401	1	10	0 0 Z 0 Z 0 Z 0 0 0 0 Z Z Z Z Z 0 0 Z Z 	2.595735	2.595735	0.000000	2.595735	0.000000	2.595735	0.000000	2.595735	2.595735	2.595735	2.595735	0.000000	0.000000	0.000000	0.000000	0.000000	2.595735	2.595735	0.000000	0.000000	0.236749	0.161757	0.555485	0.000000	0.046009	0.175150	0.016523	0.804950	0.000000	0.003376	0.446642	0.193313	0.101031	0.000000	0.259014	0.000104	0.000104	0.016632	0.983159	0.000001	0.000000	0.000000	1.000000	0.000000	0.000000	0.121569	0.454118	0.114435	0.000000	0.309877	0.234786	0.276445	0.391861	0.000000	0.096907	0.161364	0.179403	0.631125	0.000000	0.028108	--	--	--	--	--	6.588649	
7375000	-63.839226	240	1	11	0 0 Z 0 Z 0 Z 0 0 Z 0 Z Z Z Z Z 0 0 Z Z 	3.892215	3.892215	0.000000	3.892215	0.000000	3.892215	0.000000	3.892215	3.892215	0.000000	3.892215	0.000000	0.000000	0.000000	0.000000	0.000000	3.892215	3.892215	0.000000	0.000000	0.293809	0.285766	0.185866	0.000000	0.234559	0.315017	0.059589	0.591965	0.000000	0.033428	0.308015	0.249704	0.056556	0.000000	0.385725	0.004505	0.004505	0.096431	0.894149	0.000409	0.000000	0.000000	1.000000	0.000000	0.000000	0.137253	0.729142	0.010515	0.000000	0.123089	0.323568	0.410904	0.111458	0.000000	0.154070	0.268265	0.321231	0.352651	0.000000	0.057852	0.180023	0.193978	0.574297	0.000000	0.051702	3.028658	
7380000	-67.586138	332	1	10	0 0 Z 0 Z 0 Z 0 0 Z Z Z Z Z Z Z 0 0 0 0 	1.120122	1.120122	0.000000	1.120122	0.000000	1.120122	0.000000	1.120122	1.120122	0.000000	0.000000	0.000000	0.000000	0.000000	0.000000	0.000000	1.120122	1.120122	1.120122	1.120122	0.216711	0.071619	0.024157	0.000000	0.687513	0.050581	0.005127	0.935651	0.000000	0.008640	0.812722	0.079603	0.001251	0.000000	0.106423	0.000016	0.000016	0.000000	0.993326	0.006641	0.000000	0.000000	1.000000	0.000000	0.000000	0.038145	0.131587	0.006855	0.000000	0.823412	0.153918	0.196435	0.108951	0.000000	0.540696	0.110853	0.136561	0.448638	0.000000	0.303949	--	--	--	--	--	2.052061	
7385000	-63.561095	314	1	10	Z 0 0 0 Z 0 Z 0 0 0 Z Z Z Z Z Z 0 0 0 Z 	0.000000	1.800682	1.800682	1.800682	0.000000	1.800682	0.000000	1.800682	1.800682	1.800682	0.000000	0.000000	0.000000	0.000000	0.000000	0.000000	1.800682	1.800682	1.800682	0.000000	0.412672	0.084682	0.239185	0.000000	0.263461	0.305135	0.008526	0.647652	0.000000	0.038687	0.143638	0.325437	0.172869	0.000000	0.358056	0.054978	0.000112	0.001817	0.941276	0.001817	0.000000	0.000000	1.000000	0.000000	0.000000	0.043329	0.126609	0.043012	0.000000	0.787051	0.166694	0.154306	0.168804	0.000000	0.510196	0.128448	0.158489	0.384274	0.000000	0.328789	--	--	--	--	--	3.009673	
7390000	-62.647023	93	1	10	0 0 Z Z Z 0 Z 0 0 Z 0 0 Z Z 0 Z Z 0 0 Z 	1.955211	1.955211	0.000000	0.000000	0.000000	1.955211	0.000000	1.955211	1.955211	0.000000	1.955211	1.955211	0.000000	0.000000	1.955211	0.000000	0.000000	1.955211	1.955211	0.000000	0.292545	0.108564	0.313202	0.189420	0.096270	0.498357	0.006373	0.482525	0.006373	0.006373	0.802735	0.126317	0.040501	0.000430	0.030017	0.000036	0.000036	0.010132	0.989759	0.000036	0.000000	0.000000	1.000000	0.000000	0.000000	0.009852	0.157440	0.186756	0.001483	0.644468	0.069186	0.073163	0.592410	0.002983	0.262257	0.025455	0.029603	0.874162	0.012567	0.058213	0.055461	0.057392	0.388850	0.437578	0.060719	5.091093	
7395000	-67.944217	451	1	9	0 0 0 0 Z 0 Z 0 0 0 Z Z Z 0 Z Z Z 0 Z 0 	1.663781	1.663781	1.663781	1.663781	0.000000	1.663781	0.000000	1.663781	1.663781	1.663781	0.000000	0.000000	0.000000	1.663781	0.000000	0.000000	0.000000	1.663781	0.000000	1.663781	0.274517	0.168053	0.370387	0.112612	0.074431	0.426898	0.004522	0.568555	0.000013	0.000013	0.642043	0.113378	0.236647	0.003807	0.004125	0.011479	0.000050	0.000046	0.975566	0.012859	0.000000	0.000000	1.000000	0.000000	0.000000	0.105665	0.517010	0.317750	0.002313	0.057262	0.182654	0.088027	0.728759	0.000097	0.000463	0.013060	0.008827	0.978085	0.000013	0.000014	0.241664	0.160710	0.237264	0.218267	0.142095	4.253708	
7400000	-70.380861	51	1	10	Z 0 0 Z 0 Z 0 0 Z 0 Z Z Z 0 0 Z Z 0 0 Z 	0.000000	1.549806	1.549806	0.000000	1.549806	0.000000	1.549806	1.549806	0.000000	1.549806	0.000000	0.000000	0.000000	1.549806	1.549806	0.000000	0.000000	1.549806	1.549806	0.000000	0.154764	0.242761	0.178507	0.290887	0.133081	0.962651	0.010234	0.022364	0.002376	0.002376	0.025742	0.605584	0.193403	0.085372	0.089898	0.032572	0.032572	0.000324	0.934209	0.000324	0.000000	0.000000	1.000000	0.000000	0.000000	0.000032	0.002959	0.017618	0.000369	0.979022	0.104766	0.410019	0.035078	0.002950	0.447187	0.074424	0.040146	0.540988	0.033805	0.310637	0.188601	0.105953	0.126932	0.504152	0.074363	1.308143	
7405000	-69.803774	655	1	7	Z 0 Z 0 0 0 Z 0 0 0 0 0 0 0 Z Z Z 0 0 Z 	0.000000	0.846662	0.000000	0.846662	0.846662	0.846662	0.000000	0.846662	0.846662	0.846662	0.846662	0.846662	0.846662	0.846662	0.000000	0.000000	0.000000	0.846662	0.846662	0.000000	0.007393	0.092032	0.862069	0.030633	0.007874	0.530324	0.022727	0.444289	0.001391	0.001268	0.051207	0.831671	0.073024	0.035964	0.008135	0.000013	0.000013	0.006147	0.993816	0.000013	0.000000	0.000000	1.000000	0.000000	0.000000	0.006805	0.034524	0.334229	0.000021	0.624421	0.159820	0.033896	0.705231	0.000938	0.100115	0.018666	0.006291	0.962571	0.000050	0.012421	0.006392	0.005406	0.938743	0.043624	0.005835	5.401843	
7410000	-66.793241	410	1	11	Z 0 Z 0 Z 0 Z 0 0 0 Z Z Z 0 Z Z Z 0 Z 0 	0.000000	3.556624	0.000000	3.556624	0.000000	3.556624	0.000000	3.556624	3.556624	3.556624	0.000000	0.000000	0.000000	3.556624	0.000000	0.000000	0.000000	3.556624	0.000000	3.556624	0.223860	0.232326	0.323565	0.122543	0.097705	0.319665	0.020950	0.658968	0.000209	0.000209	0.312756	0.227562	0.412069	0.023376	0.024237	0.001319	0.001319	0.000049	0.933486	0.063825	0.000000	0.000000	1.000000	0.000000	0.000000	0.062247	0.581122	0.125665	0.008408	0.222558	0.157015	0.372840	0.425388	0.011002	0.033756	0.124536	0.218603	0.629527	0.012494	0.014840	0.173123	0.233313	0.226097	0.227657	0.139811	5.667346	
7415000	-62.350960	244	1	10	Z 0 Z 0 0 0 Z 0 0 0 Z 0 Z Z Z Z Z 0 Z 0 	0.000000	2.089261	0.000000	2.089261	2.089261	2.089261	0.000000	2.089261	2.089261	2.089261	0.000000	2.089261	0.000000	0.000000	0.000000	0.000000	0.000000	2.089261	0.000000	2.089261	0.109913	0.327288	0.511343	0.000000	0.051456	0.164044	0.037252	0.798509	0.000000	0.000195	0.058205	0.753655	0.152599	0.000000	0.035540	0.000033	0.000033	0.000033	0.989641	0.010259	0.000000	0.000000	1.000000	0.000000	0.000000	0.005112	0.062719	0.931045	0.000000	0.001124	0.076525	0.061437	0.861195	0.000000	0.000843	0.014779	0.013181	0.972006	0.000000	0.000034	0.149631	0.148629	0.640518	0.000000	0.061222	2.823715	
7420000	-66.045650	962	1	11	Z 0 0 Z Z 0 Z 0 0 0 Z 0 Z Z Z Z Z 0 0 Z 	0.000000	2.844205	2.844205	0.000000	0.000000	2.844205	0.000000	2.844205	2.844205	2.844205	0.000000	2.844205	0.000000	0.000000	0.000000	0.000000	0.000000	2.844205	2.844205	0.000000	0.233460	0.132255	0.531951	0.000000	0.102334	0.221635	0.024264	0.729837	0.000000	0.024264	0.050617	0.397062	0.401703	0.000000	0.150618	0.012563	0.000000	0.000044	0.987393	0.000000	0.000000	0.000000	1.000000	0.000000	0.000000	0.002233	0.198624	0.446059	0.000000	0.353084	0.066493	0.147830	0.589878	0.000000	0.195799	0.031978	0.061007	0.836745	0.000000	0.070271	0.473009	0.037233	0.451414	0.000000	0.038343	1.835109	
7425000	-64.254850	637	1	13	0 0 Z Z Z 0 Z 0 0 0 0 Z Z Z Z Z Z Z Z Z 	1.531473	1.531473	0.000000	0.000000	0.000000	1.531473	0.000000	1.531473	1.531473	1.531473	1.531473	0.000000	0.000000	0.000000	0.000000	0.000000	0.000000	0.000000	0.000000	0.000000	0.417791	0.063748	0.518462	0.000000	0.000000	0.247367	0.008414	0.744219	0.000000	0.000000	0.809533	0.090838	0.099628	0.000000	0.000000	0.000047	0.000043	0.011126	0.988784	0.000000	0.000000	0.000000	1.000000	0.000000	0.000000	0.004012	0.872326	0.123663	0.000000	0.000000	0.139544	0.237635	0.622822	0.000000	0.000000	0.030640	0.038872	0.930487	0.000000	0.000000	0.014512	0.013855	0.971633	0.000000	0.000000	2.978735	
7430000	-67.599939	898	1	12	Z 0 Z Z 0 Z Z 0 0 0 0 0 Z Z Z Z Z 0 Z Z 	0.000000	2.050769	0.000000	0.000000	2.050769	0.000000	0.000000	2.050769	2.050769	2.050769	2.050769	2.050769	0.000000	0.000000	0.000000	0.000000	0.000000	2.050769	0.000000	0.000000	0.088381	0.069424	0.841037	0.000000	0.001158	0.572867	0.002774	0.424354	0.000000	0.000005	0.054837	0.690515	0.204087	0.000000	0.050562	0.000003	0.000000	0.002711	0.997286	0.000000	0.000000	0.000000	1.000000	0.000000	0.000000	0.009280	0.016384	0.972742	0.000000	0.001593	0.066051	0.001897	0.932043	0.000000	0.000009	0.019394	0.000067	0.980538	0.000000	0.000000	0.010285	0.000028	0.989686	0.000000	0.000000	1.628275	
7435000	-61.968780	332	1	9	0 0 Z Z Z 0 Z 0 0 Z 0 0 Z Z 0 Z 0 0 0 Z 	1.705209	1.705209	0.000000	0.000000	0.000000	1.705209	0.000000	1.705209	1.705209	0.000000	1.705209	1.705209	0.000000	0.000000	1.705209	0.000000	1.705209	1.705209	1.705209	0.000000	0.114241	0.109533	0.403715	0.240839	0.131672	0.140726	0.013580	0.804924	0.012328	0.028442	0.472788	0.216829	0.012720	0.000022	0.297641	0.000106	0.000106	0.016701	0.982982	0.000106	0.000000	0.000000	1.000000	0.000000	0.000000	0.015030	0.263501	0.181736	0.001037	0.538697	0.093054	0.198237	0.386966	0.023692	0.298051	0.062300	0.117410	0.637583	0.022828	0.159879	--	--	--	--	--	1.941660	
7440000	-65.641770	332	1	11	0 0 Z Z Z Z Z 0 0 Z 0 Z 0 Z Z Z 0 Z 0 0 	2.364061	2.364061	0.000000	0.000000	0.000000	0.000000	0.000000	2.364061	2.364061	0.000000	2.364061	0.000000	2.364061	0.000000	0.000000	0.000000	2.364061	0.000000	2.364061	2.364061	0.191515	0.030169	0.338848	0.213576	0.225891	0.141187	0.000370	0.814170	0.001913	0.042360	0.717280	0.222780	0.010504	0.009020	0.040415	0.000404	0.000404	0.033932	0.931328	0.033932	0.000000	0.000000	1.000000	0.000000	0.000000	0.340651	0.573243	0.054100	0.001527	0.030479	0.427901	0.110607	0.313112	0.029762	0.118619	0.274599	0.015029	0.603040	0.007540	0.099792	--	--	--	--	--	4.925291	
7445000	-67.830783	314	1	10	0 0 0 Z Z Z Z 0 0 Z Z 0 Z Z 0 Z Z 0 0 0 	3.061968	3.061968	3.061968	0.000000	0.000000	0.000000	0.000000	3.061968	3.061968	0.000000	0.000000	3.061968	0.000000	0.000000	3.061968	0.000000	0.000000	3.061968	3.061968	3.061968	0.202121	0.026143	0.286582	0.323820	0.161334	0.352488	0.000155	0.609506	0.020697	0.017154	0.627486	0.044296	0.223288	0.009734	0.095195	0.126404	0.017140	0.043551	0.686501	0.126404	0.000000	0.000000	1.000000	0.000000	0.000000	0.018442	0.021669	0.348389	0.008390	0.603110	0.118561	0.027214	0.517660	0.084270	0.252295	0.118248	0.015923	0.560150	0.138055	0.167625	--	--	--	--	--	5.687948	
7450000	-66.310447	451	1	10	0 0 Z Z 0 Z 0 0 0 0 Z Z Z Z Z Z Z 0 0 0 	2.608215	2.608215	0.000000	0.000000	2.608215	0.000000	2.608215	2.608215	2.608215	2.608215	0.000000	0.000000	0.000000	0.000000	0.000000	0.000000	0.000000	2.608215	2.608215	2.608215	0.300645	0.173011	0.332000	0.000000	0.194344	0.458044	0.014359	0.512179	0.000000	0.015418	0.429699	0.177153	0.318229	0.000000	0.074919	0.000217	0.023982	0.000217	0.951601	0.023982	0.000000	0.000000	1.000000	0.000000	0.000000	0.013034	0.032655	0.069404	0.000000	0.884906	0.076366	0.036622	0.345418	0.000000	0.541595	0.022631	0.001317	0.884490	0.000000	0.091561	0.232396	0.232582	0.263590	0.000000	0.271433	2.142943	
7455000	-65.042914	995	1	8	0 0 Z 0 Z 0 Z 0 0 0 0 Z 0 Z 0 0 0 Z Z Z 	1.109758	1.109758	0.000000	1.109758	0.000000	1.109758	0.000000	1.109758	1.109758	1.109758	1.109758	0.000000	1.109758	0.000000	1.109758	1.109758	1.109758	0.000000	0.000000	0.000000	0.172239	0.053148	0.689328	0.084224	0.001061	0.044293	0.002095	0.949876	0.003688	0.000048	0.654599	0.163576	0.162413	0.014654	0.004759	0.000000	0.000000	0.000200	0.999800	0.000000	0.000000	0.000000	1.000000	0.000000	0.000000	0.017795	0.754405	0.227388	0.000403	0.000008	0.019463	0.190080	0.787969	0.002464	0.000024	0.006703	0.021451	0.967447	0.004390	0.000009	0.004247	0.005719	0.833401	0.156625	0.000007	7.182644	
7460000	-65.582464	142	1	5	0 0 Z 0 0 0 Z 0 0 0 0 0 Z 0 Z Z 0 0 0 0 	1.140612	1.140612	0.000000	1.140612	1.140612	1.140612	0.000000	1.140612	1.140612	1.140612	1.140612	1.140612	0.000000	1.140612	0.000000	0.000000	1.140612	1.140612	1.140612	1.140612	0.168834	0.194216	0.538060	0.005088	0.093802	0.123084	0.008343	0.860845	0.000006	0.007723	0.382266	0.470018	0.068798	0.006385	0.072533	0.000095	0.000095	0.008789	0.982232	0.008789	0.000000	0.000000	1.000000	0.000000	0.000000	0.011139	0.148546	0.582290	0.000037	0.257988	0.027517	0.036461	0.886073	0.000095	0.049854	0.004631	0.005081	0.984872	0.000005	0.005412	0.009620	0.009697	0.920285	0.008877	0.051521	4.077545	
7465000	-63.513369	314	1	10	Z 0 0 Z 0 0 Z 0 0 0 Z Z Z Z 0 Z Z 0 0 Z 	0.000000	1.809068	1.809068	0.000000	1.809068	1.809068	0.000000	1.809068	1.809068	1.809068	0.000000	0.000000	0.000000	0.000000	1.809068	0.000000	0.000000	1.809068	1.809068	0.000000	0.103039	0.307504	0.226053	0.201947	0.161457	0.344547	0.038336	0.603058	0.006212	0.007848	0.007224	0.790866	0.127803	0.002174	0.071933	0.100301	0.003639	0.004334	0.891477	0.000249	0.000000	0.000000	1.000000	0.000000	0.000000	0.000102	0.088864	0.020185	0.000102	0.890747	0.010576	0.221033	0.109441	0.004308	0.654642	0.020101	0.204366	0.272946	0.015777	0.486809	--	--	--	--	--	7.473370	
7470000	-67.839600	532	1	8	Z 0 Z Z Z 0 Z 0 0 0 0 0 Z 0 Z Z 0 0 0 0 	0.000000	1.507928	0.000000	0.000000	0.000000	1.507928	0.000000	1.507928	1.507928	1.507928	1.507928	1.507928	0.000000	1.507928	0.000000	0.000000	1.507928	1.507928	1.507928	1.507928	0.012807	0.126942	0.575610	0.026929	0.257713	0.567807	0.002187	0.401609	0.000002	0.028395	0.021219	0.392675	0.201022	0.004373	0.380711	0.000089	0.000320	0.015522	0.968546	0.015522	0.000000	0.000000	1.000000	0.000000	0.000000	0.002415	0.139500	0.346177	0.000587	0.511320	0.093385	0.058697	0.556723	0.000317	0.290878	0.075732	0.069074	0.730928	0.000769	0.123497	0.042781	0.073734	0.606603	0.067671	0.209212	2.666919	
7475000	-65.326964	317	1	8	0 0 0 Z 0 Z 0 0 0 0 Z 0 Z Z Z Z 0 0 0 Z 	1.810163	1.810163	1.810163	0.000000	1.810163	0.000000	1.810163	1.810163	1.810163	1.810163	0.000000	1.810163	0.000000	0.000000	0.000000	0.000000	1.810163	1.810163	1.810163	0.000000	0.239972	0.046736	0.587637	0.000000	0.125655	0.052859	0.000367	0.934845	0.000000	0.011928	0.262464	0.282909	0.232230	0.000000	0.222397	0.025680	0.025680	0.000862	0.946917	0.000862	0.000000	0.000000	1.000000	0.000000	0.000000	0.003385	0.002143	0.666179	0.000000	0.328293	0.018718	0.001310	0.910901	0.000000	0.069071	0.007771	0.000094	0.979613	0.000000	0.012522	0.248323	0.027166	0.650989	0.000000	0.073523	4.297377	
7480000	-65.092807	135	1	8	0 0 0 0 0 0 Z 0 0 Z Z Z 0 Z Z Z 0 0 0 Z 	2.827912	2.827912	2.827912	2.827912	2.827912	2.827912	0.000000	2.827912	2.827912	0.000000	0.000000	0.000000	2.827912	0.000000	0.000000	0.000000	2.827912	2.827912	2.827912	0.000000	0.274139	0.312429	0.124440	0.046484	0.242508	0.147485	0.052674	0.744401	0.002766	0.052674	0.224010	0.538396	0.014925	0.013119	0.209550	0.012183	0.000064	0.000064	0.987623	0.000064	0.000000	0.000000	1.000000	0.000000	0.000000	0.093427	0.128490	0.041342	0.000594	0.736147	0.163349	0.176826	0.199872	0.004164	0.455789	0.100461	0.123360	0.547041	0.001513	0.227625	0.290486	0.117088	0.333228	0.099222	0.159977	7.338196	
7485000	-69.102253	152	1	9	0 0 0 0 0 0 Z 0 0 0 Z Z 0 0 Z Z Z Z Z Z 	1.137146	1.137146	1.137146	1.137146	1.137146	1.137146	0.000000	1.137146	1.137146	1.137146	0.000000	0.000000	1.137146	1.137146	0.000000	0.000000	0.000000	0.000000	0.000000	0.000000	0.445837	0.151846	0.278667	0.123650	0.000000	0.520408	0.031731	0.445388	0.002473	0.000000	0.285360	0.642837	0.050097	0.021707	0.000000	0.009193	0.000028	0.000031	0.990748	0.000000	0.000000	0.000000	1.000000	0.000000	0.000000	0.019336	0.807556	0.173020	0.000088	0.000000	0.176215	0.337510	0.472160	0.014115	0.000000	0.023821	0.042619	0.933200	0.000360	0.000000	--	--	--	--	--	9.655778	
7490000	-63.767830	823	1	9	0 0 Z Z 0 0 Z 0 0 0 0 0 0 Z Z Z Z 0 Z Z 	1.334542	1.334542	0.000000	0.000000	1.334542	1.334542	0.000000	1.334542	1.334542	1.334542	1.334542	1.334542	1.334542	0.000000	0.000000	0.000000	0.000000	1.334542	0.000000	0.000000	0.137995	0.209034	0.642405	0.009254	0.001313	0.149938	0.012866	0.836778	0.000399	0.000020	0.291817	0.618953	0.074740	0.002709	0.011781	0.000055	0.000051	0.011500	0.988394	0.000000	0.000000	0.000000	1.000000	0.000000	0.000000	0.001795	0.071401	0.922418	0.000000	0.004386	0.024865	0.015192	0.959826	0.000060	0.000057	0.007442	0.006209	0.986328	0.000011	0.000009	0.014761	0.013002	0.933927	0.038251	0.000060	4.086578	
7495000	-65.161192	551	1	8	Z 0 0 0 0 0 0 0 0 0 Z 0 Z Z Z Z 0 0 Z Z 	0.000000	1.822377	1.822377	1.822377	1.822377	1.822377	1.822377	1.822377	1.822377	1.822377	0.000000	1.822377	0.000000	0.000000	0.000000	0.000000	1.822377	1.822377	0.000000	0.000000	0.119176	0.354132	0.496524	0.000000	0.030167	0.515963	0.045109	0.433635	0.000000	0.005293	0.036396	0.588424	0.250756	0.000000	0.124424	0.000780	0.000780	0.000001	0.998438	0.000001	0.000000	0.000000	1.000000	0.000000	0.000000	0.003301	0.036729	0.957684	0.000000	0.002285	0.093262	0.030254	0.874667	0.000000	0.001818	0.042687	0.033424	0.922227	0.000000	0.001661	--	--	--	--	--	2.552391	
7500000	-66.976240	405	1	10	0 0 0 0 Z 0 0 0 0 0 Z Z Z Z Z Z Z Z 0 Z 	2.126556	2.126556	2.126556	2.126556	0.000000	2.126556	2.126556	2.126556	2.126556	2.126556	0.000000	0.000000	0.000000	0.000000	0.000000	0.000000	0.000000	0.000000	2.126556	0.000000	0.207200	0.100711	0.684372	0.000000	0.007717	0.291085	0.013066	0.680543	0.000000	0.015305	0.449686	0.131495	0.409656	0.000000	0.009163	0.012230	0.012230	0.000221	0.975318	0.000001	0.000000	0.000000	1.000000	0.000000	0.000000	0.048404	0.512274	0.433837	0.000000	0.005485	0.106625	0.144008	0.722562	0.000000	0.026805	0.041420	0.048280	0.881781	0.000000	0.028519	0.204837	0.213902	0.569026	0.000000	0.012235	3.558260	
7505000	-64.570084	755	1	8	0 0 Z 0 0 0 0 0 0 0 Z 0 Z Z Z Z Z 0 Z 0 	1.742156	1.742156	0.000000	1.742156	1.742156	1.742156	1.742156	1.742156	1.742156	1.742156	0.000000	1.742156	0.000000	0.000000	0.000000	0.000000	0.000000	1.742156	0.000000	1.742156	0.260273	0.303549	0.393213	0.000000	0.042964	0.333031	0.040545	0.626245	0.000000	0.000178	0.566356	0.247914	0.182171	0.000000	0.003559	0.000132	0.009552	0.000132	0.978494	0.011690	0.000000	0.000000	1.000000	0.000000	0.000000	0.043283	0.062551	0.853778	0.000000	0.040387	0.069696	0.014745	0.915400	0.000000	0.000158	0.011332	0.007184	0.981470	0.000000	0.000013	--	--	--	--	--	7.094568	
7510000	-65.115477	332	1	9	Z 0 Z Z Z 0 Z 0 0 0 Z 0 Z 0 Z 0 Z 0 0 0 	0.000000	1.177495	0.000000	0.000000	0.000000	1.177495	0.000000	1.177495	1.177495	1.177495	0.000000	1.177495	0.000000	1.177495	0.000000	1.177495	0.000000	1.177495	1.177495	1.177495	0.011993	0.100974	0.392244	0.177897	0.316892	0.094210	0.006019	0.894164	0.000034	0.005572	0.053921	0.289184	0.619067	0.001309	0.036519	0.000000	0.000030	0.000028	0.990164	0.009778	0.000000	0.000000	1.000000	0.000000	0.000000	0.001521	0.124543	0.431313	0.002494	0.440128	0.037340	0.082185	0.732884	0.005306	0.142285	0.016839	0.029271	0.913300	0.000628	0.039962	--	--	--	--	--	5.803980	
7515000	-64.997562	332	1	11	0 0 Z Z 0 Z Z 0 0 Z Z 0 Z 0 Z Z Z 0 Z 0 	2.463080	2.463080	0.000000	0.000000	2.463080	0.000000	0.000000	2.463080	2.463080	0.000000	0.000000	2.463080	0.000000	2.463080	0.000000	0.000000	0.000000	2.463080	0.000000	2.463080	0.210993	0.119316	0.528730	0.085635	0.055326	0.168855	0.002193	0.828930	0.000011	0.000011	0.396122	0.547854	0.030704	0.008578	0.016742	0.000009	0.000427	0.000427	0.961428	0.037710	0.000000	0.000000	1.000000	0.000000	0.000000	0.064539	0.031320	0.902420	0.000199	0.001522	0.163277	0.010769	0.825187	0.000371	0.000396	0.088343	0.001801	0.909822	0.000017	0.000017	--	--	--	--	--	7.157701	
7520000	-64.328209	410	1	6	0 0 Z 0 0 0 Z 0 0 0 0 0 Z Z Z Z 0 0 0 0 	0.946807	0.946807	0.000000	0.946807	0.946807	0.946807	0.000000	0.946807	0.946807	0.946807	0.946807	0.946807	0.000000	0.000000	0.000000	0.000000	0.946807	0.946807	0.946807	0.946807	0.131152	0.246660	0.519530	0.000000	0.102657	0.129074	0.007892	0.855605	0.000000	0.007430	0.256941	0.654719	0.045412	0.000000	0.042927	0.000031	0.000031	0.004995	0.989948	0.004995	0.000000	0.000000	1.000000	0.000000	0.000000	0.012934	0.105695	0.213114	0.000000	0.668257	0.038756	0.048928	0.694255	0.000000	0.218061	0.017806	0.019549	0.918976	0.000000	0.043669	0.014374	0.014701	0.877583	0.000000	0.093342	2.034773	
7525000	-72.795873	347	1	10	0 Z 0 Z 0 0 0 0 0 0 Z Z 0 0 Z Z Z Z Z Z 	2.428611	0.000000	2.428611	0.000000	2.428611	2.428611	2.428611	2.428611	2.428611	2.428611	0.000000	0.000000	2.428611	2.428611	0.000000	0.000000	0.000000	0.000000	0.000000	0.000000	0.097836	0.224647	0.582554	0.094962	0.000000	0.000052	0.011068	0.988835	0.000046	0.000000	0.269632	0.361034	0.261478	0.107856	0.000000	0.091628	0.058816	0.006626	0.842929	0.000000	0.000000	0.000000	1.000000	0.000000	0.000000	0.003810	0.529922	0.462458	0.003810	0.000000	0.001159	0.117445	0.880237	0.001159	0.000000	0.000158	0.022920	0.976763	0.000158	0.000000	0.048484	0.241623	0.611496	0.098397	0.000000	2.951794	
7530000	-66.454669	196	1	8	Z 0 0 0 Z 0 Z 0 0 0 0 0 Z 0 Z Z 0 0 Z Z 	0.000000	1.304581	1.304581	1.304581	0.000000	1.304581	0.000000	1.304581	1.304581	1.304581	1.304581	1.304581	0.000000	1.304581	0.000000	0.000000	1.304581	1.304581	0.000000	0.000000	0.152231	0.312663	0.348285	0.080160	0.106661	0.254321	0.003370	0.741204	0.000003	0.001101	0.039077	0.661847	0.147486	0.006028	0.145561	0.005211	0.000007	0.004847	0.989927	0.000008	0.000000	0.000000	1.000000	0.000000	0.000000	0.009010	0.188849	0.780498	0.000148	0.021495	0.032720	0.028400	0.936935	0.000073	0.001872	0.004068	0.004066	0.991845	0.000003	0.000018	0.152569	0.026709	0.762065	0.053819	0.004838	1.754778	
7535000	-63.952137	825	1	11	0 0 Z 0 Z 0 Z 0 0 Z 0 Z Z Z Z Z Z 0 0 Z 	2.489840	2.489840	0.000000	2.489840	0.000000	2.489840	0.000000	2.489840	2.489840	0.000000	2.489840	0.000000	0.000000	0.000000	0.000000	0.000000	0.000000	2.489840	2.489840	0.000000	0.395813	0.095434	0.443189	0.000000	0.065564	0.476097	0.010158	0.503588	0.000000	0.010158	0.717696	0.181007	0.038034	0.000000	0.063263	0.000045	0.000045	0.011644	0.988220	0.000045	0.000000	0.000000	1.000000	0.000000	0.000000	0.065537	0.149372	0.005850	0.000000	0.779241	0.372046	0.141417	0.055026	0.000000	0.431512	0.197252	0.105022	0.476692	0.000000	0.221034	0.093966	0.061622	0.742107	0.000000	0.102305	6.755496	
7540000	-66.680493	332	1	11	Z 0 Z Z Z 0 Z Z 0 0 0 0 Z Z Z Z 0 0 0 Z 	0.000000	2.112397	0.000000	0.000000	0.000000	2.112397	0.000000	0.000000	2.112397	2.112397	2.112397	2.112397	0.000000	0.000000	0.000000	0.000000	2.112397	2.112397	2.112397	0.000000	0.097974	0.089941	0.519270	0.000000	0.292815	0.308599	0.017602	0.619712	0.000000	0.054087	0.035167	0.064220	0.198279	0.000000	0.702335	0.000168	0.000168	0.017344	0.982152	0.000168	0.000000	0.000000	1.000000	0.000000	0.000000	0.004582	0.006614	0.335980	0.000000	0.652824	0.136580	0.050421	0.379573	0.000000	0.433427	0.112517	0.051890	0.542942	0.000000	0.292651	--	--	--	--	--	3.106580	
7545000	-69.744945	694	1	7	0 Z 0 Z Z 0 0 0 0 0 0 0 Z Z Z 0 Z 0 0 0 	2.031005	0.000000	2.031005	0.000000	0.000000	2.031005	2.031005	2.031005	2.031005	2.031005	2.031005	2.031005	0.000000	0.000000	0.000000	2.031005	0.000000	2.031005	2.031005	2.031005	0.146092	0.230015	0.448595	0.016777	0.158520	0.000212	0.013184	0.973378	0.000041	0.013184	0.485036	0.222568	0.240624	0.000502	0.051270	0.009048	0.009048	0.009048	0.963807	0.009048	0.000000	0.000000	1.000000	0.000000	0.000000	0.000045	0.043563	0.326347	0.000690	0.629355	0.000021	0.013042	0.911437	0.000117	0.075383	0.000070	0.017198	0.957626	0.000127	0.024980	0.031642	0.187705	0.517508	0.071670	0.191475	7.050555	
7550000	-67.205945	758	1	7	0 0 Z 0 Z 0 Z 0 0 0 0 0 Z 0 Z Z 0 0 0 Z 	1.910208	1.910208	0.000000	1.910208	0.000000	1.910208	0.000000	1.910208	1.910208	1.910208	1.910208	1.910208	0.000000	1.910208	0.000000	0.000000	1.910208	1.910208	1.910208	0.000000	0.244526	0.158271	0.421853	0.012750	0.162600	0.528781	0.008132	0.397424	0.000025	0.065639	0.477886	0.232363	0.130412	0.006196	0.153144	0.000003	0.000003	0.003175	0.996814	0.000003	0.000000	0.000000	1.000000	0.000000	0.000000	0.015822	0.063176	0.626455	0.000038	0.294510	0.167705	0.021399	0.672805	0.000071	0.138020	0.063758	0.032548	0.845246	0.000202	0.058246	0.033607	0.026118	0.880821	0.027072	0.032383	3.432415	
7555000	-65.261298	332	1	10	0 0 Z Z Z Z Z 0 0 Z 0 0 Z Z 0 Z 0 0 0 Z 	0.992764	0.992764	0.000000	0.000000	0.000000	0.000000	0.000000	0.992764	0.992764	0.000000	0.992764	0.992764	0.000000	0.000000	0.992764	0.000000	0.992764	0.992764	0.992764	0.000000	0.043075	0.000771	0.604876	0.302234	0.049044	0.058170	0.000012	0.928925	0.004337	0.008556	0.603465	0.049507	0.006003	0.000004	0.341021	0.000013	0.000000	0.006470	0.993505	0.000013	0.000000	0.000000	1.000000	0.000000	0.000000	0.001945	0.002779	0.257069	0.000444	0.737763	0.020940	0.002997	0.696921	0.014080	0.265062	0.008856	0.000191	0.924008	0.008086	0.058860	--	--	--	--	--	7.336194	
7560000	-67.123354	770	1	6	0 0 0 Z 0 0 0 0 0 0 Z 0 Z 0 Z Z 0 0 0 Z 	2.010399	2.010399	2.010399	0.000000	2.010399	2.010399	2.010399	2.010399	2.010399	2.010399	0.000000	2.010399	0.000000	2.010399	0.000000	0.000000	2.010399	2.010399	2.010399	0.000000	0.189587	0.206997	0.392267	0.023843	0.187306	0.640502	0.038060	0.279225	0.000085	0.042128	0.198720	0.452815	0.132899	0.016272	0.199295	0.004409	0.004098	0.000020	0.991452	0.000020	0.000000	0.000000	1.000000	0.000000	0.000000	0.001157	0.024691	0.575133	0.000011	0.399007	0.163941	0.077851	0.531240	0.000921	0.226047	0.080571	0.069151	0.731432	0.001215	0.117631	0.187964	0.155924	0.527110	0.020310	0.108692	6.062851	
7565000	-67.071210	888	1	8	0 0 0 0 Z 0 0 0 0 Z 0 Z 0 0 Z Z Z 0 Z Z 	1.772201	1.772201	1.772201	1.772201	0.000000	1.772201	1.772201	1.772201	1.772201	0.000000	1.772201	0.000000	1.772201	1.772201	0.000000	0.000000	0.000000	1.772201	0.000000	0.000000	0.297826	0.112809	0.482423	0.104321	0.002621	0.293378	0.006286	0.697118	0.003203	0.000015	0.745033	0.100279	0.027179	0.125901	0.001608	0.000243	0.000243	0.000253	0.999260	0.000000	0.000000	0.000000	1.000000	0.000000	0.000000	0.158669	0.769766	0.036388	0.001010	0.034167	0.338639	0.404174	0.221658	0.029466	0.006063	0.179294	0.198577	0.579592	0.032458	0.010080	0.163060	0.178446	0.576299	0.078266	0.003929	4.831136	
7570000	-63.459697	332	1	8	0 0 0 Z Z 0 Z 0 0 0 0 0 0 Z Z Z Z 0 0 Z 	1.046836	1.046836	1.046836	0.000000	0.000000	1.046836	0.000000	1.046836	1.046836	1.046836	1.046836	1.046836	1.046836	0.000000	0.000000	0.000000	0.000000	1.046836	1.046836	0.000000	0.252991	0.025791	0.603192	0.094119	0.023907	0.069370	0.005210	0.920035	0.000174	0.005210	0.764507	0.078072	0.146086	0.000865	0.010471	0.007726	0.000016	0.007088	0.985153	0.000016	0.000000	0.000000	1.000000	0.000000	0.000000	0.003646	0.097168	0.371706	0.000003	0.527477	0.031473	0.077222	0.678163	0.000252	0.212890	0.013430	0.028190	0.894993	0.000035	0.063352	--	--	--	--	--	7.980023	
7575000	-67.592826	53	1	8	Z 0 Z Z 0 0 0 0 0 0 0 0 Z Z Z Z 0 0 0 Z 	0.000000	0.683982	0.000000	0.000000	0.683982	0.683982	0.683982	0.683982	0.683982	0.683982	0.683982	0.683982	0.000000	0.000000	0.000000	0.000000	0.683982	0.683982	0.683982	0.000000	0.000226	0.442524	0.545867	0.000000	0.011383	0.473368	0.015567	0.494798	0.000000	0.016266	0.000230	0.868747	0.024482	0.000000	0.106541	0.000014	0.006468	0.006468	0.986999	0.000052	0.000000	0.000000	1.000000	0.000000	0.000000	0.000032	0.011265	0.891500	0.000000	0.097204	0.032246	0.004079	0.950956	0.000000	0.012719	0.003098	0.001973	0.992579	0.000000	0.002350	--	--	--	--	--	6.833991	
7580000	-65.884714	441	1	7	Z 0 Z 0 0 0 Z 0 0 0 0 0 Z 0 Z Z 0 0 Z 0 	0.000000	1.354872	0.000000	1.354872	1.354872	1.354872	0.000000	1.354872	1.354872	1.354872	1.354872	1.354872	0.000000	1.354872	0.000000	0.000000	1.354872	1.354872	0.000000	1.354872	0.053412	0.252184	0.622310	0.037504	0.034590	0.506259	0.048067	0.441104	0.000113	0.004458	0.075053	0.637324	0.136539	0.029738	0.121346	0.000830	0.000830	0.024221	0.949899	0.024221	0.000000	0.000000	1.000000	0.000000	0.000000	0.001001	0.012972	0.986010	0.000004	0.000013	0.108082	0.030240	0.860328	0.000111	0.001240	0.014629	0.008022	0.977253	0.000013	0.000083	0.045369	0.043622	0.822746	0.061394	0.026869	1.147667	
7585000	-66.130769	461	2	9	0 1 Z Z Z 1 0 1 1 1 0 Z Z Z Z 0 Z 0 Z 1 	0.536056	5.161184	0.000000	0.000000	0.000000	5.161184	0.536056	5.161184	5.161184	5.161184	0.536056	0.000000	0.000000	0.000000	0.000000	0.536056	0.000000	0.536056	0.000000	5.161184	0.280220	0.256379	0.462313	0.000002	0.001086	0.624858	0.022823	0.352312	0.000000	0.000007	0.403632	0.180341	0.415583	0.000000	0.000443	0.000242	0.016229	0.003294	0.826222	0.154013	0.000000	0.000000	1.000000	0.000000	0.000000	0.007342	0.702440	0.290145	0.000000	0.000073	0.246437	0.224393	0.529058	0.000000	0.000112	0.298496	0.153133	0.548184	0.000000	0.000187	--	--	--	--	--	2.417138	
7590000	-66.937583	755	1	6	0 0 0 0 0 Z Z 0 0 0 Z 0 Z Z Z 0 0 0 0 0 	1.768416	1.768416	1.768416	1.768416	1.768416	0.000000	0.000000	1.768416	1.768416	1.768416	0.000000	1.768416	0.000000	0.000000	0.000000	1.768416	1.768416	1.768416	1.768416	1.768416	0.273900	0.058732	0.376957	0.067327	0.223084	0.261364	0.005099	0.692104	0.000208	0.041226	0.327862	0.284966	0.277242	0.000879	0.109050	0.010842	0.000150	0.000150	0.978014	0.010842	0.000000	0.000000	1.000000	0.000000	0.000000	0.022072	0.001653	0.446465	0.000714	0.529096	0.065926	0.001841	0.841791	0.000218	0.090225	0.011130	0.000126	0.976075	0.000035	0.012634	--	--	--	--	--	3.091236	
7595000	-64.176616	114	2	10	0 1 1 Z 0 0 Z 1 1 1 Z Z Z Z Z Z Z Z 0 0 	1.528750	2.994218	2.994218	0.000000	1.528750	1.528750	0.000000	2.994218	2.994218	2.994218	0.000000	0.000000	0.000000	0.000000	0.000000	0.000000	0.000000	0.000000	1.528750	1.528750	0.205583	0.184489	0.588496	0.000000	0.021431	0.377770	0.019359	0.600064	0.000000	0.002808	0.162513	0.498049	0.333049	0.000000	0.006389	0.015027	0.000091	0.000088	0.979944	0.004850	0.000000	0.000000	1.000000	0.000000	0.000000	0.018054	0.621153	0.349981	0.000000	0.010811	0.141654	0.204703	0.642969	0.000000	0.010673	0.054773	0.038025	0.898703	0.000000	0.008499	0.287586	0.048882	0.593504	0.000000	0.070028	6.461121	
7600000	-64.231551	244	1	6	0 0 Z 0 0 0 Z 0 0 0 Z 0 0 Z 0 Z 0 0 Z 0 	1.401051	1.401051	0.000000	1.401051	1.401051	1.401051	0.000000	1.401051	1.401051	1.401051	0.000000	1.401051	1.401051	0.000000	1.401051	0.000000	1.401051	1.401051	0.000000	1.401051	0.105837	0.152443	0.302607	0.338923	0.100190	0.089377	0.016018	0.875864	0.017572	0.001169	0.257372	0.568491	0.087881	0.008367	0.077890	0.000009	0.000009	0.000009	0.994567	0.005407	0.000000	0.000000	1.000000	0.000000	0.000000	0.005721	0.039028	0.952800	0.000818	0.001633	0.031202	0.025049	0.920357	0.022121	0.001272	0.004928	0.004531	0.985917	0.004579	0.000046	0.040189	0.040095	0.270705	0.611150	0.037861	3.878077	
7605000	-71.251533	401	1	10	0 Z 0 Z Z Z Z 0 0 0 0 Z 0 0 Z Z Z 0 0 Z 	1.775255	0.000000	1.775255	0.000000	0.000000	0.000000	0.000000	1.775255	1.775255	1.775255	1.775255	0.000000	1.775255	1.775255	0.000000	0.000000	0.000000	1.775255	1.775255	0.000000	0.006579	0.008135	0.645640	0.009033	0.330613	0.000000	0.000019	0.991299	0.000000	0.008682	0.049729	0.118069	0.529011	0.012075	0.291116	0.011997	0.000000	0.011997	0.975969	0.000037	0.000000	0.000000	1.000000	0.000000	0.000000	0.000000	0.000926	0.016764	0.000000	0.982310	0.000051	0.012060	0.120472	0.000051	0.867366	0.000035	0.008554	0.360951	0.000035	0.630424	--	--	--	--	--	1.011604	
7610000	-66.020232	729	1	10	0 0 0 Z Z 0 Z 0 0 0 0 Z Z Z 0 Z 0 Z Z Z 	1.961304	1.961304	1.961304	0.000000	0.000000	1.961304	0.000000	1.961304	1.961304	1.961304	1.961304	0.000000	0.000000	0.000000	1.961304	0.000000	1.961304	0.000000	0.000000	0.000000	0.324509	0.092299	0.432406	0.133035	0.017751	0.329223	0.011551	0.645368	0.010873	0.002986	0.500238	0.292115	0.130668	0.003569	0.073410	0.008164	0.000020	0.008164	0.983633	0.000020	0.000000	0.000000	1.000000	0.000000	0.000000	0.021703	0.739772	0.238074	0.000291	0.000161	0.114648	0.213188	0.666958	0.004719	0.000487	0.116854	0.118848	0.685464	0.075237	0.003597	--	--	--	--	--	2.955213	
7615000	-64.793878	332	1	8	Z 0 0 0 Z 0 Z 0 0 0 Z 0 0 Z Z Z 0 0 0 Z 	0.000000	2.202899	2.202899	2.202899	0.000000	2.202899	0.000000	2.202899	2.202899	2.202899	0.000000	2.202899	2.202899	0.000000	0.000000	0.000000	2.202899	2.202899	2.202899	0.000000	0.309736	0.099432	0.270728	0.139148	0.180957	0.149554	0.024264	0.776991	0.001883	0.047308	0.103057	0.322167	0.246520	0.000648	0.327608	0.025389	0.000004	0.000242	0.974122	0.000242	0.000000	0.000000	1.000000	0.000000	0.000000	0.028522	0.235616	0.390975	0.000124	0.344763	0.108530	0.191334	0.476250	0.004722	0.219163	0.071479	0.131960	0.654682	0.001241	0.140638	--	--	--	--	--	5.801893	
7620000	-67.560137	461	1	7	0 0 0 Z 0 0 Z 0 0 0 Z 0 Z Z 0 Z 0 0 0 Z 	1.321960	1.321960	1.321960	0.000000	1.321960	1.321960	0.000000	1.321960	1.321960	1.321960	0.000000	1.321960	0.000000	0.000000	1.321960	0.000000	1.321960	1.321960	1.321960	0.000000	0.345978	0.140230	0.306420	0.134042	0.073330	0.497550	0.038617	0.423049	0.002168	0.038617	0.176918	0.561442	0.113630	0.001239	0.146772	0.015849	0.000092	0.000092	0.983875	0.000092	0.000000	0.000000	1.000000	0.000000	0.000000	0.002243	0.175374	0.463385	0.000211	0.358786	0.075288	0.079618	0.702781	0.003762	0.138552	0.033358	0.036877	0.864986	0.016697	0.048081	--	--	--	--	--	9.875902	
7625000	-63.364731	549	1	14	0 0 Z Z Z Z 0 0 0 0 Z Z Z Z Z Z Z Z Z Z 	3.662564	3.662564	0.000000	0.000000	0.000000	0.000000	3.662564	3.662564	3.662564	3.662564	0.000000	0.000000	0.000000	0.000000	0.000000	0.000000	0.000000	0.000000	0.000000	0.000000	0.229243	0.000000	0.770757	0.000000	0.000000	0.472355	0.000000	0.527645	0.000000	0.000000	0.558978	0.000000	0.441022	0.000000	0.000000	0.000130	0.019138	0.000130	0.980601	0.000000	0.000000	0.000000	1.000000	0.000000	0.000000	0.046255	0.000000	0.953745	0.000000	0.000000	0.224415	0.000000	0.775585	0.000000	0.000000	0.037875	0.000000	0.962125	0.000000	0.000000	0.152288	0.000000	0.847712	0.000000	0.000000	5.812879	
7630000	-69.865829	26	1	12	Z 0 Z Z Z Z Z 0 0 0 Z 0 Z Z 0 Z Z Z 0 0 	0.000000	1.420474	0.000000	0.000000	0.000000	0.000000	0.000000	1.420474	1.420474	1.420474	0.000000	1.420474	0.000000	0.000000	1.420474	0.000000	0.000000	0.000000	1.420474	1.420474	0.049229	0.006758	0.269469	0.467902	0.206642	0.389880	0.000015	0.598391	0.005857	0.005857	0.231758	0.002415	0.730401	0.017347	0.018078	0.000000	0.000110	0.000100	0.980909	0.018881	0.000000	0.000000	1.000000	0.000000	0.000000	0.001402	0.001452	0.990181	0.001402	0.005562	0.078756	0.000031	0.901914	0.009450	0.009849	0.046419	0.000194	0.895510	0.028894	0.028983	0.004168	0.002575	0.176864	0.630010	0.186384	3.086606	
7635000	-66.182240	931	1	9	0 0 Z 0 0 0 Z 0 0 0 0 Z Z Z 0 Z Z Z 0 Z 	1.283335	1.283335	0.000000	1.283335	1.283335	1.283335	0.000000	1.283335	1.283335	1.283335	1.283335	0.000000	0.000000	0.000000	1.283335	0.000000	0.000000	0.000000	1.283335	0.000000	0.140341	0.161819	0.649604	0.042990	0.005246	0.666660	0.032023	0.299724	0.000796	0.000796	0.418524	0.503185	0.077796	0.000245	0.000250	0.000000	0.000000	0.000497	0.999503	0.000000	0.000000	0.000000	1.000000	0.000000	0.000000	0.030690	0.457471	0.485424	0.000208	0.026207	0.156286	0.198768	0.638041	0.001918	0.004987	0.012949	0.015992	0.968262	0.001281	0.001517	0.009070	0.009283	0.618688	0.354879	0.008080	3.969828	
7640000	-71.455198	363	1	9	Z 0 0 0 Z 0 0 0 0 0 Z Z 0 Z 0 Z Z 0 Z Z 	0.000000	3.321785	3.321785	3.321785	0.000000	3.321785	3.321785	3.321785	3.321785	3.321785	0.000000	0.000000	3.321785	0.000000	3.321785	0.000000	0.000000	3.321785	0.000000	0.000000	0.199337	0.155912	0.365743	0.265601	0.013406	0.294282	0.016411	0.624465	0.064740	0.000102	0.313746	0.199215	0.324669	0.127891	0.034478	0.052068	0.052068	0.004038	0.890600	0.001227	0.000000	0.000000	1.000000	0.000000	0.000000	0.141319	0.426949	0.294971	0.006382	0.130379	0.180350	0.167964	0.558596	0.078345	0.014745	0.053762	0.051039	0.857047	0.037455	0.000698	0.150591	0.149031	0.352611	0.341301	0.006465	1.716126	
7645000	-68.137409	118	1	8	Z 0 Z 0 0 0 Z 0 0 0 0 0 Z 0 Z Z 0 0 Z Z 	0.000000	0.882852	0.000000	0.882852	0.882852	0.882852	0.000000	0.882852	0.882852	0.882852	0.882852	0.882852	0.000000	0.882852	0.000000	0.000000	0.882852	0.882852	0.000000	0.000000	0.015020	0.323326	0.652190	0.003876	0.005588	0.191468	0.009413	0.798781	0.000004	0.000334	0.011856	0.893536	0.039494	0.003469	0.051646	0.000000	0.000000	0.000060	0.999940	0.000000	0.000000	0.000000	1.000000	0.000000	0.000000	0.013132	0.364849	0.398486	0.000154	0.223379	0.050609	0.123081	0.802350	0.000573	0.023387	0.011496	0.020882	0.967149	0.000046	0.000427	0.002530	0.003540	0.991343	0.002573	0.000014	1.175391	
7650000	-68.497061	794	1	9	Z 0 0 Z 0 0 0 0 0 0 0 Z Z Z Z Z Z 0 0 Z 	0.000000	1.375994	1.375994	0.000000	1.375994	1.375994	1.375994	1.375994	1.375994	1.375994	1.375994	0.000000	0.000000	0.000000	0.000000	0.000000	0.000000	1.375994	1.375994	0.000000	0.009034	0.438224	0.486715	0.000000	0.066028	0.250356	0.019183	0.726637	0.000000	0.003824	0.002693	0.886263	0.063532	0.000000	0.047513	0.030381	0.026223	0.030091	0.912348	0.000956	0.000000	0.000000	1.000000	0.000000	0.000000	0.000390	0.208578	0.172665	0.000000	0.618366	0.014570	0.140396	0.538859	0.000000	0.306175	0.009182	0.039667	0.865410	0.000000	0.085741	0.062917	0.087750	0.829092	0.000000	0.020240	2.496152	
7655000	-64.761644	252	1	6	0 0 Z 0 0 Z 0 0 0 0 0 0 Z Z 0 Z 0 0 0 Z 	1.314799	1.314799	0.000000	1.314799	1.314799	0.000000	1.314799	1.314799	1.314799	1.314799	1.314799	1.314799	0.000000	0.000000	1.314799	0.000000	1.314799	1.314799	1.314799	0.000000	0.216052	0.126768	0.443010	0.098900	0.115270	0.481448	0.009663	0.446277	0.003526	0.059086	0.532655	0.243857	0.121469	0.000843	0.101176	0.000027	0.004757	0.004757	0.990433	0.000027	0.000000	0.000000	1.000000	0.000000	0.000000	0.013344	0.004960	0.520590	0.000279	0.460828	0.076913	0.001911	0.781219	0.001035	0.138922	0.006042	0.000045	0.982920	0.002364	0.008629	0.018791	0.014353	0.554302	0.393418	0.019136	2.723702	
7660000	-63.806904	888	1	14	Z 0 0 Z Z Z Z 0 0 0 Z Z Z Z Z Z Z 0 Z Z 	0.000000	2.816861	2.816861	0.000000	0.000000	0.000000	0.000000	2.816861	2.816861	2.816861	0.000000	0.000000	0.000000	0.000000	0.000000	0.000000	0.000000	2.816861	0.000000	0.000000	0.342045	0.000000	0.657955	0.000000	0.000000	0.419826	0.000000	0.580174	0.000000	0.000000	0.126329	0.000000	0.873671	0.000000	0.000000	0.000652	0.000000	0.000000	0.999348	0.000000	0.000000	0.000000	1.000000	0.000000	0.000000	0.001294	0.000000	0.998706	0.000000	0.000000	0.120450	0.000000	0.879550	0.000000	0.000000	0.182260	0.000000	0.817740	0.000000	0.000000	0.474430	0.000000	0.525570	0.000000	0.000000	2.055841	
7665000	-65.350912	252	1	11	0 0 Z 0 Z 0 Z Z 0 Z 0 0 Z Z Z Z Z 0 0 Z 	1.890198	1.890198	0.000000	1.890198	0.000000	1.890198	0.000000	0.000000	1.890198	0.000000	1.890198	1.890198	0.000000	0.000000	0.000000	0.000000	0.000000	1.890198	1.890198	0.000000	0.429159	0.085662	0.426965	0.000000	0.058214	0.539741	0.007829	0.444601	0.000000	0.007829	0.901025	0.061144	0.024857	0.000000	0.012975	0.000025	0.000025	0.008229	0.991695	0.000025	0.000000	0.000000	1.000000	0.000000	0.000000	0.037410	0.006159	0.137805	0.000000	0.818626	0.303581	0.002651	0.537022	0.000000	0.156746	0.030018	0.004690	0.947062	0.000000	0.018229	0.037891	0.033276	0.892897	0.000000	0.035936	5.499669	
7670000	-64.000478	332	1	10	Z 0 Z 0 Z Z 0 0 0 0 Z 0 Z Z Z Z 0 0 0 Z 	0.000000	1.855089	0.000000	1.855089	0.000000	0.000000	1.855089	1.855089	1.855089	1.855089	0.000000	1.855089	0.000000	0.000000	0.000000	0.000000	1.855089	1.855089	1.855089	0.000000	0.114053	0.147302	0.499517	0.000000	0.239128	0.168759	0.000152	0.799528	0.000000	0.031562	0.317878	0.030250	0.332144	0.000000	0.319728	0.000001	0.019345	0.000118	0.980417	0.000118	0.000000	0.000000	1.000000	0.000000	0.000000	0.037991	0.005781	0.509693	0.000000	0.446534	0.168201	0.007346	0.608573	0.000000	0.215879	0.098435	0.001179	0.798646	0.000000	0.101739	--	--	--	--	--	9.202941	
7675000	-63.573080	551	1	8	Z 0 Z 0 0 0 Z 0 0 0 0 0 Z 0 0 Z Z 0 Z Z 	0.000000	1.179621	0.000000	1.179621	1.179621	1.179621	0.000000	1.179621	1.179621	1.179621	1.179621	1.179621	0.000000	1.179621	1.179621	0.000000	0.000000	1.179621	0.000000	0.000000	0.005847	0.087480	0.509721	0.396581	0.000371	0.564096	0.030477	0.403697	0.001699	0.000030	0.006520	0.884685	0.060586	0.026991	0.021217	0.000000	0.000000	0.000353	0.999647	0.000000	0.000000	0.000000	1.000000	0.000000	0.000000	0.001584	0.030538	0.966513	0.000751	0.000613	0.085153	0.019007	0.891204	0.004595	0.000041	0.027574	0.018108	0.937503	0.016741	0.000075	--	--	--	--	--	6.534507	
7680000	-65.039718	135	1	7	0 0 Z Z 0 0 0 0 0 Z Z 0 Z Z 0 0 Z 0 0 0 	1.811816	1.811816	0.000000	0.000000	1.811816	1.811816	1.811816	1.811816	1.811816	0.000000	0.000000	1.811816	0.000000	0.000000	1.811816	1.811816	0.000000	1.811816	1.811816	1.811816	0.184623	0.435783	0.183251	0.059992	0.136351	0.225538	0.031349	0.723590	0.009145	0.010377	0.405936	0.549568	0.017504	0.001083	0.025909	0.000014	0.006886	0.000015	0.985593	0.007492	0.000000	0.000000	1.000000	0.000000	0.000000	0.004308	0.051029	0.382022	0.045360	0.517282	0.047117	0.050547	0.734445	0.037423	0.130468	0.020437	0.021864	0.903561	0.019728	0.034410	0.028272	0.129052	0.291536	0.389091	0.162049	3.485086	
7685000	-67.686380	851	1	7	0 0 Z Z 0 0 0 0 0 Z 0 0 Z Z Z 0 0 0 0 Z 	1.834868	1.834868	0.000000	0.000000	1.834868	1.834868	1.834868	1.834868	1.834868	0.000000	1.834868	1.834868	0.000000	0.000000	0.000000	1.834868	1.834868	1.834868	1.834868	0.000000	0.233271	0.215911	0.362394	0.004488	0.183936	0.257053	0.015322	0.710540	0.000019	0.017066	0.337813	0.424164	0.025959	0.003743	0.208321	0.000004	0.001810	0.001810	0.996372	0.000004	0.000000	0.000000	1.000000	0.000000	0.000000	0.004989	0.053016	0.525597	0.001361	0.415038	0.049579	0.039556	0.767720	0.001098	0.142047	--	--	--	--	--	0.036180	0.051990	0.866264	0.003309	0.042257	4.678811	
7690000	-66.903956	708	1	9	Z 0 0 0 Z 0 Z 0 0 0 Z 0 Z Z Z Z Z 0 0 0 	0.000000	2.506342	2.506342	2.506342	0.000000	2.506342	0.000000	2.506342	2.506342	2.506342	0.000000	2.506342	0.000000	0.000000	0.000000	0.000000	0.000000	2.506342	2.506342	2.506342	0.150042	0.117621	0.618472	0.000000	0.113865	0.530331	0.005666	0.459012	0.000000	0.004991	0.129483	0.436652	0.354478	0.000000	0.079387	0.005393	0.000009	0.000031	0.989648	0.004918	0.000000	0.000000	1.000000	0.000000	0.000000	0.032460	0.124993	0.410358	0.000000	0.432190	0.190392	0.034385	0.704111	0.000000	0.071112	0.052919	0.032910	0.880921	0.000000	0.033250	0.260502	0.058563	0.477389	0.000000	0.203546	5.710825	
7695000	-65.753459	240	1	10	0 0 Z Z 0 0 Z 0 0 0 0 Z 0 Z Z Z Z Z 0 Z 	1.323518	1.323518	0.000000	0.000000	1.323518	1.323518	0.000000	1.323518	1.323518	1.323518	1.323518	0.000000	1.323518	0.000000	0.000000	0.000000	0.000000	0.000000	1.323518	0.000000	0.179984	0.250239	0.532376	0.023096	0.014305	0.254595	0.032962	0.703941	0.001376	0.007125	0.294360	0.607786	0.087947	0.008261	0.001647	0.000175	0.000175	0.021166	0.978309	0.000175	0.000000	0.000000	1.000000	0.000000	0.000000	0.004663	0.944079	0.042287	0.000001	0.008970	0.151442	0.466440	0.374452	0.000872	0.006794	0.049261	0.120675	0.823290	0.000135	0.006638	0.023953	0.031623	0.856051	0.072688	0.015684	9.343662	
7700000	-65.927309	995	1	7	0 0 0 0 Z 0 Z 0 0 0 0 Z Z Z Z 0 Z 0 0 0 	1.711957	1.711957	1.711957	1.711957	0.000000	1.711957	0.000000	1.711957	1.711957	1.711957	1.711957	0.000000	0.000000	0.000000	0.000000	1.711957	0.000000	1.711957	1.711957	1.711957	0.253741	0.081242	0.619618	0.000935	0.044463	0.092161	0.005377	0.897505	0.000007	0.004950	0.629821	0.134993	0.213559	0.000150	0.021477	0.000469	0.000000	0.000469	0.998591	0.000469	0.000000	0.000000	1.000000	0.000000	0.000000	0.032136	0.456852	0.147557	0.000643	0.362812	0.055652	0.216608	0.568019	0.000533	0.159188	0.023233	0.053892	0.883690	0.000183	0.039003	0.069711	0.030868	0.803759	0.012484	0.083178	5.322369	
7705000	-68.078022	317	1	6	0 0 Z 0 0 0 0 0 0 0 Z Z Z 0 0 Z 0 0 0 Z 	1.621575	1.621575	0.000000	1.621575	1.621575	1.621575	1.621575	1.621575	1.621575	1.621575	0.000000	0.000000	0.000000	1.621575	1.621575	0.000000	1.621575	1.621575	1.621575	0.000000	0.125047	0.313808	0.221858	0.271809	0.067479	0.047536	0.008676	0.929810	0.005056	0.008922	0.502123	0.314527	0.070816	0.007390	0.105145	0.000213	0.021897	0.000213	0.977464	0.000213	0.000000	0.000000	1.000000	0.000000	0.000000	0.039698	0.091150	0.051903	0.003237	0.814011	0.099477	0.092286	0.375045	0.012690	0.420502	0.024573	0.022663	0.878884	0.007936	0.065943	0.024207	0.150301	0.198183	0.595336	0.031973	1.129622	
7710000	-67.867031	430	1	10	Z 0 Z Z Z 0 Z 0 0 0 0 Z Z Z 0 Z 0 Z 0 0 	0.000000	2.086836	0.000000	0.000000	0.000000	2.086836	0.000000	2.086836	2.086836	2.086836	2.086836	0.000000	0.000000	0.000000	2.086836	0.000000	2.086836	0.000000	2.086836	2.086836	0.017427	0.307913	0.586765	0.048344	0.039552	0.532101	0.010537	0.380131	0.005852	0.071380	0.017243	0.811966	0.148072	0.003042	0.019676	0.000065	0.000245	0.013351	0.971357	0.014982	0.000000	0.000000	1.000000	0.000000	0.000000	0.000292	0.393932	0.604320	0.000262	0.001194	0.233753	0.155624	0.480916	0.037618	0.092088	0.163766	0.117612	0.564026	0.059542	0.095054	--	--	--	--	--	1.373000	
7715000	-63.809153	135	1	7	0 0 Z Z Z 0 Z 0 0 0 0 0 Z 0 Z 0 Z 0 0 0 	1.523451	1.523451	0.000000	0.000000	0.000000	1.523451	0.000000	1.523451	1.523451	1.523451	1.523451	1.523451	0.000000	1.523451	0.000000	1.523451	0.000000	1.523451	1.523451	1.523451	0.250591	0.057315	0.648554	0.004748	0.038791	0.285625	0.007219	0.700525	0.000062	0.006569	0.716062	0.109934	0.156386	0.002445	0.015173	0.000008	0.000028	0.004967	0.989659	0.005338	0.000000	0.000000	1.000000	0.000000	0.000000	0.003598	0.048626	0.412027	0.003792	0.531957	0.061982	0.036808	0.770260	0.001979	0.128971	0.021869	0.018087	0.928573	0.000373	0.031099	0.016426	0.026948	0.831591	0.026558	0.098478	4.739437	
7720000	-63.094351	169	1	10	Z 0 Z 0 0 0 Z 0 0 0 0 0 Z Z Z Z Z 0 Z Z 	0.000000	0.983764	0.000000	0.983764	0.983764	0.983764	0.000000	0.983764	0.983764	0.983764	0.983764	0.983764	0.000000	0.000000	0.000000	0.000000	0.000000	0.983764	0.000000	0.000000	0.005464	0.473888	0.519313	0.000000	0.001335	0.572319	0.028354	0.399303	0.000000	0.000024	0.004907	0.973340	0.018375	0.000000	0.003377	0.000001	0.000001	0.001498	0.998501	0.000000	0.000000	0.000000	1.000000	0.000000	0.000000	0.001998	0.045697	0.951467	0.000000	0.000838	0.075928	0.023961	0.900050	0.000000	0.000061	0.008609	0.004471	0.986916	0.000000	0.000004	0.002450	0.002103	0.995445	0.000000	0.000002	1.267869	
7725000	-64.590428	244	1	7	0 0 0 0 Z Z Z 0 0 0 0 0 Z Z Z Z 0 0 0 0 	1.309950	1.309950	1.309950	1.309950	0.000000	0.000000	0.000000	1.309950	1.309950	1.309950	1.309950	1.309950	0.000000	0.000000	0.000000	0.000000	1.309950	1.309950	1.309950	1.309950	0.210698	0.006753	0.648956	0.000000	0.133593	0.085491	0.000031	0.900430	0.000000	0.014048	0.500276	0.082876	0.242332	0.000000	0.174516	0.004369	0.000006	0.004369	0.986888	0.004369	0.000000	0.000000	1.000000	0.000000	0.000000	0.005119	0.000069	0.890161	0.000000	0.104651	0.029133	0.000220	0.939243	0.000000	0.031404	0.004284	0.000005	0.991292	0.000000	0.004419	0.107560	0.001315	0.783472	0.000000	0.107653	2.089269	
7730000	-67.502341	212	1	9	0 0 0 Z 0 0 0 0 0 0 Z 0 Z Z Z Z Z 0 Z Z 	1.681521	1.681521	1.681521	0.000000	1.681521	1.681521	1.681521	1.681521	1.681521	1.681521	0.000000	1.681521	0.000000	0.000000	0.000000	0.000000	0.000000	1.681521	0.000000	0.000000	0.270926	0.228934	0.477409	0.000000	0.022731	0.122998	0.017115	0.859837	0.000000	0.000050	0.304310	0.447677	0.214789	0.000000	0.033224	0.007653	0.007003	0.000063	0.985264	0.000017	0.000000	0.000000	1.000000	0.000000	0.000000	0.002707	0.082187	0.913517	0.000000	0.001590	0.062313	0.046728	0.890200	0.000000	0.000759	0.016321	0.012728	0.970909	0.000000	0.000042	0.195812	0.162985	0.639990	0.000000	0.001213	1.379654	
7735000	-67.971192	422	1	5	0 0 Z 0 0 0 Z 0 0 0 0 0 Z 0 Z 0 0 0 0 Z 	1.591658	1.591658	0.000000	1.591658	1.591658	1.591658	0.000000	1.591658	1.591658	1.591658	1.591658	1.591658	0.000000	1.591658	0.000000	1.591658	1.591658	1.591658	1.591658	0.000000	0.226796	0.229085	0.312035	0.049981	0.182103	0.248496	0.026855	0.697535	0.000259	0.026855	0.370123	0.384777	0.095496	0.022357	0.127247	0.000046	0.000046	0.010926	0.988937	0.000046	0.000000	0.000000	1.000000	0.000000	0.000000	0.037419	0.073728	0.316984	0.004295	0.567575	0.082559	0.048761	0.629382	0.002136	0.237162	--	--	--	--	--	0.020553	0.019094	0.913814	0.019315	0.027224	5.116039	
7740000	-66.622487	385	1	5	0 0 Z 0 0 0 Z 0 0 0 0 0 Z 0 Z Z 0 0 0 0 	1.378105	1.378105	0.000000	1.378105	1.378105	1.378105	0.000000	1.378105	1.378105	1.378105	1.378105	1.378105	0.000000	1.378105	0.000000	0.000000	1.378105	1.378105	1.378105	1.378105	0.235602	0.225640	0.360519	0.022658	0.155581	0.094624	0.015648	0.875622	0.000033	0.014073	0.435351	0.391262	0.087183	0.006099	0.080105	0.000104	0.000104	0.009179	0.981434	0.009179	0.000000	0.000000	1.000000	0.000000	0.000000	0.011478	0.088354	0.401890	0.000011	0.498266	0.034143	0.035958	0.820411	0.000103	0.109384	0.011020	0.011206	0.960625	0.000022	0.017126	0.031097	0.031139	0.798256	0.029736	0.109772	5.815222	
7745000	-67.307431	676	1	9	Z 0 0 0 Z 0 Z 0 0 0 Z 0 Z Z Z Z 0 0 Z 0 	0.000000	0.973610	0.973610	0.973610	0.000000	0.973610	0.000000	0.973610	0.973610	0.973610	0.000000	0.973610	0.000000	0.000000	0.000000	0.000000	0.973610	0.973610	0.000000	0.973610	0.205928	0.027547	0.747568	0.000000	0.018956	0.049079	0.001620	0.949219	0.000000	0.000081	0.256570	0.145928	0.204194	0.000000	0.393307	0.003374	0.000003	0.000012	0.993240	0.003370	0.000000	0.000000	1.000000	0.000000	0.000000	0.000985	0.025898	0.972928	0.000000	0.000189	0.017417	0.016652	0.965652	0.000000	0.000279	0.011791	0.013058	0.975005	0.000000	0.000146	--	--	--	--	--	2.177942	
7750000	-64.072503	93	1	4	0 0 Z 0 0 0 0 0 0 0 0 0 Z 0 Z Z 0 0 0 0 	0.918963	0.918963	0.000000	0.918963	0.918963	0.918963	0.918963	0.918963	0.918963	0.918963	0.918963	0.918963	0.000000	0.918963	0.000000	0.000000	0.918963	0.918963	0.918963	0.918963	0.216319	0.232156	0.370950	0.029599	0.150976	0.422171	0.031788	0.514215	0.000037	0.031788	0.418427	0.468667	0.050112	0.004625	0.058168	0.000017	0.002711	0.002711	0.991850	0.002711	0.000000	0.000000	1.000000	0.000000	0.000000	0.018993	0.042271	0.556955	0.000046	0.381735	0.044427	0.013697	0.846371	0.000007	0.095498	0.006054	0.004026	0.981438	0.000003	0.008479	0.046410	0.120212	0.668977	0.041688	0.122713	2.312480	
7755000	-65.027507	244	1	8	0 0 0 Z 0 Z Z 0 0 0 Z 0 0 Z 0 Z 0 0 Z Z 	1.897432	1.897432	1.897432	0.000000	1.897432	0.000000	0.000000	1.897432	1.897432	1.897432	0.000000	1.897432	1.897432	0.000000	1.897432	0.000000	1.897432	1.897432	0.000000	0.000000	0.256649	0.051819	0.320643	0.337342	0.033546	0.130611	0.000962	0.832341	0.035123	0.000962	0.157011	0.430504	0.268702	0.020997	0.122786	0.009567	0.000029	0.000029	0.990348	0.000029	0.000000	0.000000	1.000000	0.000000	0.000000	0.001760	0.000082	0.996376	0.001508	0.000273	0.057662	0.000756	0.893311	0.047507	0.000763	0.010813	0.000025	0.978415	0.010722	0.000025	0.192064	0.006095	0.274253	0.521494	0.006095	2.486977	
7760000	-65.967871	637	1	10	Z 0 0 0 0 0 Z 0 0 0 0 0 Z Z Z Z Z Z Z Z 	0.000000	1.952220	1.952220	1.952220	1.952220	1.952220	0.000000	1.952220	1.952220	1.952220	1.952220	1.952220	0.000000	0.000000	0.000000	0.000000	0.000000	0.000000	0.000000	0.000000	0.056336	0.500641	0.443023	0.000000	0.000000	0.258194	0.053260	0.688546	0.000000	0.000000	0.016174	0.884408	0.099418	0.000000	0.000000	0.018318	0.000373	0.016185	0.965123	0.000000	0.000000	0.000000	1.000000	0.000000	0.000000	0.000159	0.517231	0.482610	0.000000	0.000000	0.045168	0.192301	0.762531	0.000000	0.000000	0.019557	0.044625	0.935818	0.000000	0.000000	0.103943	0.036780	0.859276	0.000000	0.000000	3.385149	
7765000	-64.618521	451	1	9	Z 0 Z Z Z 0 Z 0 0 0 0 0 Z Z Z 0 Z 0 0 0 	0.000000	1.412345	0.000000	0.000000	0.000000	1.412345	0.000000	1.412345	1.412345	1.412345	1.412345	1.412345	0.000000	0.000000	0.000000	1.412345	0.000000	1.412345	1.412345	1.412345	0.097757	0.274481	0.298584	0.077795	0.251383	0.551952	0.002981	0.442331	0.000006	0.002730	0.087000	0.456887	0.364646	0.001213	0.090255	0.000024	0.000094	0.008559	0.981917	0.009407	0.000000	0.000000	1.000000	0.000000	0.000000	0.003197	0.125642	0.492099	0.001319	0.377743	0.034445	0.018592	0.898967	0.000038	0.047959	0.004827	0.004033	0.985995	0.000005	0.005140	0.110415	0.173383	0.284278	0.185244	0.246681	3.409438	
7770000	-65.411544	317	1	7	Z 0 Z Z 0 0 0 0 0 0 0 0 Z Z Z Z 0 0 0 0 	0.000000	1.639802	0.000000	0.000000	1.639802	1.639802	1.639802	1.639802	1.639802	1.639802	1.639802	1.639802	0.000000	0.000000	0.000000	0.000000	1.639802	1.639802	1.639802	1.639802	0.012081	0.303351	0.559535	0.000000	0.125033	0.114484	0.011906	0.861703	0.000000	0.011906	0.013151	0.742276	0.089162	0.000000	0.155411	0.000168	0.021275	0.021275	0.936006	0.021275	0.000000	0.000000	1.000000	0.000000	0.000000	0.002321	0.079898	0.616472	0.000000	0.301309	0.031918	0.033487	0.867177	0.000000	0.067419	0.009573	0.009129	0.969743	0.000000	0.011555	0.012072	0.085451	0.815182	0.000000	0.087294	1.762106	
7775000	-63.283517	888	1	10	0 0 Z 0 Z Z Z 0 0 0 0 0 Z Z Z Z Z 0 0 Z 	1.603522	1.603522	0.000000	1.603522	0.000000	0.000000	0.000000	1.603522	1.603522	1.603522	1.603522	1.603522	0.000000	0.000000	0.000000	0.000000	0.000000	1.603522	1.603522	0.000000	0.226288	0.000224	0.749126	0.000000	0.024362	0.425086	0.000008	0.570790	0.000000	0.004115	0.807671	0.000840	0.183108	0.000000	0.008381	0.000000	0.000000	0.000169	0.999831	0.000000	0.000000	0.000000	1.000000	0.000000	0.000000	0.011328	0.000880	0.603825	0.000000	0.383968	0.130154	0.000804	0.766149	0.000000	0.102893	0.130494	0.003598	0.745931	0.000000	0.119978	0.041623	0.000332	0.919272	0.000000	0.038772	4.320586	
7780000	-67.596288	551	1	7	Z 0 Z 0 0 0 Z Z 0 0 0 0 0 Z Z Z 0 0 0 0 	0.000000	1.085479	0.000000	1.085479	1.085479	1.085479	0.000000	0.000000	1.085479	1.085479	1.085479	1.085479	1.085479	0.000000	0.000000	0.000000	1.085479	1.085479	1.085479	1.085479	0.011526	0.163635	0.693379	0.001605	0.129854	0.544719	0.027755	0.399781	0.000904	0.026841	0.003018	0.935729	0.035422	0.000014	0.025817	0.000000	0.000000	0.000300	0.999399	0.000300	0.000000	0.000000	1.000000	0.000000	0.000000	0.002691	0.000588	0.820746	0.000000	0.175975	0.091092	0.010663	0.851688	0.000159	0.046398	0.027879	0.016011	0.937044	0.000122	0.018944	--	--	--	--	--	0.858704	
7785000	-66.741499	755	1	7	Z 0 0 Z 0 0 Z 0 0 0 0 0 0 0 Z Z 0 0 Z Z 	0.000000	1.360697	1.360697	0.000000	1.360697	1.360697	0.000000	1.360697	1.360697	1.360697	1.360697	1.360697	1.360697	1.360697	0.000000	0.000000	1.360697	1.360697	0.000000	0.000000	0.095752	0.222449	0.483013	0.172936	0.025851	0.371836	0.037031	0.583779	0.003677	0.003677	0.009132	0.777132	0.102223	0.013448	0.098065	0.008965	0.000066	0.007514	0.983434	0.000021	0.000000	0.000000	1.000000	0.000000	0.000000	0.000507	0.060207	0.876592	0.000038	0.062656	0.040741	0.013651	0.943388	0.000194	0.002026	0.006686	0.005080	0.988169	0.000029	0.000035	--	--	--	--	--	2.021653	
7790000	-65.660106	126	1	10	Z 0 Z 0 Z 0 Z 0 0 0 0 Z Z Z Z 0 Z 0 0 Z 	0.000000	2.903984	0.000000	2.903984	0.000000	2.903984	0.000000	2.903984	2.903984	2.903984	2.903984	0.000000	0.000000	0.000000	0.000000	2.903984	0.000000	2.903984	2.903984	0.000000	0.339893	0.144097	0.362838	0.019514	0.133657	0.484148	0.015900	0.483920	0.000132	0.015900	0.545805	0.145431	0.228617	0.002000	0.078146	0.000050	0.000050	0.011812	0.988040	0.000050	0.000000	0.000000	1.000000	0.000000	0.000000	0.039669	0.194307	0.044425	0.005196	0.716403	0.342844	0.138469	0.177219	0.006250	0.335218	0.184494	0.097354	0.546637	0.002508	0.169007	0.104203	0.068530	0.657988	0.074075	0.095204	1.263563	
7795000	-66.949080	438	1	11	0 Z 0 Z Z 0 Z 0 0 0 Z 0 Z Z Z Z Z 0 0 Z 	2.876836	0.000000	2.876836	0.000000	0.000000	2.876836	0.000000	2.876836	2.876836	2.876836	0.000000	2.876836	0.000000	0.000000	0.000000	0.000000	0.000000	2.876836	2.876836	0.000000	0.061248	0.188661	0.597574	0.000000	0.152517	0.001741	0.008833	0.980594	0.000000	0.008833	0.126539	0.352464	0.313750	0.000000	0.207247	0.017053	0.000000	0.000083	0.982863	0.000000	0.000000	0.000000	1.000000	0.000000	0.000000	0.001144	0.233231	0.449645	0.000000	0.315980	0.000986	0.101505	0.773753	0.000000	0.123756	0.010703	0.219174	0.545663	0.000000	0.224460	0.114558	0.081784	0.720231	0.000000	0.083427	7.474226	
7800000	-61.651281	332	1	11	0 0 Z Z Z 0 0 0 0 0 Z Z Z Z Z Z Z 0 0 Z 	2.254548	2.254548	0.000000	0.000000	0.000000	2.254548	2.254548	2.254548	2.254548	2.254548	0.000000	0.000000	0.000000	0.000000	0.000000	0.000000	0.000000	2.254548	2.254548	0.000000	0.209280	0.312754	0.281134	0.000000	0.196832	0.168334	0.016886	0.795083	0.000000	0.019696	0.671556	0.080969	0.181558	0.000000	0.065916	0.000236	0.022375	0.000236	0.976918	0.000236	0.000000	0.000000	1.000000	0.000000	0.000000	0.008403	0.126425	0.038225	0.000000	0.826947	0.078212	0.171927	0.185634	0.000000	0.564227	0.072515	0.127840	0.390292	0.000000	0.409352	--	--	--	--	--	1.267176	
7805000	-63.099023	441	1	10	0 0 Z Z Z 0 0 0 0 0 Z 0 Z Z Z Z Z 0 0 Z 	1.895979	1.895979	0.000000	0.000000	0.000000	1.895979	1.895979	1.895979	1.895979	1.895979	0.000000	1.895979	0.000000	0.000000	0.000000	0.000000	0.000000	1.895979	1.895979	0.000000	0.370610	0.161757	0.398221	0.000000	0.069412	0.557727	0.004116	0.433539	0.000000	0.004619	0.617287	0.074436	0.258737	0.000000	0.049540	0.000595	0.033062	0.000595	0.965153	0.000595	0.000000	0.000000	1.000000	0.000000	0.000000	0.006863	0.011232	0.939292	0.000000	0.042613	0.156724	0.016420	0.804119	0.000000	0.022737	0.029391	0.010667	0.947473	0.000000	0.012469	0.105435	0.432983	0.363508	0.000000	0.098073	3.574214	
7810000	-66.132397	478	1	11	Z 0 0 Z 0 0 Z 0 0 0 Z Z Z Z 0 Z Z Z Z 0 	0.000000	2.113500	2.113500	0.000000	2.113500	2.113500	0.000000	2.113500	2.113500	2.113500	0.000000	0.000000	0.000000	0.000000	2.113500	0.000000	0.000000	0.000000	0.000000	2.113500	0.174738	0.231846	0.348673	0.226681	0.018061	0.426846	0.047992	0.519046	0.006096	0.000021	0.042146	0.649604	0.297034	0.011096	0.000119	0.017896	0.000368	0.000112	0.960758	0.020866	0.000000	0.000000	1.000000	0.000000	0.000000	0.000540	0.658815	0.340103	0.000540	0.000000	0.077353	0.226185	0.687185	0.009244	0.000032	0.066400	0.078782	0.802664	0.051389	0.000764	0.179549	0.078570	0.305834	0.425025	0.011022	2.455792	
7815000	-66.796221	141	1	12	0 0 Z Z Z 0 0 0 0 0 Z Z Z Z Z 0 Z Z Z Z 	2.927566	2.927566	0.000000	0.000000	0.000000	2.927566	2.927566	2.927566	2.927566	2.927566	0.000000	0.000000	0.000000	0.000000	0.000000	2.927566	0.000000	0.000000	0.000000	0.000000	0.446342	0.079564	0.474094	0.000000	0.000000	0.451331	0.012084	0.536585	0.000000	0.000000	0.647269	0.041054	0.311677	0.000000	0.000000	0.000055	0.012124	0.000055	0.987766	0.000000	0.000000	0.000000	1.000000	0.000000	0.000000	0.021618	0.738313	0.240069	0.000000	0.000000	0.297822	0.138331	0.563847	0.000000	0.000000	0.141499	0.055579	0.802922	0.000000	0.000000	0.158958	0.258352	0.582690	0.000000	0.000000	2.721843	
7820000	-67.237169	441	1	9	0 0 0 Z 0 0 Z 0 0 0 Z 0 Z 0 Z Z Z 0 Z Z 	0.958436	0.958436	0.958436	0.000000	0.958436	0.958436	0.000000	0.958436	0.958436	0.958436	0.000000	0.958436	0.000000	0.958436	0.000000	0.000000	0.000000	0.958436	0.000000	0.000000	0.485717	0.198928	0.260048	0.054025	0.001281	0.487464	0.032405	0.480058	0.000036	0.000036	0.227758	0.640041	0.103777	0.013818	0.014605	0.013535	0.000059	0.000059	0.986346	0.000000	0.000000	0.000000	1.000000	0.000000	0.000000	0.000819	0.002549	0.996631	0.000000	0.000000	0.060521	0.012010	0.927430	0.000019	0.000019	0.005384	0.003010	0.991602	0.000002	0.000002	0.441444	0.042625	0.360856	0.154902	0.000173	8.374689	
7825000	-72.132273	410	1	8	Z 0 Z Z 0 0 0 0 0 0 0 Z 0 0 0 0 Z Z Z Z 	0.000000	0.679513	0.000000	0.000000	0.679513	0.679513	0.679513	0.679513	0.679513	0.679513	0.679513	0.000000	0.679513	0.679513	0.679513	0.679513	0.000000	0.000000	0.000000	0.000000	0.001476	0.534384	0.346335	0.117806	0.000000	0.081014	0.003473	0.912040	0.003473	0.000000	0.000039	0.977777	0.010972	0.011212	0.000000	0.000003	0.003464	0.003673	0.992860	0.000000	0.000000	0.000000	1.000000	0.000000	0.000000	0.000004	0.970079	0.023105	0.006813	0.000000	0.001395	0.561192	0.417551	0.019862	0.000000	0.003664	0.095071	0.890912	0.010353	0.000000	0.002542	0.091037	0.688263	0.218158	0.000000	0.660035	
7830000	-64.716165	135	1	6	Z 0 0 Z 0 0 0 0 0 0 0 0 Z Z Z Z 0 0 0 0 	0.000000	1.174490	1.174490	0.000000	1.174490	1.174490	1.174490	1.174490	1.174490	1.174490	1.174490	1.174490	0.000000	0.000000	0.000000	0.000000	1.174490	1.174490	1.174490	1.174490	0.007949	0.348986	0.543058	0.000000	0.100007	0.191795	0.017532	0.773141	0.000000	0.017532	0.002054	0.829305	0.061745	0.000000	0.106896	0.002986	0.002986	0.002986	0.988056	0.002986	0.000000	0.000000	1.000000	0.000000	0.000000	0.000927	0.033080	0.418128	0.000000	0.547865	0.024567	0.026162	0.813372	0.000000	0.135899	0.008363	0.009217	0.960918	0.000000	0.021503	0.051791	0.053096	0.831962	0.000000	0.063151	4.977277	
7835000	-64.818496	240	1	11	Z 0 0 0 Z 0 Z 0 0 0 Z Z Z Z Z Z 0 0 Z Z 	0.000000	2.182690	2.182690	2.182690	0.000000	2.182690	0.000000	2.182690	2.182690	2.182690	0.000000	0.000000	0.000000	0.000000	0.000000	0.000000	2.182690	2.182690	0.000000	0.000000	0.267713	0.177171	0.383002	0.000000	0.172114	0.233782	0.020969	0.737689	0.000000	0.007560	0.131866	0.328056	0.154223	0.000000	0.385854	0.036627	0.000022	0.000658	0.962036	0.000658	0.000000	0.000000	1.000000	0.000000	0.000000	0.006988	0.811305	0.130206	0.000000	0.051501	0.048615	0.346525	0.568936	0.000000	0.035923	0.022038	0.101933	0.872882	0.000000	0.003146	0.473164	0.035781	0.461780	0.000000	0.029275	6.498161	
7840000	-67.619318	886	1	7	Z 0 0 Z 0 0 Z 0 0 0 0 0 Z Z 0 Z Z 0 0 0 	0.000000	1.003563	1.003563	0.000000	1.003563	1.003563	0.000000	1.003563	1.003563	1.003563	1.003563	1.003563	0.000000	0.000000	1.003563	0.000000	0.000000	1.003563	1.003563	1.003563	0.016669	0.180104	0.610897	0.061049	0.131282	0.164873	0.015140	0.811316	0.004142	0.004529	0.000565	0.959268	0.027063	0.000104	0.013000	0.018944	0.000674	0.016901	0.946691	0.016790	0.000000	0.000000	1.000000	0.000000	0.000000	0.000054	0.014528	0.288335	0.000054	0.697029	0.026094	0.037928	0.747315	0.008409	0.180254	0.010244	0.013258	0.937696	0.007719	0.031083	--	--	--	--	--	1.280588	
7845000	-67.723110	987	1	8	Z Z Z 0 0 0 Z 0 0 0 0 0 Z 0 0 Z Z 0 0 Z 	0.000000	0.000000	0.000000	1.149454	1.149454	1.149454	0.000000	1.149454	1.149454	1.149454	1.149454	1.149454	0.000000	1.149454	1.149454	0.000000	0.000000	1.149454	1.149454	0.000000	0.000145	0.116461	0.578295	0.270112	0.034987	0.000152	0.009481	0.980297	0.005035	0.005035	0.003946	0.780293	0.131754	0.037572	0.046435	0.000000	0.000000	0.000008	0.999992	0.000000	0.000000	0.000000	1.000000	0.000000	0.000000	0.000007	0.009567	0.934488	0.000476	0.055462	0.000081	0.013928	0.952408	0.012815	0.020767	0.000057	0.013880	0.954361	0.015069	0.016634	0.000124	0.014501	0.641953	0.326294	0.017128	4.198163	
7850000	-65.703424	252	1	8	0 0 Z 0 Z 0 Z 0 0 0 Z 0 Z 0 Z 0 Z 0 Z 0 	1.772836	1.772836	0.000000	1.772836	0.000000	1.772836	0.000000	1.772836	1.772836	1.772836	0.000000	1.772836	0.000000	1.772836	0.000000	1.772836	0.000000	1.772836	0.000000	1.772836	0.419026	0.085996	0.466984	0.017180	0.010813	0.520507	0.006267	0.473170	0.000028	0.000028	0.787345	0.050378	0.160992	0.000641	0.000643	0.000030	0.000030	0.000030	0.989422	0.010488	0.000000	0.000000	1.000000	0.000000	0.000000	0.025173	0.166698	0.803805	0.000346	0.003979	0.084615	0.012300	0.903052	0.000014	0.000020	0.008099	0.004573	0.987318	0.000005	0.000005	0.106073	0.104016	0.593303	0.147501	0.049107	5.311213	
7855000	-64.981034	995	1	10	0 0 0 Z Z 0 Z 0 0 0 0 Z 0 Z Z 0 Z Z Z Z 	1.872922	1.872922	1.872922	0.000000	0.000000	1.872922	0.000000	1.872922	1.872922	1.872922	1.872922	0.000000	1.872922	0.000000	0.000000	1.872922	0.000000	0.000000	0.000000	0.000000	0.275637	0.067548	0.648054	0.008761	0.000000	0.117697	0.005808	0.876121	0.000374	0.000000	0.601126	0.144908	0.240613	0.013352	0.000000	0.000578	0.000000	0.000578	0.998844	0.000000	0.000000	0.000000	1.000000	0.000000	0.000000	0.025580	0.746203	0.228189	0.000027	0.000000	0.053604	0.269202	0.676994	0.000199	0.000000	0.024049	0.058006	0.917846	0.000099	0.000000	0.081277	0.020468	0.889118	0.009136	0.000000	1.365318	
7860000	-61.596875	314	1	11	0 0 Z Z 0 0 Z 0 Z 0 0 Z Z Z Z Z Z 0 0 Z 	2.054859	2.054859	0.000000	0.000000	2.054859	2.054859	0.000000	2.054859	0.000000	2.054859	2.054859	0.000000	0.000000	0.000000	0.000000	0.000000	0.000000	2.054859	2.054859	0.000000	0.270003	0.288110	0.242317	0.000000	0.199570	0.867908	0.092453	0.034154	0.000000	0.005485	0.423747	0.511156	0.031252	0.000000	0.033845	0.004100	0.004100	0.084919	0.902781	0.004100	0.000000	0.000000	1.000000	0.000000	0.000000	0.005045	0.100478	0.022691	0.000000	0.871786	0.207155	0.386392	0.027134	0.000000	0.379319	0.203995	0.318028	0.147303	0.000000	0.330674	--	--	--	--	--	2.030226	
7865000	-67.666616	916	1	6	0 0 Z Z 0 0 0 0 0 0 0 0 0 Z Z Z 0 0 0 Z 	1.443875	1.443875	0.000000	0.000000	1.443875	1.443875	1.443875	1.443875	1.443875	1.443875	1.443875	1.443875	1.443875	0.000000	0.000000	0.000000	1.443875	1.443875	1.443875	0.000000	0.144732	0.157868	0.610489	0.000633	0.086278	0.367947	0.040858	0.545107	0.002523	0.043564	0.326713	0.395958	0.116024	0.001115	0.160189	0.000000	0.000145	0.000145	0.999710	0.000000	0.000000	0.000000	1.000000	0.000000	0.000000	0.001812	0.118441	0.613163	0.000000	0.266584	0.049165	0.045499	0.813085	0.000118	0.092133	--	--	--	--	--	0.005257	0.014928	0.972886	0.000187	0.006742	1.159769	
7870000	-63.749788	451	1	11	Z 0 Z Z Z 0 0 0 0 0 Z 0 Z Z Z Z 0 0 Z Z 	0.000000	3.297920	0.000000	0.000000	0.000000	3.297920	3.297920	3.297920	3.297920	3.297920	0.000000	3.297920	0.000000	0.000000	0.000000	0.000000	3.297920	3.297920	0.000000	0.000000	0.209557	0.247424	0.279936	0.000000	0.263082	0.566257	0.021140	0.383095	0.000000	0.029508	0.154833	0.231057	0.314860	0.000000	0.299251	0.000003	0.029036	0.000380	0.970202	0.000380	0.000000	0.000000	1.000000	0.000000	0.000000	0.028959	0.205475	0.666270	0.000000	0.099296	0.121327	0.052191	0.787528	0.000000	0.038954	0.034723	0.019001	0.945276	0.000000	0.001000	0.175219	0.325954	0.257701	0.000000	0.241127	4.378888	
7875000	-68.535280	122	1	8	Z 0 0 0 Z 0 0 0 0 0 Z 0 Z 0 Z Z 0 0 Z Z 	0.000000	1.511909	1.511909	1.511909	0.000000	1.511909	1.511909	1.511909	1.511909	1.511909	0.000000	1.511909	0.000000	1.511909	0.000000	0.000000	1.511909	1.511909	0.000000	0.000000	0.137732	0.247971	0.565880	0.019483	0.028934	0.361420	0.008116	0.625290	0.000027	0.005147	0.128157	0.348239	0.374804	0.009082	0.139718	0.005407	0.005407	0.000036	0.989113	0.000036	0.000000	0.000000	1.000000	0.000000	0.000000	0.003519	0.330925	0.659052	0.000170	0.006334	0.040504	0.040999	0.916110	0.000111	0.002276	0.018726	0.018797	0.961970	0.000099	0.000408	0.212015	0.212163	0.514249	0.055813	0.005760	6.950530	
7880000	-66.443314	244	1	5	0 0 0 0 Z 0 Z 0 0 0 0 0 0 0 0 Z 0 0 Z Z 	2.003263	2.003263	2.003263	2.003263	0.000000	2.003263	0.000000	2.003263	2.003263	2.003263	2.003263	2.003263	2.003263	2.003263	2.003263	0.000000	2.003263	2.003263	0.000000	0.000000	0.199646	0.099887	0.398581	0.264466	0.037421	0.152437	0.016013	0.785934	0.042847	0.002769	0.349729	0.225818	0.145977	0.097510	0.180966	0.011601	0.000040	0.011601	0.976717	0.000040	0.000000	0.000000	1.000000	0.000000	0.000000	0.013033	0.072037	0.907162	0.004823	0.002945	0.077767	0.055763	0.800152	0.061933	0.004385	0.015530	0.013000	0.956282	0.015012	0.000176	0.130797	0.044510	0.526910	0.288088	0.009696	1.963731	
7885000	-63.346631	332	1	8	Z 0 0 0 Z 0 Z 0 0 0 0 0 Z Z Z Z 0 0 0 Z 	0.000000	1.285743	1.285743	1.285743	0.000000	1.285743	0.000000	1.285743	1.285743	1.285743	1.285743	1.285743	0.000000	0.000000	0.000000	0.000000	1.285743	1.285743	1.285743	0.000000	0.202859	0.077842	0.578031	0.000000	0.141268	0.093685	0.008581	0.879867	0.000000	0.017867	0.097991	0.286007	0.146243	0.000000	0.469760	0.010216	0.000033	0.009241	0.980395	0.000115	0.000000	0.000000	1.000000	0.000000	0.000000	0.019372	0.144788	0.371093	0.000000	0.464747	0.074760	0.113082	0.590232	0.000000	0.221926	0.033942	0.052551	0.825395	0.000000	0.088111	--	--	--	--	--	2.708387	
7890000	-68.650858	863	1	8	0 Z Z 0 Z 0 Z 0 0 0 0 0 0 Z 0 Z 0 0 Z Z 	1.676497	0.000000	0.000000	1.676497	0.000000	1.676497	0.000000	1.676497	1.676497	1.676497	1.676497	1.676497	1.676497	0.000000	1.676497	0.000000	1.676497	1.676497	0.000000	0.000000	0.001177	0.042558	0.588431	0.366998	0.000836	0.000133	0.012315	0.968005	0.019492	0.000055	0.341504	0.239403	0.268010	0.041540	0.109542	0.000001	0.000289	0.025876	0.973832	0.000001	0.000000	0.000000	1.000000	0.000000	0.000000	0.000614	0.233958	0.756278	0.001755	0.007395	0.000159	0.042796	0.948246	0.008593	0.000205	0.000101	0.021745	0.962706	0.015346	0.000102	--	--	--	--	--	1.270266	
7895000	-69.244324	384	1	9	0 0 0 0 Z 0 Z 0 0 Z 0 Z Z Z Z Z 0 0 Z 0 	2.223807	2.223807	2.223807	2.223807	0.000000	2.223807	0.000000	2.223807	2.223807	0.000000	2.223807	0.000000	0.000000	0.000000	0.000000	0.000000	2.223807	2.223807	0.000000	2.223807	0.356031	0.239167	0.270278	0.000000	0.134524	0.391955	0.007041	0.596253	0.000000	0.004751	0.436035	0.280804	0.033016	0.000000	0.250145	0.014905	0.000288	0.016866	0.953153	0.014788	0.000000	0.000000	1.000000	0.000000	0.000000	0.117677	0.751377	0.041768	0.000000	0.089177	0.312900	0.453888	0.168972	0.000000	0.064240	0.147187	0.236617	0.605846	0.000000	0.010350	0.213076	0.139928	0.558757	0.000000	0.088239	2.604374	
7900000	-63.096803	332	1	11	Z 0 0 Z Z Z 0 0 0 0 Z 0 Z Z Z Z Z 0 0 Z 	0.000000	1.717621	1.717621	0.000000	0.000000	0.000000	1.717621	1.717621	1.717621	1.717621	0.000000	1.717621	0.000000	0.000000	0.000000	0.000000	0.000000	1.717621	1.717621	0.000000	0.314436	0.045691	0.525423	0.000000	0.114450	0.136271	0.000039	0.851811	0.000000	0.011879	0.109408	0.003024	0.826779	0.000000	0.060790	0.016853	0.016724	0.000335	0.965982	0.000106	0.000000	0.000000	1.000000	0.000000	0.000000	0.003254	0.004768	0.449387	0.000000	0.542591	0.061886	0.006805	0.677226	0.000000	0.254082	0.034893	0.001006	0.858396	0.000000	0.105705	--	--	--	--	--	8.907944	
7905000	-65.575871	410	1	12	Z Z 0 Z Z 0 Z 0 0 0 Z Z 0 Z Z Z Z 0 0 Z 	0.000000	0.000000	3.669569	0.000000	0.000000	3.669569	0.000000	3.669569	3.669569	3.669569	0.000000	0.000000	3.669569	0.000000	0.000000	0.000000	0.000000	3.669569	3.669569	0.000000	0.000000	0.377669	0.265024	0.000000	0.357307	0.000000	0.045437	0.909126	0.000000	0.045437	0.000000	0.499324	0.182772	0.000000	0.317904	0.082069	0.000018	0.001604	0.916291	0.000018	0.000000	0.000000	1.000000	0.000000	0.000000	0.000000	0.323677	0.023557	0.000000	0.652765	0.000000	0.324149	0.138597	0.000000	0.537254	0.000000	0.309305	0.277501	0.000000	0.413194	0.000000	0.211466	0.539691	0.000000	0.248842	6.776926	
7910000	-65.127213	332	1	8	Z 0 Z 0 Z 0 Z 0 0 0 0 Z Z 0 0 Z 0 0 0 Z 	0.000000	2.109783	0.000000	2.109783	0.000000	2.109783	0.000000	2.109783	2.109783	2.109783	2.109783	0.000000	0.000000	2.109783	2.109783	0.000000	2.109783	2.109783	2.109783	0.000000	0.135950	0.156386	0.265342	0.265869	0.176453	0.205388	0.020102	0.711835	0.017758	0.044917	0.201002	0.282632	0.107125	0.010965	0.398276	0.000302	0.000302	0.028423	0.970670	0.000302	0.000000	0.000000	1.000000	0.000000	0.000000	0.044597	0.237222	0.074298	0.014760	0.629124	0.181549	0.202546	0.204542	0.058555	0.352808	0.146641	0.160749	0.385897	0.057975	0.248738	--	--	--	--	--	2.242155	
7915000	-65.125024	570	1	7	0 0 0 0 Z 0 Z 0 0 0 0 0 Z Z Z Z 0 0 0 Z 	1.367195	1.367195	1.367195	1.367195	0.000000	1.367195	0.000000	1.367195	1.367195	1.367195	1.367195	1.367195	0.000000	0.000000	0.000000	0.000000	1.367195	1.367195	1.367195	0.000000	0.236731	0.089931	0.574194	0.000000	0.099144	0.183773	0.006420	0.787965	0.000000	0.021843	0.375409	0.338088	0.103305	0.000000	0.183199	0.034723	0.000777	0.034723	0.927675	0.002102	0.000000	0.000000	1.000000	0.000000	0.000000	0.019496	0.057747	0.231240	0.000000	0.691517	0.081099	0.041162	0.625032	0.000000	0.252706	0.050586	0.049493	0.801638	0.000000	0.098283	0.155130	0.022642	0.774054	0.000000	0.048174	6.226477	
7920000	-64.825866	709	1	8	0 0 Z 0 Z Z 0 0 0 0 Z 0 Z Z Z Z 0 0 0 0 	1.817287	1.817287	0.000000	1.817287	0.000000	0.000000	1.817287	1.817287	1.817287	1.817287	0.000000	1.817287	0.000000	0.000000	0.000000	0.000000	1.817287	1.817287	1.817287	1.817287	0.169601	0.001358	0.742111	0.000000	0.086929	0.378178	0.000041	0.598286	0.000000	0.023495	0.612523	0.012194	0.276241	0.000000	0.099042	0.000000	0.000581	0.000000	0.998923	0.000495	0.000000	0.000000	1.000000	0.000000	0.000000	0.017598	0.000440	0.687041	0.000000	0.294921	0.156619	0.002229	0.730366	0.000000	0.110786	0.038486	0.000128	0.934211	0.000000	0.027175	0.043500	0.001470	0.853036	0.000000	0.101994	7.863039	
7925000	-66.754666	676	1	8	Z 0 Z Z 0 0 0 0 0 0 Z 0 Z Z 0 0 0 0 Z Z 	0.000000	1.589617	0.000000	0.000000	1.589617	1.589617	1.589617	1.589617	1.589617	1.589617	0.000000	1.589617	0.000000	0.000000	1.589617	1.589617	1.589617	1.589617	0.000000	0.000000	0.005806	0.321114	0.402549	0.259264	0.011267	0.149689	0.012952	0.832390	0.004256	0.000713	0.049895	0.537621	0.155947	0.008457	0.248080	0.000000	0.008335	0.000023	0.991619	0.000023	0.000000	0.000000	1.000000	0.000000	0.000000	0.000736	0.031134	0.964765	0.002785	0.000580	0.079919	0.045055	0.838589	0.033419	0.003018	0.056400	0.039287	0.867324	0.035107	0.001882	--	--	--	--	--	2.338857	
7930000	-65.720492	65	1	12	Z 0 Z 0 Z 0 Z 0 0 0 0 Z Z Z Z Z Z Z 0 Z 	0.000000	2.255143	0.000000	2.255143	0.000000	2.255143	0.000000	2.255143	2.255143	2.255143	2.255143	0.000000	0.000000	0.000000	0.000000	0.000000	0.000000	0.000000	2.255143	0.000000	0.138193	0.124312	0.698021	0.000000	0.039474	0.428737	0.012695	0.545873	0.000000	0.012695	0.301027	0.257974	0.429050	0.000000	0.011949	0.000022	0.000022	0.007790	0.992145	0.000022	0.000000	0.000000	1.000000	0.000000	0.000000	0.001112	0.643613	0.341353	0.000000	0.013922	0.062165	0.110643	0.819655	0.000000	0.007536	0.017926	0.023579	0.946941	0.000000	0.011555	0.027102	0.028281	0.918845	0.000000	0.025772	1.026515	
7935000	-67.847961	956	1	5	0 0 Z 0 0 0 0 0 0 0 0 0 Z 0 Z Z Z 0 0 0 	1.280800	1.280800	0.000000	1.280800	1.280800	1.280800	1.280800	1.280800	1.280800	1.280800	1.280800	1.280800	0.000000	1.280800	0.000000	0.000000	0.000000	1.280800	1.280800	1.280800	0.205857	0.160718	0.555092	0.003818	0.074515	0.135394	0.012326	0.847498	0.000017	0.004764	0.504789	0.391375	0.088794	0.004337	0.010705	0.000001	0.000615	0.000615	0.998134	0.000637	0.000000	0.000000	1.000000	0.000000	0.000000	0.023376	0.033575	0.399885	0.000031	0.543133	0.124846	0.078113	0.589623	0.001115	0.206304	--	--	--	--	--	0.033340	0.048902	0.821327	0.001311	0.095119	6.800953	
7940000	-69.066849	544	1	9	Z 0 Z Z Z 0 Z 0 0 0 0 0 Z Z 0 Z Z 0 0 0 	0.000000	2.405201	0.000000	0.000000	0.000000	2.405201	0.000000	2.405201	2.405201	2.405201	2.405201	2.405201	0.000000	0.000000	2.405201	0.000000	0.000000	2.405201	2.405201	2.405201	0.055486	0.153465	0.374956	0.224103	0.191989	0.632658	0.006147	0.348902	0.006147	0.006147	0.114674	0.367589	0.419835	0.005917	0.091985	0.000566	0.002049	0.034917	0.920816	0.041651	0.000000	0.000000	1.000000	0.000000	0.000000	0.001015	0.157575	0.277204	0.001011	0.563195	0.101568	0.063138	0.665727	0.006233	0.163334	0.023966	0.020523	0.916072	0.011746	0.027692	--	--	--	--	--	1.543871	
7945000	-67.223310	124	1	7	0 0 0 0 0 0 Z 0 0 0 Z 0 0 0 Z Z Z 0 Z Z 	1.670092	1.670092	1.670092	1.670092	1.670092	1.670092	0.000000	1.670092	1.670092	1.670092	0.000000	1.670092	1.670092	1.670092	0.000000	0.000000	0.000000	1.670092	0.000000	0.000000	0.279938	0.180339	0.466511	0.070135	0.003077	0.118659	0.027528	0.851841	0.001857	0.000114	0.313030	0.468390	0.155608	0.048411	0.014562	0.006593	0.000014	0.000014	0.993379	0.000000	0.000000	0.000000	1.000000	0.000000	0.000000	0.001107	0.004129	0.994746	0.000001	0.000018	0.013705	0.005364	0.980872	0.000054	0.000005	0.027053	0.030212	0.941618	0.000868	0.000249	0.250489	0.060728	0.598904	0.089414	0.000465	3.587426	
7950000	-69.588861	438	1	10	Z 0 0 0 Z 0 Z Z 0 0 Z 0 Z 0 Z Z Z 0 0 Z 	0.000000	2.078096	2.078096	2.078096	0.000000	2.078096	0.000000	0.000000	2.078096	2.078096	0.000000	2.078096	0.000000	2.078096	0.000000	0.000000	0.000000	2.078096	2.078096	0.000000	0.406402	0.053939	0.486749	0.012607	0.040302	0.563419	0.001289	0.434003	0.000001	0.001289	0.303842	0.228236	0.339795	0.008071	0.120056	0.009836	0.000000	0.000029	0.990136	0.000000	0.000000	0.000000	1.000000	0.000000	0.000000	0.028364	0.001726	0.492092	0.000002	0.477816	0.192428	0.007946	0.712509	0.000021	0.087095	0.118728	0.093336	0.665162	0.002605	0.120170	0.449662	0.015582	0.457268	0.058320	0.019167	6.946528	
7955000	-63.356038	135	1	9	0 0 Z 0 Z Z 0 0 0 0 Z 0 Z Z Z Z Z 0 0 0 	2.252700	2.252700	0.000000	2.252700	0.000000	0.000000	2.252700	2.252700	2.252700	2.252700	0.000000	2.252700	0.000000	0.000000	0.000000	0.000000	0.000000	2.252700	2.252700	2.252700	0.319404	0.001886	0.615710	0.000000	0.063000	0.274002	0.000064	0.713695	0.000000	0.012240	0.681599	0.002356	0.297515	0.000000	0.018530	0.000105	0.010278	0.000105	0.980170	0.009343	0.000000	0.000000	1.000000	0.000000	0.000000	0.059000	0.003615	0.468672	0.000000	0.468713	0.145503	0.001671	0.734484	0.000000	0.118342	0.052852	0.000343	0.906996	0.000000	0.039809	0.105856	0.017008	0.655127	0.000000	0.222009	2.681012	
7960000	-68.544377	935	1	9	0 0 0 0 0 0 Z Z 0 Z Z 0 Z Z Z Z Z 0 0 0 	1.760229	1.760229	1.760229	1.760229	1.760229	1.760229	0.000000	0.000000	1.760229	0.000000	0.000000	1.760229	0.000000	0.000000	0.000000	0.000000	0.000000	1.760229	1.760229	1.760229	0.287760	0.150207	0.446025	0.000000	0.116008	0.186396	0.034445	0.771266	0.000000	0.007893	0.308258	0.652520	0.013574	0.000000	0.025648	0.003281	0.000004	0.000014	0.993421	0.003281	0.000000	0.000000	1.000000	0.000000	0.000000	0.042875	0.004377	0.370376	0.000000	0.582372	0.092909	0.041549	0.685589	0.000000	0.179953	0.044851	0.040326	0.855186	0.000000	0.059636	--	--	--	--	--	9.269251	
7965000	-62.749975	847	1	9	0 0 Z 0 Z 0 Z 0 0 0 0 0 Z Z Z Z Z 0 Z 0 	1.428035	1.428035	0.000000	1.428035	0.000000	1.428035	0.000000	1.428035	1.428035	1.428035	1.428035	1.428035	0.000000	0.000000	0.000000	0.000000	0.000000	1.428035	0.000000	1.428035	0.425488	0.028297	0.545917	0.000000	0.000299	0.145677	0.009713	0.844585	0.000000	0.000025	0.872910	0.033479	0.093277	0.000000	0.000334	0.000171	0.000171	0.010990	0.976452	0.012216	0.000000	0.000000	1.000000	0.000000	0.000000	0.040047	0.172486	0.684240	0.000000	0.103226	0.024073	0.011084	0.964745	0.000000	0.000098	0.013958	0.012318	0.973690	0.000000	0.000034	0.012762	0.012410	0.972939	0.000000	0.001889	6.478204	
7970000	-70.330955	180	1	9	0 0 Z 0 Z 0 Z 0 0 Z 0 0 0 Z Z 0 Z 0 Z Z 	1.366897	1.366897	0.000000	1.366897	0.000000	1.366897	0.000000	1.366897	1.366897	0.000000	1.366897	1.366897	1.366897	0.000000	0.000000	1.366897	0.000000	1.366897	0.000000	0.000000	0.189224	0.028395	0.453297	0.328624	0.000460	0.391057	0.002177	0.605937	0.000827	0.000002	0.947321	0.040794	0.006327	0.005413	0.000146	0.000123	0.000123	0.019886	0.979867	0.000000	0.000000	0.000000	1.000000	0.000000	0.000000	0.021943	0.930876	0.022810	0.000234	0.024138	0.320019	0.518240	0.156805	0.002527	0.002409	0.159864	0.249453	0.589215	0.000591	0.000876	--	--	--	--	--	7.039661	
7975000	-65.016612	257	1	10	0 0 Z Z Z 0 Z 0 0 Z 0 0 Z Z Z Z 0 0 0 Z 	2.147116	2.147116	0.000000	0.000000	0.000000	2.147116	0.000000	2.147116	2.147116	0.000000	2.147116	2.147116	0.000000	0.000000	0.000000	0.000000	2.147116	2.147116	2.147116	0.000000	0.120869	0.082142	0.666068	0.000000	0.130921	0.275130	0.009014	0.676350	0.000000	0.039506	0.421437	0.203277	0.046990	0.000000	0.328296	0.000298	0.000298	0.024837	0.974268	0.000298	0.000000	0.000000	1.000000	0.000000	0.000000	0.007336	0.157361	0.278710	0.000000	0.556593	0.090614	0.116341	0.487922	0.000000	0.305123	0.062951	0.079721	0.728831	0.000000	0.128497	0.048289	0.054561	0.832561	0.000000	0.064589	7.396984	
7980000	-66.774162	332	1	7	0 0 Z 0 0 0 0 0 0 0 0 0 Z Z Z Z 0 0 Z Z 	1.992354	1.992354	0.000000	1.992354	1.992354	1.992354	1.992354	1.992354	1.992354	1.992354	1.992354	1.992354	0.000000	0.000000	0.000000	0.000000	1.992354	1.992354	0.000000	0.000000	0.207025	0.269332	0.455532	0.000000	0.068111	0.180968	0.036614	0.778554	0.000000	0.003863	0.449257	0.282167	0.081255	0.000000	0.187322	0.000504	0.018458	0.018458	0.962413	0.000167	0.000000	0.000000	1.000000	0.000000	0.000000	0.081842	0.205514	0.653429	0.000000	0.059215	0.201387	0.149542	0.604781	0.000000	0.044289	0.125482	0.084621	0.778964	0.000000	0.010933	--	--	--	--	--	9.655542	
7985000	-67.673881	97	1	9	0 0 0 0 Z 0 Z 0 0 0 Z 0 Z Z Z Z Z 0 0 Z 	1.582941	1.582941	1.582941	1.582941	0.000000	1.582941	0.000000	1.582941	1.582941	1.582941	0.000000	1.582941	0.000000	0.000000	0.000000	0.000000	0.000000	1.582941	1.582941	0.000000	0.614986	0.008136	0.371385	0.000000	0.005494	0.283470	0.006191	0.704147	0.000000	0.006191	0.611029	0.138910	0.218173	0.000000	0.031888	0.005066	0.000000	0.000009	0.994925	0.000000	0.000000	0.000000	1.000000	0.000000	0.000000	0.016263	0.037626	0.740829	0.000000	0.205281	0.048478	0.012560	0.908768	0.000000	0.030194	0.035610	0.034698	0.891331	0.000000	0.038360	--	--	--	--	--	8.897280	
7990000	-70.869822	772	1	6	0 0 0 0 Z Z 0 0 0 0 0 0 0 Z 0 Z Z 0 0 Z 	1.154534	1.154534	1.154534	1.154534	0.000000	0.000000	1.154534	1.154534	1.154534	1.154534	1.154534	1.154534	1.154534	0.000000	1.154534	0.000000	0.000000	1.154534	1.154534	0.000000	0.245433	0.008507	0.530927	0.187969	0.027164	0.326485	0.000016	0.658652	0.013629	0.001217	0.643730	0.020631	0.287921	0.033399	0.014319	0.030297	0.030297	0.030297	0.908099	0.001011	0.000000	0.000000	1.000000	0.000000	0.000000	0.001298	0.000008	0.952019	0.000109	0.046566	0.083732	0.000808	0.851158	0.035961	0.028341	0.019713	0.000133	0.954224	0.014387	0.011543	0.033526	0.000991	0.759446	0.202046	0.003991	1.729630	
7995000	-68.122353	332	1	8	0 0 Z 0 Z Z Z 0 0 0 0 0 0 Z 0 Z 0 Z 0 Z 	0.890002	0.890002	0.000000	0.890002	0.000000	0.000000	0.000000	0.890002	0.890002	0.890002	0.890002	0.890002	0.890002	0.000000	0.890002	0.000000	0.890002	0.000000	0.890002	0.000000	0.034513	0.000174	0.531439	0.413387	0.020487	0.052505	0.000009	0.931699	0.007894	0.007894	0.872687	0.006789	0.102859	0.004915	0.012751	0.000009	0.000000	0.005302	0.994680	0.000009	0.000000	0.000000	1.000000	0.000000	0.000000	0.022084	0.014607	0.928385	0.002699	0.032225	0.029408	0.000396	0.921363	0.021323	0.027510	0.008942	0.000019	0.973401	0.008271	0.009367	--	--	--	--	--	7.750619	
8000000	-66.678900	892	1	8	0 0 Z Z 0 0 Z 0 0 0 0 0 0 Z Z Z Z 0 0 Z 	1.697096	1.697096	0.000000	0.000000	1.697096	1.697096	0.000000	1.697096	1.697096	1.697096	1.697096	1.697096	1.697096	0.000000	0.000000	0.000000	0.000000	1.697096	1.697096	0.000000	0.198608	0.237376	0.480597	0.013411	0.070007	0.362666	0.033004	0.596703	0.001467	0.006160	0.330626	0.516129	0.108012	0.005315	0.039918	0.000123	0.000123	0.016243	0.983390	0.000123	0.000000	0.000000	1.000000	0.000000	0.000000	0.001938	0.033292	0.638839	0.000001	0.325930	0.063858	0.033273	0.837664	0.000250	0.064955	0.029357	0.024449	0.916468	0.000153	0.029573	0.018809	0.018098	0.905722	0.038525	0.018846	1.692379	
8005000	-67.139883	551	1	11	Z 0 Z 0 0 0 Z 0 0 0 0 Z Z Z Z Z 0 Z Z Z 	0.000000	1.590046	0.000000	1.590046	1.590046	1.590046	0.000000	1.590046	1.590046	1.590046	1.590046	0.000000	0.000000	0.000000	0.000000	0.000000	1.590046	0.000000	0.000000	0.000000	0.010291	0.189346	0.800321	0.000000	0.000043	0.550052	0.041560	0.406332	0.000000	0.002055	0.004680	0.911157	0.084113	0.000000	0.000051	0.000000	0.000000	0.000602	0.999398	0.000000	0.000000	0.000000	1.000000	0.000000	0.000000	0.000167	0.677762	0.322071	0.000000	0.000000	0.064725	0.323044	0.611998	0.000000	0.000233	0.036957	0.090941	0.871760	0.000000	0.000341	--	--	--	--	--	4.565466	
8010000	-64.618608	804	1	11	Z 0 0 Z Z 0 Z 0 0 0 Z Z Z Z 0 Z 0 0 Z Z 	0.000000	2.768932	2.768932	0.000000	0.000000	2.768932	0.000000	2.768932	2.768932	2.768932	0.000000	0.000000	0.000000	0.000000	2.768932	0.000000	2.768932	2.768932	0.000000	0.000000	0.173722	0.191856	0.228922	0.210559	0.194940	0.333867	0.015593	0.627801	0.014857	0.007883	0.013461	0.451477	0.125377	0.007240	0.402445	0.008375	0.000000	0.000019	0.991587	0.000019	0.000000	0.000000	1.000000	0.000000	0.000000	0.000155	0.835265	0.121179	0.000155	0.043246	0.031110	0.290212	0.648245	0.005660	0.024773	0.029826	0.062826	0.878986	0.026189	0.002173	0.265770	0.049871	0.215683	0.425086	0.043590	3.209216
[truncated: 6,158,499 more chars]
