# Supplementary material for: Phylogenetic evidence reveals early Kra-Dai divergence and dispersal in the late Holocene
Source: Nat Commun. 2023 Oct 30;14:6924. doi: 10.1038/s41467-023-42761-x (PMC10616200; doi:10.1038/s41467-023-42761-x)
Supplement: Supplementary file 15 — Supplementary Data 12 [file 41467_2023_42761_MOESM15_ESM.xlsx]

## Sheet: Sheet1
Sample	Reference	Haplogroup	Location	Population	Selected in BSP analysis	Accession code
Dong01	This study	M7b1a1a3a	Hunan, China	Dong	Yes	OMIX: OMIX002209
Dong02	This study	M7b1a1p	Hunan, China	Dong	Yes	OMIX: OMIX002209
Dong03	This study	M7c1c2	Hunan, China	Dong	Yes	OMIX: OMIX002209
Dong04	This study	B4b1a2a1a2	Hunan, China	Dong	Yes	OMIX: OMIX002209
Dong05	This study	B5a1c1a	Hunan, China	Dong		OMIX: OMIX002209
Dong06	This study	F3a1a2	Hunan, China	Dong	Yes	OMIX: OMIX002209
Dong07	This study	B5a1c1a	Hunan, China	Dong	Yes	OMIX: OMIX002209
Dong08	This study	M7c1c2	Hunan, China	Dong	Yes	OMIX: OMIX002209
Dong09	This study	M7b1a1p	Hunan, China	Dong	Yes	OMIX: OMIX002209
Dong10	This study	N9a10d1	Hunan, China	Dong	Yes	OMIX: OMIX002209
Dong11	This study	B5a1a	Hunan, China	Dong		OMIX: OMIX002209
Dong12	This study	B5a1a	Hunan, China	Dong		OMIX: OMIX002209
Dong13	This study	B5a1c1a	Hunan, China	Dong	Yes	OMIX: OMIX002209
Dong14	This study	M7c1c2	Hunan, China	Dong	Yes	OMIX: OMIX002209
Dong15	This study	B5a1c1a	Hunan, China	Dong	Yes	OMIX: OMIX002209
Dong16	This study	F3b2	Hunan, China	Dong	Yes	OMIX: OMIX002209
Dong17	This study	B5a1a	Hunan, China	Dong		OMIX: OMIX002209
Dong18	This study	F3a1a1b	Hunan, China	Dong	Yes	OMIX: OMIX002209
Dong19	This study	M7b1a1a3a	Hunan, China	Dong	Yes	OMIX: OMIX002209
Dong20	This study	M7c2a	Hunan, China	Dong	Yes	OMIX: OMIX002209
Dong21	This study	B5a1c1a	Hunan, China	Dong		OMIX: OMIX002209
Dong22	This study	F3a1a2	Hunan, China	Dong		OMIX: OMIX002209
Dong23	This study	M7b1a1b	Hunan, China	Dong	Yes	OMIX: OMIX002209
Dong24	This study	M7c1c2	Hunan, China	Dong	Yes	OMIX: OMIX002209
Dong25	This study	B5a1c1a	Hunan, China	Dong		OMIX: OMIX002209
Dong26	This study	M7b1a1a3a	Guizhou, China	Dong	Yes	OMIX: OMIX002209
DQ272124	Kong et al. 2006	F1a2a	Guangxi, China	Dong	Yes	GenBank: DQ272124
Zhuang01	This study	M7b1a1d1	Guangxi, China	Zhuang		OMIX: OMIX002209
Zhuang02	This study	M7b1a1+T159C	Guangxi, China	Zhuang	Yes	OMIX: OMIX002209
Zhuang03	This study	M7c1c2	Guangxi, China	Zhuang	Yes	OMIX: OMIX002209
Zhuang04	This study	B5a1c1a	Guangxi, China	Zhuang	Yes	OMIX: OMIX002209
Zhuang05	This study	M7b1a1a3c	Guangxi, China	Zhuang	Yes	OMIX: OMIX002209
Zhuang06	This study	B4g1a2	Guangxi, China	Zhuang	Yes	OMIX: OMIX002209
Zhuang07	This study	F1a2a	Guangxi, China	Zhuang	Yes	OMIX: OMIX002209
Zhuang08	This study	F3a1a1b	Guangxi, China	Zhuang	Yes	OMIX: OMIX002209
Zhuang09	This study	M7b1a1a3c	Guangxi, China	Zhuang	Yes	OMIX: OMIX002209
Zhuang10	This study	F1a1a1	Guangxi, China	Zhuang	Yes	OMIX: OMIX002209
Zhuang11	This study	D4g2a1b	Guangxi, China	Zhuang	Yes	OMIX: OMIX002209
Zhuang12	This study	M61b1a	Guangxi, China	Zhuang	Yes	OMIX: OMIX002209
Zhuang13	This study	M7c1c2	Guangxi, China	Zhuang		OMIX: OMIX002209
Zhuang14	This study	M7b1a1+T159C	Guangxi, China	Zhuang	Yes	OMIX: OMIX002209
Zhuang15	This study	M7c1c2	Guangxi, China	Zhuang	Yes	OMIX: OMIX002209
HM357815	Yang et al. 2012	M7b1a1a3a	Guangxi, China	Zhuang	Yes	GenBank: HM357815
HM357818	Yang et al. 2012	M74a2	Guangxi, China	Zhuang	Yes	GenBank: HM357818
HM357819	Yang et al. 2012	M7b1a1a3a	Guangxi, China	Zhuang	Yes	GenBank: HM357819
HM357822	Yang et al. 2012	D4g2a1b	Guangxi, China	Zhuang	Yes	GenBank: HM357822
HG00879	The 1000 Genomes Project Consortium et al. 2015	B5a1a	Yunan, China	Dai	Yes	GenBank: HG00879
HG01028	The 1000 Genomes Project Consortium et al. 2015	M7b1a1a3a	Yunan, China	Dai	Yes	GenBank: HG01028
HG01029	The 1000 Genomes Project Consortium et al. 2015	M7b1a1+T159C	Yunan, China	Dai	Yes	GenBank: HG01029
HG01046	The 1000 Genomes Project Consortium et al. 2015	B5a1a	Yunan, China	Dai	Yes	GenBank: HG01046
HG01797	The 1000 Genomes Project Consortium et al. 2015	F3a1a2	Yunan, China	Dai	Yes	GenBank: HG01797
HG01801	The 1000 Genomes Project Consortium et al. 2015	F1a2a	Yunan, China	Dai	Yes	GenBank: HG01801
HG01806	The 1000 Genomes Project Consortium et al. 2015	F1f	Yunan, China	Dai	Yes	GenBank: HG01806
HG01813	The 1000 Genomes Project Consortium et al. 2015	B5a1a	Yunan, China	Dai	Yes	GenBank: HG01813
HG01817	The 1000 Genomes Project Consortium et al. 2015	M7b1a1d1	Yunan, China	Dai	Yes	GenBank: HG01817
HG02153	The 1000 Genomes Project Consortium et al. 2015	F1f	Yunan, China	Dai	Yes	GenBank: HG02153
HG02165	The 1000 Genomes Project Consortium et al. 2015	B5a1a	Yunan, China	Dai	Yes	GenBank: HG02165
HG02166	The 1000 Genomes Project Consortium et al. 2015	M7b1a1d1	Yunan, China	Dai		GenBank: HG02166
HG02168	The 1000 Genomes Project Consortium et al. 2015	B4g1a2	Yunan, China	Dai	Yes	GenBank: HG02168
HG02173	The 1000 Genomes Project Consortium et al. 2015	M7c1c2	Yunan, China	Dai	Yes	GenBank: HG02173
HG02179	The 1000 Genomes Project Consortium et al. 2015	F1f	Yunan, China	Dai	Yes	GenBank: HG02179
HG02180	The 1000 Genomes Project Consortium et al. 2015	M7b1a1+T159C	Yunan, China	Dai	Yes	GenBank: HG02180
HG02185	The 1000 Genomes Project Consortium et al. 2015	M7b1a1p	Yunan, China	Dai	Yes	GenBank: HG02185
HG02186	The 1000 Genomes Project Consortium et al. 2015	B5a1a	Yunan, China	Dai	Yes	GenBank: HG02186
HG02188	The 1000 Genomes Project Consortium et al. 2015	F1a2a	Yunan, China	Dai		GenBank: HG02188
HG02351	The 1000 Genomes Project Consortium et al. 2015	B5a1a	Yunan, China	Dai	Yes	GenBank: HG02351
HG02360	The 1000 Genomes Project Consortium et al. 2015	F3a1a2	Yunan, China	Dai	Yes	GenBank: HG02360
HG02363	The 1000 Genomes Project Consortium et al. 2015	F3a1a2	Yunan, China	Dai	Yes	GenBank: HG02363
HG02364	The 1000 Genomes Project Consortium et al. 2015	F1f	Yunan, China	Dai	Yes	GenBank: HG02364
HG02367	The 1000 Genomes Project Consortium et al. 2015	M7b1a1b	Yunan, China	Dai	Yes	GenBank: HG02367
HG02371	The 1000 Genomes Project Consortium et al. 2015	M7c1c2	Yunan, China	Dai	Yes	GenBank: HG02371
HG02372	The 1000 Genomes Project Consortium et al. 2015	B5a1a	Yunan, China	Dai	Yes	GenBank: HG02372
HG02375	The 1000 Genomes Project Consortium et al. 2015	F3b2	Yunan, China	Dai	Yes	GenBank: HG02375
HG02383	The 1000 Genomes Project Consortium et al. 2015	D4g2a1b	Yunan, China	Dai	Yes	GenBank: HG02383
HG02384	The 1000 Genomes Project Consortium et al. 2015	M7b1a1b	Yunan, China	Dai	Yes	GenBank: HG02384
HG02388	The 1000 Genomes Project Consortium et al. 2015	F3b2	Yunan, China	Dai		GenBank: HG02388
HG02389	The 1000 Genomes Project Consortium et al. 2015	M7b1a1a3a	Yunan, China	Dai	Yes	GenBank: HG02389
HG02391	The 1000 Genomes Project Consortium et al. 2015	M61b1a	Yunan, China	Dai	Yes	GenBank: HG02391
HG02396	The 1000 Genomes Project Consortium et al. 2015	M7b1a1a3c	Yunan, China	Dai	Yes	GenBank: HG02396
HG02398	The 1000 Genomes Project Consortium et al. 2015	F1a2a	Yunan, China	Dai	Yes	GenBank: HG02398
HG02402	The 1000 Genomes Project Consortium et al. 2015	B4b1a2a1a2	Yunan, China	Dai	Yes	GenBank: HG02402
KX456974	Kutanan et al. 2017	F1a1a1	Laos	Lao	Yes	GenBank: KX456974
KX456978	Kutanan et al. 2017	B5a1c1a	Laos	Lao	Yes	GenBank: KX456978
KX456980	Kutanan et al. 2017	M7b1a1a3a	Laos	Lao	Yes	GenBank: KX456980
KX456984	Kutanan et al. 2017	B5a1a	Laos	Lao	Yes	GenBank: KX456984
KX456989	Kutanan et al. 2017	M7b1a1b	Laos	Lao		GenBank: KX456989
KX456993	Kutanan et al. 2017	F1f	Laos	Lao	Yes	GenBank: KX456993
KX457599	Kutanan et al. 2017	B5a1a	Laos	Lao	Yes	GenBank: KX457599
KX457604	Kutanan et al. 2017	F1f	Laos	Lao	Yes	GenBank: KX457604
KX457606	Kutanan et al. 2017	F1a1a1	Laos	Lao	Yes	GenBank: KX457606
KX457607	Kutanan et al. 2017	M7b1a1a3a	Laos	Lao	Yes	GenBank: KX457607
KX457611	Kutanan et al. 2017	F1f	Laos	Lao	Yes	GenBank: KX457611
KX457616	Kutanan et al. 2017	B5a1a	Laos	Lao		GenBank: KX457616
MH448953	Duong et al. 2018	M74a2	Vietnam	Colao		GenBank: MH448953
MH448960	Duong et al. 2018	M7c2a	Vietnam	Colao	Yes	GenBank: MH448960
MH448962	Duong et al. 2018	M74a2	Vietnam	Colao		GenBank: MH448962
MH448963	Duong et al. 2018	M7c2a	Vietnam	Colao		GenBank: MH448963
MH448965	Duong et al. 2018	B5a1c1a	Vietnam	Colao		GenBank: MH448965
MH448966	Duong et al. 2018	B5a1c1a	Vietnam	Colao	Yes	GenBank: MH448966
MH448971	Duong et al. 2018	B4b1a2a1a2	Vietnam	Colao	Yes	GenBank: MH448971
MH448972	Duong et al. 2018	B5a1c1a	Vietnam	Colao	Yes	GenBank: MH448972
MH448975	Duong et al. 2018	B5a1c1a	Vietnam	Colao		GenBank: MH448975
MH448978	Duong et al. 2018	B5a1c1a	Vietnam	Colao		GenBank: MH448978
MH448979	Duong et al. 2018	B5a1a	Vietnam	Colao		GenBank: MH448979
MH448980	Duong et al. 2018	B5a1c1a	Vietnam	Colao	Yes	GenBank: MH448980
MH449152	Duong et al. 2018	M7c1c2	Vietnam	Lachi	Yes	GenBank: MH449152
MH449154	Duong et al. 2018	M7b1a1a3a	Vietnam	Lachi	Yes	GenBank: MH449154
MH449163	Duong et al. 2018	F3a1a2	Vietnam	Lachi		GenBank: MH449163
MH449168	Duong et al. 2018	M7c1c2	Vietnam	Lachi		GenBank: MH449168
MH449176	Duong et al. 2018	M7c1c2	Vietnam	Lachi		GenBank: MH449176
MH449292	Duong et al. 2018	M61b1a	Vietnam	Nung	Yes	GenBank: MH449292
MH449293	Duong et al. 2018	M7b1a1+T159C	Vietnam	Nung	Yes	GenBank: MH449293
MH449296	Duong et al. 2018	F1f	Vietnam	Nung	Yes	GenBank: MH449296
MH449297	Duong et al. 2018	F3a1a2	Vietnam	Nung	Yes	GenBank: MH449297
MH449300	Duong et al. 2018	M7c1c2	Vietnam	Nung	Yes	GenBank: MH449300
MH449301	Duong et al. 2018	M7b1a1+T159C	Vietnam	Nung		GenBank: MH449301
MH449303	Duong et al. 2018	M61b1a	Vietnam	Nung		GenBank: MH449303
MH449305	Duong et al. 2018	F3a1a2	Vietnam	Nung		GenBank: MH449305
MH449306	Duong et al. 2018	M7b1a1+T159C	Vietnam	Nung		GenBank: MH449306
MH449307	Duong et al. 2018	M61b1a	Vietnam	Nung	Yes	GenBank: MH449307
MH449308	Duong et al. 2018	B4g1a2	Vietnam	Nung		GenBank: MH449308
MH449310	Duong et al. 2018	M7b1a1d1	Vietnam	Nung	Yes	GenBank: MH449310
MH449312	Duong et al. 2018	M7b1a1d1	Vietnam	Nung		GenBank: MH449312
MH449314	Duong et al. 2018	M7b1a1a3a	Vietnam	Nung	Yes	GenBank: MH449314
MH449315	Duong et al. 2018	M7b1a1a3a	Vietnam	Nung		GenBank: MH449315
MH449317	Duong et al. 2018	B5a1a	Vietnam	Nung		GenBank: MH449317
MH449319	Duong et al. 2018	M7b1a1a3a	Vietnam	Nung		GenBank: MH449319
MH449321	Duong et al. 2018	M7b1a1a3a	Vietnam	Nung		GenBank: MH449321
MH449324	Duong et al. 2018	N9a10d1	Vietnam	Nung	Yes	GenBank: MH449324
MH449430	Duong et al. 2018	M7b1a1d1	Vietnam	Tay	Yes	GenBank: MH449430
MH449433	Duong et al. 2018	M7b1a1+T159C	Vietnam	Tay		GenBank: MH449433
MH449435	Duong et al. 2018	M7b1a1+T159C	Vietnam	Tay		GenBank: MH449435
MH449436	Duong et al. 2018	M7b1a1+T159C	Vietnam	Tay		GenBank: MH449436
MH449441	Duong et al. 2018	M7b1a1+T159C	Vietnam	Tay		GenBank: MH449441
MH449443	Duong et al. 2018	F3a1a2	Vietnam	Tay	Yes	GenBank: MH449443
MH449449	Duong et al. 2018	M7b1a1a3a	Vietnam	Tay	Yes	GenBank: MH449449
MH449450	Duong et al. 2018	B4b1a2a1a2	Vietnam	Tay	Yes	GenBank: MH449450
MH449463	Duong et al. 2018	B5a1a	Vietnam	Tay	Yes	GenBank: MH449463
MH449466	Duong et al. 2018	F1f	Vietnam	Tay	Yes	GenBank: MH449466
MH449470	Duong et al. 2018	B5a1a	Vietnam	Tay		GenBank: MH449470
MH449476	Duong et al. 2018	N9a10d1	Vietnam	Thai		GenBank: MH449476
MH449481	Duong et al. 2018	M7b1a1p	Vietnam	Thai	Yes	GenBank: MH449481
MH449482	Duong et al. 2018	D4g2a1b	Vietnam	Thai	Yes	GenBank: MH449482
MH449491	Duong et al. 2018	B4g1a2	Vietnam	Thai		GenBank: MH449491
MH449493	Duong et al. 2018	M7c2a	Vietnam	Thai	Yes	GenBank: MH449493
MH449495	Duong et al. 2018	F1a2a	Vietnam	Thai	Yes	GenBank: MH449495
MH449496	Duong et al. 2018	M7c1c2	Vietnam	Thai	Yes	GenBank: MH449496
MH449497	Duong et al. 2018	B4g1a2	Vietnam	Thai	Yes	GenBank: MH449497
MH449498	Duong et al. 2018	F1f	Vietnam	Thai	Yes	GenBank: MH449498
KX456435	Kutanan et al. 2017	F1a1a1	Thailand	Khon Mueang	Yes	GenBank: KX456435
KX456436	Kutanan et al. 2017	F1a1a1	Thailand	Khon Mueang		GenBank: KX456436
KX456439	Kutanan et al. 2017	B5a1a	Thailand	Khon Mueang	Yes	GenBank: KX456439
KX456444	Kutanan et al. 2017	F3a1a2	Thailand	Khon Mueang		GenBank: KX456444
KX456445	Kutanan et al. 2017	M7b1a1+T159C	Thailand	Khon Mueang	Yes	GenBank: KX456445
KX456457	Kutanan et al. 2017	M7b1a1a3c	Thailand	Khon Mueang	Yes	GenBank: KX456457
KX456458	Kutanan et al. 2017	M7b1a1b	Thailand	Khon Mueang	Yes	GenBank: KX456458
KX456459	Kutanan et al. 2017	F1f	Thailand	Khon Mueang	Yes	GenBank: KX456459
KX456460	Kutanan et al. 2017	M74a2	Thailand	Khon Mueang	Yes	GenBank: KX456460
KX456462	Kutanan et al. 2017	F1f	Thailand	Khon Mueang	Yes	GenBank: KX456462
KX456469	Kutanan et al. 2017	B5a1a	Thailand	Khon Mueang	Yes	GenBank: KX456469
KX456471	Kutanan et al. 2017	M7c1c2	Thailand	Khon Mueang		GenBank: KX456471
KX456478	Kutanan et al. 2017	B5a1a	Thailand	Khon Mueang	Yes	GenBank: KX456478
KX456486	Kutanan et al. 2017	N9a10d1	Thailand	Khon Mueang	Yes	GenBank: KX456486
KX456490	Kutanan et al. 2017	M7b1a1a3c	Thailand	Khon Mueang	Yes	GenBank: KX456490
KX456492	Kutanan et al. 2017	M7c1c2	Thailand	Khon Mueang	Yes	GenBank: KX456492
KX456493	Kutanan et al. 2017	F1a1a1	Thailand	Khon Mueang	Yes	GenBank: KX456493
KX456496	Kutanan et al. 2017	F3a1a1b	Thailand	Khon Mueang		GenBank: KX456496
KX456501	Kutanan et al. 2017	F3a1a1b	Thailand	Khon Mueang	Yes	GenBank: KX456501
KX456502	Kutanan et al. 2017	M7b1a1b	Thailand	Khon Mueang	Yes	GenBank: KX456502
KX456508	Kutanan et al. 2017	B4g1a2	Thailand	Khon Mueang		GenBank: KX456508
KX456525	Kutanan et al. 2017	F1f	Thailand	Khon Mueang	Yes	GenBank: KX456525
KX456536	Kutanan et al. 2017	F1a1a1	Thailand	Khon Mueang	Yes	GenBank: KX456536
KX456543	Kutanan et al. 2017	B5a1a	Thailand	Khon Mueang	Yes	GenBank: KX456543
KX456546	Kutanan et al. 2017	M7b1a1b	Thailand	Khon Mueang		GenBank: KX456546
KX456555	Kutanan et al. 2017	M7b1a1b	Thailand	Khon Mueang		GenBank: KX456555
KX456560	Kutanan et al. 2017	F3a1a1b	Thailand	Khon Mueang	Yes	GenBank: KX456560
KX456561	Kutanan et al. 2017	M7b1a1b	Thailand	Khon Mueang		GenBank: KX456561
KX456562	Kutanan et al. 2017	M7b1a1b	Thailand	Khon Mueang		GenBank: KX456562
KX456563	Kutanan et al. 2017	M7b1a1b	Thailand	Khon Mueang		GenBank: KX456563
KX456572	Kutanan et al. 2017	M7b1a1b	Thailand	Khon Mueang		GenBank: KX456572
KX456576	Kutanan et al. 2017	N9a10d1	Thailand	Khon Mueang		GenBank: KX456576
KX456580	Kutanan et al. 2017	N9a10d1	Thailand	Khon Mueang		GenBank: KX456580
KX456582	Kutanan et al. 2017	B5a1a	Thailand	Khon Mueang		GenBank: KX456582
KX456583	Kutanan et al. 2017	B5a1a	Thailand	Khon Mueang	Yes	GenBank: KX456583
KX456584	Kutanan et al. 2017	D4g2a1b	Thailand	Khon Mueang	Yes	GenBank: KX456584
KX456588	Kutanan et al. 2017	N9a10d1	Thailand	Khon Mueang		GenBank: KX456588
KX456590	Kutanan et al. 2017	F1a1a1	Thailand	Khon Mueang	Yes	GenBank: KX456590
KX456592	Kutanan et al. 2017	B5a1a	Thailand	Khon Mueang	Yes	GenBank: KX456592
KX456594	Kutanan et al. 2017	N9a10d1	Thailand	Khon Mueang		GenBank: KX456594
KX456596	Kutanan et al. 2017	M7b1a1a3a	Thailand	Khon Mueang	Yes	GenBank: KX456596
KX456597	Kutanan et al. 2017	F3a1a2	Thailand	Khon Mueang	Yes	GenBank: KX456597
KX456598	Kutanan et al. 2017	F1f	Thailand	Khon Mueang	Yes	GenBank: KX456598
KX456600	Kutanan et al. 2017	F1f	Thailand	Khon Mueang		GenBank: KX456600
KX456601	Kutanan et al. 2017	F1f	Thailand	Khon Mueang		GenBank: KX456601
KX456602	Kutanan et al. 2017	F1f	Thailand	Khon Mueang		GenBank: KX456602
KX456603	Kutanan et al. 2017	M7b1a1a3a	Thailand	Khon Mueang		GenBank: KX456603
KX456606	Kutanan et al. 2017	M74a2	Thailand	Khon Mueang	Yes	GenBank: KX456606
KX456607	Kutanan et al. 2017	M7b1a1p	Thailand	Khon Mueang	Yes	GenBank: KX456607
KX456608	Kutanan et al. 2017	M7c1c2	Thailand	Khon Mueang	Yes	GenBank: KX456608
KX456609	Kutanan et al. 2017	F3a1a2	Thailand	Khon Mueang		GenBank: KX456609
KX456611	Kutanan et al. 2017	F3a1a2	Thailand	Khon Mueang		GenBank: KX456611
KX456613	Kutanan et al. 2017	M7b1a1b	Thailand	Khon Mueang	Yes	GenBank: KX456613
KX456615	Kutanan et al. 2017	F1a1a1	Thailand	Khon Mueang	Yes	GenBank: KX456615
KX456616	Kutanan et al. 2017	M7b1a1a3a	Thailand	Khon Mueang	Yes	GenBank: KX456616
KX456619	Kutanan et al. 2017	M7b1a1b	Thailand	Khon Mueang		GenBank: KX456619
KX456624	Kutanan et al. 2017	M7b1a1p	Thailand	Khon Mueang	Yes	GenBank: KX456624
KX456633	Kutanan et al. 2017	F1a1a1	Thailand	Khon Mueang	Yes	GenBank: KX456633
KX456635	Kutanan et al. 2017	M7b1a1b	Thailand	Khon Mueang	Yes	GenBank: KX456635
KX456636	Kutanan et al. 2017	M7b1a1b	Thailand	Khon Mueang		GenBank: KX456636
KX456638	Kutanan et al. 2017	F1a1a1	Thailand	Khon Mueang		GenBank: KX456638
KX456639	Kutanan et al. 2017	F1a1a1	Thailand	Khon Mueang		GenBank: KX456639
KX456645	Kutanan et al. 2017	F3a1a2	Thailand	Khon Mueang		GenBank: KX456645
KX456652	Kutanan et al. 2017	M74a2	Thailand	Khon Mueang		GenBank: KX456652
KX456654	Kutanan et al. 2017	M7c1c2	Thailand	Khon Mueang	Yes	GenBank: KX456654
KX456655	Kutanan et al. 2017	F1f	Thailand	Khon Mueang		GenBank: KX456655
KX456656	Kutanan et al. 2017	F1f	Thailand	Khon Mueang		GenBank: KX456656
KX456658	Kutanan et al. 2017	F1f	Thailand	Khon Mueang		GenBank: KX456658
KX456662	Kutanan et al. 2017	B4g1a2	Thailand	Khon Mueang		GenBank: KX456662
KX456671	Kutanan et al. 2017	F1f	Thailand	Khon Mueang		GenBank: KX456671
KX456672	Kutanan et al. 2017	F1f	Thailand	Khon Mueang		GenBank: KX456672
KX456674	Kutanan et al. 2017	N9a10d1	Thailand	Khon Mueang		GenBank: KX456674
KX456681	Kutanan et al. 2017	B5a1a	Thailand	Black Tai	Yes	GenBank: KX456681
KX456685	Kutanan et al. 2017	F1a1a1	Thailand	Black Tai	Yes	GenBank: KX456685
KX456686	Kutanan et al. 2017	B5a1a	Thailand	Black Tai		GenBank: KX456686
KX456687	Kutanan et al. 2017	B5a1a	Thailand	Black Tai		GenBank: KX456687
KX456694	Kutanan et al. 2017	B5a1a	Thailand	Black Tai		GenBank: KX456694
KX456696	Kutanan et al. 2017	B5a1a	Thailand	Black Tai		GenBank: KX456696
KX456698	Kutanan et al. 2017	B5a1a	Thailand	Black Tai		GenBank: KX456698
KX456761	Kutanan et al. 2017	B5a1a	Thailand	Kalueng	Yes	GenBank: KX456761
KX456765	Kutanan et al. 2017	F1a1a1	Thailand	Kalueng	Yes	GenBank: KX456765
KX456768	Kutanan et al. 2017	B5a1a	Thailand	Kalueng	Yes	GenBank: KX456768
KX456777	Kutanan et al. 2017	F1a1a1	Thailand	Kalueng	Yes	GenBank: KX456777
KX456848	Kutanan et al. 2017	F1a1a1	Thailand	Lao Isan	Yes	GenBank: KX456848
KX456851	Kutanan et al. 2017	F1a1a1	Thailand	Lao Isan	Yes	GenBank: KX456851
KX456855	Kutanan et al. 2017	F1a1a1	Thailand	Lao Isan		GenBank: KX456855
KX456857	Kutanan et al. 2017	F1a1a1	Thailand	Lao Isan	Yes	GenBank: KX456857
KX456866	Kutanan et al. 2017	M7b1a1p	Thailand	Lao Isan	Yes	GenBank: KX456866
KX456869	Kutanan et al. 2017	M7c1c2	Thailand	Lao Isan	Yes	GenBank: KX456869
KX456883	Kutanan et al. 2017	M7c2a	Thailand	Lao Isan	Yes	GenBank: KX456883
KX456886	Kutanan et al. 2017	M7b1a1p	Thailand	Lao Isan	Yes	GenBank: KX456886
KX456888	Kutanan et al. 2017	F1a1a1	Thailand	Lao Isan	Yes	GenBank: KX456888
KX456894	Kutanan et al. 2017	B5a1a	Thailand	Lao Isan	Yes	GenBank: KX456894
KX456897	Kutanan et al. 2017	B5a1a	Thailand	Lao Isan	Yes	GenBank: KX456897
KX456899	Kutanan et al. 2017	B5a1a	Thailand	Lao Isan	Yes	GenBank: KX456899
KX456902	Kutanan et al. 2017	B5a1a	Thailand	Lao Isan	Yes	GenBank: KX456902
KX456904	Kutanan et al. 2017	B5a1a	Thailand	Lao Isan		GenBank: KX456904
KX456912	Kutanan et al. 2017	M7b1a1p	Thailand	Lao Isan	Yes	GenBank: KX456912
KX456917	Kutanan et al. 2017	N9a10d1	Thailand	Lao Isan	Yes	GenBank: KX456917
KX456920	Kutanan et al. 2017	B5a1a	Thailand	Lao Isan		GenBank: KX456920
KX456922	Kutanan et al. 2017	B5a1a	Thailand	Lao Isan	Yes	GenBank: KX456922
KX456925	Kutanan et al. 2017	F1a1a1	Thailand	Lao Isan	Yes	GenBank: KX456925
KX456929	Kutanan et al. 2017	B5a1a	Thailand	Lao Isan	Yes	GenBank: KX456929
KX456931	Kutanan et al. 2017	B5a1a	Thailand	Lao Isan	Yes	GenBank: KX456931
KX456935	Kutanan et al. 2017	B5a1a	Thailand	Lao Isan		GenBank: KX456935
KX456937	Kutanan et al. 2017	M7c2a	Thailand	Lao Isan	Yes	GenBank: KX456937
KX456938	Kutanan et al. 2017	M7b1a1a3c	Thailand	Lao Isan	Yes	GenBank: KX456938
KX456940	Kutanan et al. 2017	B5a1a	Thailand	Lao Isan		GenBank: KX456940
KX456942	Kutanan et al. 2017	F1a1a1	Thailand	Lao Isan	Yes	GenBank: KX456942
KX456946	Kutanan et al. 2017	M7c2a	Thailand	Lao Isan	Yes	GenBank: KX456946
KX456952	Kutanan et al. 2017	B5a1a	Thailand	Phuan		GenBank: KX456952
KX456954	Kutanan et al. 2017	F1a1a1	Thailand	Phuan	Yes	GenBank: KX456954
KX456963	Kutanan et al. 2017	F1f	Thailand	Phuan	Yes	GenBank: KX456963
KX456968	Kutanan et al. 2017	F1f	Thailand	Phuan		GenBank: KX456968
KX456970	Kutanan et al. 2017	F1f	Thailand	Phuan		GenBank: KX456970
KX457159	Kutanan et al. 2017	F1f	Thailand	Phuan		GenBank: KX457159
KX457166	Kutanan et al. 2017	M7b1a1b	Thailand	Phuan	Yes	GenBank: KX457166
KX457174	Kutanan et al. 2017	M7b1a1b	Thailand	Phuan		GenBank: KX457174
KX457255	Kutanan et al. 2017	F1f	Thailand	Phuan	Yes	GenBank: KX457255
KX457256	Kutanan et al. 2017	M7b1a1p	Thailand	Phuan	Yes	GenBank: KX457256
KX457258	Kutanan et al. 2017	M7b1a1+T159C	Thailand	Phuan	Yes	GenBank: KX457258
KX457260	Kutanan et al. 2017	F1f	Thailand	Phuan	Yes	GenBank: KX457260
KX457271	Kutanan et al. 2017	B5a1a	Thailand	Phuan	Yes	GenBank: KX457271
KX457272	Kutanan et al. 2017	M7b1a1+T159C	Thailand	Phuan		GenBank: KX457272
KX457273	Kutanan et al. 2017	F1f	Thailand	Phuan		GenBank: KX457273
KX457275	Kutanan et al. 2017	M7b1a1p	Thailand	Phuan		GenBank: KX457275
KX457276	Kutanan et al. 2017	M7b1a1+T159C	Thailand	Phuan		GenBank: KX457276
KX457278	Kutanan et al. 2017	M7b1a1+T159C	Thailand	Phuan		GenBank: KX457278
KX457279	Kutanan et al. 2017	F1f	Thailand	Phuan	Yes	GenBank: KX457279
KX457283	Kutanan et al. 2017	D4g2a1b	Thailand	Black Tai	Yes	GenBank: KX457283
KX457285	Kutanan et al. 2017	M7b1a1b	Thailand	Black Tai	Yes	GenBank: KX457285
KX457292	Kutanan et al. 2017	N9a10d1	Thailand	Black Tai	Yes	GenBank: KX457292
KX457295	Kutanan et al. 2017	N9a10d1	Thailand	Black Tai		GenBank: KX457295
KX457296	Kutanan et al. 2017	B5a1a	Thailand	Black Tai	Yes	GenBank: KX457296
KX457297	Kutanan et al. 2017	D4g2a1b	Thailand	Black Tai	Yes	GenBank: KX457297
KX457305	Kutanan et al. 2017	B4g1a2	Thailand	Phutai	Yes	GenBank: KX457305
KX457307	Kutanan et al. 2017	F1a1a1	Thailand	Phutai	Yes	GenBank: KX457307
KX457308	Kutanan et al. 2017	M7b1a1a3a	Thailand	Phutai	Yes	GenBank: KX457308
KX457318	Kutanan et al. 2017	F1a1a1	Thailand	Phutai	Yes	GenBank: KX457318
KX457319	Kutanan et al. 2017	F1a2a	Thailand	Phutai	Yes	GenBank: KX457319
KX457322	Kutanan et al. 2017	F1a1a1	Thailand	Phutai		GenBank: KX457322
KX457325	Kutanan et al. 2017	M7b1a1a3a	Thailand	Phutai	Yes	GenBank: KX457325
KX457326	Kutanan et al. 2017	F1a1a1	Thailand	Phutai		GenBank: KX457326
KX457359	Kutanan et al. 2017	F1a1a1	Thailand	Yuan		GenBank: KX457359
KX457360	Kutanan et al. 2017	F1f	Thailand	Yuan	Yes	GenBank: KX457360
KX457373	Kutanan et al. 2017	M7b1a1d1	Thailand	Yuan	Yes	GenBank: KX457373
KX457383	Kutanan et al. 2017	B5a1a	Thailand	Seak	Yes	GenBank: KX457383
KX457391	Kutanan et al. 2017	B5a1a	Thailand	Seak		GenBank: KX457391
KX457431	Kutanan et al. 2017	F3a1a2	Thailand	Phuan		GenBank: KX457431
KX457442	Kutanan et al. 2017	F3a1a2	Thailand	Phuan		GenBank: KX457442
KX457443	Kutanan et al. 2017	F3a1a2	Thailand	Phuan		GenBank: KX457443
KX457444	Kutanan et al. 2017	F3a1a2	Thailand	Phuan		GenBank: KX457444
KX457453	Kutanan et al. 2017	M7b1a1p	Thailand	Phuan	Yes	GenBank: KX457453
KX457455	Kutanan et al. 2017	M7b1a1a3c	Thailand	Phuan	Yes	GenBank: KX457455
KX457464	Kutanan et al. 2017	M7b1a1+T159C	Thailand	Phuan		GenBank: KX457464
KX457475	Kutanan et al. 2017	B5a1a	Thailand	Phuan	Yes	GenBank: KX457475
KX457477	Kutanan et al. 2017	M7b1a1a3c	Thailand	Phuan	Yes	GenBank: KX457477
KX457582	Kutanan et al. 2017	B5a1a	Thailand	Yuan		GenBank: KX457582
KX457585	Kutanan et al. 2017	F1f	Thailand	Yuan	Yes	GenBank: KX457585
KX457592	Kutanan et al. 2017	F1f	Thailand	Yuan		GenBank: KX457592
KX457619	Kutanan et al. 2017	F1a1a1	Thailand	Shan	Yes	GenBank: KX457619
KX457627	Kutanan et al. 2017	M7c2a	Thailand	Shan	Yes	GenBank: KX457627
KX457628	Kutanan et al. 2017	M7c2a	Thailand	Shan		GenBank: KX457628
KX457630	Kutanan et al. 2017	M7b1a1a3a	Thailand	Shan	Yes	GenBank: KX457630
KX457632	Kutanan et al. 2017	F3a1a2	Thailand	Shan		GenBank: KX457632
KX457636	Kutanan et al. 2017	F1a1a1	Thailand	Shan	Yes	GenBank: KX457636
KX457637	Kutanan et al. 2017	F1f	Thailand	Shan	Yes	GenBank: KX457637
KX457641	Kutanan et al. 2017	F1a1a1	Thailand	Shan	Yes	GenBank: KX457641
KX457642	Kutanan et al. 2017	B5a1a	Thailand	Shan		GenBank: KX457642
KX457643	Kutanan et al. 2017	F1f	Thailand	Shan		GenBank: KX457643
KX457647	Kutanan et al. 2017	F1f	Thailand	Nyaw	Yes	GenBank: KX457647
KX457648	Kutanan et al. 2017	F1f	Thailand	Nyaw		GenBank: KX457648
KX457649	Kutanan et al. 2017	F1a2a	Thailand	Nyaw		GenBank: KX457649
KX457650	Kutanan et al. 2017	F1f	Thailand	Nyaw		GenBank: KX457650
KX457651	Kutanan et al. 2017	B5a1a	Thailand	Nyaw	Yes	GenBank: KX457651
KX457655	Kutanan et al. 2017	F1a2a	Thailand	Nyaw		GenBank: KX457655
KX457656	Kutanan et al. 2017	M7b1a1p	Thailand	Nyaw		GenBank: KX457656
KX457661	Kutanan et al. 2017	B5a1a	Thailand	Nyaw	Yes	GenBank: KX457661
KX457663	Kutanan et al. 2017	B5a1a	Thailand	Nyaw	Yes	GenBank: KX457663
KX457668	Kutanan et al. 2017	F1f	Thailand	Nyaw		GenBank: KX457668
MG272576	Kutanan et al. 2018	M7b1a1a3c	Thailand	the central Thais		GenBank: MG272576
MG272580	Kutanan et al. 2018	M7b1a1+T159C	Thailand	the central Thais	Yes	GenBank: MG272580
MG272582	Kutanan et al. 2018	M74a2	Thailand	the central Thais	Yes	GenBank: MG272582
MG272585	Kutanan et al. 2018	F1a1a1	Thailand	the central Thais	Yes	GenBank: MG272585
MG272586	Kutanan et al. 2018	M7b1a1a3a	Thailand	the central Thais	Yes	GenBank: MG272586
MG272588	Kutanan et al. 2018	M7b1a1a3a	Thailand	the central Thais		GenBank: MG272588
MG272589	Kutanan et al. 2018	F1f	Thailand	the central Thais	Yes	GenBank: MG272589
MG272591	Kutanan et al. 2018	B5a1a	Thailand	the central Thais	Yes	GenBank: MG272591
MG272598	Kutanan et al. 2018	M7c1c2	Thailand	the central Thais		GenBank: MG272598
MG272605	Kutanan et al. 2018	F1a1a1	Thailand	the central Thais	Yes	GenBank: MG272605
MG272616	Kutanan et al. 2018	F1a1a1	Thailand	the central Thais	Yes	GenBank: MG272616
MG272619	Kutanan et al. 2018	F1a1a1	Thailand	the central Thais		GenBank: MG272619
MG272626	Kutanan et al. 2018	M7c2a	Thailand	the central Thais		GenBank: MG272626
MG272628	Kutanan et al. 2018	B5a1a	Thailand	the central Thais		GenBank: MG272628
MG272645	Kutanan et al. 2018	F1f	Thailand	the central Thais	Yes	GenBank: MG272645
MG272662	Kutanan et al. 2018	M7b1a1a3c	Thailand	the central Thais		GenBank: MG272662
MG272664	Kutanan et al. 2018	F1f	Thailand	the central Thais	Yes	GenBank: MG272664
MG272668	Kutanan et al. 2018	B5a1a	Thailand	the central Thais	Yes	GenBank: MG272668
MG272678	Kutanan et al. 2018	F1f	Thailand	the central Thais	Yes	GenBank: MG272678
MG272684	Kutanan et al. 2018	B5a1a	Thailand	the central Thais	Yes	GenBank: MG272684
MG272689	Kutanan et al. 2018	M7b1a1a3c	Thailand	the central Thais	Yes	GenBank: MG272689
MG272691	Kutanan et al. 2018	F1f	Thailand	the central Thais		GenBank: MG272691
MG272696	Kutanan et al. 2018	B5a1a	Thailand	the central Thais	Yes	GenBank: MG272696
MG272700	Kutanan et al. 2018	F1a1a1	Thailand	the central Thais	Yes	GenBank: MG272700
MG272701	Kutanan et al. 2018	F1f	Thailand	the central Thais	Yes	GenBank: MG272701
MG272702	Kutanan et al. 2018	F1f	Thailand	the central Thais	Yes	GenBank: MG272702
MG272713	Kutanan et al. 2018	M7b1a1d1	Thailand	the central Thais	Yes	GenBank: MG272713
MG272720	Kutanan et al. 2018	M7b1a1d1	Thailand	the central Thais		GenBank: MG272720
MG272737	Kutanan et al. 2018	F1a1a1	Thailand	the central Thais	Yes	GenBank: MG272737
MG272745	Kutanan et al. 2018	M7c2a	Thailand	the central Thais	Yes	GenBank: MG272745
MG272748	Kutanan et al. 2018	F1a1a1	Thailand	the central Thais		GenBank: MG272748
MG272782	Kutanan et al. 2018	B4g1a2	Thailand	the central Thais	Yes	GenBank: MG272782
MG272784	Kutanan et al. 2018	F1f	Thailand	the central Thais	Yes	GenBank: MG272784
MG272922	Kutanan et al. 2018	F3a1a2	Thailand	Khuen	Yes	GenBank: MG272922
MG272923	Kutanan et al. 2018	F3a1a2	Thailand	Khuen		GenBank: MG272923
MG272928	Kutanan et al. 2018	M7b1a1d1	Thailand	Khuen	Yes	GenBank: MG272928
MG272937	Kutanan et al. 2018	B4g1a2	Thailand	Khuen	Yes	GenBank: MG272937
MG272941	Kutanan et al. 2018	B4g1a2	Thailand	Khuen		GenBank: MG272941
MG272945	Kutanan et al. 2018	F1f	Thailand	Khuen	Yes	GenBank: MG272945
MG272947	Kutanan et al. 2018	B5a1a	Thailand	Lue		GenBank: MG272947
MG272949	Kutanan et al. 2018	M7b1a1a3c	Thailand	Lue	Yes	GenBank: MG272949
MG272955	Kutanan et al. 2018	M7b1a1b	Thailand	Lue	Yes	GenBank: MG272955
MG272960	Kutanan et al. 2018	F1f	Thailand	Lue	Yes	GenBank: MG272960
MG272961	Kutanan et al. 2018	M7b1a1b	Thailand	Lue	Yes	GenBank: MG272961
MG272963	Kutanan et al. 2018	M7b1a1b	Thailand	Lue		GenBank: MG272963
MG272982	Kutanan et al. 2018	M7b1a1a3c	Thailand	Lue	Yes	GenBank: MG272982
MG272993	Kutanan et al. 2018	M7b1a1a3c	Thailand	Lue	Yes	GenBank: MG272993
MG272994	Kutanan et al. 2018	M7b1a1d1	Thailand	Lue		GenBank: MG272994
MG272996	Kutanan et al. 2018	M7b1a1b	Thailand	Lue		GenBank: MG272996
MG272999	Kutanan et al. 2018	F1a1a1	Thailand	Lue	Yes	GenBank: MG272999
MG273000	Kutanan et al. 2018	M7b1a1b	Thailand	Lue	Yes	GenBank: MG273000
MG273001	Kutanan et al. 2018	F1a1a1	Thailand	Lue	Yes	GenBank: MG273001
MG273005	Kutanan et al. 2018	F3b2	Thailand	Lue	Yes	GenBank: MG273005
MG273007	Kutanan et al. 2018	D4g2a1b	Thailand	Lue	Yes	GenBank: MG273007
MG273010	Kutanan et al. 2018	F3b2	Thailand	Lue	Yes	GenBank: MG273010
MG273015	Kutanan et al. 2018	M7b1a1a3a	Thailand	Lue	Yes	GenBank: MG273015
MG273019	Kutanan et al. 2018	M7b1a1+T159C	Thailand	Lue	Yes	GenBank: MG273019
MG273022	Kutanan et al. 2018	B5a1a	Thailand	Lue		GenBank: MG273022
MG273024	Kutanan et al. 2018	F1f	Thailand	Lue		GenBank: MG273024
MG273025	Kutanan et al. 2018	F3a1a2	Thailand	Lue	Yes	GenBank: MG273025
MG273026	Kutanan et al. 2018	M7b1a1p	Thailand	Lue	Yes	GenBank: MG273026
MG273028	Kutanan et al. 2018	M7b1a1p	Thailand	Lue		GenBank: MG273028
MG273032	Kutanan et al. 2018	M7b1a1p	Thailand	Lue		GenBank: MG273032
MG273039	Kutanan et al. 2018	F1f	Thailand	Yuan		GenBank: MG273039
MG273043	Kutanan et al. 2018	F1f	Thailand	Yuan		GenBank: MG273043
MG273045	Kutanan et al. 2018	M7b1a1b	Thailand	Yuan		GenBank: MG273045
MG273046	Kutanan et al. 2018	B5a1a	Thailand	Yuan		GenBank: MG273046
MG273047	Kutanan et al. 2018	M7b1a1b	Thailand	Yuan		GenBank: MG273047
MG273048	Kutanan et al. 2018	M61b1a	Thailand	Yuan	Yes	GenBank: MG273048
MG273057	Kutanan et al. 2018	F1a1a1	Thailand	Yuan	Yes	GenBank: MG273057
MG273063	Kutanan et al. 2018	B5a1a	Thailand	Yuan	Yes	GenBank: MG273063
MG273066	Kutanan et al. 2018	M7c1c2	Thailand	Yuan	Yes	GenBank: MG273066
MG273072	Kutanan et al. 2018	M7b1a1a3c	Thailand	Yuan	Yes	GenBank: MG273072
MG273089	Kutanan et al. 2018	F1a1a1	Thailand	Yuan	Yes	GenBank: MG273089
MG273090	Kutanan et al. 2018	F1f	Thailand	Yuan	Yes	GenBank: MG273090
MG273093	Kutanan et al. 2018	M7c1c2	Thailand	Yuan	Yes	GenBank: MG273093
MG273095	Kutanan et al. 2018	F1f	Thailand	Yuan	Yes	GenBank: MG273095
MG273105	Kutanan et al. 2018	B5a1a	Thailand	Yuan	Yes	GenBank: MG273105
MG273106	Kutanan et al. 2018	B5a1a	Thailand	Yuan		GenBank: MG273106
MG273108	Kutanan et al. 2018	B5a1a	Thailand	Yuan	Yes	GenBank: MG273108
MG273110	Kutanan et al. 2018	B5a1a	Thailand	Yuan	Yes	GenBank: MG273110
MG273116	Kutanan et al. 2018	B5a1a	Thailand	Yuan	Yes	GenBank: MG273116
MG273120	Kutanan et al. 2018	F1a1a1	Thailand	Yuan	Yes	GenBank: MG273120
MG273126	Kutanan et al. 2018	F3a1a2	Thailand	Yuan	Yes	GenBank: MG273126
MG273127	Kutanan et al. 2018	B5a1a	Thailand	Yuan		GenBank: MG273127
MG273134	Kutanan et al. 2018	B5a1a	Thailand	Yuan		GenBank: MG273134
Haplogroup annotation:
N9a10d1	N9a10+T16311C+T4386C+C15094T+A1041G+G5585A+T13488C+G16390A
B4g1a2	B4g1a+G8723A+T9111C
B4b1a2a1a2	B4b1a2a+G15301A+T7993C+A16309G+C16354T+G2831A
F3a1a1b	F3a1+T9854C+T16093C
F3a1a2	F3a1+A4824G+G4991A+T15412G
F3b2	F3b+T152C+T2392C+T3535C+T4802C+8281-8289d+C13044T+C15910T+A16227G
M61b1a	M61+C13468T+C152T+A5812G+T7759C+T16304C+C16344T+C14334T
M74a2	M74a+A215G+T14311C+T16093C
M7b1a1a3a	M7b1a1a3+C456T
M7b1a1a3c	M7b1a1a3+G207A+C14419T+T9615C
M7b1a1p	M7b1a1+C16192T+C182T+459d+T1806C
References
1	Kong, Q. P. et al. Updating the East Asian mtDNA phylogeny: a prerequisite for the identification of pathogenic mutations. Hum. Mol. Genet. 15, 2076-2086 (2006).
2	Yang, X. et al. Mitochondrial DNA polymorphisms are associated with the longevity in the Guangxi Bama population of China. Mol. Biol. Rep. 39, 9123-9131 (2012).
3	The 1000 Genomes Project Consortium. A global reference for human genetic variation. Nature 526, 68-74 (2015).
4	Kutanan, W. et al. Complete mitochondrial genomes of Thai and Lao populations indicate an ancient origin of Austroasiatic groups and demic diffusion in the spread of Tai-Kadai languages. Hum. Genet. 136, 85-98 (2017).
5	Duong, N. T. et al. Complete human mtDNA genome sequences from Vietnam and the phylogeography of Mainland Southeast Asia. Sci. Rep. 8 (2018).
6	Kutanan, W. et al. New insights from Thailand into the maternal genetic history of Mainland Southeast Asia. Eur. J. Hum. Genet. 26, 898-911 (2018).
