# Supplementary material for: Phylogenetic evidence reveals early Kra-Dai divergence and dispersal in the late Holocene
Source: Nat Commun. 2023 Oct 30;14:6924. doi: 10.1038/s41467-023-42761-x (PMC10616200; doi:10.1038/s41467-023-42761-x)
Supplement: Supplementary file 16 — Supplementary Data 13 [file 41467_2023_42761_MOESM16_ESM.zip]

Archive with 6 entries (6 files):
- Chinese_Holocene.mat
- FindEvolutionaryTempo_KD.m
- Gutaker_Rice_GDD.mat
- KD-mtDNA.mat
- KD-NodeTimeData.mat
- KD-Southern.mat
