# Supplementary material for: Phylogenetic evidence reveals early Kra-Dai divergence and dispersal in the late Holocene
Source: Nat Commun. 2023 Oct 30;14:6924. doi: 10.1038/s41467-023-42761-x (PMC10616200; doi:10.1038/s41467-023-42761-x)
Supplement: Supplementary file 16 — Supplementary Data 13 [file 41467_2023_42761_MOESM16_ESM.zip › FindEvolutionaryTempo_KD.m]

function FindEvolutionaryTempo_KD
clearvars;
close all;
clc;

%% Node Time data contain the mean height values of internal nodes extracted
%% from Kra-Dai MCC tree (see SI file '100KraDailanguage.MCC.tree')
%%
%%===============Estimate the tempo of language divergence=============%%
%% Using slidingwindow to count the number of divergence nodes in the ST phylogeny.
%% The searching time range is from 6000 years BP to 1 years BP
load('KD-NodeTimeData.mat'); %#ok<LOAD>
data = sort(NodeTimeData);
% NodeNum = length(data);
maxtime = 6000; mintime = 1;
x = [mintime:maxtime];
winlen = 500;  %%sliding windows size = 500 years;
winstep = 50;  %%overlap = 50years

f = enframe(x, winlen, winstep);  
min_f = min(f, [], 2);
max_f  = max(f, [], 2);
mean_f = mean(f, 2);

for i = 1:size(f,1)
    min_temp = min_f(i); max_temp = max_f(i); 
    n_temp = find(data>=min_temp & data<=max_temp);
    
    if isnan(n_temp)
        count(i) = 0;
    else
        count(i) = length(n_temp);
    end
end
count = smooth(count, 0.1, 'lowess');
figure;
subplot(5,1,1);
% plot(mean_f, log10(count+1), 'k-');
semilogy(mean_f, count+1, 'k-');
xlim([0 6000]);
ylabel('No. of nodes')
% grid on;
box on;
set(gca,'XDir','reverse');

% aa=1;
%%
%%==========Plot the results of Southern Regions=====================%%
%%==========Fujian¡¢Guangdong¡¢Hunan¡¢Yunnan¡¢Zhejiang=======================%%
%% Data from: 
%% Hosner, Dominic; Wagner, Mayke; Tarasov, Pavel E; Chen, Xiaocheng; Leipe, Christian (2016):
%% Archaeological sites in China during the Neolithic and Bronze Age. PANGAEA, 2016
clearvars; clc;
load('KD-Southern.mat'); %#ok<LOAD>
maxTime = Southern(:,1); maxTime = maxTime.*1000; %%transform millennium to year
minTime = Southern(:,2); minTime = minTime.*1000; %%transform millennium to year
slideLine = [6000:-1:1];
count = zeros(length(slideLine),1);
for i = 1:length(slideLine)
    tmp = find(slideLine(i)<=maxTime & slideLine(i)>minTime);
    count(i) = length(tmp);
end

loc = find(count==0, 1 );
% count(1:loc) = smooth(count(1:loc)./1000, 0.1, 'lowess');
count(1:loc) = smooth(log10(count(1:loc)+1), 0.1, 'lowess');
count(count==0) = NaN;
subplot(5,1,2);
hold on;
% plot(slideLine, count, 'k-');
semilogy(slideLine, count, 'k-');
% grid on;
box on;
xlim([0 6000]);
% ylim([min(count)-0.1, max(count)+0.1]);
% xlabel('Years before present');
ylabel('No. of sites');
% ylabel('Number of sites,¡Á10^3');
set(gca,'XDir','reverse');
% aa=1;

%%=================================================================================%%
%%==============Population Expansion inferred from mtDNA===========================%%
%%=================================================================================%%
clearvars; clc;
load('KD-mtDNA.mat');%#ok<LOAD>
TimePoint = mtDNA(:,1);
TimePoint(1) = TimePoint(1)+1;
EffPopSize_median = mtDNA(:,2);
% EffPopSize_mean = mtDNA(:,5);
EffPopSize_upper = mtDNA(:,3);
EffPopSize_lower = mtDNA(:,4);
log_EffPopSize_median = log10(EffPopSize_median + 1);
% log_EffPopSize_mean = log10(EffPopSize_mean + 1);
log_EffPopSize_upper = log10(EffPopSize_upper + 1);
log_EffPopSize_lower = log10(EffPopSize_lower + 1);
% diff_EffPopSize_median = normalize((EffPopSize_median(2:end) - EffPopSize_median(1:end-1))./...
%     (TimePoint(2:end) - TimePoint(1:end-1)), 'range');
% diff_EffPopSize_mean = normalize((EffPopSize_mean(2:end) - EffPopSize_mean(1:end-1))./...
%     (TimePoint(2:end) - TimePoint(1:end-1)), 'range'); 
subplot(5,1,3);
% plot(TimePoint, log_EffPopSize_median, '-k');
semilogy(TimePoint, EffPopSize_median, '-k');
hold on; 
% plot(TimePoint, log_EffPopSize_upper, '-.r');
% plot(TimePoint, log_EffPopSize_lower, '-.r');
semilogy(TimePoint, EffPopSize_upper, '--k');
semilogy(TimePoint, EffPopSize_lower, '--k');
% plot(TimePoint(2:end), 9.*diff_EffPopSize_mean, '-b');
% [pks, locs] = findpeaks(log_EffPopSize_median);
% plot(TimePoint(locs), pks, 'b.','MarkerSize', 20);
hold off;
% grid on;
box on;
xlim([0 6000]);
% ylim([min(log_EffPopSize_lower)-0.2 max(log_EffPopSize_upper)+0.2]);

set(gca, 'XDir','reverse') %%reverse the x axis
% xlabel('Years before present')
ylabel('Female Ne ¡Á generation time');
% aa=1;
%%
%%
%%==========Plot related to Rice agriculture==================%%
%% Data from: 
%% Gutaker et al. Genomic history and ecology of the geographic spread of rice (2020):
%% Per cent probability of tropical rice being in the thermal 
%% niche (assuming requirement of 2,900 GDD at 106¤5¡ãC base) over time.
load('Gutaker_Rice_GDD.mat'); %#ok<LOAD>
Gutaker_Time = Gutaker_mean(:,1); %#ok<USENS>
idx = Gutaker_Time>=0;
subplot(5,1,4);
plot(Gutaker_mean(idx, 1), Gutaker_mean(idx, 2), '-k');
hold on;
plot(Gutaker_onedelta_Upper(idx, 1), Gutaker_onedelta_Upper(idx, 2), '--k');
plot(Gutaker_onedelta_Lower(idx, 1), Gutaker_onedelta_Lower(idx, 2), '--k');
hold off;
% grid on;
box on;
xlim([0 6000]);
ylim([0 110]);
ylabel('P(niche)');
% ylabel('Number of sites,¡Á10^3')
set(gca,'XDir','reverse');

%%
%%=================================================================================%%
%%==============Mean temperature anomaly in Holocene in China======================%%
%%=================================================================================%%
clearvars; clc;
%%ÕâÊÇ·½ÐÞçùºÍºî¹âÁ¼µÄÊý¾Ý
load('Chinese_Holocene.mat'); %#ok<LOAD>
Time = Chinese_Holocene(:, 1);
Temperature = Chinese_Holocene(:, 2);
Temperature_smooth = Chinese_Holocene(:, 3);
count = Temperature;
count = smooth(count, 0.1, 'lowess');
%%ÕâÊÇ·½ÐÞçùºÍºî¹âÁ¼µÄÊý¾Ý
subplot(5,1,5); hold on;
% plot(Time, Temperature, '-k'); 
plot(Time, Temperature_smooth, '-k');
xlim([0 6000]);
ylim([-1.5, 1.5]);
set(gca, 'XDir','reverse'); %%¶ÔXÖá·½Ïò·´×ª
% set(gca, 'YDir','reverse'); %%¶ÔYÖá·½Ïò·´×ª
% grid on;
box on;
xlabel('Years before present');
ylabel('Temperature Anomaly');
hold off;
aa=1;
end


%%Supplementary function 
function [f,t,w]=enframe(x,win,inc,m)
%ENFRAME split signal up into (overlapping) frames: one per row. [F,T]=(X,WIN,INC)
%
% Usage:  (1) f=enframe(x,n)     % split into frames of length n
%         (2) f=enframe(x,hamming(n,'periodic'),n/4)     % use a 75% overlapped Hamming window of length n
%         (3) frequency domain frame-based processing:
%
%             S=...;                              % input signal
%             OV=2;                               % overlap factor of 2 (4 is also often used)
%             INC=20;                             % set frame increment in samples
%             NW=INC*OV;                          % DFT window length
%             W=sqrt(hamming(NW,'periodic'));     % omit sqrt if OV=4
%             W=W/sqrt(sum(W(1:INC:NW).^2));      % normalize window
%             F=rfft(enframe(S,W,INC),NW,2);      % do STFT: one row per time frame, +ve frequencies only
%             ... process frames ...
%             X=overlapadd(irfft(F,NW,2),W,INC);  % reconstitute the time waveform (omit "X=" to plot waveform)
%
%  Inputs:   x    input signal
%          win    window or window length in samples
%          inc    frame increment in samples
%            m    mode input:
%                  'z'  zero pad to fill up final frame
%                  'r'  reflect last few samples for final frame
%                  'A'  calculate the t output as the centre of mass
%                  'E'  calculate the t output as the centre of energy
%
% Outputs:   f    enframed data - one frame per row
%            t    fractional time in samples at the centre of each frame
%                 with the first sample being 1.
%            w    window function used
%
% By default, the number of frames will be rounded down to the nearest
% integer and the last few samples of x() will be ignored unless its length
% is lw more than a multiple of inc. If the 'z' or 'r' options are given,
% the number of frame will instead be rounded up and no samples will be ignored.
%
% Example of frame-based processing:
%          INC=20       						% set frame increment in samples
%          NW=INC*2     						% oversample by a factor of 2 (4 is also often used)
%          S=cos((0:NW*7)*6*pi/NW);				% example input signal
%          W=sqrt(hamming(NW),'periodic'));  	% sqrt hamming window of period NW
%          F=enframe(S,W,INC);               	% split into frames
%          ... process frames ...
%          X=overlapadd(F,W,INC);               % reconstitute the time waveform (omit "X=" to plot waveform)

% Bugs/Suggestions:
%  (1) Possible additional mode options:
%        'u'  modify window for first and last few frames to ensure WOLA
%        'a'  normalize window to give a mean of unity after overlaps
%        'e'  normalize window to give an energy of unity after overlaps
%        'wm' use Hamming window
%        'wn' use Hanning window
%        'x'  include all frames that include any of the x samples

%	   Copyright (C) Mike Brookes 1997-2014
%      Version: $Id: enframe.m 4914 2014-07-24 08:44:26Z dmb $
%
%   VOICEBOX is a MATLAB toolbox for speech processing.
%   Home page: http://www.ee.ic.ac.uk/hp/staff/dmb/voicebox/voicebox.html
%
%%%%%%%%%%%%%%%%%%%%%%%%%%%%%%%%%%%%%%%%%%%%%%%%%%%%%%%%%%%%%%%%%%%%%%%%%%%%%%%%%
%   This program is free software; you can redistribute it and/or modify
%   it under the terms of the GNU General Public License as published by
%   the Free Software Foundation; either version 2 of the License, or
%   (at your option) any later version.
%
%   This program is distributed in the hope that it will be useful,
%   but WITHOUT ANY WARRANTY; without even the implied warranty of
%   MERCHANTABILITY or FITNESS FOR A PARTICULAR PURPOSE.  See the
%   GNU General Public License for more details.
%
%   You can obtain a copy of the GNU General Public License from
%   http://www.gnu.org/copyleft/gpl.html or by writing to
%   Free Software Foundation, Inc.,675 Mass Ave, Cambridge, MA 02139, USA.
%%%%%%%%%%%%%%%%%%%%%%%%%%%%%%%%%%%%%%%%%%%%%%%%%%%%%%%%%%%%%%%%%%%%%%%%%%%%%%%%%

nx=length(x(:));
if nargin<2 || isempty(win)
    win=nx;
end
if nargin<4 || isempty(m)
    m='';
end
nwin=length(win);
if nwin == 1
    lw = win;
    w = ones(1,lw);
else
    lw = nwin;
    w = win(:).';
end
if (nargin < 3) || isempty(inc)
    inc = lw;
end
nli=nx-lw+inc;
nf = max(fix(nli/inc),0);   % number of full frames
na=nli-inc*nf+(nf==0)*(lw-inc);       % number of samples left over
fx=nargin>3 && (any(m=='z') || any(m=='r')) && na>0; % need an extra row
f=zeros(nf+fx,lw);
indf= inc*(0:(nf-1)).';
inds = (1:lw);
if fx
    f(1:nf,:) = x(indf(:,ones(1,lw))+inds(ones(nf,1),:));
    if any(m=='r')
        ix=1+mod(nf*inc:nf*inc+lw-1,2*nx);
        f(nf+1,:)=x(ix+(ix>nx).*(2*nx+1-2*ix));
    else
        f(nf+1,1:nx-nf*inc)=x(1+nf*inc:nx);
    end
    nf=size(f,1);
else
    f(:) = x(indf(:,ones(1,lw))+inds(ones(nf,1),:));
end
if (nwin > 1)   % if we have a non-unity window
    f = f .* w(ones(nf,1),:);
end
if nargout>1
    if any(m=='E')
        t0=sum((1:lw).*w.^2)/sum(w.^2);
    elseif any(m=='A')
        t0=sum((1:lw).*w)/sum(w);
    else
        t0=(1+lw)/2;
    end
    t=t0+inc*(0:(nf-1)).';
end
end
